# Supplementary material for: The solute carrier superfamily interactome
Source: Mol Syst Biol. 2025 May 12;21(6):632–75. doi: 10.1038/s44320-025-00109-1 (PMC12130317; doi:10.1038/s44320-025-00109-1)
Supplement: Supplementary file 2 — Table EV1 [file 44320_2025_109_MOESM2_ESM.xlsx]

## Sheet: Table_EV1
Table EV1: Cell lines and plasmids used for the SLC-interactome.
Gene Name/Symbol obtained from UniProtKB database for bait protein.	Unique and stable UniProtKB accession identifier obtained from UniProtKB database for bait protein.	Identfier as reported in the RESOLUTE Knowledgebase	Indiactes if the protein was tagged C- or N-terminal.	Indicates if the cell line is included in the AP-MS study, or if it was excluded due to expression levels of bait protein, was not included in the study or was not tested as data from the another cell line version of the SLC bait was already acquired.	TRUE and FALSE if AP-MS was tried.	Reports the HGNC identifier per SLC bait.	Reprots the Entrez GeneID per SLC bait.	Reports the Ensembl GeneID per SLC bait.	Contains the PDB IDs to see if a structure was resolved.	Indicates the source which was originally used to assemble the list of SLC baits.	Reported SLC family.	Reported alternative SLC name.	Indicates for all SLCs to which Pfam clan they are assigned.	RESOLUTE cell line name.	RESOLUTE vector ID used for the cloning.	Vector used to generate the stably expressing cell line.	Vector backbone used.	Indicates the origin of the SLC sequence (codon optimized or cDNA).	Reports the sequence used for cloning.
HGNC_Symbol	UniProtKB Accession	RESOLUTE cell line identifier	Tagged Terminus	Cell line included in dataset	AP-MS tried	HGNC ID	Entrez GeneID	Ensembl GeneID	PDB IDs	Source	Family	SLC name	Pfam clan	Cell line Name	Vector ID	Vector	Vector backbone	Insert type	ORF
ANKH	Q9HCJ1	CE023V-U	CT	Acquired_Included_in_this_study	TRUE	HGNC:15492	56172	ENSG00000154122		HGNC SLC family	SLC62	SLC62A1		HEK-ANKH-WTOE-p1	PD03PB-A	pJTI_R4_Strp_HA_Ct-ANKH	pJTI_R4_Strp_HA_Ct	codon-optimized cDNA	ATGGTGAAGTTCCCTGCCCTGACCCACTACTGGCCACTGATCCGGTTTCTGGTGCCCCTGGGCATCACAAACATCGCCATCGACTTCGGCGAGCAGGCCCTGAATAGAGGCATCGCCGCCGTGAAGGAGGATGCCGTGGAGATGCTGGCCTCCTACGGCCTGGCCTATTCTCTGATGAAGTTCTTTACCGGCCCCATGAGCGACTTCAAGAACGTGGGCCTGGTGTTTGTGAATTCCAAGAGGGATCGCACCAAGGCCGTGCTGTGCATGGTGGTGGCAGGAGCAATCGCAGCCGTGTTCCACACACTGATCGCCTACAGCGACCTGGGCTACTATATCATCAACAAGCTGCACCACGTGGATGAGTCTGTGGGCAGCAAGACCCGGAGAGCCTTTCTG…	;
CLN3	Q13286	CE06CT-X	CT	Acquired_Included_in_this_study	TRUE	HGNC:2074	1201	ENSG00000188603		Perland+Fredriksson2016	CLN3			HEK-CLN3-WTOE-p3	PD04TP-9	pJTI_R4_Strp_HA_Ct-CLN3_v2	pJTI_R4_Strp_HA_Ct	codon-optimized cDNA	ATGGGAGGATGCGCAGGATCCCGGAGAAGGTTCTCCGACTCTGAGGGAGAGGAGACCGTGCCAGAGCCTAGGCTGCCACTGCTGGATCACCAGGGAGCACACTGGAAGAACGCAGTGGGATTCTGGCTGCTGGGACTGTGCAACAATTTTTCCTACGTGGTCATGCTGTCTGCCGCCCACGACATCCTGAGCCACAAGCGCACCTCTGGCAATCAGAGCCACGTGGATCCAGGCCCCACACCTATCCCACACAACAGCTCCTCTCGGTTCGACTGCAATAGCGTGTCCACCGCAGCCGTGCTGCTGGCAGATATCCTGCCCACCCTGGTCATCAAGCTGCTGGCACCTCTGGGACTGCACCTGCTGCCCTATAGCCCTAGAGTGCTGGTGTCCGGAATC…	;
FLVCR1	Q9Y5Y0	CE0254-K	CT	Acquired_Included_in_this_study	TRUE	HGNC:24682	28982	ENSG00000162769		HGNC SLC family	SLC49	SLC49A1	MFS	HEK-FLVCR1-WTOE-p1	PD016X-S	pJTI_R4_Strp_HA_Ct-FLVCR1	pJTI_R4_Strp_HA_Ct	codon-optimized cDNA	ATGGCCAGGCCCGACGATGAGGAGGGAGCAGCAGTGGCACCTGGACACCCACTGGCCAAGGGCTATCTGCCACTGCCTAGGGGAGCACCTGTGGGCAAGGAGAGCGTGGAGCTGCAGAATGGCCCAAAGGCAGGCACCTTCCCTGTGAACGGAGCACCAAGGGACTCCCTGGCAGCAGCATCTGGCGTGCTGGGAGGACCCCAGACACCTCTGGCCCCAGAGGAGGAGACCCAGGCAAGGCTGCTGCCAGCAGGAGCAGGAGCCGAGACACCTGGAGCAGAGAGCTCCCCACTGCCACTGACCGCCCTGAGCCCTCGGAGATTCGTGGTGCTGCTGATCTTTTCTCTGTACAGCCTGGTGAATGCCTTTCAGTGGATCCAGTATTCCATCATCTCTAAC…	;
FLVCR2	Q9UPI3	CE025H-V	CT	Acquired_Included_in_this_study	TRUE	HGNC:20105	55640	ENSG00000119686		HGNC SLC family	SLC49	SLC49A2	MFS	HEK-FLVCR2-WTOE-p1	PD016Z-9	pJTI_R4_Strp_HA_Ct-FLVCR2	pJTI_R4_Strp_HA_Ct	codon-optimized cDNA	ATGGTGAACGAGGGCCCTAATCAGGAGGAGTCTGACGATACCCCTGTGCCAGAGAGCGCCCTGCAGGCAGACCCATCTGTGAGCGTGCACCCTTCCGTGTCTGTGCACCCAAGCGTGTCCATCAACCCCTCTGTGAGCGTCCATCCTAGCTCCTCTGCCCACCCATCCGCCCTGGCACAGCCATCTGGACTGGCACACCCTAGCTCCTCTGGACCAGAGGATCTGTCTGTGATCAAGGTGAGCCGGAGAAGGTGGGCCGTGGTGCTGGTGTTCAGCTGCTACTCCATGTGCAATTCCTTTCAGTGGATCCAGTATGGCTCTATCAACAATATCTTCATGCACTTTTACGGCGTGAGCGCCTTCGCCATCGACTGGCTGTCCATGTGCTACATGCTGACA…	;
LETM1	O95202	CE0260-7	CT	Acquired_Included_in_this_study	TRUE	HGNC:6556	3954	ENSG00000168924		HGNC SLC family	SLC55	SLC55A1		HEK-LETM1-WTOE-p1	PD03PC-X	pJTI_R4_Strp_HA_Ct-LETM1	pJTI_R4_Strp_HA_Ct	codon-optimized cDNA	ATGGCAAGCATCCTGCTGCGGTCCTGCAGGGGAAGAGCACCAGCAAGACTGCCACCTCCACCAAGGTACACCGTGCCAAGAGGAAGCCCAGGCGACCCAGCCCACCTGTCTTGCGCCAGCACACTGGGCCTGAGGAACTGTCTGAATGTGCCCTTCGGCTGCTGTACCCCTATCCACCCAGTGTATACAAGCTCCAGGGGCGATCACCTGGGATGCTGGGCACTGAGGCCAGAGTGTCTGAGGATCGTGTCCCGCGCCCCTTGGACCTCCACATCTGTGGGCTTTGTGGCAGTGGGACCACAGTGTCTGCCCGTGCGCGGATGGCACTCTAGCAGGCCAGTGAGAGACGATTCTGTGGTGGAGAAGTCCCTGAAGTCTCTGAAGGACAAGAACAAGAAG…	;
LETM2	Q2VYF4	CE026C-Y	CT	Acquired_Included_in_this_study	TRUE	HGNC:14648	137994	ENSG00000165046		HGNC SLC family	SLC55	SLC55A2		HEK-LETM2-WTOE-p1	PD03PE-G	pJTI_R4_Strp_HA_Ct-LETM2	pJTI_R4_Strp_HA_Ct	codon-optimized cDNA	ATGGCCTTCTATTCCTACAACTCTGTGCTGGCAATCGCAAGGACCAGGTTCCCAAGCCACTTTGTGCACCCCACATGCAGCTCCTATTCCCCATCTTGTGCCTTTCTGCACCTGCCCGACTCCCACCTGAACAAGACCTGCATGAAGAATTATGAGTCTAAGAAGTACAGCGATCCTTCCCAGCCAGGCAATACCGTGCTGCACCCAGGCACACGCCTGATCCAGAAGCTGCACACCTCCACATGTTGGCTGCAGGAGGTGCCAGGCAAGCCTCAGCTGGAGCAGGCAACCAAGCACCCCCAGGTGACAAGCCCTCAGGCCACCAAGGAGACAGGCATGGAGATCAAGGAGGGCAAGCAGTCCTATCGGCAGAAGATCATGGACGAGCTGAAGTACTAT…	;
LETMD1	Q6P1Q0	CE026V-R	CT	Acquired_Included_in_this_study	TRUE	HGNC:24241	25875	ENSG00000050426		HGNC SLC family	SLC55	SLC55A3		HEK-LETMD1-WTOE-p1	PD03PF-Y	pJTI_R4_Strp_HA_Ct-LETMD1	pJTI_R4_Strp_HA_Ct	codon-optimized cDNA	ATGGCCCTGTCCAGAGTGTGCTGGGCAAGGTCCGCCGTGTGGGGATCTGCCGTGACCCCTGGCCACTTTGTGACACGGAGACTGCAGCTGGGCAGATCTGGACTGGCATGGGGAGCACCAAGGAGCTCCAAGCTGCACCTGAGCCCCAAGGCCGACGTGAAGAACCTGATGTCCTACGTGGTGACCAAGACAAAGGCCATCAATGGCAAGTATCACAGGTTTCTGGGCCGCCACTTCCCTCGGTTTTACGTGCTGTATACCATCTTCATGAAGGGCCTGCAGATGCTGTGGGCAGACGCCAAGAAGGCAAGGCGCATCAAGACAAACATGTGGAAGCACAATATCAAGTTTCACCAGCTGCCATACCGCGAGATGGAGCACCTGCGGCAGTTTAGACAG…	;
MAGT1	Q9H0U3	CE023W-0	CT	Acquired_Included_in_this_study	TRUE	HGNC:28880	84061	ENSG00000102158		HGNC SLC family	SLC58	SLC58A1		HEK-MAGT1-WTOE-p1	PD03PG-3	pJTI_R4_Strp_HA_Ct-MAGT1	pJTI_R4_Strp_HA_Ct	codon-optimized cDNA	ATGGCCGCCCGGTGGAGATTCTGGTGCGTGTCCGTGACAATGGTGGTGGCCCTGCTGATCGTGTGCGACGTGCCATCCGCCTCTGCCCAGCGGAAGAAGGAGATGGTGCTGAGCGAGAAGGTGTCCCAGCTGATGGAGTGGACAAACAAGCGGCCCGTGATCAGAATGAATGGCGACAAGTTCCGGAGACTGGTGAAGGCCCCCCCTCGGAACTACTCTGTGATCGTGATGTTTACCGCCCTGCAGCTGCACAGACAGTGCGTGGTGTGCAAGCAGGCCGATGAGGAGTTCCAGATCCTGGCCAACAGCTGGCGGTATAGCTCCGCCTTTACAAATAGAATCTTCTTTGCCATGGTGGACTTCGATGAGGGCTCCGACGTGTTTCAGATGCTGAACATG…	;
MFSD1	Q9H3U5	CE0249-T	CT	Acquired_Included_in_this_study	TRUE	HGNC:25874	64747	ENSG00000118855		Perland+Fredriksson2016	MFSD#		MFS	HEK-MFSD1-WTOE-p1	PD0170-V	pJTI_R4_Strp_HA_Ct-MFSD1	pJTI_R4_Strp_HA_Ct	codon-optimized cDNA	ATGGAGGAGGAGGACGAGGAGGCACGGGCCCTGCTGGCAGGAGGACCCGACGAGGCCGATAGAGGCGCCCCCGCCGCCCCTGGCGCCCTGCCTGCCCTGTGCGATCCATCTCGGCTGGCCCACAGACTGCTGGTGCTGCTGCTGATGTGCTTCCTGGGCTTTGGCAGCTACTTCTGTTATGACAACCCTGCCGCCCTGCAGACCCAGGTGAAGCGGGATATGCAAGTGAATACCACAAAGTTTATGCTGCTGTACGCCTGGTATTCCTGGCCAAACGTGGTGCTGTGCTTCTTCGGCGGCTTCCTGATCGACAGGGTGTTTGGCATCCGCTGGGGCACAATCATCTTCTCTTGCTTCGTGTGCATCGGACAGGTGGTGTTCGCACTGGGAGGCATCTTC…	;
MFSD10	Q14728	CE024R-1	CT	Acquired_Included_in_this_study	TRUE	HGNC:16894	10227	ENSG00000109736		Perland+Fredriksson2016;Bioparadigms SLCtables	SLC22	SLC22A32	MFS	HEK-MFSD10-WTOE-p1	PD00KZ-K	pJTI_R4_Strp_HA_Ct-MFSD10	pJTI_R4_Strp_HA_Ct	codon-optimized cDNA	ATGGGATGGGGAGGAGGAGGAGGATGTACCCCAAGGCCACCTATCCACCAGCAGCCACCAGAGCGGAGAGTGGTGACCGTGGTGTTTCTGGGCCTGCTGCTGGACCTGCTGGCCTTCACACTGCTGCTGCCACTGCTGCCTGGACTGCTGGAGTCTCACGGAAGGGCACACGACCCTCTGTACGGAAGCTGGCAGGGAGGCGTGGATTGGTTTGCCACAGCCATCGGCATGCCAGTGGAGAAGCGGTACAACAGCGTGCTGTTCGGAGGACTGATCGGATCCGCCTTTTCTGTGCTGCAGTTCCTGTGCGCACCACTGACCGGAGCCACAAGCGATTGTCTGGGCAGGCGCCCTGTGATGCTGCTGTGCCTGATGGGAGTGGCCACCTCCTACGCCGTG…	;
MFSD11	O43934	CE0255-8	CT	Acquired_Included_in_this_study	TRUE	HGNC:25458	79157	ENSG00000092931		Perland+Fredriksson2016	MFSD#		MFS	HEK-MFSD11-WTOE-p1	PD0171-N	pJTI_R4_Strp_HA_Ct-MFSD11	pJTI_R4_Strp_HA_Ct	codon-optimized cDNA	ATGAGCCCAGAGTCCAAGAAGCTGTTCAACATCATCATCCTGGGCGTGGCCTTCATGTTTATGTTCACCGCCTTTCAGACATGCGGCAACGTGGCCCAGACCGTGATCCGGTCCCTGAATAGAACAGACTTCCACGGCTCCGGCTACACCTCTATGGCCATCATCTATGGCGTGTTTTCTGCCAGCAATCTGATCACCCCTAGCGTGGTGGCAATCGTGGGACCACAGCTGAGCATGTTCGCCTCCGGCCTGTTTTACTCCATGTATATCGCCGTGTTTATCCAGCCCTTCCCTTGGAGCTTTTACACCGCATCCGTGTTCATCGGAATCGCAGCAGCCGTGCTGTGGACCGCACAGGGCAACTGTCTGACAATCAATTCTGATGAGCACAGCATCGGC…	;
MFSD12	Q6NUT3	CE025K-N	CT	Acquired_Included_in_this_study	TRUE	HGNC:28299	126321	ENSG00000161091		HGNC SLC family	SLC59	SLC59B1	MFS	HEK-MFSD12-WTOE-p1	PD0172-H	pJTI_R4_Strp_HA_Ct-MFSD12	pJTI_R4_Strp_HA_Ct	codon-optimized cDNA	ATGGGACCTGGACCACCTGCAGCAGGAGCAGCCCCAAGCCCCCGCCCTCTGTCCCTGGTGGCAAGGCTGAGCTACGCAGTGGGCCACTTTCTGAACGACCTGTGCGCCTCCATGTGGTTCACCTACCTGCTGCTGTATCTGCACTCTGTGAGAGCATATAGCTCCAGGGGAGCAGGACTGCTGCTGCTGCTGGGACAGGTGGCAGACGGACTGTGCACACCACTGGTGGGATACGAGGCAGATAGGGCAGCAAGCTGCTGTGCAAGATATGGACCAAGGAAGGCATGGCACCTGGTGGGAACCGTGTGCGTGCTGCTGTCTTTCCCCTTTATCTTCAGCCCTTGCCTGGGCTGTGGAGCAGCAACACCAGAGTGGGCCGCCCTGCTGTACTATGGCCCT…	;
MFSD13A	Q14CX5	CE0261-Q	CT	Acquired_Included_in_this_study	TRUE	HGNC:26196	79847	ENSG00000138111		Perland+Fredriksson2016	MFSD#		MFS	HEK-MFSD13A-WTOE-p1	PD0173-Z	pJTI_R4_Strp_HA_Ct-MFSD13A	pJTI_R4_Strp_HA_Ct	codon-optimized cDNA	ATGGGACTGGGACAGCCTCAGGCATGGCTGCTGGGACTGCCAACCGCAGTGGTGTACGGAAGCCTGGCCCTGTTTACCACAATCCTGCACAACGTGTTCCTGCTGTACTATGTGGATACCTTCGTGAGCGTGTACAAGATCAATAAGATGGCCTTTTGGGTGGGCGAGACAGTGTTCCTGCTGTGGAACAGCCTGAATGACCCACTGTTCGGCTGGCTGTCCGATAGACAGTTTCTGAGCTCCCAGCCCAGGAGCGGAGCAGGACTGTCTAGCAGGGCAGTGGTGCTGGCCCGGGTGCAGGCCCTGGGCTGGCACGGACCACTGCTGGCCCTGTCCTTCCTGGCCTTTTGGGTGCCATGGGCACCTGCAGGACTGCAGTTCCTGCTGTGCCTGTGCCTG…	;
MFSD14B	Q5SR56	CE06W6-F	NT	Acquired_Included_in_this_study	TRUE	HGNC:23376	84641	ENSG00000148110		Perland+Fredriksson2016	MFSD#		MFS	HEK-MFSD14B-WTOE-p2	PD04X1-H	pJTI_R4_Strp_HA_Nt-MFSD14B	pJTI_R4_Strp_HA_Nt	codon-optimized cDNA	ATGTCCGTGGAGCCACCTCCAGAGCTGGAGGAGAAGGCAGCATCTGAGCCAGAGGCAGGAGCCATGCCTGAGAAGAGGGCAGGAGCACAGGCAGCAGGATCTACATGGCTGCAGGGCTTTGGCAGACCCAGCGTGTACCACGCCGCCATCGTGATCTTCCTGGAGTTCTTTGCCTGGGGCCTGCTGACCACACCTATGCTGACCGTGCTGCACGAGACATTTTCCCAGCACACCTTCCTGATGAACGGCCTGATCCAGGGCGTGAAGGGCCTGCTGTCTTTTCTGAGCGCCCCACTGATCGGCGCCCTGAGCGACGTGTGGGGCCGGAAGCCTTTTCTGCTGGGCACCGTGTTCTTTACATGCTTCCCAATCCCCCTGATGAGAATCTCCCCTTGGTGG…	;
MFSD2A	Q8NA29	CE05X4-U	NT	Acquired_Included_in_this_study	TRUE	HGNC:25897	84879	ENSG00000168389		HGNC SLC family	SLC59	SLC59A1	MFS	HEK-MFSD2A-WTOE-p2	PD04ME-5	pJTI_R4_Strp_HA_Nt-MFSD2A	pJTI_R4_Strp_HA_Nt	codon-optimized cDNA	ATGGCCAAGGGAGAGGGAGCAGAGAGCGGATCCGCCGCCGGCCTGCTGCCAACCAGCATCCTGCAGTCCACAGAGCGCCCTGCCCAGGTGAAGAAGGAGCCCAAGAAGAAGAAGCAGCAGCTGTCCGTGTGCAACAAGCTGTGCTACGCACTGGGAGGAGCACCTTATCAGGTGACCGGATGCGCCCTGGGCTTCTTTCTGCAGATCTACCTGCTGGACGTGGCCCAGAAGGATGAGGAGGTGGTGTTCTGTTTTAGCTCCTTTCAAGTGGGCCCATTCTCTGCCAGCATCATCCTGTTTGTGGGAAGGGCATGGGACGCAATCACCGATCCACTGGTGGGACTGTGCATCTCCAAGTCTCCTTGGACATGTCTGGGCCGGCTGATGCCCTGGATCATC…	;
MFSD2B	A6NFX1	CE024A-F	CT	Acquired_Included_in_this_study	TRUE	HGNC:37207	388931	ENSG00000205639		HGNC SLC family	SLC59	SLC59A2	MFS	HEK-MFSD2B-WTOE-p1	PD00KR-Q	pJTI_R4_Strp_HA_Ct-MFSD2B	pJTI_R4_Strp_HA_Ct	codon-optimized cDNA	ATGGCAGCACCACCTGCACCTGCAGCAAAGGGCTCTCCCCAGCCTGAGCCACACGCCCCCGAGCCTGGCCCAGGCAGCGCCAAGAGGGGAAGGGAGGACTCTAGGGCAGGCCGGCTGAGCTTCTGCACCAAGGTGTGCTACGGCATCGGCGGCGTGCCAAACCAGATCGCCAGCTCCGCCACAGCCTTCTATCTGCAGCTGTTTCTGCTGGACATCGCACAGATCCCAGCAGCACAGGTGTCCCTGGTGCTGTTCGGAGGCAAGGTGTCTGGAGCAGCAGCAGATCCTGTGGCAGGCTTCTTTATCAATAGATCCCAGAGGACCGGCTCTGGCAGACTGATGCCATGGGTGCTGGGCTGCACACCCTTTATCGCCCTGGCCTACTTCTTTCTGTGGTTC…	;
MFSD4A	Q8N468	CE0256-A	CT	Acquired_Included_in_this_study	TRUE	HGNC:25433	148808	ENSG00000174514		HGNC SLC family	SLC60	SLC60A1	MFS	HEK-MFSD4A-WTOE-p1	PD0178-1	pJTI_R4_Strp_HA_Ct-MFSD4A	pJTI_R4_Strp_HA_Ct	codon-optimized cDNA	ATGGGATGCGACGGACGGGTGAGCGGACTGCTGCGGAGAAACCTGCAGCCAACCCTGACATACTGGAGCGTGTTCTTTTCCTTCGGCCTGTGCATCGCCTTTCTGGGCCCTACCCTGCTGGATCTGAGATGTCAGACACACAGCTCCCTGCCACAGATCTCTTGGGTGTTCTTTAGCCAGCAGCTGTGCCTGCTGCTGGGATCCGCCCTGGGAGGCGTGTTCAAGCGGACCCTGGCACAGAGCCTGTGGGCACTGTTTACATCTAGCCTGGCCATCTCCCTGGTGTTCGCCGTGATCCCCTTTTGCAGAGACGTGAAGGTGCTGGCATCTGTGATGGCACTGGCAGGACTGGCAATGGGATGTATCGACACCGTGGCCAACATGCAGCTGGTGAGGATG…	;
MFSD4B	Q5TF39	CE05X5-0	NT	Acquired_Included_in_this_study	TRUE	HGNC:21053	91749	ENSG00000173214		HGNC SLC family	SLC60	SLC60A2	MFS	HEK-MFSD4B-WTOE-p2	PD04MF-1	pJTI_R4_Strp_HA_Nt-MFSD4B	pJTI_R4_Strp_HA_Nt	codon-optimized cDNA	ATGCTGTGCGCAAGCTTCCTGGGACTGGGACTGTCCGTGGCAATCGTGGGCCCCACCTTTCAGGATCTGGCCACAAACGTGAATAGGAACATCAGCTCCCTGAGCTTCATCTTTGTGGGACGCGCCCTGGGATACCTGAGCGGATCCGTGATCGGAGGCTTCCTGGTGGACGTGATGAATTATTTTCTGCTGCTGGGCATCTCTATGAGCGCCACCACAGTGGGCCTGTACCTGGTGCCATTCTGTAAGACCGCCATCCTGCTGACAGTGATGATGAGCATCTTTGGCGTGTCCATCGGCATCCTGGATACCGGCGGCAACGTGCTGATCCTGGCAATCTGGGGCGACAAGGGAGCACCACACATGCAGGCCCTGCACTTCTCCTTTGCCCTGGGAGCC…	;
MFSD5	Q6N075	CE0262-U	CT	Acquired_Included_in_this_study	TRUE	HGNC:28156	84975	ENSG00000182544		HGNC SLC family	SLC61	SLC61A1	MFS	HEK-MFSD5-WTOE-p1	PD017A-E	pJTI_R4_Strp_HA_Ct-MFSD5	pJTI_R4_Strp_HA_Ct	codon-optimized cDNA	ATGCTGGTGACCGCATACCTGGCCTTCGTGGGACTGCTGGCATCTTGCCTGGGACTGGAGCTGAGCAGGTGTAGAGCAAAGCCACCTGGAAGGGCCTGCTCCAACCCATCTTTTCTGAGATTCCAGCTGGACTTTTACCAGGTGTATTTCCTGGCCCTGGCAGCAGATTGGCTGCAGGCACCCTACCTGTATAAGCTGTACCAGCACTACTATTTTCTGGAGGGCCAGATCGCCATCCTGTACGTGTGCGGACTGGCAAGCACAGTGCTGTTCGGACTGGTGGCAAGCTCCCTGGTGGACTGGCTGGGACGGAAGAATAGCTGCGTGCTGTTCAGCCTGACCTACAGCCTGTGCTGTCTGACAAAGCTGTCCCAGGATTATTTCGTGCTGCTGGTGGGA…	;
MFSD6	Q6ZSS7	CE026F-M	CT	Acquired_Included_in_this_study	TRUE	HGNC:24711	54842	ENSG00000151690		Perland+Fredriksson2016	MFSD#		MFS	HEK-MFSD6-WTOE-p1	PD017B-B	pJTI_R4_Strp_HA_Ct-MFSD6	pJTI_R4_Strp_HA_Ct	codon-optimized cDNA	ATGGCCGACGATAAGGTGGCCATCCTGACCGACGATGAGGAGGAGCAGAAGCGGAAGTACGTGCTGGCCGACCCTTTCAACGGCATCTCCAGAGAGCCAGAGCCCCCTTCTAATGAGACACCCAGCTCCACCGAGACATCCGCCATCCCCGAGGAGGAGATCGACTGGATCGAGAAGCACTGCGTGAAGATCAACAATGATCTGCTGATCTCTAAGGTGTTTTACTTCTTTTTCTACTCCGCCTATGGCTCTCTGTATCCTCTGCTGCCAGTGTACTATAAGCAGCTGGGCATGAGCCCATCCCAGTCTGGACTGCTGGTGGGCATCCGGTACTTCATCGAGTTTTGTTCTGCCCCTTTCTGGGGAGTGGTGGCAGATCGGTTCAAGAAGGGCAAGATC…	;
MFSD6L	Q8IWD5	CE064A-H	CT	Acquired_Included_in_this_study	TRUE	HGNC:26656	162387	ENSG00000185156		Perland+Fredriksson2016	MFSD#		MFS	HEK-MFSD6L-WTOE-p3	PD04RN-P	pJTI_R4_Strp_HA_Ct-MFSD6L_v2	pJTI_R4_Strp_HA_Ct	codon-optimized cDNA	ATGAGCGCCAACCCTCGGTGGGATATCTCCAGAGCCCTGGGCGTGGCCAAGCTGTTCCACCTGGTGTGCGGCGTGCGGGAGGCATGCGTGACCCCTTTTCTGACACTGTACCTGAGACAGCTGGGACTGGCAGCACCATGGGTGGGCACCCTGATGGGCACAAAGCACCTGATCGCAGCATTCTGGGCACCCGTGTGCGCCTTTCTGGCCAAGAGCTATAGGAAGCGGAGAGCCCTGCTGATCGGATCTCTGCTGGGAAGCGTGGGAGCATCCCTGCTGATGGTGCTGGTGCCCCCTGTGGATAAGAACCGCGTGCACTTCCCATGTAATGGAAGCTCCGGACTGACCTCCACAGACGCACTGCCTGGAGTGACCCTGCCAGTGAACATCACATCTGCC…	;
MFSD8	Q8NHS3	CE023Z-2	CT	Acquired_Included_in_this_study	TRUE	HGNC:28486	256471	ENSG00000164073		Perland+Fredriksson2016	MFSD#		MFS	HEK-MFSD8-WTOE-p1	PD017E-Q	pJTI_R4_Strp_HA_Ct-MFSD8	pJTI_R4_Strp_HA_Ct	codon-optimized cDNA	ATGGCCGGCCTGAGGAACGAGTCCGAGCAGGAGCCTCTGCTGGGCGACACACCAGGCTCTCGCGAGTGGGATATCCTGGAGACCGAGGAGCACTACAAGTCTCGGTGGAGAAGCATCCGGATCCTGTATCTGACCATGTTCCTGAGCTCCGTGGGCTTTAGCGTGGTCATGATGTCCATCTGGCCATACCTGCAGAAGATCGACCCCACCGCCGATACAAGCTTCCTGGGCTGGGTCATCGCCTCCTACTCTCTGGGCCAGATGGTGGCCAGCCCAATCTTTGGCCTGTGGTCCAATTATAGGCCACGCAAGGAGCCCCTGATCGTGTCCATCCTGATCTCTGTGGCCGCCAACTGCCTGTACGCCTATCTGCACATCCCCGCCTCTCACAATAAGTAC…	;
MFSD9	Q8NBP5	CE024B-S	CT	Acquired_Included_in_this_study	TRUE	HGNC:28158	84804	ENSG00000135953		Perland+Fredriksson2016	MFSD#		MFS	HEK-MFSD9-WTOE-p1	PD017F-U	pJTI_R4_Strp_HA_Ct-MFSD9	pJTI_R4_Strp_HA_Ct	codon-optimized cDNA	ATGGAGCTGGGAGGACACTGGGACATGAACTCCGCCCCTAGGCTGGTGTCTGAGACCGCAGAGAGAAAGCAGGAGCAGAAGACCGGCACAGAGGCCGAGGCAGCAGACAGCGGAGCAGTGGGAGCACGGAGATTTCTGCTGTGCCTGTACCTGGTGGGCTTTCTGGATCTGTTCGGCGTGTCCATGGTGGTGCCACTGCTGTCTCTGCACGTGAAGAGCCTGGGAGCATCCCCAACAGTGGCAGGAATCGTGGGAAGCTCCTACGGAATCCTGCAGCTGTTCTCTAGCACCCTGGTGGGCTGCTGGTCTGATGTGGTGGGCAGGCGCTCCTCTCTGCTGGCATGTATCCTGCTGAGCGCCCTGGGATATCTGCTGCTGGGAGCAGCCACAAACGTGTTC…	;
MPC1	Q9Y5U8	CE024T-E	CT	Acquired_Included_in_this_study	TRUE	HGNC:21606	51660	ENSG00000060762		HGNC SLC family	SLC54	SLC54A1		HEK-MPC1-WTOE-p1	PD017G-0	pJTI_R4_Strp_HA_Ct-MPC1	pJTI_R4_Strp_HA_Ct	codon-optimized cDNA	ATGGCAGGCGCCCTGGTGCGGAAGGCAGCAGACTACGTGCGGTCTAAGGACTTCAGAGATTATCTGATGAGCACCCACTTTTGGGGACCAGTGGCAAACTGGGGACTGCCTATCGCCGCCATCAATGATATGAAGAAGAGCCCAGAGATCATCTCCGGCCGGATGACCTTCGCCCTGTGCTGTTACTCCCTGACATTCATGAGGTTTGCCTATAAGGTGCAGCCCCGCAACTGGCTGCTGTTTGCCTGCCACGCCACAAATGAGGTGGCACAGCTGATCCAGGGAGGCAGGCTGATCAAGCACGAGATGACCAAGACAGCCTCTGCC	;
MPC2	O95563	CE025N-Z	CT	Acquired_Included_in_this_study	TRUE	HGNC:24515	25874	ENSG00000143158		HGNC SLC family	SLC54	SLC54A2		HEK-MPC2-WTOE-p1	PD017K-2	pJTI_R4_Strp_HA_Ct-MPC2	pJTI_R4_Strp_HA_Ct	codon-optimized cDNA	ATGAGCGCCGCAGGAGCAAGGGGACTGAGAGCCACCTACCACCGGCTGCTGGACAAGGTGGAGCTGATGCTGCCAGAGAAGCTGAGGCCACTGTATAACCACCCAGCAGGACCTAGAACAGTGTTCTTTTGGGCCCCTATCATGAAGTGGGGACTGGTGTGCGCAGGACTGGCAGATATGGCAAGGCCAGCCGAGAAGCTGTCTACCGCACAGAGCGCCGTGCTGATGGCAACAGGCTTCATCTGGAGCCGCTACTCCCTGGTCATCATCCCCAAGAACTGGTCCCTGTTCGCCGTGAATTTCTTTGTGGGAGCAGCAGGAGCATCTCAGCTGTTTAGGATCTGGCGCTATAATCAGGAGCTGAAGGCCAAGGCCCACAAG	;
MTCH1	Q9NZJ7	CE0263-0	CT	Acquired_Included_in_this_study	TRUE	HGNC:17586	23787	ENSG00000137409		HGNC SLC family	SLC25	SLC25A49		HEK-MTCH1-WTOE-p1	PD017M-4	pJTI_R4_Strp_HA_Ct-MTCH1	pJTI_R4_Strp_HA_Ct	codon-optimized cDNA	ATGGGCGCCTCCGACCCAGAGGTGGCACCATGGGCAAGGGGAGGAGCAGCAGGCATGGCCGGAGCTGGAGCTGGCGCCGGCGCCAGAGGCGGCGCCGCCGCCGGCGTGGAGGCCCGGGCCAGAGATCCACCTCCAGCACACAGGGCACACCCTAGGCACCCAAGGCCTGCAGCACAGCCATCCGCCAGGAGAATGGACGGAGGAAGCGGAGGACTGGGATCCGGCGATAACGCCCCTACCACAGAGGCCCTGTTCGTGGCCCTGGGAGCAGGAGTGACCGCCCTGTCTCACCCACTGCTGTACGTGAAGCTGCTGATCCAAGTGGGACACGAGCCAATGCCACCTACCCTGGGCACAAATGTGCTGGGCAGGAAGGTGCTGTATCTGCCTAGCTTCTTT…	;
MTCH2	Q9Y6C9	CE026G-T	CT	Acquired_Included_in_this_study	TRUE	HGNC:17587	23788	ENSG00000109919		HGNC SLC family	SLC25	SLC25A50		HEK-MTCH2-WTOE-p1	PD017N-K	pJTI_R4_Strp_HA_Ct-MTCH2	pJTI_R4_Strp_HA_Ct	codon-optimized cDNA	ATGGCAGACGCAGCATCTCAGGTGCTGCTGGGAAGCGGACTGACCATCCTGTCCCAGCCTCTGATGTACGTGAAGGTGCTGATCCAAGTGGGCTATGAGCCACTGCCCCCTACAATCGGCAGGAACATCTTCGGCCGCCAGGTGTGCCAGCTGCCAGGACTGTTTTCCTACGCCCAGCACATCGCCTCTATCGATGGCCGGAGAGGCCTGTTCACCGGACTGACACCTAGGCTGTGCAGCGGCGTGCTGGGAACCGTGGTGCACGGCAAGGTGCTGCAGCACTATCAGGAGTCCGACAAGGGAGAGGAGCTGGGACCTGGCAATGTGCAGAAGGAGGTGAGCTCCTCTTTTGATCACGTGATCAAGGAGACCACACGGGAGATGATCGCCAGATCCGCC…	;
NIPA1	Q7RTP0	CE06CN-4	CT	Acquired_Included_in_this_study	TRUE	HGNC:17043	123606	ENSG00000170113		HGNC SLC family	SLC57	SLC57A1	DMT	HEK-NIPA1-WTOE-p3	PD04VC-K	pJTI_R4_Strp_HA_Ct-NIPA1_v2	pJTI_R4_Strp_HA_Ct	codon-optimized cDNA	ATGGGCACAGCCGCCGCAGCCGCCGCAGCAGCAGCAGCAGCCGCCGCCGGCGAGGGCGCCCGGAGCCCCTCCCCTGCCGCCGTGTCTCTGGGACTGGGAGTGGCAGTGGTGAGCTCCCTGGTGAACGGCAGCACATTCGTGCTGCAGAAGAAGGGCATCGTGAGGGCCAAGCGGAGAGGCACCAGCTACCTGACAGACATCGTGTGGTGGGCAGGAACCATCGCAATGGCAGTGGGACAGATCGGCAACTTCCTGGCCTATACCGCCGTGCCTACAGTGCTGGTGACCCCACTGGGCGCCCTGGGAGTGCCTTTTGGCAGCATCCTGGCCTCCTACCTGCTGAAGGAGAAGCTGAATATCCTGGGCAAGCTGGGCTGCCTGCTGTCTTGTGCCGGCAGC…	;
NIPA2	Q8N8Q9	CE0240-4	CT	Acquired_Included_in_this_study	TRUE	HGNC:17044	81614	ENSG00000140157		HGNC SLC family	SLC57	SLC57A2	DMT	HEK-NIPA2-WTOE-p1	PD03PK-T	pJTI_R4_Strp_HA_Ct-NIPA2	pJTI_R4_Strp_HA_Ct	codon-optimized cDNA	ATGTCCCAGGGCAGGGGCAAGTACGACTTCTATATCGGCCTGGGCCTGGCCATGAGCTCCTCTATCTTCATCGGCGGCAGCTTCATCCTGAAGAAGAAGGGACTGCTGAGGCTGGCAAGGAAGGGATCCATGAGGGCAGGACAGGGAGGACACGCCTACCTGAAGGAGTGGCTGTGGTGGGCAGGACTGCTGAGCATGGGAGCAGGAGAGGTGGCAAATTTCGCAGCCTATGCCTTTGCCCCAGCCACCCTGGTGACACCACTGGGCGCCCTGAGCGTGCTGGTGTCCGCCATCCTGAGCTCCTACTTTCTGAATGAGCGGCTGAACCTGCACGGCAAGATCGGCTGCCTGCTGTCTATCCTGGGCAGCACCGTGATGGTCATCCACGCCCCTAAGGAG…	;
NIPAL1	Q6NVV3	CE024C-9	CT	Acquired_Included_in_this_study	TRUE	HGNC:27194	152519	ENSG00000163293		HGNC SLC family	SLC57	SLC57A3	DMT	HEK-NIPAL1-WTOE-p1	PD03PM-F	pJTI_R4_Strp_HA_Ct-NIPAL1	pJTI_R4_Strp_HA_Ct	codon-optimized cDNA	ATGGGAGCACAGGTGCGGCTGCCACCTGGAGAGCCCTGCAGAGAGGGCTACGTGCTGTCCCTGGTGTGCCCTAACAGCTCCCAGGCCTGGTGTGAGATCACCAATGTGAGCCAGCTGCTGGCATCCCCCGTGCTGTACACAGACCTGAACTATTCCATCAACAATCTGTCTATCAGCGCCAACGTGGAGAATAAGTACTCTCTGTATGTGGGCCTGGTGCTGGCCGTGTCTAGCTCCATCTTCATCGGCTCTAGCTTCATCCTGAAGAAGAAGGGCCTGCTGCAGCTGGCCAGCAAGGGCTTCACCAGGGCAGGACAGGGAGGACACTCCTACCTGAAGGAGTGGCTGTGGTGGGTGGGACTGCTGAGCATGGGAGCAGGAGAGGCAGCAAATTTCGCA…	;
NIPAL2	Q9H841	CE024V-B	CT	Acquired_Included_in_this_study	TRUE	HGNC:25854	79815	ENSG00000104361		HGNC SLC family	SLC57	SLC57A4	DMT	HEK-NIPAL2-WTOE-p1	PD03PN-S	pJTI_R4_Strp_HA_Ct-NIPAL2	pJTI_R4_Strp_HA_Ct	codon-optimized cDNA	ATGGCAGCAGTGGCACCAGCAGGACCAGGCGACAGCGCCTCCGCCGCCCTGGATGAGCTGTCTCTGAACTTTACCTACGGAGCACCAGGAGCAGGAAATGGATCTCTGAGCGGCGACTGGTATCGGAGAAACCAGATCCACCTGTTCGGCGTGCTGCTGGCCATCCTGGGCAACCTGGTCATCTCCATCTCTCTGAATATCCAGAAGTACAGCCACCTGCAGCTGGCACAGCAGGAGCACCCAAGGCCTTATTTCAAGTCCGTGCTGTGGTGGGGAGGCGTGCTGCTGATGGCAGTGGGAGAGACAGGCAACTTTGCAGCATACGGATTCGCACCAATCACCCTGATCGCACCTCTGGGATGCGTGAGCGTGACAGGATCCGCCATCATCTCTGTGACC…	;
NIPAL3	Q6P499	CE0258-G	CT	Acquired_Included_in_this_study	TRUE	HGNC:25233	57185	ENSG00000001461		HGNC SLC family	SLC57	SLC57A5	DMT	HEK-NIPAL3-WTOE-p1	PD03PP-9	pJTI_R4_Strp_HA_Ct-NIPAL3	pJTI_R4_Strp_HA_Ct	codon-optimized cDNA	ATGGACGGAAGCCACTCCGCCGCCCTGAAGCTGCAGCAGCTGCCACCTACCAGCTCCTCTAGCGCCGTGTCCGAGGCCTCTTTCAGCTACAAGGAGAACCTGATCGGCGCCCTGCTGGCCATCTTTGGCCACCTGGTGGTGTCCATCGCCCTGAATCTGCAGAAGTACTGCCACATCCGGCTGGCCGGCTCTAAGGACCCAAGAGCCTATTTCAAGACCAAGACATGGTGGCTGGGCCTGTTTCTGATGCTGCTGGGAGAGCTGGGCGTGTTCGCAAGCTATGCCTTTGCCCCCCTGTCCCTGATCGTGCCTCTGAGCGCCGTGTCCGTGATCGCCTCTGCCATCATCGGCATCATCTTCATCAAGGAGAAGTGGAAGCCCAAGGATTTCCTGCGGAGA…	;
NIPAL4	Q0D2K0	CE025P-P	CT	Acquired_Included_in_this_study	TRUE	HGNC:28018	348938	ENSG00000172548		HGNC SLC family	SLC57	SLC57A6	DMT	HEK-NIPAL4-WTOE-p1	PD03PR-V	pJTI_R4_Strp_HA_Ct-NIPAL4	pJTI_R4_Strp_HA_Ct	codon-optimized cDNA	ATGCCTGGCGACAGCTCCCCAGGCACCCTGCCTCTGTGGGATGCATCTCTGAGCCCACCTCTGGGACCTGACCCAGGAGGCTTCTCTAGGGCAAGCCACGCAGGCGATAAGTCTAGACCACCAGCACCTGAGCTGGGAAGCCCAGGAGCCGTGCGGCCCAGAGTGGGCTCCTGCGCCCCCGGCCCTATGGAGCTGCGGGTGTCCAACACCTCTTGTGAGAATGGCTCTCTGCTGCACCTGTACTGCTCTAGCCAGGAGGTGCTGTGCCAGATCGTGAACGACCTGTCCCCTGAGGTGCCATCTAATGCCACATTCCACAGCTGGCAGGAGAGGATCCGCCAGAACTACGGCTTTTATATCGGCCTGGGCCTGGCCTTCCTGTCCTCTTTTCTGATCGGC…	;
NPC1	O15118	CE0264-6	CT	Acquired_Included_in_this_study	TRUE	HGNC:7897	4864	ENSG00000141458	3GKH;3GKI;3GKJ;3JD8;5F18;5F1B;5HNS;5JNX;5KWY;5U73;5U74	HGNC SLC family	SLC65	SLC65A1		HEK-NPC1-WTOE-p1	PD03PS-N	pJTI_R4_Strp_HA_Ct-NPC1	pJTI_R4_Strp_HA_Ct	codon-optimized cDNA	ATGACCGCAAGGGGACTGGCCCTGGGACTGCTGCTGCTGCTGCTGTGCCCAGCCCAGGTGTTCTCTCAGAGCTGCGTGTGGTATGGCGAGTGTGGCATCGCCTACGGCGACAAGCGGTACAACTGCGAGTACAGCGGACCACCTAAGCCACTGCCAAAGGACGGCTACGATCTGGTGCAGGAGCTGTGCCCTGGCTTCTTTTTCGGCAACGTGTCCCTGTGCTGTGACGTGCGGCAGCTGCAGACCCTGAAGGATAATCTGCAGCTGCCTCTGCAGTTTCTGTCTAGATGCCCAAGCTGTTTTTATAACCTGCTGAATCTGTTCTGCGAGCTGACCTGTTCCCCAAGGCAGTCTCAGTTCCTGAACGTGACCGCCACAGAGGACTACGTGGATCCCGTG…	;
NPC1L1	Q9UHC9	CE026H-F	CT	Acquired_Included_in_this_study	TRUE	HGNC:7898	29881	ENSG00000015520	3QNT	HGNC SLC family	SLC65	SLC65A2		HEK-NPC1L1-WTOE-p1	PD03PT-H	pJTI_R4_Strp_HA_Ct-NPC1L1	pJTI_R4_Strp_HA_Ct	codon-optimized cDNA	ATGGCAGAGGCAGGACTGAGGGGATGGCTGCTGTGGGCCCTGCTGCTGCGCCTGGCCCAGAGCGAGCCATACACCACAATCCACCAGCCCGGCTACTGTGCCTTCTATGACGAGTGCGGCAAGAACCCTGAGCTGTCTGGCAGCCTGATGACCCTGAGCAACGTGTCCTGTCTGTCTAATACCCCAGCCCGGAAGATCACAGGCGATCACCTGATCCTGCTGCAGAAGATCTGCCCCAGACTGTATACCGGCCCTAATACACAGGCCTGCTGTAGCGCCAAGCAGCTGGTGTCCCTGGAGGCCTCCCTGTCTATCACCAAGGCCCTGCTGACACGGTGTCCAGCCTGCAGCGACAACTTCGTGAATCTGCACTGTCACAACACCTGCTCTCCCAATCAG…	;
OCA2	Q04671	CE0270-W	CT	Acquired_Included_in_this_study	TRUE	HGNC:8101	4948	ENSG00000104044		Perland+Fredriksson2016	OCA2		IT	HEK-OCA2-WTOE-p1	PD00KK-W	pJTI_R4_Strp_HA_Ct-OCA2	pJTI_R4_Strp_HA_Ct	codon-optimized cDNA	ATGCACCTGGAGGGAAGGGACGGCCGGAGATACCCTGGAGCACCAGCAGTGGAGCTGCTGCAGACCAGCGTGCCTTCCGGACTGGCAGAGCTGGTGGCAGGCAAGAGGCGCCTGCCAAGGGGAGCAGGAGGAGCAGATCCTAGCCACTCCTGCCCACGCGGCGCCGCCGGCCAGAGCTCCTGGGCCCCAGCCGGCCAGGAGTTCGCCTCCTTTCTGACAAAGGGCCGGTCTCACTCTAGCCTGCCACAGATGTCCTCTAGCAGATCTAAGGACAGCTGCTTCACCGAGAACACACCCCTGCTGCGGAATAGCCTGCAGGAGAAGGGCTCCAGATGTATCCCAGTGTACCACCCCGAGTTTATCACCGCCGAGGAGAGCTGGGAGGACTCCTCTGCCGAT…	;
RHCG	Q9UBD6	CE024W-7	CT	Acquired_Included_in_this_study	TRUE	HGNC:18140	51458	ENSG00000140519	3HD6	HGNC SLC family	SLC42	SLC42A3		HEK-RHCG-WTOE-p1	PD017S-X	pJTI_R4_Strp_HA_Ct-RHCG	pJTI_R4_Strp_HA_Ct	codon-optimized cDNA	ATGGCCTGGAACACCAATCTGAGGTGGCGCCTGCCACTGACATGCCTGCTGCTGCAGGTCATCATGGTCATCCTGTTCGGCGTGTTTGTGCGGTACGACTTCGAGGCCGATGCCCACTGGTGGTCTGAGAGAACCCACAAGAACCTGAGCGACATGGAGAATGAGTTCTACTATCGGTACCCCAGCTTTCAGGATGTCCACGTAATGGTGTTTGTTGGTTTCGGCTTTCTGATGACATTCCTGCAGAGATATGGCTTTTCCGCCGTGGGCTTCAACTTTCTGCTGGCCGCCTTTGGCATCCAGTGGGCCCTGCTGATGCAGGGCTGGTTCCACTTTCTGCAGGACCGGTACATCGTGGTGGGCGTGGAGAACCTGATCAATGCCGATTTCTGCGTGGCA…	;
SFXN1	Q9H9B4	CE0259-Y	CT	Acquired_Included_in_this_study	TRUE	HGNC:16085	94081	ENSG00000164466		HGNC SLC family	SLC56	SLC56A1		HEK-SFXN1-WTOE-p1	PD03PV-Z	pJTI_R4_Strp_HA_Ct-SFXN1	pJTI_R4_Strp_HA_Ct	codon-optimized cDNA	ATGTCTGGCGAGCTGCCCCCTAACATCAATATCAAGGAGCCAAGATGGGACCAGAGCACCTTCATCGGCCGCGCCAACCACTTCTTTACCGTGACAGATCCCCGGAACATCCTGCTGACAAATGAGCAGCTGGAGAGCGCCCGGAAGATCGTGCACGACTACAGACAGGGAATCGTGCCACCAGGACTGACCGAGAACGAGCTGTGGAGAGCCAAGTACATCTATGACTCCGCCTTCCACCCAGATACAGGCGAGAAGATGATCCTGATCGGCAGGATGTCTGCCCAGGTGCCCATGAATATGACCATCACAGGCTGCATGATGACCTTTTATCGCACCACACCTGCCGTGCTGTTCTGGCAGTGGATCAACCAGTCCTTTAATGCCGTGGTGAACTAC…	;
SFXN2	Q96NB2	CE025R-R	CT	Acquired_Included_in_this_study	TRUE	HGNC:16086	118980	ENSG00000156398		HGNC SLC family	SLC56	SLC56A2		HEK-SFXN2-WTOE-p1	PD03PW-P	pJTI_R4_Strp_HA_Ct-SFXN2	pJTI_R4_Strp_HA_Ct	codon-optimized cDNA	ATGGAGGCCGACCTGAGCGGCTTCAATATCGACGCCCCTAGATGGGATCAGCGCACCTTCCTGGGCAGGGTGAAGCACTTTCTGAACATCACAGACCCACGGACCGTGTTCGTGAGCGAGAGAGAGCTGGATTGGGCCAAAGTGATGGTGGAGAAGTCTAGGATGGGAGTGGTGCCACCTGGAACCCAGGTGGAGCAGCTGCTGTACGCCAAGAAGCTGTATGACAGCGCCTTCCACCCTGATACAGGCGAGAAGATGAATGTGATCGGCCGGATGTCCTTTCAGCTGCCAGGCGGCATGATCATCACCGGCTTCATGCTGCAGTTTTACAGAACAATGCCCGCCGTGATCTTCTGGCAGTGGGTGAACCAGTCTTTTAATGCCCTGGTGAACTACACA…	;
SFXN3	Q9BWM7	CE0265-2	CT	Acquired_Included_in_this_study	TRUE	HGNC:16087	81855	ENSG00000107819		HGNC SLC family	SLC56	SLC56A3		HEK-SFXN3-WTOE-p1	PD03PX-R	pJTI_R4_Strp_HA_Ct-SFXN3	pJTI_R4_Strp_HA_Ct	codon-optimized cDNA	ATGGGCGAGCTGCCACTGGACATCAACATCCAGGAGCCCCGGTGGGATCAGTCTACATTCCTGGGCAGGGCCCGCCACTTCTTTACCGTGACAGACCCAAGAAATCTGCTGCTGTCCGGAGCACAGCTGGAGGCATCTAGGAACATCGTGCAGAATTACAGGGCAGGAGTGGTGACCCCAGGAATCACAGAGGATCAGCTGTGGCGGGCCAAGTACGTGTATGACAGCGCCTTCCACCCAGATACCGGCGAGAAGGTGGTGCTGATCGGCAGGATGTCCGCCCAGGTGCCCATGAACATGACCATCACAGGCTGCATGCTGACCTTCTACCGCAAGACCCCTACAGTGGTGTTCTGGCAGTGGGTGAACCAGTCCTTTAATGCCATCGTGAACTACTCT…	;
SFXN5	Q8TD22	CE0271-E	CT	Acquired_Included_in_this_study	TRUE	HGNC:16073	94097	ENSG00000144040		HGNC SLC family	SLC56	SLC56A5		HEK-SFXN5-WTOE-p1	PD03R0-5	pJTI_R4_Strp_HA_Ct-SFXN5	pJTI_R4_Strp_HA_Ct	codon-optimized cDNA	ATGGCCGACACCGCCACCACAGCATCCGCCGCAGCAGCAAGCGCCGCATCCGCCAGCTCCGATGCACCACCTTTCCAGCTGGGCAAGCCAAGGTTCCAGCAGACATCTTTTTACGGCAGGTTCCGCCACTTTCTGGACATCATCGATCCTCGGACCCTGTTTGTGACAGAGCGGAGACTGAGAGAGGCCGTGCAGCTGCTGGAGGACTATAAGCACGGCACCCTGCGGCCAGGCGTGACAAATGAGCAGCTGTGGTCTGCCCAGAAGATCAAGCAGGCCATCCTGCACCCTGATACCAACGAGAAGATCTTCATGCCCTTCCGGATGAGCGGCTACATCCCTTTCGGCACACCAATCGTGGTGGGCCTGCTGCTGCCCAATCAGACCCTGGCCTCTACA…	;
SLC10A1	Q14973	CE0644-T	CT	Acquired_Included_in_this_study	TRUE	HGNC:10905	6554	ENSG00000100652		HGNC SLC family	SLC10	SLC10A1	CPA_AT	HEK-SLC10A1-WTOE-p3	PD04RR-C	pJTI_R4_Strp_HA_Ct-SLC10A1_v2	pJTI_R4_Strp_HA_Ct	codon-optimized cDNA	ATGGAGGCCCACAACGCCAGCGCCCCTTTTAATTTCACACTGCCCCCTAACTTTGGCAAGAGGCCAACCGACCTGGCCCTGTCCGTGATCCTGGTGTTCATGCTGTTCTTTATCATGCTGAGCCTGGGCTGCACAATGGAGTTTTCCAAGATCAAGGCACACCTGTGGAAGCCAAAGGGACTGGCAATCGCCCTGGTGGCCCAGTACGGCATCATGCCTCTGACCGCCTTTGTGCTGGGCAAGGTGTTCCGGCTGAAGAATATCGAGGCCCTGGCAATCCTGGTGTGCGGATGTTCTCCCGGCGGCAACCTGTCTAACGTGTTCAGCCTGGCCATGAAGGGCGACATGAACCTGTCCATCGTGATGACCACATGCTCTACCTTTTGTGCCCTGGGCATG…	;
SLC10A2	Q12908	CE024F-N	CT	Acquired_Included_in_this_study	TRUE	HGNC:10906	6555	ENSG00000125255		HGNC SLC family	SLC10	SLC10A2	CPA_AT	HEK-SLC10A2-WTOE-p1	PD017V-Y	pJTI_R4_Strp_HA_Ct-SLC10A2	pJTI_R4_Strp_HA_Ct	codon-optimized cDNA	ATGAACGATCCCAATTCTTGCGTGGACAACGCAACCGTGTGCAGCGGAGCATCCTGCGTGGTGCCTGAGAGCAATTTCAACAATATCCTGTCCGTGGTGCTGTCTACCGTGCTGACAATCCTGCTGGCCCTGGTCATGTTCTCCATGGGCTGTAACGTGGAGATCAAGAAGTTTCTGGGCCACATCAAGAGGCCTTGGGGCATCTGCGTGGGCTTCCTGTGCCAGTTTGGCATCATGCCACTGACCGGCTTCATCCTGTCTGTGGCCTTTGATATCCTGCCACTGCAGGCCGTGGTGGTGCTGATCATCGGATGCTGTCCAGGAGGAACAGCAAGCAATATCCTGGCCTACTGGGTGGACGGCGATATGGACCTGTCTGTGAGCATGACCACATGCTCC…	;
SLC10A3	P09131	CE024X-Q	CT	Acquired_Included_in_this_study	TRUE	HGNC:22979	8273	ENSG00000126903		HGNC SLC family	SLC10	SLC10A3	CPA_AT	HEK-SLC10A3-WTOE-p1	PD017W-3	pJTI_R4_Strp_HA_Ct-SLC10A3	pJTI_R4_Strp_HA_Ct	codon-optimized cDNA	ATGGTGCTGATGCAGGACAAGGGCAGCTCCCAGCAGTGGCCTGGACTGGGAGGAGAGGGAGGAGGAACCGGACCACTGTCCATGCTGAGGGCCGCCCTGCTGCTGATCTCTCTGCCATGGGGAGCACAGGGAACCGCATCCACATCTCTGAGCACAGCAGGAGGACACACCGTGCCACCTACAGGAGGCCGCTACCTGAGCATCGGCGACGGATCCGTGATGGAGTTCGAGTTTCCAGAGGATTCCGAGGGCATCATCGTGATCTCTAGCCAGTATCCAGGACAGGCAAACAGGACCGCACCTGGACCAATGCTGAGGGTGACCTCTCTGGATACAGAGGTGCTGACCATCAAGAATGTGAGCGCCATCACATGGGGCGGAGGAGGAGGCTTCGTGGTG…	;
SLC10A5	Q5PT55	CE025S-C	CT	Acquired_Included_in_this_study	TRUE	HGNC:22981	347051	ENSG00000253598		HGNC SLC family	SLC10	SLC10A5	CPA_AT	HEK-SLC10A5-WTOE-p1	PD017Z-T	pJTI_R4_Strp_HA_Ct-SLC10A5	pJTI_R4_Strp_HA_Ct	codon-optimized cDNA	ATGATCAGGAAGCTGTTCATCGTGCTGCTGCTGCTGCTGGTGACAATCGAGGAGGCCCGCATGAGCTCCCTGAGCTTTCTGAACATCGAGAAGACAGAGATCCTGTTCTTTACCAAGACAGAGGAGACCATCCTGGTGTCTAGCTCCTACGAGAACAAGCGGCCCAATTCTAGCCACCTGTTCGTGAAGATCGAGGACCCTAAGATCCTGCAGATGGTGAATGTGGCCAAGAAGATCTCCTCTGACGCCACAAACTTTACCATCAATCTGGTGACCGATGAGGAGGGCGAGACAAACGTGACCATCCAGCTGTGGGATAGCGAGGGCAGGCAGGAGCGCCTGATCGAGGAGATCAAGAATGTGAAGGTGAAGGTGCTGAAGCAGAAGGACTCCCTGCTG…	;
SLC10A6	Q3KNW5	CE0647-9	CT	Acquired_Included_in_this_study	TRUE	HGNC:30603	345274	ENSG00000145283		HGNC SLC family	SLC10	SLC10A6	CPA_AT	HEK-SLC10A6-WTOE-p3	PD04ST-R	pJTI_R4_Strp_HA_Ct-SLC10A6_v2	pJTI_R4_Strp_HA_Ct	codon-optimized cDNA	ATGCGGGCCAACTGCAGCTCCTCTAGCGCCTGTCCTGCCAATTCCTCTGAGGAGGAGCTGCCAGTGGGACTGGAGGTGCACGGCAACCTGGAGCTGGTGTTCACCGTGGTGTCTACAGTGATGATGGGCCTGCTGATGTTTTCCCTGGGCTGCTCTGTGGAGATCAGAAAGCTGTGGTCCCACATCCGGAGACCTTGGGGAATCGCAGTGGGACTGCTGTGCCAGTTCGGACTGATGCCCTTCACCGCCTACCTGCTGGCCATCTCTTTCAGCCTGAAGCCAGTGCAGGCCATCGCCGTGCTGATCATGGGCTGCTGTCCCGGCGGCACCATCAGCAATATCTTCACATTTTGGGTGGACGGCGATATGGACCTGTCCATCTCCATGACAACTTGTTCA…	;
SLC10A7	Q0GE19	CE026M-9	CT	Acquired_Included_in_this_study	TRUE	HGNC:23088	84068	ENSG00000120519		HGNC SLC family	SLC10	SLC10A7	CPA_AT	HEK-SLC10A7-WTOE-p1	PD0180-F	pJTI_R4_Strp_HA_Ct-SLC10A7	pJTI_R4_Strp_HA_Ct	codon-optimized cDNA	ATGCGGCTGCTGGAGAGGATGCGCAAGGACTGGTTTATGGTGGGAATCGTGCTGGCAATCGCAGGAGCAAAGCTGGAGCCTAGCATCGGAGTGAACGGAGGACCACTGAAGCCAGAGATCACCGTGTCCTACATCGCCGTGGCCACAATCTTCTTTAATAGCGGCCTGTCCCTGAAGACCGAGGAGCTGACATCTGCCCTGGTGCACCTGAAGCTGCACCTGTTCATCCAGATCTTTACCCTGGCCTTCTTTCCAGCCACAATCTGGCTGTTCCTGCAGCTGCTGAGCATCACCCCCATCAACGAGTGGCTGCTGAAGGGACTGCAGACAGTGGGATGCATGCCACCTCCAGTGAGCTCCGCCGTGATCCTGACCAAGGCAGTGGGAGGAAACGAGGCA…	;
SLC11A1	P49279	CE0272-B	CT	Acquired_Included_in_this_study	TRUE	HGNC:10907	6556	ENSG00000018280		HGNC SLC family	SLC11	SLC11A1	APC	HEK-SLC11A1-WTOE-p1	PD00M2-X	pJTI_R4_Strp_HA_Ct-SLC11A1	pJTI_R4_Strp_HA_Ct	codon-optimized cDNA	ATGACCGGCGACAAGGGACCACAGAGGCTGTCTGGCAGCTCCTATGGCAGCATCTCTAGCCCAACATCTCCCACCAGCCCAGGACCACAGCAGGCACCACCTAGGGAGACATACCTGTCCGAGAAGATCCCTATCCCAGATACAAAGCCTGGCACCTTCTCTCTGCGCAAGCTGTGGGCCTTTACCGGCCCTGGCTTCCTGATGAGCATCGCCTTTCTGGACCCAGGCAACATCGAGTCCGATCTGCAGGCAGGAGCAGTGGCAGGCTTCAAGCTGCTGTGGGTGCTGCTGTGGGCAACAGTGCTGGGACTGCTGTGCCAGCGGCTGGCAGCCAGACTGGGAGTGGTGACCGGCAAGGACCTGGGAGAGGTGTGCCACCTGTACTATCCTAAGGTGCCA…	;
SLC11A2	P49281	CE0243-A	CT	Acquired_Included_in_this_study	TRUE	HGNC:10908	4891	ENSG00000110911	5F0L;5F0M;5F0P	HGNC SLC family	SLC11	SLC11A2	APC	HEK-SLC11A2-WTOE-p1	PD0181-S	pJTI_R4_Strp_HA_Ct-SLC11A2	pJTI_R4_Strp_HA_Ct	codon-optimized cDNA	ATGGTGCTGGGCCCCGAGCAGAAGATGAGCGACGATTCCGTGTCTGGCGACCACGGAGAGAGCGCCTCCCTGGGAAACATCAATCCAGCCTACTCTAACCCCTCTCTGAGCCAGTCCCCCGGCGATAGCGAGGAGTACTTTGCCACATATTTCAATGAGAAGATCAGCATCCCTGAGGAGGAGTACAGCTGCTTCTCCTTTCGGAAGCTGTGGGCCTTTACCGGCCCTGGCTTCCTGATGTCCATCGCCTATCTGGACCCAGGCAACATCGAGTCCGATCTGCAGTCTGGAGCAGTGGCAGGCTTCAAGCTGCTGTGGATCCTGCTGCTGGCCACACTGGTGGGCCTGCTGCTGCAGAGGCTGGCAGCAAGGCTGGGAGTGGTGACCGGACTGCACCTG…	;
SLC12A1	Q13621	CE024G-H	CT	Acquired_Included_in_this_study	TRUE	HGNC:10910	6557	ENSG00000074803		HGNC SLC family	SLC12	SLC12A1	APC	HEK-SLC12A1-WTOE-p1	PD0182-9	pJTI_R4_Strp_HA_Ct-SLC12A1	pJTI_R4_Strp_HA_Ct	codon-optimized cDNA	ATGAGCCTGAACAATAGCTCCAACGTGTTCCTGGATTCCGTGCCCTCTAACACCAATAGATTTCAGGTGTCCGTGATCAACGAGAATCACGAGTCTAGCGCCGCCGCCGACGATAATACAGATCCCCCTCACTACGAGGAGACCTCCTTCGGCGACGAGGCACAGAAGCGGCTGAGAATCTCTTTCAGGCCCGGCAACCAGGAGTGCTATGATAATTTTCTGCAGAGCGGCGAGACCGCCAAGACAGATGCCTCTTTCCACGCCTACGACAGCCACACCAACACATACTATCTGCAGACATTTGGCCACAATACCATGGACGCCGTGCCTAAGATCGAGTACTATCGCAACACCGGCTCCATCTCTGGCCCAAAAGTGAATCGGCCCTCCCTGCTGGAG…	;
SLC12A2	P55011	CE035G-1	NT	Acquired_Included_in_this_study	TRUE	HGNC:10911	6558	ENSG00000064651		HGNC SLC family	SLC12	SLC12A2	APC	HEK-SLC12A2-WTOE-p2	PD03S1-R	pJTI_R4_Strp_HA_Nt-SLC12A2	pJTI_R4_Strp_HA_Nt	codon-optimized cDNA	ATGGAGCCACGGCCCACAGCCCCAAGCTCCGGAGCACCAGGACTGGCAGGAGTGGGAGAGACCCCATCCGCCGCCGCCCTGGCCGCCGCCAGAGTGGAGCTGCCCGGCACAGCCGTGCCCAGCGTGCCTGAGGACGCCGCCCCTGCCTCCAGGGACGGCGGCGGCGTGCGCGATGAGGGCCCTGCCGCCGCCGGCGACGGCCTGGGCAGGCCACTGGGACCTACCCCAAGCCAGTCCCGCTTCCAGGTGGATCTGGTGTCCGAGAACGCCGGCAGAGCCGCCGCAGCCGCCGCAGCAGCAGCAGCAGCCGCCGCCGCCGCTGGAGCCGGCGCCGGCGCCAAGCAGACCCCCGCCGACGGCGAGGCATCTGGAGAGAGCGAGCCTGCAAAGGGAAGCGAG…	;
SLC12A3	P55017	CE025B-M	CT	Acquired_Included_in_this_study	TRUE	HGNC:10912	6559	ENSG00000070915		HGNC SLC family	SLC12	SLC12A3	APC	HEK-SLC12A3-WTOE-p1	PD0184-N	pJTI_R4_Strp_HA_Ct-SLC12A3	pJTI_R4_Strp_HA_Ct	codon-optimized cDNA	ATGGCAGAGCTGCCAACCACAGAGACCCCTGGCGACGCCACACTGTGCTCTGGCCGGTTTACCATCAGCACACTGCTGAGCTCCGACGAGCCATCTCCACCTGCAGCCTACGATTCTAGCCACCCTAGCCACCTGACCCACTCCTCTACATTCTGTATGAGAACCTTTGGCTATAACACAATCGACGTGGTGCCAACCTACGAGCACTATGCCAATTCCACACAGCCAGGAGAGCCAAGGAAGGTGAGACCCACCCTGGCCGATCTGCACTCTTTTCTGAAGCAGGAGGGCAGGCACCTGCACGCACTGGCCTTCGACTCTAGGCCTAGCCACGAGATGACAGATGGACTGGTGGAGGGAGAGGCAGGCACCAGCTCCGAGAAGAACCCTGAGGAGCCA…	;
SLC12A4	Q9UP95	CE025T-5	CT	Acquired_Included_in_this_study	TRUE	HGNC:10913	6560	ENSG00000124067		HGNC SLC family	SLC12	SLC12A4	APC	HEK-SLC12A4-WTOE-p1	PD0185-H	pJTI_R4_Strp_HA_Ct-SLC12A4	pJTI_R4_Strp_HA_Ct	codon-optimized cDNA	ATGCCACACTTCACCGTGGTGCCAGTGGACGGACCTAGGAGAGGCGACTACGATAACCTGGAGGGCCTGTCTTGGGTGGACTATGGCGAGAGAGCCGAGCTGGACGATAGCGATGGCCACGGCAATCACAGGGAGAGCTCCCCATTCCTGTCCCCACTGGAGGCATCTAGGGGAATCGACTACTATGATCGGAACCTGGCCCTGTTTGAGGAGGAGCTGGATATCCGCCCTAAGGTGTCTAGCCTGCTGGGCAAGCTGGTGTCCTACACCAATCTGACACAGGGAGCAAAGGAGCACGAGGAGGCAGAGTCCGGAGAGGGAACCAGGCGCCGGGCAGCAGAGGCCCCTTCTATGGGCACACTGATGGGCGTGTATCTGCCATGCCTGCAGAACATCTTC…	;
SLC12A5	Q9H2X9	CE00TB-6	CT	Acquired_Included_in_this_study	TRUE	HGNC:13818	57468	ENSG00000124140		HGNC SLC family	SLC12	SLC12A5	APC	HEK-SLC12A5-WTOE-p1	PD0186-Z	pJTI_R4_Strp_HA_Ct-SLC12A5	pJTI_R4_Strp_HA_Ct	codon-optimized cDNA	ATGTCTCGGAGATTCACCGTGACAAGCCTGCCACCTGCAGGACCAGCACGCTCTCCAGACCCAGAGTCCAGGCGCCACTCTGTGGCAGATCCAAGGCACCTGCCAGGAGAGGACGTGAAGGGCGATGGCAACCCAAAGGAGAGCTCCCCCTTCATCAATAGCACCGACACAGAGAAGGGCAAGGAGTATGATGGCAAGAACATGGCCCTGTTTGAGGAGGAGATGGACACATCCCCAATGGTGTCTAGCCTGCTGTCTGGCCTGGCCAACTACACCAATCTGCCACAGGGAAGCAGAGAGCACGAGGAGGCCGAGAACAATGAGGGCGGCAAGAAGAAGCCTGTGCAGGCCCCAAGGATGGGCACATTCATGGGCGTGTACCTGCCTTGCCTGCAGAAC…	;
SLC12A6	Q9UHW9	CE026N-V	CT	Acquired_Included_in_this_study	TRUE	HGNC:10914	9990	ENSG00000140199		HGNC SLC family	SLC12	SLC12A6	APC	HEK-SLC12A6-WTOE-p1	PD0187-P	pJTI_R4_Strp_HA_Ct-SLC12A6	pJTI_R4_Strp_HA_Ct	codon-optimized cDNA	ATGCACCCCCCTGAGACCACAACCAAGATGGCCAGCGTGAGATTCATGGTGACACCCACCAAGATCGACGATATCCCTGGCCTGTCCGACACATCTCCAGATCTGAGCTCCAGGTCTAGCTCCAGGGTGCGCTTTTCTAGCAGAGAGAGCGTGCCCGAGACCTCCAGGTCTGAGCCTATGAGCGAGATGTCCGGAGCAACAACCTCCCTGGCAACAGTGGCCCTGGACCCACCCTCTGATCGCACCAGCCACCCCCAGGACGTGATCGAGGATCTGTCTCAGAACAGCATCACAGGCGAGCACAGCCAGCTGCTGGACGATGGCCACAAGAAGGCCCGGAACGCCTACCTGAACAATTCCAATTATGAGGAGGGCGACGAGTACTTCGATAAGAACCTG…	;
SLC12A7	Q9Y666	CE06E4-V	CT	Acquired_Included_in_this_study	TRUE	HGNC:10915	10723	ENSG00000113504		HGNC SLC family	SLC12	SLC12A7	APC	HEK-SLC12A7-WTOE-p3	PD04TS-N	pJTI_R4_Strp_HA_Ct-SLC12A7_v2	pJTI_R4_Strp_HA_Ct	codon-optimized cDNA	ATGCCTACCAACTTCACAGTGGTGCCAGTGGAGGCACACGCAGACGGAGGAGGCGATGAGACCGCAGAGAGGACAGAGGCACCAGGAACCCCAGAGGGACCAGAGCCCGAGCGCCCTAGCCCAGGCGACGGCAACCCACGGGAGAATTCCCCCTTCCTGAACAATGTGGAGGTGGAGCAGGAGTCCTTCTTTGAGGGCAAGAATATGGCCCTGTTTGAGGAGGAGATGGATTCTAACCCTATGGTGAGCTCCCTGCTGAATAAGCTGGCCAACTATACCAATCTGAGCCAGGGAGTGGTGGAGCACGAGGAGGACGAGGAGTCCCGGAGAAGGGAGGCAAAGGCACCAAGAATGGGCACATTCATCGGCGTGTACCTGCCCTGCCTGCAGAACATCCTG…	;
SLC12A8	A0AV02	CE0244-X	CT	Acquired_Included_in_this_study	TRUE	HGNC:15595	84561	ENSG00000221955		HGNC SLC family	SLC12	SLC12A8	APC	HEK-SLC12A8-WTOE-p1	PD0189-C	pJTI_R4_Strp_HA_Ct-SLC12A8	pJTI_R4_Strp_HA_Ct	codon-optimized cDNA	ATGACCCAGATGTCCCAGGTGCAGGAGCTGTTCCACGAGGCAGCACAGCAGGACGCACTGGCACAGCCACAGCCCTGGTGGAAGACACAGCTGTTCATGTGGGAGCCCGTGCTGTTTGGCACCTGGGATGGCGTGTTCACAAGCTGCATGATCAACATCTTCGGCGTGGTGCTGTTTCTGAGAACCGGCTGGCTGGTGGGCAATACAGGCGTGCTGCTGGGCATGTTCCTGGTGTCCTTTGTGATCCTGGTGGCCCTGGTGACCGTGCTGTCTGGCATCGGCGTGGGAGAGAGGAGCTCCATCGGAAGCGGAGGCGTGTACTCCATGATCTCTAGCGTGCTGGGAGGACAGACCGGAGGCACAATCGGCCTGCTGTACGTGTTTGGCCAGTGCGTGGCC…	;
SLC12A9	Q9BXP2	CE024H-Z	CT	Acquired_Included_in_this_study	TRUE	HGNC:17435	56996	ENSG00000146828		HGNC SLC family	SLC12	SLC12A9	APC	HEK-SLC12A9-WTOE-p1	PD018A-5	pJTI_R4_Strp_HA_Ct-SLC12A9	pJTI_R4_Strp_HA_Ct	codon-optimized cDNA	ATGGCCAGCGAGAGCTCCCCTCTGCTGGCATACAGGCTGCTGGGAGAGGAGGGCGTGGCCCTGCCTGCCAATGGAGCAGGCGGACCAGGAGGAGCATCTGCCAGAAAGCTGAGCACCTTTCTGGGCGTGGTGGTGCCAACAGTGCTGTCTATGTTCAGCATCGTGGTGTTTCTGCGGATCGGCTTCGTGGTGGGACACGCAGGACTGCTGCAGGCCCTGGCAATGCTGCTGGTGGCCTATTTCATCCTGGCCCTGACCGTGCTGTCCGTGTGCGCCATCGCAACAAATGGAGCAGTGCAGGGAGGAGGCGCCTACTTTATGATCAGCAGAACCCTGGGACCTGAAGTGGGAGGATCCATCGGCCTGATGTTCTATCTGGCCAACGTGTGCGGATGTGCC…	;
SLC13A1	Q9BZW2	CE05X6-6	NT	Acquired_Included_in_this_study	TRUE	HGNC:10916	6561	ENSG00000081800		HGNC SLC family	SLC13	SLC13A1	IT	HEK-SLC13A1-WTOE-p2	PD04MG-W	pJTI_R4_Strp_HA_Nt-SLC13A1	pJTI_R4_Strp_HA_Nt	codon-optimized cDNA	ATGAAGTTCTTTAGCTACATCCTGGTGTATCGGAGATTCCTGTTTGTGGTGTTTACAGTGCTGGTGCTGCTGCCACTGCCCATCGTGCTGCACACAAAGGAGGCCGAGTGCGCCTACACCCTGTTTGTGGTGGCCACATTCTGGCTGACCGAGGCCCTGCCACTGTCTGTGACCGCCCTGCTGCCAAGCCTGATGCTGCCTATGTTCGGCATCATGCCTTCCAAGAAGGTGGCCTCTGCCTACTTTAAGGACTTCCACCTGCTGCTGATCGGCGTGATCTGTCTGGCCACCTCCATCGAGAAGTGGAACCTGCACAAGAGAATCGCCCTGAAGATGGTCATGATGGTGGGCGTGAATCCTGCCTGGCTGACACTGGGCTTTATGAGCTCCACCGCCTTC…	;
SLC13A2	Q13183	CE07G6-R	NT	Acquired_Included_in_this_study	TRUE	HGNC:10917	9058	ENSG00000007216		HGNC SLC family	SLC13	SLC13A2	IT	HEK-SLC13A2-WTOE-p2	PD056S-9	pJTI_R4_Strp_HA_Nt-SLC13A2	pJTI_R4_Strp_HA_Nt	codon-optimized cDNA	ATGGCAACCTGCTGGCAGGCCCTGTGGGCATACCGGTCTTATCTGATCGTGTTCTTTGTGCCTATCCTGCTGCTGCCACTGCCCATCCTGGTGCCAAGCAAGGAGGCCTACTGCGCCTATGCCATCATCCTGATGGCCCTGTTCTGGTGTACAGAGGCCCTGCCACTGGCAGTGACCGCCCTGTTTCCTCTGATCCTGTTCCCAATGATGGGAATCGTGGACGCATCCGAGGTGGCAGTGGAGTACCTGAAGGATTCTAACCTGCTGTTCTTTGGAGGACTGCTGGTGGCAATCGCAGTGGAGCACTGGAATCTGCACAAGCGGATCGCCCTGAGAGTGCTGCTGATCGTGGGCGTGCGGCCTGCACCACTGATCCTGGGCTTTATGCTGGTGACCGCC…	;
SLC13A3	Q8WWT9	CE025V-1	CT	Acquired_Included_in_this_study	TRUE	HGNC:14430	64849	ENSG00000158296		HGNC SLC family	SLC13	SLC13A3	IT	HEK-SLC13A3-WTOE-p1	PD00KV-6	pJTI_R4_Strp_HA_Ct-SLC13A3	pJTI_R4_Strp_HA_Ct	codon-optimized cDNA	ATGGCCGCCCTGGCAGCAGCAGCCAAGAAGGTCTGGTCCGCCCGGAGACTGCTGGTGCTGCTGTTTACCCCACTGGCCCTGCTGCCAGTGGTGTTCGCACTGCCACCTAAGGAGGGCAGGTGCCTGTTTGTGATCCTGCTGATGGCCGTGTACTGGTGTACCGAGGCCCTGCCACTGTCCGTGACAGCCCTGCTGCCTATCGTGCTGTTTCCATTCATGGGCATCCTGCCCTCTAACAAGGTGTGCCCTCAGTATTTCCTGGACACCAATTTTCTGTTCCTGAGCGGCCTGATCATGGCCTCCGCCATCGAGGAGTGGAACCTGCACAGGCGCATCGCCCTGAAGATCCTGATGCTGGTGGGAGTGCAGCCTGCAAGGCTGATCCTGGGCATGATGGTG…	;
SLC13A4	Q9UKG4	CE00TC-2	CT	Acquired_Included_in_this_study	TRUE	HGNC:15827	26266	ENSG00000164707		HGNC SLC family	SLC13	SLC13A4	IT	HEK-SLC13A4-WTOE-p1	PD018E-E	pJTI_R4_Strp_HA_Ct-SLC13A4	pJTI_R4_Strp_HA_Ct	codon-optimized cDNA	ATGGGACTGCTGCAGGGACTGCTGCGGGTGAGAAAGCTGCTGCTGGTGGTGTGCGTGCCACTGCTGCTGCTGCCTCTGCCAGTGCTGCACCCTAGCTCCGAGGCCTCTTGTGCCTACGTGCTGATCGTGACCGCCGTGTATTGGGTGAGCGAGGCAGTGCCTCTGGGAGCAGCCGCCCTGGTGCCCGCCTTTCTGTACCCTTTCTTTGGCGTGCTGAGGAGCAATGAGGTGGCCGCCGAGTATTTCAAGAACACCACACTGCTGCTGGTGGGCGTGATCTGCGTGGCAGCAGCCGTGGAGAAGTGGAATCTGCACAAGCGGATCGCCCTGAGAATGGTGCTGATGGCAGGAGCAAAGCCAGGAATGCTGCTGCTGTGCTTTATGTGCTGTACCACACTG…	;
SLC13A5	Q86YT5	CE026P-N	CT	Acquired_Included_in_this_study	TRUE	HGNC:23089	284111	ENSG00000141485		HGNC SLC family	SLC13	SLC13A5	IT	HEK-SLC13A5-WTOE-p1	PD018F-B	pJTI_R4_Strp_HA_Ct-SLC13A5	pJTI_R4_Strp_HA_Ct	codon-optimized cDNA	ATGGCCTCTGCCCTGAGCTACGTGTCCAAGTTTAAGTCCTTCGTGATCCTGTTTGTGACCCCACTGCTGCTGCTGCCCCTGGTCATCCTGATGCCAGCCAAGTTCGTGAGGTGCGCCTACGTGATCATCCTGATGGCCATCTATTGGTGTACCGAAGTGATCCCCCTGGCCGTGACAAGCCTGATGCCTGTGCTGCTGTTTCCACTGTTCCAGATCCTGGACTCCCGCCAGGTGTGCGTGCAGTATATGAAGGATACCAACATGCTGTTTCTGGGAGGACTGATCGTGGCAGTGGCAGTGGAGAGGTGGAATCTGCACAAGAGGATCGCCCTGCGCACACTGCTGTGGGTGGGAGCAAAGCCTGCAAGGCTGATGCTGGGCTTCATGGGCGTGACCGCC…	;
SLC14A1	Q13336	CE0274-Q	CT	Acquired_Included_in_this_study	TRUE	HGNC:10918	6563	ENSG00000141469		HGNC SLC family	SLC14	SLC14A1		HEK-SLC14A1-WTOE-p1	PD018G-7	pJTI_R4_Strp_HA_Ct-SLC14A1	pJTI_R4_Strp_HA_Ct	codon-optimized cDNA	ATGGAGGACTCCCCTACCATGGTGAGGGTGGATTCTCCAACAATGGTGCGCGGAGAGAACCAGGTGTCCCCATGCCAGGGCCGGAGATGTTTTCCTAAGGCCCTGGGCTATGTGACCGGCGACATGAAGGAGCTGGCCAATCAGCTGAAGGACAAGCCTGTGGTGCTGCAGTTTATCGATTGGATCCTGAGGGGCATCTCTCAGGTGGTGTTCGTGAACAATCCCGTGAGCGGCATCCTGATCCTGGTGGGCCTGCTGGTGCAGAACCCTTGGTGGGCACTGACAGGATGGCTGGGAACCGTGGTGAGCACACTGATGGCCCTGCTGCTGAGCCAGGACAGATCCCTGATCGCCTCTGGCCTGTATGGCTACAACGCGACGCTCGTAGGCGTGCTGATG…	;
SLC14A2	Q15849	CE0245-G	CT	Acquired_Included_in_this_study	TRUE	HGNC:10919	8170	ENSG00000132874		HGNC SLC family	SLC14	SLC14A2		HEK-SLC14A2-WTOE-p1	PD00KM-E	pJTI_R4_Strp_HA_Ct-SLC14A2	pJTI_R4_Strp_HA_Ct	codon-optimized cDNA	ATGAGCGACCCACACAGCTCCCCACTGCTGCCAGAGCCTCTGTCTAGCAGATACAAGCTGTATGAGGCCGAGTTTACCTCCCCTTCTTGGCCAAGCACCTCCCCAGATACACACCCCGCCCTGCCTCTGCTGGAGATGCCTGAGGAGAAGGACCTGAGGTCCTCTAACGAGGATAGCCACATCGTGAAGATCGAGAAGCTGAATGAGCGGAGCAAGCGGAAGGACGATGGAGTGGCACACAGAGACTCCGCCGGACAGAGGTGCATCTGTCTGTCTAAGGCCGTGGGCTACCTGACCGGCGATATGAAGGAGTATAGAATCTGGCTGAAGGACAAGCACCTGGCCCTGCAGTTCATCGATTGGGTGCTGAGGGGCACAGCCCAGGTCATGTTTATCAAC…	;
SLC15A2	Q16348	CE0251-6	CT	Acquired_Included_in_this_study	TRUE	HGNC:10921	6565	ENSG00000163406		HGNC SLC family	SLC15	SLC15A2	MFS	HEK-SLC15A2-WTOE-p1	PD018K-U	pJTI_R4_Strp_HA_Ct-SLC15A2	pJTI_R4_Strp_HA_Ct	codon-optimized cDNA	ATGAACCCTTTCCAGAAGAATGAGAGCAAGGAGACCCTGTTTTCTCCAGTGAGCATCGAGGAGGTGCCACCTAGGCCACCATCTCCTCCAAAGAAGCCCAGCCCTACAATCTGCGGCTCTAACTACCCACTGAGCATCGCCTTCATCGTGGTGAATGAGTTCTGTGAGCGGTTCAGCTACTATGGCATGAAGGCCGTGCTGATCCTGTATTTCCTGTACTTTCTGCACTGGAACGAGGATACCTCTACAAGCATCTATCACGCCTTCAGCTCCCTGTGCTACTTTACCCCAATCCTGGGAGCAGCAATCGCAGACTCTTGGCTGGGCAAGTTCAAGACAATCATCTATCTGTCTCTGGTGTACGTGCTGGGCCACGTGATCAAGAGCCTGGGCGCCCTG…	;
SLC15A3	Q8IY34	CE025E-F	CT	Acquired_Included_in_this_study	TRUE	HGNC:18068	51296	ENSG00000110446		HGNC SLC family	SLC15	SLC15A3	MFS	HEK-SLC15A3-WTOE-p1	PD018M-0	pJTI_R4_Strp_HA_Ct-SLC15A3	pJTI_R4_Strp_HA_Ct	codon-optimized cDNA	ATGCCAGCCCCCAGGGCCCGCGAGCAGCCAAGGGTGCCCGGCGAGCGCCAGCCTCTGCTGCCAAGGGGCGCCCGCGGCCCACGGAGATGGAGGAGGGCAGCAGGAGCAGCCGTGCTGCTGGTGGAGATGCTGGAGAGGGCAGCCTTCTTTGGCGTGACAGCCAACCTGGTGCTGTACCTGAATTCTACAAATTTCAATTGGACAGGCGAACAGGCAACCAGAGCCGCCCTGGTGTTTCTGGGAGCAAGCTATCTGCTGGCACCTGTGGGAGGATGGCTGGCAGACGTGTACCTGGGCCGGTATAGAGCCGTGGCCCTGTCTCTGCTGCTGTACCTGGCAGCAAGCGGACTGCTGCCAGCAACCGCCTTCCCTGACGGCAGGAGCTCCTTTTGCGGCGAG…	;
SLC15A4	Q8N697	CE025W-W	CT	Acquired_Included_in_this_study	TRUE	HGNC:23090	121260	ENSG00000139370		HGNC SLC family	SLC15	SLC15A4	MFS	HEK-SLC15A4-WTOE-p1	PD018N-6	pJTI_R4_Strp_HA_Ct-SLC15A4	pJTI_R4_Strp_HA_Ct	codon-optimized cDNA	ATGGAGGGCAGCGGCGGCGGCGCCGGCGAGAGGGCCCCCCTGCTGGGCGCCCGGAGAGCCGCCGCAGCAGCAGCAGCAGCAGGAGCCTTTGCCGGCAGGCGCGCCGCCTGCGGAGCCGTGCTGCTGACAGAGCTGCTGGAGAGGGCAGCCTTTTATGGCATTACATCCAACCTGGTACTGTTCCTGAATGGCGCCCCATTTTGTTGGGAGGGAGCACAGGCAAGCGAGGCCCTGCTGCTGTTCATGGGCCTGACATACCTGGGCTCCCCCTTTGGCGGCTGGCTGGCAGACGCAAGGCTGGGAAGGGCAAGGGCCATCCTGCTGAGCCTGGCCCTGTATCTGCTGGGAATGCTGGCATTTCCACTGCTGGCAGCACCTGCAACAAGGGCCGCCCTGTGC…	;
SLC16A1	P53985	CE07G7-C	NT	Acquired_Included_in_this_study	TRUE	HGNC:10922	6566	ENSG00000155380		HGNC SLC family	SLC16	SLC16A1	MFS	HEK-SLC16A1-WTOE-p2	PD056T-V	pJTI_R4_Strp_HA_Nt-SLC16A1	pJTI_R4_Strp_HA_Nt	codon-optimized cDNA	ATGCCACCTGCAGTGGGAGGACCAGTGGGATATACCCCACCAGACGGAGGATGGGGATGGGCAGTGGTCATCGGCGCCTTCATCTCCATCGGCTTCTCTTACGCCTTTCCCAAGAGCATCACAGTGTTCTTTAAGGAGATCGAGGGCATCTTTCACGCCACCACAAGCGAGGTGTCCTGGATCAGCTCCATCATGCTGGCCGTGATGTATGGCGGCGGCCCCATCTCTAGCATCCTGGTGAATAAGTACGGCTCCCGGATCGTGATGATCGTGGGAGGATGCCTGTCCGGATGTGGACTGATCGCCGCCTCTTTCTGCAACACCGTGCAGCAGCTGTACGTGTGCATCGGCGTGATCGGAGGACTGGGACTGGCCTTCAACCTGAATCCTGCCCTGACA…	;
SLC16A10	Q8TF71	CE0275-U	CT	Acquired_Included_in_this_study	TRUE	HGNC:17027	117247	ENSG00000112394		HGNC SLC family	SLC16	SLC16A10	MFS	HEK-SLC16A10-WTOE-p1	PD018S-K	pJTI_R4_Strp_HA_Ct-SLC16A10	pJTI_R4_Strp_HA_Ct	codon-optimized cDNA	ATGGTGCTGTCCCAGGAGGAGCCAGATAGCGCCAGGGGCACCTCCGAGGCCCAGCCTCTGGGCCCTGCCCCAACAGGAGCAGCACCACCTCCAGGACCAGGACCTTCCGACTCTCCTGAGGCAGCCGTGGAGAAGGTGGAGGTGGAGCTGGCAGGACCAGCAACCGCAGAGCCCCACGAGCCCCCTGAGCCACCCGAGGGCGGCTGGGGCTGGCTGGTCATGCTGGCCGCCATGTGGTGCAACGGCTCCGTGTTCGGCATCCAGAATGCCTGTGGCGTGCTGTTTGTGAGCATGCTGGAGACCTTCGGCTCCAAGGACGATGACAAGATGGTGTTTAAGACAGCCTGGGTGGGCAGCCTGTCCATGGGCATGATCTTCTTTTGCTGTCCCATCGTGAGC…	;
SLC16A11	Q8NCK7	CE036R-B	NT	Acquired_Included_in_this_study	TRUE	HGNC:23093	162515	ENSG00000174326		HGNC SLC family	SLC16	SLC16A11	MFS	HEK-SLC16A11-WTOE-p2	PD03T3-P	pJTI_R4_Strp_HA_Nt-SLC16A11	pJTI_R4_Strp_HA_Nt	codon-optimized cDNA	ATGCCTGCCCCACAGAGAAAGCACCGGAGAGGCGGCTTCTCCCACAGGTGCTTTCCCACCCCTCAGACAGCCATGACCCCACAGCCAGCAGGACCACCTGACGGAGGATGGGGCTGGGTGGTGGCCGCCGCCGCCTTCGCCATCAACGGCCTGTCCTACGGACTGCTGCGCTCTCTGGGACTGGCATTCCCAGATCTGGCAGAGCACTTTGACCGGTCTGCCCAGGATACAGCCTGGATCAGCGCCCTGGCCCTGGCCGTGCAGCAGGCCGCCAGCCCCGTGGGCAGCGCCCTGTCCACCAGATGGGGAGCAAGGCCTGTGGTCATGGTGGGAGGCGTGCTGGCATCCCTGGGCTTCGTGTTTTCCGCCTTCGCCTCTGACCTGCTGCACCTGTACCTG…	;
SLC16A12	Q6ZSM3	CE035H-W	NT	Acquired_Included_in_this_study	TRUE	HGNC:23094	387700	ENSG00000152779		HGNC SLC family	SLC16	SLC16A12	MFS	HEK-SLC16A12-WTOE-p2	PD03S2-C	pJTI_R4_Strp_HA_Nt-SLC16A12	pJTI_R4_Strp_HA_Nt	codon-optimized cDNA	ATGGCCAAGGTGAACAGGGCAAGATCTACCAGCCCACCTGACGGAGGATGGGGATGGATGATCGTGGCAGGCTGTTTCCTGGTGACCATCTGCACACGGGCCGTGACCAGATGTATCAGCATCTTCTTTGTGGAGTTCCAGACCTACTTTACACAGGACTATGCCCAGACCGCCTGGATCCACTCTATCGTGGATTGCGTGACAATGCTGTGCGCACCACTGGGAAGCGTGGTGTCCAATCACCTGAGCTGTCAAGTGGGAATCATGCTGGGAGGACTGCTGGCAAGCACCGGACTGATCCTGAGCTCCTTCGCCACATCCCTGAAGCACCTGTACCTGACCCTGGGCGTGCTGACAGGACTGGGATTCGCCCTGTGCTATTCTCCAGCCATCGCCATG…	;
SLC16A13	Q7RTY0	CE0252-2	CT	Acquired_Included_in_this_study	TRUE	HGNC:31037	201232	ENSG00000174327		HGNC SLC family	SLC16	SLC16A13	MFS	HEK-SLC16A13-WTOE-p1	PD018V-A	pJTI_R4_Strp_HA_Ct-SLC16A13	pJTI_R4_Strp_HA_Ct	codon-optimized cDNA	ATGGCCCGGAGAACCGAGCCACCTGATGGAGGATGGGGATGGGTGGTGGTGCTGTCCGCCTTCTTTCAGTCTGCCCTGGTGTTCGGCGTGCTGCGGTCCTTTGGCGTGTTCTTTGTGGAGTTCGTGGCAGCCTTTGAGGAGCAGGCAGCAAGAGTGTCCTGGATCGCCTCTATCGGAATCGCAGTGCAGCAGTTCGGAAGCCCAGTGGGAAGCGCCCTGTCCACCAAGTTTGGACCAAGGCCTGTGGTCATGACAGGAGGAATCCTGGCCGCCCTGGGAATGCTGCTGGCCAGCTTCGCCACATCCCTGACCCACCTGTACCTGTCCATCGGACTGCTGTCTGGAAGCGGATGGGCACTGACATTCGCCCCCACCCTGGCCTGCCTGTCTTGTTACTTC…	;
SLC16A14	Q7RTX9	CE035K-E	NT	Acquired_Included_in_this_study	TRUE	HGNC:26417	151473	ENSG00000163053		HGNC SLC family	SLC16	SLC16A14	MFS	HEK-SLC16A14-WTOE-p2	PD03S3-5	pJTI_R4_Strp_HA_Nt-SLC16A14	pJTI_R4_Strp_HA_Nt	codon-optimized cDNA	ATGTACACCAGCCACGAGGACATCGGCTATGACTTCGAGGATGGCCCTAAGGATAAGAAGACACTGAAGCCACACCCAAACATCGACGGAGGATGGGCATGGATGATGGTGCTGAGCTCCTTCTTTGTGCACATCCTGATCATGGGCTCCCAGATGGCCCTGGGCGTGCTGAATGTGGAGTGGCTGGAGGAGTTTCACCAGTCTAGGGGCCTGACCGCCTGGGTGTCTAGCCTGAGCATGGGCATCACACTGATCGTGGGCCCCTTCATCGGCCTGTTTATCAACACATGCGGATGTAGGCAGACCGCAATCATCGGAGGACTGGTGAACTCTCTGGGATGGGTGCTGAGCGCCTACGCAGCAAATGTGCACTATCTGTTCATCACCTTTGGCGTGGCA…	;
SLC16A2	P36021	CE025X-E	CT	Acquired_Included_in_this_study	TRUE	HGNC:10923	6567	ENSG00000147100		HGNC SLC family	SLC16	SLC16A2	MFS	HEK-SLC16A2-WTOE-p1	PD018W-X	pJTI_R4_Strp_HA_Ct-SLC16A2	pJTI_R4_Strp_HA_Ct	codon-optimized cDNA	ATGGCACTGCAGTCTCAGGCAAGCGAGGAGGCAAAGGGACCATGGCAGGAGGCAGACCAGGAGCAGCAGGAGCCTGTGGGAAGCCCAGAGCCTGAGTCCGAGCCAGAGCCAGAGCCTGAGCCAGAGCCAGTGCCTGTGCCACCTCCAGAGCCACAGCCAGAGCCTCAGCCACTGCCAGATCCTGCACCACTGCCAGAGCTGGAGTTCGAGTCTGAGAGGGTGCACGAGCCTGAGCCAACCCCAACAGTGGAGACCAGGGGAACAGCAAGGGGATTTCAGCCACCTGAGGGAGGATTCGGATGGGTGGTGGTGTTTGCCGCCACCTGGTGCAACGGCTCCATCTTCGGCATCCACAATTCTGTGGGCATCCTGTACAGCATGCTGCTGGAGGAGGAGAAG…	;
SLC16A3	O15427	CE07G8-5	NT	Acquired_Included_in_this_study	TRUE	HGNC:10924	9123	ENSG00000141526		HGNC SLC family	SLC16	SLC16A3	MFS	HEK-SLC16A3-WTOE-p2	PD056V-N	pJTI_R4_Strp_HA_Nt-SLC16A3	pJTI_R4_Strp_HA_Nt	codon-optimized cDNA	ATGGGAGGAGCAGTGGTGGACGAGGGACCTACCGGAGTGAAGGCACCAGATGGAGGATGGGGATGGGCCGTGCTGTTCGGATGCTTTGTGATCACAGGCTTCAGCTACGCCTTTCCCAAGGCCGTGTCCGTGTTCTTTAAGGAGCTGATCCAGGAGTTCGGCATCGGCTACTCCGACACCGCCTGGATCAGCTCCATCCTGCTGGCCATGCTGTATGGCACAGGCCCTCTGTGCAGCGTGTGCGTGAACAGGTTTGGATGCAGGCCAGTGATGCTGGTGGGAGGACTGTTCGCAAGCCTGGGAATGGTGGCAGCATCTTTTTGTAGGAGCATCATCCAGGTGTACCTGACCACAGGCGTGATCACCGGACTGGGACTGGCCCTGAACTTCCAGCCATCC…	;
SLC16A4	O15374	CE07G9-1	NT	Acquired_Included_in_this_study	TRUE	HGNC:10925	9122	ENSG00000168679		HGNC SLC family	SLC16	SLC16A4	MFS	HEK-SLC16A4-WTOE-p2	PD056W-H	pJTI_R4_Strp_HA_Nt-SLC16A4	pJTI_R4_Strp_HA_Nt	codon-optimized cDNA	ATGCTGAAGCGGGAGGGCAAGGTGCAGCCATACACCAAGACACTGGACGGCGGCTGGGGCTGGATGATCGTGATCCACTTCTTTCTGGTGAACGTGTTTGTGATGGGCATGACCAAGACATTCGCCATCTTCTTTGTGGTGTTTCAGGAGGAGTTCGAGGGCACCAGCGAGCAGATCGGCTGGATCGGCTCCATCATGAGCTCCCTGAGATTCTGCGCAGGACCACTGGTGGCAATCATCTGTGATATCCTGGGCGAGAAGACCACAAGCATCCTGGGCGCCTTTGTGGTGACAGGCGGCTACCTGATCTCTAGCTGGGCCACCAGCATCCCCTTCCTGTGCGTGACAATGGGACTGCTGCCTGGACTGGGATCCGCCTTTCTGTACCAGGTGGCCGCC…	;
SLC16A5	O15375	CE07GA-W	NT	Acquired_Included_in_this_study	TRUE	HGNC:10926	9121	ENSG00000170190		HGNC SLC family	SLC16	SLC16A5	MFS	HEK-SLC16A5-WTOE-p2	PD056X-Z	pJTI_R4_Strp_HA_Nt-SLC16A5	pJTI_R4_Strp_HA_Nt	codon-optimized cDNA	ATGCCACAGGCCCTGGAGAGGGCAGACGGATCCTGGGCATGGGTGGTGCTGCTGGCAACCATGGTGACACAGGGCCTGACCCTGGGCTTCCCCACATGCATCGGCATCTTCTTTACCGAGCTGCAGTGGGAGTTCCAGGCCTCCAACTCTGAGACCAGCTGGTTTCCTTCCATCCTGACAGCCGTGCTGCACATGGCAGGACCACTGTGCTCCATCCTGGTGGGCAGATTCGGCTGTAGGGTGACAGTGATGCTGGGAGGCGTGCTGGCATCTCTGGGCATGGTGGCCAGCTCCTTTTCTCACAATCTGAGCCAGCTGTACTTCACCGCCGGCTTTATCACAGGCCTGGGCATGTGCTTCAGCTTTCAGTCTAGCATCACCGTGCTGGGCTTCTATTTT…	;
SLC16A6	O15403	CE0247-3	CT	Acquired_Included_in_this_study	TRUE	HGNC:10927	9120	ENSG00000108932		HGNC SLC family	SLC16	SLC16A6	MFS	HEK-SLC16A6-WTOE-p1	PD0191-M	pJTI_R4_Strp_HA_Ct-SLC16A6	pJTI_R4_Strp_HA_Ct	codon-optimized cDNA	ATGACCCAGAACAAGCTGAAGCTGTGCTCCAAGGCCAACGTGTACACAGAGGTGCCAGACGGAGGATGGGGATGGGCAGTGGCCGTGTCTTTCTTTTTCGTGGAGGTGTTCACCTATGGCATCATCAAGACATTTGGCGTGTTTTTCAACGACCTGATGGATTCCTTCAACGAGTCTAATAGCAGGATCTCTTGGATCATCAGCATCTGCGTGTTCGTGCTGACCTTCAGCGCCCCTCTGGCCACAGTGCTGTCTAATAGGTTCGGACACAGGCTGGTGGTCATGCTGGGAGGCCTGCTGGTGTCTACCGGCATGGTGGCCGCCTCCTTTTCTCAGGAGGTGAGCCACATGTACGTGGCCATCGGCATCATCTCCGGCCTGGGCTATTGCTTTTCTTTC…	;
SLC16A7	O60669	CE024N-C	CT	Acquired_Included_in_this_study	TRUE	HGNC:10928	9194	ENSG00000118596		HGNC SLC family	SLC16	SLC16A7	MFS	HEK-SLC16A7-WTOE-p1	PD0192-T	pJTI_R4_Strp_HA_Ct-SLC16A7	pJTI_R4_Strp_HA_Ct	codon-optimized cDNA	ATGCCACCTATGCCAAGCGCCCCACCAGTGCACCCTCCACCAGACGGCGGCTGGGGCTGGATCGTGGTGGGCGCCGCCTTCATCAGCATCGGCTTCTCCTATGCCTTTCCCAAGGCCGTGACCGTGTTCTTTAAGGAGATCCAGCAGATCTTTCACACCACATACTCCGAGATCGCCTGGATCAGCTCCATCATGCTGGCCGTGATGTATGCAGGAGGACCCGTGTCTAGCGTGCTGGTGAACAAGTACGGATCTAGGCCTGTGGTCATCGCAGGAGGACTGCTGTGCTGTCTGGGCATGGTGCTGGCCAGCTTCTCCTCTAGCGTGGTGCAGCTGTATCTGACCATGGGCTTCATCACAGGCCTGGGCCTGGCCTTTAACCTGCAGCCTGCCCTGACC…	;
SLC16A8	O95907	CE0253-4	CT	Acquired_Included_in_this_study	TRUE	HGNC:16270	23539	ENSG00000100156		HGNC SLC family	SLC16	SLC16A8	MFS	HEK-SLC16A8-WTOE-p1	PD0193-F	pJTI_R4_Strp_HA_Ct-SLC16A8	pJTI_R4_Strp_HA_Ct	codon-optimized cDNA	ATGGGAGCAGGAGGACCAAGGAGAGGAGAGGGCCCCCCTGATGGCGGCTGGGGCTGGGTGGTGCTGGGAGCATGCTTCGTGGTGACCGGATTCGCCTACGGCTTTCCCAAGGCCGTGAGCGTGTTCTTCAGGGCCCTGATGCGCGACTTTGATGCCGGCTACAGCGACACAGCCTGGGTGAGCTCCATCATGCTGGCCATGCTGTATGGCACCGGCCCCGTGTCTAGCATCCTGGTGACACGGTTCGGCTGTAGACCTGTGATGCTGGCAGGAGGACTGCTGGCATCTGCCGGCATGATCCTGGCCAGCTTTGCCACCAGGCTGCTGGAGCTGTACCTGACCGCAGGCGTGCTGACAGGACTGGGACTGGCCCTGAACTTCCAGCCAAGCCTGATCATG…	;
SLC16A9	Q7RTY1	CE07GB-E	NT	Acquired_Included_in_this_study	TRUE	HGNC:23520	220963	ENSG00000165449		HGNC SLC family	SLC16	SLC16A9	MFS	HEK-SLC16A9-WTOE-p2	PD056Z-P	pJTI_R4_Strp_HA_Nt-SLC16A9	pJTI_R4_Strp_HA_Nt	codon-optimized cDNA	ATGGAGCTGAAGAAGAGCCCAGACGGAGGATGGGGATGGGTCATCGTGTTCGTGAGCTTCCTGACACAGTTCCTGTGCTACGGATCCCCTCTGGCAGTGGGCGTGCTGTATATCGAGTGGCTGGATGCCTTTGGCGAGGGCAAGGGCAAGACCGCATGGGTGGGAAGCCTGGCATCCGGAGTGGGCCTGCTGGCCTCTCCCGTGTGCAGCCTGTGCGTGAGCTCCTTCGGCGCAAGGCCAGTGACCATCTTCTCTGGCTTTATGGTGGCCGGCGGCCTGATGCTGTCTAGCTTCGCCCCTAACATCTACTTTCTGTTCTTTAGCTATGGAATCGTGGTGGGACTGGGATGCGGACTGCTGTACACCGCCACAGTGACCATCACATGTCAGTATTTCGAC…	;
SLC17A1	Q14916	CE025Z-B	CT	Acquired_Included_in_this_study	TRUE	HGNC:10929	6568	ENSG00000124568		HGNC SLC family	SLC17	SLC17A1	MFS	HEK-SLC17A1-WTOE-p1	PD0195-9	pJTI_R4_Strp_HA_Ct-SLC17A1	pJTI_R4_Strp_HA_Ct	codon-optimized cDNA	ATGCAGATGGACAACCGGCTGCCCCCTAAGAAGGTGCCTGGCTTCTGCTCCTTTAGATACGGCCTGTCTTTCCTGGTGCACTGCTGTAATGTGATCATCACAGCCCAGCGGGCCTGTCTGAACCTGACCATGGTGGTCATGGTGAATTCTACAGATCCCCACGGCCTGCCTAACACCAGCACAAAGAAGCTGCTGGACAACATCAAGAATCCTATGTACAATTGGAGCCCAGATATCCAGGGCATCATCCTGAGCTCCACATCCTATGGCGTGATCATCATCCAGGTGCCCGTGGGCTACTTCTCTGGCATCTATAGCACCAAGAAGATGATCGGCTTTGCCCTGTGCCTGTCTAGCGTGCTGAGCCTGCTGATCCCACCCGCCGCCGGCATCGGCGTG…	;
SLC17A3	O00476	CE026T-P	CT	Acquired_Included_in_this_study	TRUE	HGNC:10931	10786	ENSG00000124564		HGNC SLC family	SLC17	SLC17A3	MFS	HEK-SLC17A3-WTOE-p1	PD0197-N	pJTI_R4_Strp_HA_Ct-SLC17A3	pJTI_R4_Strp_HA_Ct	codon-optimized cDNA	ATGGCCACCAAGACAGAGCTGTCCCCTACCGCCCGGGAGTCTAAGAACGCCCAGGACATGCAGGTGGATGAGACACTGATCCCTAGGAAGGTGCCATCTCTGTGCAGCGCCAGATACGGAATCGCCCTGGTGCTGCACTTCTGTAACTTCACCACAATCGCCCAGAACGTGATCATGAATATCACCATGGTGGCCATGGTGAACTCCACATCTCCACAGAGCCAGCTGAATGACAGCTCCGAGGTGCTGCCCGTGGATAGCTTCGGCGGCCTGTCCAAGGCCCCCAAGTCTCTGCCTGCCAAGTCTAGCATCCTGGGCGGCCAGTTTGCCATCTGGGAGAAGTGGGGACCACCTCAGGAGCGGTCCAGACTGTGCTCTATCGCCCTGAGCGGCATGCTG…	;
SLC17A4	Q9Y2C5	CE0277-6	CT	Acquired_Included_in_this_study	TRUE	HGNC:10932	10050	ENSG00000146039		HGNC SLC family	SLC17	SLC17A4	MFS	HEK-SLC17A4-WTOE-p1	PD0198-H	pJTI_R4_Strp_HA_Ct-SLC17A4	pJTI_R4_Strp_HA_Ct	codon-optimized cDNA	ATGAGCACCGGACCTGACGTGAAGGCAACAGTGGGCGACATCAGCTCCGATGGCAACCTGAATGTGGCCCAGGAGGAGTGCTCCAGGAAGGGCTTTTGTTCTGTGCGCCACGGACTGGCCCTGATCCTGCAGCTGTGCAACTTCTCCATCTACACCCAGCAGATGAATCTGTCTATCGCCATCCCAGCCATGGTGAACAATACAGCACCACCTAGCCAGCCAAACGCATCCACCGAGAGGCCATCCACAGACTCTCAGGGCTATTGGAATGAGACCCTGAAGGAGTTTAAGGCAATGGCACCAGCATACGATTGGTCCCCTGAGATCCAGGGCATCATCCTGTCTAGCCTGAACTATGGCTCTTTTCTGGCCCCTATCCCAAGCGGCTATGTGGCCGGC…	;
SLC17A5	Q9NRA2	CE00TH-A	CT	Acquired_Included_in_this_study	TRUE	HGNC:10933	26503	ENSG00000119899		HGNC SLC family	SLC17	SLC17A5	MFS	HEK-SLC17A5-WTOE-p1	PD0199-Z	pJTI_R4_Strp_HA_Ct-SLC17A5	pJTI_R4_Strp_HA_Ct	codon-optimized cDNA	ATGAGGAGCCCCGTGCGCGACCTGGCAAGGAACGATGGCGAGGAGTCCACCGACAGAACACCACTGCTGCCAGGAGCACCTAGGGCAGAGGCAGCACCCGTGTGCTGTAGCGCCAGATACAACCTGGCCATCCTGGCCTTCTTTGGCTTCTTTATCGTGTATGCCCTGAGGGTGAATCTGAGCGTGGCCCTGGTGGACATGGTGGATTCCAACACCACACTGGAGGACAATCGCACCTCTAAGGCCTGCCCTGAGCACAGCGCCCCAATCAAGGTGCACCACAATCAGACAGGCAAGAAGTACCAGTGGGATGCCGAGACCCAGGGCTGGATCCTGGGCTCTTTCTTTTACGGCTATATCATCACACAGATCCCAGGCGGCTATGTGGCCTCCAAGATC…	;
SLC17A6	Q9P2U8	CE027P-S	CT	Acquired_Included_in_this_study	TRUE	HGNC:16703	57084	ENSG00000091664		HGNC SLC family	SLC17	SLC17A6	MFS	HEK-SLC17A6-WTOE-p1	PD019A-P	pJTI_R4_Strp_HA_Ct-SLC17A6	pJTI_R4_Strp_HA_Ct	codon-optimized cDNA	ATGGAGAGCGTGAAGCAGAGGATCCTGGCACCTGGCAAGGAGGGCCTGAAGAACTTCGCCGGCAAGTCCCTGGGCCAGATCTACAGAGTGCTGGAGAAGAAGCAGGACACAGGCGAGACCATCGAGCTGACAGAGGATGGCAAGCCACTGGAGGTGCCCGAGAGAAAGGCCCCCCTGTGCGACTGTACCTGCTTTGGCCTGCCTCGGAGATATATCATCGCCATCATGAGCGGCCTGGGCTTCTGTATCTCCTTTGGCATCCGGTGCAACCTGGGCGTGGCCATCGTGGACATGGTGAACAATAGCACCATCCACAGAGGCGGCAAAGTGATCAAGGAGAAGGCCAAGTTCAATTGGGATCCAGAGACAGTGGGCATGATCCACGGCTCCTTCTTTTGG…	;
SLC17A7	Q9P2U7	CE0284-E	CT	Acquired_Included_in_this_study	TRUE	HGNC:16704	57030	ENSG00000104888		HGNC SLC family	SLC17	SLC17A7	MFS	HEK-SLC17A7-WTOE-p1	PD019B-R	pJTI_R4_Strp_HA_Ct-SLC17A7	pJTI_R4_Strp_HA_Ct	codon-optimized cDNA	ATGGAGTTCCGGCAGGAGGAGTTTAGAAAGCTGGCAGGAAGGGCCCTGGGCAAGCTGCACAGGCTGCTGGAGAAGAGGCAGGAGGGAGCCGAGACCCTGGAGCTGAGCGCCGACGGCCGCCCTGTGACCACACAGACCAGGGACCCACCTGTGGTGGATTGCACATGTTTCGGCCTGCCACGGAGATACATCATCGCCATCATGTCCGGCCTGGGCTTCTGCATCTCTTTTGGCATCAGATGTAACCTGGGCGTGGCCATCGTGTCCATGGTGAACAATTCTACCACACACAGGGGAGGACACGTGGTGGTGCAGAAGGCACAGTTCTCCTGGGATCCCGAGACCGTGGGCCTGATCCACGGCTCTTTCTTTTGGGGCTATATCGTGACACAGATCCCT…	;
SLC17A8	Q8NDX2	CE028H-X	CT	Acquired_Included_in_this_study	TRUE	HGNC:20151	246213	ENSG00000179520		HGNC SLC family	SLC17	SLC17A8	MFS	HEK-SLC17A8-WTOE-p1	PD019C-C	pJTI_R4_Strp_HA_Ct-SLC17A8	pJTI_R4_Strp_HA_Ct	codon-optimized cDNA	ATGCCATTCAAGGCCTTTGACACATTCAAGGAGAAGATCCTGAAGCCCGGCAAGGAGGGCGTGAAGAACGCCGTGGGCGATAGCCTGGGCATCCTGCAGAGGAAGATCGACGGCACCACAGAGGAGGAGGATAACATCGAGCTGAATGAGGAGGGCAGGCCCGTGCAGACCTCCAGGCCTTCTCCCCCTCTGTGCGACTGTCACTGCTGTGGCCTGCCTAAGAGGTACATCATCGCCATCATGTCTGGCCTGGGCTTTTGCATCAGCTTCGGCATCCGCTGTAACCTGGGCGTGGCCATCGTGGAGATGGTGAACAATTCCACAGTGTACGTGGACGGCAAGCCCGAGATCCAGACAGCCCAGTTTAATTGGGATCCTGAGACCGTGGGCCTGATCCAC…	;
SLC17A9	Q9BYT1	CE0290-Z	CT	Acquired_Included_in_this_study	TRUE	HGNC:16192	63910	ENSG00000101194		HGNC SLC family	SLC17	SLC17A9	MFS	HEK-SLC17A9-WTOE-p1	PD019E-5	pJTI_R4_Strp_HA_Ct-SLC17A9	pJTI_R4_Strp_HA_Ct	codon-optimized cDNA	ATGCAGCCACCTCCAGACGAGGCAAGGAGAGACATGGCAGGCGATACCCAGTGGAGCAGGCCTGAGTGTCAGGCATGGACCGGCACACTGCTGCTGGGAACCTGCCTGCTGTATTGTGCCAGAAGCTCCATGCCAATCTGCACAGTGAGCATGTCCCAGGACTTCGGCTGGAACAAGAAGGAGGCCGGCATCGTGCTGTCTAGCTTCTTTTGGGGCTACTGTCTGACCCAGGTGGTGGGAGGACACCTGGGCGATAGGATCGGAGGCGAGAAAGTGATCCTGCTGTCTGCCAGCGCCTGGGGAAGCATCACCGCAGTGACACCACTGCTGGCACACCTGTCCTCTGCCCACCTGGCCTTCATGACATTTTCCAGGATCCTGATGGGACTGCTGCAGGGC…	;
SLC18A1	P54219	CE029C-0	CT	Acquired_Included_in_this_study	TRUE	HGNC:10934	6570	ENSG00000036565		HGNC SLC family	SLC18	SLC18A1	MFS	HEK-SLC18A1-WTOE-p1	PD019F-1	pJTI_R4_Strp_HA_Ct-SLC18A1	pJTI_R4_Strp_HA_Ct	codon-optimized cDNA	ATGCTGAGGACCATCCTGGACGCACCACAGAGACTGCTGAAGGAGGGAAGGGCAAGCAGGCAGCTGGTGCTGGTGGTGGTGTTCGTGGCCCTGCTGCTGGACAATATGCTGTTTACCGTGGTGGTGCCAATCGTGCCCACATTCCTGTACGATATGGAGTTTAAGGAGGTGAACAGCTCCCTGCACCTGGGACACGCAGGATCTAGCCCACACGCACTGGCATCTCCTGCCTTCAGCACCATCTTTTCCTTCTTTAACAATAACACAGTGGCAGTGGAGGAGAGCGTGCCATCCGGAATCGCCTGGATGAATGATACCGCATCCACAATCCCACCTCCAGCAACCGAGGCAATCTCTGCCCACAAGAATAACTGCCTGCAGGGAACCGGCTTCCTGGAG…	;
SLC18A2	Q05940	CE029V-T	CT	Acquired_Included_in_this_study	TRUE	HGNC:10935	6571	ENSG00000165646		HGNC SLC family	SLC18	SLC18A2	MFS	HEK-SLC18A2-WTOE-p1	PD019G-W	pJTI_R4_Strp_HA_Ct-SLC18A2	pJTI_R4_Strp_HA_Ct	codon-optimized cDNA	ATGGCACTGAGCGAACTGGCACTGGTCCGGTGGCTGCAGGAGAGTCGGCGGTCTAGGAAGCTGATTCTGTTTATCGTCTTTCTGGCACTGCTGCTGGACAACATGCTGCTGACCGTGGTGGTGCCCATCATCCCTTCCTACCTGTATTCTATCAAGCACGAGAAGAATGCCACCGAGATCCAGACAGCCAGGCCCGTGCACACAGCCAGCATCTCCGACTCTTTCCAGTCTATCTTTAGCTACTATGATAACTCCACCATGGTGACAGGCAATGCCACCCGCGACCTGACACTGCACCAGACCGCCACACAGCACATGGTGACCAACGCCAGCGCCGTGCCTTCCGATTGCCCATCTGAGGACAAGGATCTGCTGAACGAGAATGTGCAAGTGGGCCTG…	;
SLC18A3	Q16572	CE02A8-1	CT	Acquired_Included_in_this_study	TRUE	HGNC:10936	6572	ENSG00000187714		HGNC SLC family	SLC18	SLC18A3	MFS	HEK-SLC18A3-WTOE-p1	PD019H-E	pJTI_R4_Strp_HA_Ct-SLC18A3	pJTI_R4_Strp_HA_Ct	codon-optimized cDNA	ATGGAAAGCGCCGAGCCCGCCGGACAGGCCAGAGCCGCCGCCACTAAACTGAGCGAAGCCGTCGGAGCCGCACTGCAGGAACCCAGGAGACAGAGGCGGCTGGTGCTGGTAATCGTGTGCGTGGCCCTGCTGCTGGACAACATGCTGTATATGGTAATCGTGCCGATCGTCCCCGACTATATAGCGCACATGAGAGGCGGCGGCGAGGGCCCAACCAGAACACCAGAGGTGTGGGAGCCAACACTGCCACTGCCCACACCAGCCAACGCCAGCGCCTACACCGCCAATACATCTGCCTCCCCAACAGCCGCCTGGCCCGCCGGCAGCGCCCTGAGACCAAGGTACCCTACAGAGAGCGAGGATGTGAAGATCGGCGTGCTGTTTGCCTCCAAGGCCATC…	;
SLC18B1	Q6NT16	CE00TK-X	CT	Acquired_Included_in_this_study	TRUE	HGNC:21573	116843	ENSG00000146409		HGNC SLC family	SLC18	SLC18B1	MFS	HEK-SLC18B1-WTOE-p1	PD019K-B	pJTI_R4_Strp_HA_Ct-SLC18B1	pJTI_R4_Strp_HA_Ct	codon-optimized cDNA	ATGGAGGCCCTGGGCGACCTGGAGGGACCAAGGGCCCCTGGCGGCGACGATCCTGCCGGCTCCGCCGGCGAGACCCCAGGCTGGCTGTCTCGGGAGCAGGTGTTCGTGCTGATCAGCGCCGCCTCCGTGAACCTGGGCTCCATGATGTGCTACTCTATCCTGGGCCCATTCTTTCCCAAGGAGGCCGAGAAGAAGGGCGCCTCTAACACAATCATCGGCATGATCTTCGGCTGTTTTGCCCTGTTCGAGCTGCTGGCCAGCCTGGTGTTTGGCAATTATCTGGTGCACATCGGCGCCAAGTTCATGTTTGTGGCAGGAATGTTCGTGAGCGGAGGAGTGACCATCCTGTTCGGCGTGCTGGACAGGGTGCCTGATGGACCAGTGTTTATCGCCATGTGC…	;
SLC19A1	P41440	CE0645-F	CT	Acquired_Included_in_this_study	TRUE	HGNC:10937	6573	ENSG00000173638		HGNC SLC family	SLC19	SLC19A1	MFS	HEK-SLC19A1-WTOE-p3	PD04SS-P	pJTI_R4_Strp_HA_Ct-SLC19A1_v2	pJTI_R4_Strp_HA_Ct	codon-optimized cDNA	ATGGTGCCCAGCTCCCCTGCAGTGGAGAAGCAGGTGCCAGTGGAGCCAGGACCTGACCCAGAGCTGCGGTCTTGGAGACACCTGGTGTGCTACCTGTGCTTCTATGGCTTTATGGCCCAGATCAGACCTGGCGAGAGCTTCATCACCCCATACCTGCTGGGCCCCGACAAGAACTTTACAAGGGAGCAGGTGACCAATGAGATCACACCTGTGCTGTCCTACTCTTATCTGGCCGTGCTGGTGCCAGTGTTCCTGCTGACCGATTACCTGCGCTATACACCCGTGCTGCTGCTGCAGGGCCTGAGCTTCGTGAGCGTGTGGCTGCTGCTGCTGCTGGGACACAGCGTGGCCCACATGCAGCTGATGGAGCTGTTCTACTCCGTGACCATGGCCGCCCGG…	;
SLC19A2	O60779	CE0285-B	CT	Acquired_Included_in_this_study	TRUE	HGNC:10938	10560	ENSG00000117479		HGNC SLC family	SLC19	SLC19A2	MFS	HEK-SLC19A2-WTOE-p1	PD019M-7	pJTI_R4_Strp_HA_Ct-SLC19A2	pJTI_R4_Strp_HA_Ct	codon-optimized cDNA	ATGGACGTGCCAGGCCCCGTGTCCAGGAGAGCAGCAGCAGCAGCAGCAACCGTGCTGCTGCGGACAGCCAGAGTGAGGAGGGAGTGCTGGTTCCTGCCTACCGCCCTGCTGTGCGCATACGGCTTCTTTGCCTCTCTGCGGCCCAGCGAGCCTTTTCTGACCCCATATCTGCTGGGCCCCGACAAGAACCTGACAGAGAGAGAGGTGTTCAATGAGATCTACCCCGTGTGGACCTACTCTTATCTGGTGCTGCTGTTCCCCGTGTTCCTGGCCACAGATTACCTGCGGTATAAGCCAGTGGTGCTGCTGCAGGGCCTGAGCCTGATCGTGACCTGGTTTATGCTGCTGTACGCCCAGGGCCTGCTGGCCATCCAGTTCCTGGAGTTCTTTTATGGCATC…	;
SLC19A3	Q9BZV2	CE028K-G	CT	Acquired_Included_in_this_study	TRUE	HGNC:16266	80704	ENSG00000135917		HGNC SLC family	SLC19	SLC19A3	MFS	HEK-SLC19A3-WTOE-p1	PD019N-Q	pJTI_R4_Strp_HA_Ct-SLC19A3	pJTI_R4_Strp_HA_Ct	codon-optimized cDNA	ATGGACTGCTACAGGACCAGCCTGAGCTCCTCTTGGATCTATCCTACCGTGATCCTGTGCCTGTTTGGCTTCTTTAGCATGATGCGCCCTTCCGAGCCATTCCTGATCCCCTACCTGTCCGGCCCTGACAAGAACCTGACCTCTGCCGAGATCACAAATGAGATCTTTCCCGTGTGGACATACTCTTATCTGGTGCTGCTGCTGCCCGTGTTCGTGCTGACCGATTACGTGCGGTATAAGCCAGTGATCATCCTGCAGGGCATCTCCTTTATCATCACCTGGCTGCTGCTGCTGTTCGGACAGGGAGTGAAGACAATGCAGGTGGTGGAGTTCTTTTACGGAATGGTGACCGCAGCAGAGGTGGCATACTATGCCTACATCTATTCCGTGGTGTCTCCA…	;
SLC1A1	P43005	CE0291-P	CT	Acquired_Included_in_this_study	TRUE	HGNC:10939	6505	ENSG00000106688		HGNC SLC family	SLC1	SLC1A1		HEK-SLC1A1-WTOE-p1	PD00M3-G	pJTI_R4_Strp_HA_Ct-SLC1A1	pJTI_R4_Strp_HA_Ct	codon-optimized cDNA	ATGGGCAAGCCTGCCAGGAAGGGCTGCGAGTGGAAGCGGTTCCTGAAGAACAATTGGGTGCTGCTGTCTACCGTGGCAGCAGTGGTGCTGGGAATCACCACAGGCGTGCTGGTGAGGGAGCACTCCAACCTGTCTACACTGGAGAAGTTCTACTTTGCCTTCCCTGGCGAGATCCTGATGCGCATGCTGAAGCTGATCATCCTGCCACTGATCATCAGCTCCATGATCACCGGAGTGGCCGCCCTGGATAGCAACGTGAGCGGCAAGATCGGCCTGAGGGCCGTGGTGTACTATTTCTGCACCACACTGATCGCCGTGATCCTGGGCATCGTGCTGGTGGTGAGCATCAAGCCCGGCGTGACCCAGAAAGTGGGAGAGATCGCAAGGACCGGATCCACA…	;
SLC1A2	P43004	CE029E-6	CT	Acquired_Included_in_this_study	TRUE	HGNC:10940	6506	ENSG00000110436		HGNC SLC family	SLC1	SLC1A2		HEK-SLC1A2-WTOE-p1	PD0163-C	pJTI_R4_Strp_HA_Ct-SLC1A2	pJTI_R4_Strp_HA_Ct	codon-optimized cDNA	ATGGCCAGCACCGAGGGCGCCAACAATATGCCAAAGCAGGTGGAGGTGAGGATGCACGACAGCCACCTGGGATCCGAGGAGCCAAAGCACAGGCACCTGGGACTGAGGCTGTGCGATAAGCTGGGCAAGAATCTGCTGCTGACCCTGACAGTGTTCGGCGTGATCCTGGGAGCCGTGTGCGGAGGCCTGCTGAGGCTGGCCTCTCCCATCCACCCTGACGTGGTCATGCTGATCGCCTTTCCCGGCGATATCCTGATGCGCATGCTGAAGATGCTGATCCTGCCTCTGATCATCAGCTCCCTGATCACAGGCCTGAGCGGACTGGACGCAAAGGCATCCGGCCGGCTGGGCACCAGAGCTATGGTGTACTATATGAGCACCACAATCATCGCAGCCGTG…	;
SLC1A3	P43003	CE029W-F	CT	Acquired_Included_in_this_study	TRUE	HGNC:10941	6507	ENSG00000079215	5LLM;5LLU;5LM4;5MJU	HGNC SLC family	SLC1	SLC1A3		HEK-SLC1A3-WTOE-p1	PD0162-R	pJTI_R4_Strp_HA_Ct-SLC1A3	pJTI_R4_Strp_HA_Ct	codon-optimized cDNA	ATGACCAAGTCTAACGGCGAGGAGCCAAAGATGGGCGGCCGGATGGAGAGATTCCAGCAGGGCGTGCGGAAGAGAACCCTGCTGGCCAAGAAGAAGGTGCAGAACATCACAAAGGAGGACGTGAAGTCCTACCTGTTCCGGAATGCCTTTGTGCTGCTGACCGTGACAGCCGTGATCGTGGGCACCATCCTGGGCTTTACACTGAGGCCATACCGCATGTCCTATCGGGAGGTGAAGTATTTCTCTTTTCCCGGCGAGCTGCTGATGAGAATGCTGCAGATGCTGGTGCTGCCTCTGATCATCAGCTCCCTGGTGACCGGAATGGCCGCCCTGGATAGCAAGGCCTCCGGCAAGATGGGCATGAGAGCCGTGGTGTACTATATGACCACAACCATCATC…	;
SLC1A4	P43007	CE02A9-W	CT	Acquired_Included_in_this_study	TRUE	HGNC:10942	6509	ENSG00000115902		HGNC SLC family	SLC1	SLC1A4		HEK-SLC1A4-WTOE-p1	PD019P-U	pJTI_R4_Strp_HA_Ct-SLC1A4	pJTI_R4_Strp_HA_Ct	codon-optimized cDNA	ATGGAGAAGAGCAACGAGACAAATGGCTACCTGGACTCCGCCCAGGCAGGACCTGCAGCAGGACCAGGAGCACCTGGCACCGCCGCCGGCAGGGCCCGGAGATGCGCCGGCTTCCTGAGGCGCCAGGCCCTGGTGCTGCTGACCGTGAGCGGCGTGCTGGCAGGAGCAGGACTGGGAGCCGCCCTGAGGGGCCTGTCCCTGTCTCGCACACAGGTGACCTACCTGGCCTTTCCCGGGGAGATGTTGCTCAGAATGCTGAGAATGATCATCCTGCCACTGGTGGTGTGCTCTCTGGTGAGCGGAGCAGCCAGCCTGGACGCCTCCTGTCTGGGCCGCCTGGGAGGAATCGCAGTGGCATATTTCGGCCTGACCACACTGAGCGCCTCCGCCCTGGCAGTG…	;
SLC1A5	Q15758	CE00TM-G	CT	Acquired_Included_in_this_study	TRUE	HGNC:10943	6510	ENSG00000105281	5LLM;5LLU;5LM4;5MJU	HGNC SLC family	SLC1	SLC1A5		HEK-SLC1A5-WTOE-p1	PD019R-0	pJTI_R4_Strp_HA_Ct-SLC1A5	pJTI_R4_Strp_HA_Ct	codon-optimized cDNA	ATGGTGGCCGACCCCCCTAGAGATTCCAAGGGACTGGCAGCAGCAGAGCCTACAGCCAACGGCGGCCTGGCCCTGGCCAGCATCGAGGACCAGGGAGCAGCAGCAGGAGGATACTGCGGCTCCAGGGATCAGGTGCGGAGATGTCTGCGCGCCAATCTGCTGGTGCTGCTGACCGTGGTGGCCGTGGTGGCCGGCGTGGCCCTGGGCCTGGGCGTGTCTGGAGCAGGAGGCGCCCTGGCCCTGGGACCTGAGCGGCTGAGCGCCTTCGTGTTTCCAGGAGAGCTGCTGCTGAGGCTGCTGAGGATGATCATCCTGCCTCTGGTGGTGTGCAGCCTGATCGGAGGAGCAGCATCCCTGGACCCAGGCGCCCTGGGCAGACTGGGCGCCTGGGCCCTGCTG…	;
SLC1A6	P48664	CE027S-V	CT	Acquired_Included_in_this_study	TRUE	HGNC:10944	6511	ENSG00000105143		HGNC SLC family	SLC1	SLC1A6		HEK-SLC1A6-WTOE-p1	PD019S-6	pJTI_R4_Strp_HA_Ct-SLC1A6	pJTI_R4_Strp_HA_Ct	codon-optimized cDNA	ATGAGCTCCCACGGCAACTCCCTGTTCCTGAGGGAGTCTGGACAGCGCCTGGGAAGGGTGGGATGGCTGCAGCGGCTGCAGGAGAGCCTGCAGCAGAGAGCCCTGCGGACCAGACTGAGGCTGCAGACCATGACACTGGAGCACGTGCTGAGATTCCTGCGGAGAAATGCCTTTATCCTGCTGACCGTGTCTGCCGTGGTCATCGGCGTGAGCCTGGCCTTTGCCCTGAGGCCATACCAGCTGACATATCGCCAGATCAAGTACTTCTCCTTTCCCGGCGAGCTGCTGATGAGGATGCTGCAGATGCTGGTGCTGCCTCTGATCGTGTCTAGCCTGGTGACCGGCATGGCCTCTCTGGACAACAAGGCCACAGGCAGAATGGGCATGAGGGCCGCCGTG…	;
SLC1A7	O00341	CE0286-7	CT	Acquired_Included_in_this_study	TRUE	HGNC:10945	6512	ENSG00000162383		HGNC SLC family	SLC1	SLC1A7		HEK-SLC1A7-WTOE-p1	PD019T-2	pJTI_R4_Strp_HA_Ct-SLC1A7	pJTI_R4_Strp_HA_Ct	codon-optimized cDNA	ATGGTGCCACACGCAATCCTGGCAAGGGGAAGAGACGTGTGCAGGAGAAACGGCCTGCTGATCCTGTCCGTGCTGTCTGTGATCGTGGGCTGTCTGCTGGGCTTCTTTCTGCGGACCAGGCGCCTGTCTCCACAGGAGATCAGCTACTTCCAGTTTCCCGGCGAGCTGCTGATGAGAATGCTGAAGATGATGATCCTGCCCCTGGTGGTGAGCTCCCTGATGAGCGGACTGGCATCCCTGGATGCCAAGACCTCTAGCAGACTGGGCGTGCTGACAGTGGCTTACTATCTGTGGACCACATTCATGGCCGTGATCGTGGGCATCTTTATGGTGTCTATCATCCACCCAGGAAGCGCCGCACAGAAGGAGACCACAGAGCAGAGCGGCAAGCCCATCATG…	;
SLC20A1	Q8WUM9	CE028M-Y	CT	Acquired_Included_in_this_study	TRUE	HGNC:10946	6574	ENSG00000144136		HGNC SLC family	SLC20	SLC20A1		HEK-SLC20A1-WTOE-p1	PD019V-4	pJTI_R4_Strp_HA_Ct-SLC20A1	pJTI_R4_Strp_HA_Ct	codon-optimized cDNA	ATGGCCACCCTGATCACATCTACCACAGCAGCAACCGCAGCAAGCGGACCACTGGTGGACTACCTGTGGATGCTGATCCTGGGCTTCATCATCGCCTTTGTGCTGGCCTTCAGCGTGGGCGCCAACGATGTGGCCAATAGCTTCGGCACCGCAGTGGGATCCGGAGTGGTGACACTGAAGCAGGCCTGCATCCTGGCCTCTATCTTTGAGACCGTGGGAAGCGTGCTGCTGGGAGCAAAGGTGTCCGAGACAATCCGGAAGGGCCTGATCGACGTGGAGATGTATAACTCTACACAGGGACTGCTGATGGCAGGAAGCGTGTCCGCCATGTTCGGATCCGCCGTGTGGCAGCTGGTGGCATCCTTTCTGAAGCTGCCTATCTCTGGCACCCACTGTATC…	;
SLC20A2	Q08357	CE0292-R	CT	Acquired_Included_in_this_study	TRUE	HGNC:10947	6575	ENSG00000168575		HGNC SLC family	SLC20	SLC20A2		HEK-SLC20A2-WTOE-p1	PD019W-K	pJTI_R4_Strp_HA_Ct-SLC20A2	pJTI_R4_Strp_HA_Ct	codon-optimized cDNA	ATGGCCATGGACGAGTATCTGTGGATGGTCATCCTGGGCTTCATCATCGCCTTTATCCTGGCCTTCAGCGTGGGCGCCAACGATGTGGCCAATTCCTTTGGCACCGCAGTGGGATCTGGAGTGGTGACACTGAGGCAGGCCTGCATCCTGGCCAGCATCTTCGAGACCACAGGATCCGTGCTGCTGGGAGCAAAAGTGGGAGAGACCATCCGCAAGGGCATCATCGACGTGAACCTGTACAATGAGACCGTGGAGACACTGATGGCAGGAGAGGTGAGCGCCATGGTGGGATCCGCCGTGTGGCAGCTGATCGCATCTTTTCTGCGGCTGCCCATCAGCGGCACCCACTGTATCGTGGGCTCTACAATCGGCTTCAGCCTGGTGGCCATCGGCACAAAG…	;
SLC22A1	O15245	CE029F-2	CT	Acquired_Included_in_this_study	TRUE	HGNC:10963	6580	ENSG00000175003		HGNC SLC family	SLC22	SLC22A1	MFS	HEK-SLC22A1-WTOE-p1	PD019X-8	pJTI_R4_Strp_HA_Ct-SLC22A1	pJTI_R4_Strp_HA_Ct	codon-optimized cDNA	ATGCCCACCGTGGACGATATCCTGGAGCAAGTGGGCGAGAGCGGCTGGTTCCAGAAGCAGGCCTTTCTGATCCTGTGCCTGCTGTCCGCCGCCTTCGCCCCTATCTGCGTGGGCATCGTGTTCCTGGGCTTTACCCCAGACCACCACTGCCAGAGCCCAGGAGTGGCAGAGCTGTCTCAGAGATGTGGCTGGAGCCCAGCCGAGGAGCTGAACTACACAGTGCCAGGACTGGGACCTGCAGGAGAGGCCTTTCTGGGCCAGTGCCGGAGATATGAGGTGGACTGGAACCAGTCTGCCCTGAGCTGCGTGGATCCTCTGGCCTCCCTGGCCACCAATAGGTCTCACCTGCCACTGGGACCATGCCAGGACGGATGGGTGTACGATACCCCAGGCAGCTCC…	;
SLC22A10	Q63ZE4	CE029X-S	CT	Acquired_Included_in_this_study	TRUE	HGNC:18057	387775	ENSG00000184999		HGNC SLC family	SLC22	SLC22A10	MFS	HEK-SLC22A10-WTOE-p1	PD019Z-A	pJTI_R4_Strp_HA_Ct-SLC22A10	pJTI_R4_Strp_HA_Ct	codon-optimized cDNA	ATGGCCTTCGAGGAGCTGCTGTCTCAAGTGGGAGGACTGGGCAGGTTCCAGATGCTGCACCTGGTGTTTATCCTGCCTAGCCTGATGCTGCTGATCCCACACATCCTGCTGGAGAATTTTGCAGCAGCAATCCCAGGACACAGGTGCTGGGTGCACATGCTGGACAACAATACCGGCTCTGGCAACGAGACAGGAATCCTGAGCGAGGACGCACTGCTGAGGATCTCTATCCCCCTGGATAGCAATCTGAGACCTGAGAAGTGTCGGAGATTCGTGCACCCTCAGTGGCAGCTGCTGCACCTGAACGGCACCATCCACAGCACATCCGAGGCCGATACAGAGCCCTGCGTGGACGGCTGGGTGTACGATCAGAGCTATTTCCCTTCCACCATCGTGACA…	;
SLC22A11	Q9NSA0	CE02AA-E	CT	Acquired_Included_in_this_study	TRUE	HGNC:18120	55867	ENSG00000168065		HGNC SLC family	SLC22	SLC22A11	MFS	HEK-SLC22A11-WTOE-p1	PD01A0-X	pJTI_R4_Strp_HA_Ct-SLC22A11	pJTI_R4_Strp_HA_Ct	codon-optimized cDNA	ATGGCCTTTAGCAAGCTGCTGGAGCAGGCAGGAGGAGTGGGACTGTTCCAGACACTGCAGGTGCTGACCTTTATCCTGCCTTGCCTGATGATCCCATCCCAGATGCTGCTGGAGAACTTCTCTGCCGCCATCCCAGGCCACCGGTGTTGGACACACATGCTGGATAACGGCTCTGCCGTGAGCACAAATATGACCCCCAAGGCCCTGCTGACCATCTCCATCCCACCTGGACCAAACCAGGGACCACACCAGTGCCGGCGGTTCCGGCAGCCACAGTGGCAGCTGCTGGACCCTAATGCCACAGCCACCTCTTGGAGCGAGGCCGATACCGAGCCTTGCGTGGACGGCTGGGTGTACGATCGGAGCGTGTTCACCAGCACCATCGTGGCCAAGTGGGAC…	;
SLC22A13	Q9Y226	CE027T-N	CT	Acquired_Included_in_this_study	TRUE	HGNC:8494	9390	ENSG00000172940		HGNC SLC family	SLC22	SLC22A13	MFS	HEK-SLC22A13-WTOE-p1	PD01A2-Y	pJTI_R4_Strp_HA_Ct-SLC22A13	pJTI_R4_Strp_HA_Ct	codon-optimized cDNA	ATGGCCCAGTTCGTGCAGGTGCTGGCAGAGATCGGCGACTTCGGCCGGTTTCAGATCCAGCTGCTGATCCTGCTGTGCGTGCTGAACTTCCTGTCTCCTTTTTACTTCTTTGCCCACGTGTTCATGGTGCTGGACGAGCCACACCACTGTGCCGTGGCCTGGGTGAAGAACCACACCTTTAATCTGTCCGCCGCAGAGCAGCTGGTGCTGTCTGTGCCACTGGATACAGCAGGACACCCAGAGCCTTGCCTGATGTTCAGGCCACCTCCAGCAAACGCATCCCTGCAGGACATCCTGTCTCACCGGTTCAACGAGACCCAGCCTTGCGATATGGGCTGGGAGTACCCAGAGAATAGGCTGCCCTCTCTGAAGAACGAGTTCAACCTGGTGTGCGACCGC…	;
SLC22A14	Q9Y267	CE0287-Q	CT	Acquired_Included_in_this_study	TRUE	HGNC:8495	9389	ENSG00000144671		HGNC SLC family	SLC22	SLC22A14	MFS	HEK-SLC22A14-WTOE-p1	PD01A3-3	pJTI_R4_Strp_HA_Ct-SLC22A14	pJTI_R4_Strp_HA_Ct	codon-optimized cDNA	ATGGCCGGCGAGGAGAACTTCAAGGAGGAGCTGCGGAGCCAGGACGCATCCAGAAACCTGAATCAGCACGAGGTGGCCGGCCACCCTCACTCTTGGAGCCTGGAGATGCTGCTGCGGAGACTGAGGGCAGTGCACACCAAGCAGGACGATAAGTTTGCCAACCTGCTGGACGCAGTGGGAGAGTTCGGCACCTTTCAGCAGCGGCTGGTGGCCCTGACATTCATCCCATCTATCATGAGCGCCTTCTTTATGTTTGCCGATCACTTCGTGTTTACCGCCCAGAAGCCTTACTGCAATACATCCTGGATCCTGGCCGTGGGCCCACACCTGTCTAAGGCCGAGCAGCTGAACCTGACCATCCCACAGGCCCCCAATGGCTCTTTCCTGACATGTTTTATG…	;
SLC22A16	Q86VW1	CE06CX-3	CT	Acquired_Included_in_this_study	TRUE	HGNC:20302	85413	ENSG00000004809		HGNC SLC family	SLC22	SLC22A16	MFS	HEK-SLC22A16-WTOE-p3	PD04TZ-C	pJTI_R4_Strp_HA_Ct-SLC22A16_v2	pJTI_R4_Strp_HA_Ct	codon-optimized cDNA	ATGGGCAGCCGCCACTTCGAGGGCATCTACGACCACGTGGGCCACTTCGGCCGGTTTCAGAGAGTGCTGTATTTCATCTGCGCCTTTCAGAACATCTCTTGTGGCATCCACTACCTGGCCAGCGTGTTCATGGGAGTGACCCCTCACCACGTGTGCAGGCCACCTGGAAACGTGAGCCAGGTGGTGTTTCACAACCACTCCAATTGGTCTCTGGAGGACACAGGCGCCCTGCTGAGCTCCGGACAGAAGGATTACGTGACAGTTCAACTGCAGAATGGTGAGATCTGGGAGCTGAGCAGGTGTTCCCGCAACAAGCGGGAGAATACATCTAGCCTGGGCTACGAGTATACCGGCTCTAAGAAGGAGTTCCCTTGCGTGGACGGCTACATCTATGATCAG…	;
SLC22A17	Q8WUG5	CE029G-4	CT	Acquired_Included_in_this_study	TRUE	HGNC:23095	51310	ENSG00000092096		HGNC SLC family	SLC22	SLC22A17	MFS	HEK-SLC22A17-WTOE-p1	PD01A6-F	pJTI_R4_Strp_HA_Ct-SLC22A17	pJTI_R4_Strp_HA_Ct	codon-optimized cDNA	ATGGCCTCCGACCCTATCTTCACCCTGGCACCACCTCTGCACTGCCACTACGGAGCCTTTCCACCCAACGCCTCTGGCTGGGAGCAGCCTCCAAATGCCTCCGGCGTGTCTGTGGCAAGCGCCGCCCTGGCAGCATCCGCCGCCTCTAGGGTGGCCACCTCTACAGACCCAAGCTGCTCCGGATTCGCACCACCTGACTTCAACCACTGTCTGAAGGACTGGGATTATAACGGCCTGCCTGTGCTGACCACAAATGCCATCGGCCAGTGGGACCTGGTGTGCGATCTGGGCTGGCAGGTCATCCTGGAGCAGATCCTGTTCATCCTGGGCTTTGCCAGCGGCTACCTGTTCCTGGGCTATCCTGCCGATCGCTTTGGCCGGAGAGGCATCGTGCTGCTG…	;
SLC22A18	Q96BI1	CE029Z-9	CT	Acquired_Included_in_this_study	TRUE	HGNC:10964	5002	ENSG00000110628		HGNC SLC family	SLC22	SLC22A18	MFS	HEK-SLC22A18-WTOE-p1	PD01A7-S	pJTI_R4_Strp_HA_Ct-SLC22A18	pJTI_R4_Strp_HA_Ct	codon-optimized cDNA	ATGCAGGGAGCAAGGGCACCTAGAGACCAGGGCCGGAGCCCAGGAAGAATGTCCGCCCTGGGCAGGAGCTCCGTGATCCTGCTGACCTACGTGCTGGCCGCCACCGAGCTGACATGCCTGTTCATGCAGTTTTCTATCGTGCCCTACCTGAGCAGGAAGCTGGGCCTGGACAGCATCGCATTCGGTTACCTTCAAACGACTTTTGGCGTGCTGCAGCTGCTGGGAGGACCCGTGTTCGGCCGCTTTGCAGATCAGAGGGGAGCAAGGGCCGCCCTGACACTGTCCTTCCTGGCCGCCCTGGCCCTGTACCTGCTGCTGGCAGCAGCATCTAGCCCTGCCCTGCCAGGCGTGTATCTGCTGTTTGCATCCAGGCTGCCAGGCGCCCTGATGCACACCCTG…	;
SLC22A2	O15244	CE04Z8-C	CT	Acquired_Included_in_this_study	TRUE	HGNC:10966	6582	ENSG00000112499		HGNC SLC family	SLC22	SLC22A2	MFS	HEK-SLC22A2-WTOE-p3	PD040H-H	pJTI_R4_Strp_HA_Ct-SLC22A2_v2	pJTI_R4_Strp_HA_Ct	codon-optimized cDNA	ATGCCTACCACAGTGGACGATGTGCTGGAGCACGGCGGCGAGTTTCACTTCTTTCAGAAGCAGATGTTCTTTCTGCTGGCCCTGCTGAGCGCCACATTCGCCCCAATCTACGTGGGCATCGTGTTTCTGGGCTTCACCCCTGACCACAGGTGCAGATCCCCAGGAGTGGCAGAGCTGAGCCTGAGATGTGGATGGTCCCCAGCAGAGGAGCTGAACTACACCGTGCCAGGACCTGGACCAGCAGGAGAGGCATCTCCTAGACAGTGCCGGAGATATGAGGTGGATTGGAACCAGAGCACATTTGACTGCGTGGATCCACTGGCCTCTCTGGACACCAATAGGAGCAGGCTGCCACTGGGACCTTGCAGGGATGGCTGGGTGTATGAGACCCCCGGCAGC…	;
SLC22A23	A1A5C7	CE00TP-3	CT	Acquired_Included_in_this_study	TRUE	HGNC:21106	63027	ENSG00000137266		HGNC SLC family	SLC22	SLC22A23	MFS	HEK-SLC22A23-WTOE-p1	PD01AA-N	pJTI_R4_Strp_HA_Ct-SLC22A23	pJTI_R4_Strp_HA_Ct	codon-optimized cDNA	ATGGCCATCGATCGGAGAAGGGAGGCAGCAGGAGGAGGACCAGGCCGCCAGCCTGCACCAGCAGAGGAGAACGGATCTCTGCCACCTGGCGACGCCGCCGCCAGCGCCCCACTGGGAGGAAGGGCAGGCCCAGGAGGAGGAGCCGAGATCCAGCCACTGCCACCACTGCACCCTGGAGGAGGCCCCCACCCTTCTTGCTGTAGCGCCGCAGCAGCACCTTCCCTGCTGCTGCTGGACTACGATGGCTCTGTGCTGCCATTCCTGGGAGGACTGGGAGGAGGATATCAGAAGACACTGGTGCTGCTGACCTGGATCCCCGCCCTGTTCATCGGCTTTAGCCAGTTCTCTGACAGCTTCCTGCTGGATCAGCCTAACTTTTGGTGCAGGGGAGCAGGCAAG…	;
SLC22A24	Q8N4F4	CE027V-H	CT	Acquired_Included_in_this_study	TRUE	HGNC:28542	283238	ENSG00000197658		HGNC SLC family	SLC22	SLC22A24	MFS	HEK-SLC22A24-WTOE-p1	PD01AB-H	pJTI_R4_Strp_HA_Ct-SLC22A24	pJTI_R4_Strp_HA_Ct	codon-optimized cDNA	ATGGGCTTCGACGTGCTGCTGGATCAAGTGGGCGGCATGGGCAGGTTTCAGATCTGCCTGATCGCCTTCTTTTGTATCACAAACATCCTGCTGTTCCCCAACATCGTGCTGGAGAATTTCACCGCCTTTACACCTTCTCACAGGTGCTGGGTGCCACTGCTGGACAACGATTCCGTGTCTGACAATGATACCGGCACACTGAGCAAGGACGATCTGCTGCGCATCAGCATCCCCCTGGACTCCAACCTGCGGCCTCAGAAGTGTCAGAGATTCATCCACCCACAGTGGCAGCTGCTGCACCTGAATGGCACCTTTCCCAACACAAATGAGCCAGACACCGAGCCTTGCGTGGACGGATGGGTGTACGATCGGAGCTCCTTCCTGAGCACCATCGTGACA…	;
SLC22A25	Q6T423	CE0288-U	CT	Acquired_Included_in_this_study	TRUE	HGNC:32935	387601	ENSG00000196600		HGNC SLC family	SLC22	SLC22A25	MFS	HEK-SLC22A25-WTOE-p1	PD01AC-Z	pJTI_R4_Strp_HA_Ct-SLC22A25	pJTI_R4_Strp_HA_Ct	codon-optimized cDNA	ATGGCCTTTCAGGACCTGCTGGATCAAGTGGGAGGACTGGGCCGGTTCCAGATCCTGCAGATGGTGTTTCTGATCATGTTCAACGTGATCGTGTACCACCAGACCCAGCTGGAGAATTTCGCCGCCTTTATCCTGGACCACAGATGCTGGGTGCACATCCTGGACAACGATACCATCCCAGACAATGATCCAGGCACACTGAGCCAGGACGCACTGCTGAGGATCTCTATCCCATTTGATAGCAACCTGCGCCCCGAGAAGTGTCGGAGATTCGTGCACCCTCAGTGGAAGCTGATCCACCTGAACGGCACCTTTCCAAATACATCCGAGCCTGACACAGAGCCATGCGTGGACGGCTGGGTGTACGATCAGAGCTCCTTCCCCTCTACCATCGTGACA…	;
SLC22A3	O75751	CE028P-M	CT	Acquired_Included_in_this_study	TRUE	HGNC:10967	6581	ENSG00000146477		HGNC SLC family	SLC22	SLC22A3	MFS	HEK-SLC22A3-WTOE-p1	PD01AE-P	pJTI_R4_Strp_HA_Ct-SLC22A3	pJTI_R4_Strp_HA_Ct	codon-optimized cDNA	ATGCCTAGCTTTGACGAGGCCCTGCAGAGGGTGGGAGAGTTTGGCAGATTCCAGCGGAGAGTGTTCCTGCTGCTGTGCCTGACCGGCGTGACATTCGCCTTTCTGTTCGTGGGAGTGGTGTTCCTGGGAACCCAGCCAGATCACTACTGGTGCAGGGGACCATCCGCCGCCGCCCTGGCAGAGAGATGTGGCTGGTCTCCCGAGGAGGAGTGGAACAGGACAGCACCAGCATCCAGGGGACCAGAGCCACCTGAGAGGAGGGGCAGGTGCCAGCGGTACCTGCTGGAGGCAGCAAACGACTCTGCCAGCGCCACCAGCGCCCTGTCCTGCGCAGATCCTCTGGCAGCCTTTCCAAATAGGTCTGCCCCACTGGTGCCATGTAGGGGAGGATGGAGATAT…	;
SLC22A4	Q9H015	CE029H-K	CT	Acquired_Included_in_this_study	TRUE	HGNC:10968	6583	ENSG00000197208		HGNC SLC family	SLC22	SLC22A4	MFS	HEK-SLC22A4-WTOE-p1	PD00M4-Y	pJTI_R4_Strp_HA_Ct-SLC22A4	pJTI_R4_Strp_HA_Ct	codon-optimized cDNA	ATGCGGGACTACGATGAAGTGATCGCCTTTCTGGGCGAGTGGGGCCCTTTCCAGAGACTGATCTTCTTTCTGCTGTCTGCCAGCATCATCCCAAACGGCTTTAATGGCATGTCTGTAGTATTTCTTGCAGGAACCCCTGAGCACAGGTGCAGAGTGCCAGACGCAGCAAACCTGAGCTCCGCCTGGAGGAACAATAGCGTGCCACTGAGGCTGCGCGATGGCAGAGAGGTGCCCCACTCCTGTTCTCGGTATAGACTGGCCACAATCGCCAATTTTTCCGCCCTGGGACTGGAGCCAGGAAGGGACGTGGATCTGGGACAGCTGGAGCAGGAGTCTTGCCTGGACGGCTGGGAGTTCTCTCAGGACGTGTACCTGAGCACCGTGGTGACAGAGTGGAAC…	;
SLC22A5	O76082	CE02A0-V	CT	Acquired_Included_in_this_study	TRUE	HGNC:10969	6584	ENSG00000197375		HGNC SLC family	SLC22	SLC22A5	MFS	HEK-SLC22A5-WTOE-p1	PD01AG-C	pJTI_R4_Strp_HA_Ct-SLC22A5	pJTI_R4_Strp_HA_Ct	codon-optimized cDNA	ATGCGCGACTACGATGAGGTGACCGCCTTCCTGGGAGAGTGGGGACCATTTCAGCGGCTGATCTTCTTTCTGCTGTCTGCCAGCATCATCCCTAACGGCTTCACCGGCCTGAGCTCCGTGTTTCTGATCGCCACACCAGAGCACAGGTGCAGAGTGCCAGACGCAGCAAACCTGTCTAGCGCCTGGAGAAATCACACCGTGCCTCTGAGGCTGAGGGATGGAAGGGAGGTGCCACACTCCTGTCGGAGATACCGGCTGGCCACAATCGCCAATTTCTCTGCCCTGGGACTGGAGCCTGGAAGGGACGTGGATCTGGGCCAGCTGGAGCAGGAGAGCTGCCTGGACGGCTGGGAGTTTTCTCAGGACGTGTACCTGAGCACCATCGTGACAGAGTGGAAT…	;
SLC22A6	Q4U2R8	CE02AC-7	CT	Acquired_Included_in_this_study	TRUE	HGNC:10970	9356	ENSG00000197901		HGNC SLC family	SLC22	SLC22A6	MFS	HEK-SLC22A6-WTOE-p1	PD01AH-5	pJTI_R4_Strp_HA_Ct-SLC22A6	pJTI_R4_Strp_HA_Ct	codon-optimized cDNA	ATGGCCTTCAACGACCTGCTGCAGCAAGTGGGAGGAGTGGGCCGGTTTCAGCAGATCCAGGTGACCCTGGTGGTGCTGCCTCTGCTGCTGATGGCCAGCCACAACACCCTGCAGAATTTCACAGCCGCCATCCCAACCCACCACTGCAGGCCACCTGCAGACGCAAACCTGTCCAAGAATGGAGGACTGGAAGTGTGGCTGCCTAGGGATAGACAGGGCCAGCCAGAGAGCTGTCTGAGATTCACATCCCCACAGTGGGGCCTGCCCTTTCTGAACGGAACCGAGGCAAATGGAACCGGAGCAACAGAGCCATGCACAGACGGCTGGATCTACGATAATTCTACCTTCCCTAGCACCATCGTGACAGAGTGGGACCTGGTGTGCAGCCACAGGGCCCTG…	;
SLC22A7	Q9Y694	CE06CA-W	CT	Acquired_Included_in_this_study	TRUE	HGNC:10971	10864	ENSG00000137204		HGNC SLC family	SLC22	SLC22A7	MFS	HEK-SLC22A7-WTOE-p3	PD04TX-R	pJTI_R4_Strp_HA_Ct-SLC22A7_v2	pJTI_R4_Strp_HA_Ct	codon-optimized cDNA	ATGGGCTTCGAGGAGCTGCTGGAGCAAGTGGGAGGATTTGGACCATTCCAGCTGAGGAACGTGGCCCTGCTGGCCCTGCCTCGGGTGCTGCTGCCACTGCACTTTCTGCTGCCCATCTTCCTGGCCGCCGTGCCTGCACACAGGTGCGCACTGCCAGGAGCCCCTGCCAACTTTAGCCACCAGGACGTGTGGCTGGAGGCACACCTGCCAAGAGAGCCAGATGGCACACTGAGCTCCTGTCTGAGGTTCGCCTACCCCCAGGCCCTGCCTAATACCACACTGGGCGAGGAGAGACAGTCCAGGGGAGAGCTGGAGGACGAGCCAGCAACCGTGCCATGCTCCCAGGGCTGGGAGTATGATCACTCTGAGTTCTCTAGCACAATCGCCACCGAGTCCCAG…	;
SLC22A8	Q8TCC7	CE027W-Z	CT	Acquired_Included_in_this_study	TRUE	HGNC:10972	9376	ENSG00000149452		HGNC SLC family	SLC22	SLC22A8	MFS	HEK-SLC22A8-WTOE-p1	PD01AM-W	pJTI_R4_Strp_HA_Ct-SLC22A8	pJTI_R4_Strp_HA_Ct	codon-optimized cDNA	ATGACCTTCTCTGAGATCCTGGACCGGGTGGGCAGCATGGGCCACTTCCAGTTTCTGCACGTGGCCATCCTGGGCCTGCCTATCCTGAACATGGCCAACCACAATCTGCTGCAGATCTTCACCGCAGCAACACCAGTGCACCACTGCAGGCCACCTCACAACGCATCTACCGGACCATGGGTGCTGCCAATGGGACCTAATGGCAAGCCTGAGCGGTGTCTGAGATTTGTGCACCCACCCAACGCCAGCCTGCCTAATGACACACAGCGCGCCATGGAGCCATGCCTGGATGGCTGGGTGTACAATAGCACCAAGGACTCCATCGTGACAGAGTGGGACCTGGTGTGCAACTCCAATAAGCTGAAGGAGATGGCCCAGTCTATCTTCATGGCAGGAATC…	;
SLC22A9	Q8IVM8	CE064B-Z	CT	Acquired_Included_in_this_study	TRUE	HGNC:16261	114571	ENSG00000149742		HGNC SLC family	SLC22	SLC22A9	MFS	HEK-SLC22A9-WTOE-p3	PD04RS-5	pJTI_R4_Strp_HA_Ct-SLC22A9_v2	pJTI_R4_Strp_HA_Ct	codon-optimized cDNA	ATGGCATTTCAGGACCTGCTGGGACACGCAGGCGATCTGTGGAGATTCCAGATCCTGCAGACCGTGTTTCTGAGCATCTTCGCCGTGGCCACATACCTGCACTTTATGCTGGAGAACTTCACCGCCTTTATCCCTGGCCACAGGTGCTGGGTGCACATCCTGGACAACGATACCGTGTCTGACAATGATACAGGCGCCCTGAGCCAGGACGCACTGCTGAGGATCTCCATCCCCCTGGATTCTAATATGAGACCTGAGAAGTGTCGGAGATTTGTGCACCCACAGTGGCAGCTGCTGCACCTGAACGGCACCTTCCCTAATACATCTGACGCCGATATGGAGCCATGCGTGGACGGCTGGGTGTATGATCGCATCAGCTTCAGCTCCACCATCGTGACA…	;
SLC23A1	Q9UHI7	CE028R-T	CT	Acquired_Included_in_this_study	TRUE	HGNC:10974	9963	ENSG00000170482		HGNC SLC family	SLC23	SLC23A1	APC	HEK-SLC23A1-WTOE-p1	PD01AP-B	pJTI_R4_Strp_HA_Ct-SLC23A1	pJTI_R4_Strp_HA_Ct	codon-optimized cDNA	ATGAGGGCACAGGAGGACCTGGAGGGAAGGACCCAGCACGAGACCACACGCGATCCAAGCACACCACTGCCCACCGAGCCCAAGTTCGACATGCTGTACAAGATCGAGGATGTGCCCCCTTGGTATCTGTGCATCCTGCTGGGCTTCCAGCACTACCTGACATGTTTTTCTGGCACCATCGCAGTGCCCTTTCTGCTGGCAGAGGCCCTGTGCGTGGGACACGACCAGCACATGGTGAGCCAGCTGATCGGCACAATCTTCACCTGCGTGGGCATCACCACACTGATCCAGACCACAGTGGGCATCCGGCTGCCCCTGTTTCAGGCCTCCGCCTTCGCCTTTCTGGTGCCTGCCAAGGCCATCCTGGCCCTGGAGAGATGGAAGTGCCCACCCGAGGAG…	;
SLC23A2	Q9UGH3	CE0295-1	CT	Acquired_Included_in_this_study	TRUE	HGNC:10973	9962	ENSG00000089057		HGNC SLC family	SLC23	SLC23A2	APC	HEK-SLC23A2-WTOE-p1	PD01AR-7	pJTI_R4_Strp_HA_Ct-SLC23A2	pJTI_R4_Strp_HA_Ct	codon-optimized cDNA	ATGATGGGCATCGGCAAGAACACCACAAGCAAGTCCATGGAGGCAGGAAGCTCCACCGAGGGCAAGTACGAGGACGAGGCCAAGCACCCAGCCTTCTTTACACTGCCAGTGGTCATCAACGGAGGAGCCACCTCTAGCGGAGAGCAGGACAATGAGGATACAGAGCTGATGGCCATCTATACCACAGAGAATGGCATCGCCGAGAAGTCCTCTCTGGCCGAGACACTGGACTCTACCGGAAGCCTGGACCCACAGAGGTCCGATATGATCTACACCATCGAGGATGTGCCCCCTTGGTATCTGTGCATCTTCCTGGGCCTGCAGCACTACCTGACATGTTTCTCTGGCACCATCGCCGTGCCTTTTCTGCTGGCCGACGCCATGTGCGTGGGCTATGAT…	;
SLC23A3	Q6PIS1	CE029K-8	CT	Acquired_Included_in_this_study	TRUE	HGNC:20601	151295	ENSG00000213901		HGNC SLC family	SLC23	SLC23A3	APC	HEK-SLC23A3-WTOE-p1	PD01AS-Q	pJTI_R4_Strp_HA_Ct-SLC23A3	pJTI_R4_Strp_HA_Ct	codon-optimized cDNA	ATGTCCCGGTCTCCCCTGAACCCTTCCCAGCTGAGATCTGTGGGCAGCCAGGACGCACTGGCACCACTGCCACCTCCAGCACCACAGAATCCCTCCACCCACTCTTGGGATCCACTGTGCGGAAGCCTGCCATGGGGACTGTCCTGTCTGCTGGCCCTGCAGCACGTGCTGGTCATGGCCAGCCTGCTGTGCGTGTCCCACCTGCTGCTGCTGTGCAGCCTGTCCCCAGGAGGACTGTCTTACAGCCCTTCCCAGCTGCTGGCCAGCTCCTTCTTTAGCTGCGGCATGTCCACCATCCTGCAGACATGGATGGGATCCAGGCTGCCACTGGTGCAGGCACCTTCTCTGGAGTTCCTGATCCCTGCCCTGGTGCTGACCTCCCAGAAGCTGCCTCGGGCC…	;
SLC24A2	Q9UI40	CE02AE-Q	CT	Acquired_Included_in_this_study	TRUE	HGNC:10976	25769	ENSG00000155886		HGNC SLC family	SLC24	SLC24A2		HEK-SLC24A2-WTOE-p1	PD01AV-0	pJTI_R4_Strp_HA_Ct-SLC24A2	pJTI_R4_Strp_HA_Ct	codon-optimized cDNA	ATGGACCTGCAGCAGAGCACCACAATCACCTCCCTGGAGAAGTGGTGCCTGGATGAGTCTCTGAGCGGCTGTCGGAGACACTACAGCGTGAAGAAGAAGCTGAAGCTGATCAGGGTGCTGGGCCTGTTCATGGGCCTGGTGGCCATCTCCACCGTGTCCTTTTCTATCAGCGCCTTCTCCGAGACCGACACACAGTCTACAGGAGAGGCAAGCGTGGTGTCCGGACCTAGGGTGGCACAGGGATACCACCAGCGCACCCTGCTGGACCTGAATGATAAGATCCTGGACTATACACCACAGCCCCCTCTGTCTAAGGAGGGCGAGTCTGAGAACAGCACCGATCACGCCCAGGGCGACTACCCCAAGGATATCTTTTCCCTGGAGGAGAGGCGCAAGGGC…	;
SLC24A3	Q9HC58	CE00TS-T	CT	Acquired_Included_in_this_study	TRUE	HGNC:10977	57419	ENSG00000185052		HGNC SLC family	SLC24	SLC24A3		HEK-SLC24A3-WTOE-p1	PD01AW-6	pJTI_R4_Strp_HA_Ct-SLC24A3	pJTI_R4_Strp_HA_Ct	codon-optimized cDNA	ATGAGGCCAAGCGGCGATGAGGACAGAGCACGGAGAAGGCGCCGGAGAAGGCGCCGGAGAGATCTGCTGCTGTCCCAGCTGTGCTTCCTGGCCTCTGTGGCCCTGCTGCTGTGGAGCCTGAGCTCCCTGAGGGAGCAGAAGGAGCTGGATCTGATGGACCTGGTGGGCGAGGACCGGAAGTGGATGATGGCCAGAAAGCTGATGCAAGTGAATGATACCCTGACAAGCGAGGACGCAGGACTGAGGAACTCCAAGAATTGCACAGAGCCAGCCCTGCACGAGTTCCCCAACGATATCTTTACCAATGAGGACAGGCGCCAGGGAGCAGTGGTGCTGCACGTGCTGTGCGCCATCTACATGTTCTATGCCCTGGCCATCGTGTGCGACGATTTCTTTGTG…	;
SLC24A4	Q8NFF2	CE05XG-3	NT	Acquired_Included_in_this_study	TRUE	HGNC:10978	123041	ENSG00000140090		HGNC SLC family	SLC24	SLC24A4		HEK-SLC24A4-WTOE-p2	PD04MW-K	pJTI_R4_Strp_HA_Nt-SLC24A4	pJTI_R4_Strp_HA_Nt	codon-optimized cDNA	ATGGCCCTGAGAGGCACCCTGAGGCCACTGAAGGTGCGGAGAAGGCGCGAGATGCTGCCACAGCAAGTGGGATTCGTGTGCGCCGTGCTGGCCCTGGTGTGCTGTGCCTCTGGCCTGTTTGGAAGCCTGGGACACAAGACCGCATCCGCCTCTAAGCGGGTGCTGCCTGACACATGGCGGAACAGAAAGCTGATGGCCCCAGTGAACGGCACCCAGACAGCCAAGAATTGTACCGACCCTGCCATCCACGAGTTCCCAACAGATCTGTTTAGCAATAAGGAGAGACAGCACGGAGCCGTGCTGCTGCACATCCTGGGCGCCCTGTACATGTTCTATGCCCTGGCCATCGTGTGCGACGATTTCTTTGTGCCCTCTCTGGAGAAGATCTGTGAGAGGCTG…	;
SLC24A5	Q71RS6	CE065K-C	CT	Acquired_Included_in_this_study	TRUE	HGNC:20611	283652	ENSG00000188467		HGNC SLC family	SLC24	SLC24A5		HEK-SLC24A5-WTOE-p3	PD04RT-1	pJTI_R4_Strp_HA_Ct-SLC24A5_v2	pJTI_R4_Strp_HA_Ct	codon-optimized cDNA	ATGCAGACCAAGGGAGGACAGACATGGGCAAGGAGAGCCCTGCTGCTGGGAATCCTGTGGGCAACCGCACACCTGCCACTGTCTGGCACAAGCCTGCCACAGAGGCTGCCAAGGGCAACCGGAAACTCTACACAGTGCGTGATCAGCCCTAGCTCCGAGTTCCCAGAGGGCTTCTTTACCAGGCAGGAGAGGAGGGACGGAGGAATCATCATCTACTTCCTGATCATCGTGTATATGTTTATGGCCATCTCCATCGTGTGCGACGAGTACTTCCTGCCATCTCTGGAGATCATCTCCGAGTCTCTGGGACTGAGCCAGGATGTGGCAGGAACCACCTTCATGGCAGCAGGATCTAGCGCCCCAGAGCTGGTGACCGCCTTCCTGGGCGTGTTTATCACA…	;
SLC25A1	P53007	CE028S-F	CT	Acquired_Included_in_this_study	TRUE	HGNC:10979	6576	ENSG00000100075		HGNC SLC family	SLC25	SLC25A1		HEK-SLC25A1-WTOE-p1	PD00K7-9	pJTI_R4_Strp_HA_Ct-SLC25A1	pJTI_R4_Strp_HA_Ct	codon-optimized cDNA	ATGCCAGCCCCCAGGGCACCACGCGCCCTGGCAGCAGCAGCACCTGCCTCTGGCAAGGCCAAGCTGACCCACCCAGGCAAGGCAATCCTGGCAGGAGGACTGGCAGGAGGCATCGAGATCTGCATCACCTTCCCCACAGAGTACGTGAAGACCCAGCTGCAGCTGGACGAGCGGAGCCACCCACCTCGGTATAGAGGCATCGGCGATTGCGTGCGGCAGACAGTGCGCAGCCACGGCGTGCTGGGACTGTACAGAGGACTGAGCTCCCTGCTGTATGGCTCCATCCCCAAGGCCGCCGTGAGGTTCGGCATGTTCGAGTTTCTGTCCAACCACATGCGGGACGCCCAGGGCAGACTGGATTCTACCAGGGGCCTGCTGTGCGGACTGGGAGCAGGAGTG…	;
SLC25A11	Q02978	CE029M-A	CT	Acquired_Included_in_this_study	TRUE	HGNC:10981	8402	ENSG00000108528		HGNC SLC family	SLC25	SLC25A11		HEK-SLC25A11-WTOE-p1	PD01B1-8	pJTI_R4_Strp_HA_Ct-SLC25A11	pJTI_R4_Strp_HA_Ct	codon-optimized cDNA	ATGGCAGCAACAGCATCCGCCGGAGCAGGAGGCATCGACGGCAAGCCAAGGACCAGCCCCAAGTCCGTGAAGTTCCTGTTTGGAGGACTGGCAGGAATGGGAGCAACCGTGTTCGTGCAGCCTCTGGATCTGGTGAAGAACCGGATGCAGCTGTCTGGCGAGGGCGCCAAGACAAGAGAGTACAAGACCAGCTTTCACGCCCTGACATCCATCCTGAAGGCAGAGGGACTGAGGGGAATCTATACCGGACTGAGCGCCGGACTGCTGAGGCAGGCCACATACACCACAACCAGACTGGGCATCTATACCGTGCTGTTCGAGAGACTGACAGGAGCAGACGGAACCCCACCTGGCTTTCTGCTGAAGGCCGTGATCGGCATGACAGCAGGAGCAACCGGA…	;
SLC25A13	Q9UJS0	CE06W9-V	NT	Acquired_Included_in_this_study	TRUE	HGNC:10983	10165	ENSG00000004864	4P5W	HGNC SLC family	SLC25	SLC25A13		HEK-SLC25A13-WTOE-p2	PD04X7-1	pJTI_R4_Strp_HA_Nt-SLC25A13	pJTI_R4_Strp_HA_Nt	codon-optimized cDNA	ATGGCAGCAGCAAAGGTGGCCCTGACCAAGAGGGCCGATCCTGCCGAGCTGCGCACAATCTTCCTGAAGTACGCCAGCATCGAGAAGAACGGCGAGTTCTTTATGTCCCCAAATGACTTTGTGACCCGGTATCTGAACATCTTCGGCGAGTCTCAGCCCAATCCTAAGACCGTGGAGCTGCTGAGCGGAGTGGTGGACCAGACAAAGGATGGCCTGATCTCCTTCCAGGAGTTTGTGGCCTTCGAGTCTGTGCTGTGCGCCCCAGACGCCCTGTTTATGGTGGCCTTTCAGCTGTTCGATAAGGCCGGCAAGGGCGAGGTGACCTTCGAGGACGTGAAGCAGGTGTTTGGCCAGACCACAATCCACCAGCACATCCCCTTCAACTGGGATAGCGAGTTC…	;
SLC25A14	O95258	CE00TT-F	CT	Acquired_Included_in_this_study	TRUE	HGNC:10984	9016	ENSG00000102078		HGNC SLC family	SLC25	SLC25A14		HEK-SLC25A14-WTOE-p1	PD01B3-X	pJTI_R4_Strp_HA_Ct-SLC25A14	pJTI_R4_Strp_HA_Ct	codon-optimized cDNA	ATGGGCATCTTCCCAGGCATCATCCTGATCTTCCTGAGGGTGAAGTTTGCAACCGCAGCCGTGATCGTGAGCGGACACCAGAAGTCCACCACAGTGTCTCACGAGATGAGCGGCCTGAACTGGAAGCCTTTCGTGTACGGAGGACTGGCAAGCATCGTGGCCGAGTTCGGCACATTTCCAGTGGACCTGACCAAGACACGCCTGCAGGTGCAGGGCCAGTCCATCGATGCCAGGTTTAAGGAGATCAAGTACCGCGGCATGTTCCACGCCCTGTTTAGGATCTGCAAGGAGGAGGGCGTGCTGGCCCTGTATAGCGGAATCGCACCCGCCCTGCTGAGGCAGGCCTCCTACGGCACCATCAAGATCGGCATCTATCAGTCTCTGAAGCGGCTGTTTGTG…	;
SLC25A16	P16260	CE028B-2	CT	Acquired_Included_in_this_study	TRUE	HGNC:10986	8034	ENSG00000122912		HGNC SLC family	SLC25	SLC25A16		HEK-SLC25A16-WTOE-p1	PD01B5-Y	pJTI_R4_Strp_HA_Ct-SLC25A16	pJTI_R4_Strp_HA_Ct	codon-optimized cDNA	ATGGCAGCAGCAACCGCAGCAGCCGCCCTGGCCGCCGCCGACCCCCCTCCAGCCATGCCTCAGGCTGCTGGCGCCGGCGGCCCAACCACACGGAGAGATTTCTACTGGCTGAGATCTTTTCTGGCAGGAGGAATCGCAGGATGCTGTGCAAAGACCACAGTGGCCCCCCTGGACAGGGTGAAGGTGCTGCTGCAGGCCCACAACCACCACTACAAGCACCTGGGCGTGTTCAGCGCCCTGAGGGCAGTGCCACAGAAGGAGGGCTTTCTGGGCCTGTATAAGGGCAATGGCGCCATGATGATCCGGATCTTCCCCTACGGCGCCATCCAGTTCATGGCCTTTGAGCACTATAAGACACTGATCACCACAAAGCTGGGCATCAGCGGACACGTGCACAGG…	;
SLC25A18	Q9H1K4	CE06E9-R	CT	Acquired_Included_in_this_study	TRUE	HGNC:10988	83733	ENSG00000182902		HGNC SLC family	SLC25	SLC25A18		HEK-SLC25A18-WTOE-p3	PD04VM-3	pJTI_R4_Strp_HA_Ct-SLC25A18_v2	pJTI_R4_Strp_HA_Ct	codon-optimized cDNA	ATGACCCACCAGGACCTGTCCATCACAGCCAAGCTGATCAATGGAGGAGTGGCAGGACTGGTGGGAGTGACCTGCGTGTTCCCAATCGACCTGGCCAAGACAAGGCTGCAGAACCAGCACGGCAAGGCCATGTACAAGGGCATGATCGATTGTCTGATGAAGACCGCCAGGGCCGAGGGCTTCTTTGGCATGTATAGGGGAGCAGCAGTGAACCTGACCCTGGTGACACCCGAGAAGGCCATCAAGCTGGCCGCCAATGACTTCTTTCGGAGACTGCTGATGGAGGATGGCATGCAGCGCAACCTGAAGATGGAGATGCTGGCAGGATGCGGAGCAGGAATGTGCCAGGTGGTGGTGACCTGCCCTATGGAGATGCTGAAGATCCAGCTGCAGGATGCA…	;
SLC25A19	Q9HC21	CE029N-X	CT	Acquired_Included_in_this_study	TRUE	HGNC:14409	60386	ENSG00000125454		HGNC SLC family	SLC25	SLC25A19		HEK-SLC25A19-WTOE-p1	PD00K2-3	pJTI_R4_Strp_HA_Ct-SLC25A19	pJTI_R4_Strp_HA_Ct	codon-optimized cDNA	ATGGTGGGCTACGACCCCAAGCCTGATGGCCGGAACAATACCAAGTTCCAGGTGGCAGTGGCAGGATCTGTGAGCGGCCTGGTGACAAGGGCCCTGATCTCTCCATTCGACGTGATCAAGATCCGCTTTCAGCTGCAGCACGAGCGGCTGTCCAGATCTGATCCCTCTGCCAAGTATCACGGCATCCTGCAGGCCAGCAGGCAGATCCTGCAGGAGGAGGGCCCTACCGCCTTTTGGAAGGGCCACGTGCCAGCCCAGATCCTGTCCATCGGCTACGGCGCCGTGCAGTTCCTGTCTTTTGAGATGCTGACAGAGCTGGTGCACCGGGGCAGCGTGTATGACGCCAGAGAGTTCTCCGTGCACTTCGTGTGCGGAGGACTGGCAGCATGTATGGCCACC…	;
SLC25A20	O43772	CE02AG-0	CT	Acquired_Included_in_this_study	TRUE	HGNC:1421	788	ENSG00000178537		HGNC SLC family	SLC25	SLC25A20		HEK-SLC25A20-WTOE-p1	PD01B9-F	pJTI_R4_Strp_HA_Ct-SLC25A20	pJTI_R4_Strp_HA_Ct	codon-optimized cDNA	ATGGCCGACCAGCCAAAGCCCATCAGCCCTCTGAAGAACCTGCTGGCAGGAGGATTCGGAGGCGTGTGCCTGGTGTTTGTGGGCCACCCTCTGGACACCGTGAAGGTGAGACTGCAGACACAGCCACCTTCCCTGCCAGGACAGCCACCAATGTACTCTGGCACCTTCGATTGCTTTCGCAAGACACTGTTCCGGGAGGGCATCACCGGACTGTATAGGGGAATGGCAGCACCTATCATCGGCGTGACACCAATGTTCGCCGTGTGCTTCTTCGGCTTTGGCCTGGGCAAGAAGCTGCAGCAGAAGCACCCCGAGGATGTGCTGAGCTACCCTCAGCTGTTCGCAGCAGGAATGCTGTCCGGCGTGTTTACCACAGGCATCATGACCCCAGGCGAGAGA…	;
SLC25A21	Q9BQT8	CE05XK-T	NT	Acquired_Included_in_this_study	TRUE	HGNC:14411	89874	ENSG00000183032		HGNC SLC family	SLC25	SLC25A21		HEK-SLC25A21-WTOE-p2	PD04MZ-A	pJTI_R4_Strp_HA_Nt-SLC25A21	pJTI_R4_Strp_HA_Nt	codon-optimized cDNA	ATGAGCGCCAAGCCAGAGGTGTCCCTGGTGCGGGAGGCCTCTAGACAGATCGTGGCAGGAGGATCTGCCGGACTGGTGGAGATCTGCCTTATGCACCCGTTGGATGTCGTAAAGACCAGGTTCCAGATCCAGCGGTGCGCCACAGACCCTAACTCTTATAAGAGCCTGGTGGATAGCTTCCGGATGATCTTTCAGATGGAGGGCCTGTTCGGCTTTTACAAGGGCATCCTGCCCCCTATCCTGGCCGAGACCCCTAAGAGAGCCGTGAAGTTCTTTACATTCGAGCAGTATAAGAAGCTGCTGGGCTACGTGAGCCTGTCCCCAGCCCTGACCTTTGCCATCGCAGGACTGGGAAGCGGACTGACAGAGGCCATCGTGGTGAATCCATTCGAGGTGGTG…	;
SLC25A22	Q9H936	CE04ZA-1	CT	Acquired_Included_in_this_study	TRUE	HGNC:19954	79751	ENSG00000177542		HGNC SLC family	SLC25	SLC25A22		HEK-SLC25A22-WTOE-p3	PD040M-P	pJTI_R4_Strp_HA_Ct-SLC25A22_v2	pJTI_R4_Strp_HA_Ct	codon-optimized cDNA	ATGGCCGACAAGCAGATCAGCCTGCCTGCCAAGCTGATCAACGGAGGAATCGCAGGACTGATCGGAGTGACCTGCGTGTTCCCAATCGACCTGGCCAAGACAAGGCTGCAGAACCAGCAGAATGGCCAGCGCGTGTACACCAGCATGTCCGATTGTCTGATCAAGACAGTGCGGTCTGAGGGCTACTTTGGCATGTATAGAGGCGCCGCCGTGAACCTGACCCTGGTGACACCCGAGAAGGCCATCAAGCTGGCCGCCAATGACTTCTTTCGGCACCAGCTGTCCAAGGATGGCCAGAAGCTGACCCTGCTGAAGGAGATGCTGGCAGGATGCGGAGCAGGCACATGTCAGGTCATCGTGACCACACCTATGGAGATGCTGAAGATCCAGCTGCAGGAT…	;
SLC25A23	Q9BV35	CE028C-4	CT	Acquired_Included_in_this_study	TRUE	HGNC:19375	79085	ENSG00000125648		HGNC SLC family	SLC25	SLC25A23		HEK-SLC25A23-WTOE-p1	PD01BC-V	pJTI_R4_Strp_HA_Ct-SLC25A23	pJTI_R4_Strp_HA_Ct	codon-optimized cDNA	ATGAGGGGATCTCCAGGCGATGCAGAGCGGAGACAGCGGTGGGGCAGACTGTTCGAGGAGCTGGATAGCAACAAGGACGGAAGGGTGGATGTGCACGAGCTGAGGCAGGGACTGGCAAGGCTGGGAGGAGGCAATCCAGATCCTGGAGCACAGCAGGGAATCAGCTCCGAGGGCGACGCAGATCCTGACGGAGGACTGGACCTGGAGGAGTTCAGCAGGTACCTGCAGGAGAGGGAGCAGCGCCTGCTGCTGATGTTTCACTCCCTGGACAGAAACCAGGATGGCCACATCGACGTGTCCGAGATCCAGCAGTCTTTTAGGGCCCTGGGCATCTCCATCTCTCTGGAGCAGGCCGAGAAGATCCTGCACAGCATGGATAGAGACGGCACCATGACAATC…	;
SLC25A24	Q6NUK1	CE06E8-P	CT	Acquired_Included_in_this_study	TRUE	HGNC:20662	29957	ENSG00000085491	4N5X;4ZCU;4ZCV	HGNC SLC family	SLC25	SLC25A24		HEK-SLC25A24-WTOE-p3	PD04VK-Y	pJTI_R4_Strp_HA_Ct-SLC25A24_v2	pJTI_R4_Strp_HA_Ct	codon-optimized cDNA	ATGCTGCGGTGGCTGAGAGACTTCGTGCTGCCTACCGCAGCATGCCAGGATGCCGAGCAGCCAACCAGATACGAGACACTGTTTCAGGCCCTGGACAGGAACGGCGATGGAGTGGTGGACATCGGCGAGCTGCAGGAGGGCCTGAGGAATCTGGGAATCCCTCTGGGACAGGACGCAGAGGAGAAGATCTTCACCACAGGCGATGTGAACAAGGACGGCAAGCTGGATTTCGAGGAGTTTATGAAGTATCTGAAGGATCACGAGAAGAAGATGAAGCTGGCCTTTAAGAGCCTGGACAAGAACAATGATGGCAAGATCGAGGCCTCTGAGATCGTGCAGAGCCTGCAGACCCTGGGCCTGACAATCAGCGAGCAGCAGGCCGAGCTGATCCTGCAGTCC…	;
SLC25A25	Q6KCM7	CE05XM-F	NT	Acquired_Included_in_this_study	TRUE	HGNC:20663	114789	ENSG00000148339		HGNC SLC family	SLC25	SLC25A25		HEK-SLC25A25-WTOE-p2	PD04N0-X	pJTI_R4_Strp_HA_Nt-SLC25A25	pJTI_R4_Strp_HA_Nt	codon-optimized cDNA	ATGCTGTGCCTGTGCCTGTACGTGCCAGTGATCGGCGAGGCCCAGACAGAGTTCCAGTATTTTGAGTCCAAGGGCCTGCCCGCCGAGCTGAAGAGCATCTTCAAGCTGTCCGTGTTTATCCCTTCCCAGGAGTTTTCTACCTACCGGCAGTGGAAGCAGAAGATCGTGCAGGCCGGCGACAAGGATCTGGACGGCCAGCTGGACTTCGAGGAGTTTGTGCACTATCTGCAGGATCACGAGAAGAAGCTGAGACTGGTGTTCAAGTCCCTGGATAAGAAGAACGACGGCCGGATCGATGCCCAGGAGATCATGCAGTCTCTGAGAGACCTGGGCGTGAAGATCAGCGAGCAGCAGGCCGAGAAGATCCTGAAGTCTATGGATAAGAACGGCACCATGACA…	;
SLC25A26	Q70HW3	CE06E6-H	NT	Acquired_Included_in_this_study	TRUE	HGNC:20661	115286	ENSG00000144741		HGNC SLC family	SLC25	SLC25A26		HEK-SLC25A26-WTOE-p4	PD03S5-W	pJTI_R4_Strp_HA_Nt-SLC25A26	pJTI_R4_Strp_HA_Nt	codon-optimized cDNA	ATGGACCGGCCTGGCTTCGTGGCCGCCCTGGTGGCAGGAGGAGTGGCAGGCGTGAGCGTGGACCTGATCCTGTTTCCTCTGGATACCATCAAGACAAGACTGCAGTCCCCACAGGGCTTCAACAAGGCAGGAGGATTTCACGGAATCTACGCAGGAGTGCCAAGCGCCGCAATCGGATCCTTCCCAAATGCAGCCGCCTTCTTTATCACCTACGAGTATGTGAAGTGGTTTCTGCACGCCGATAGCTCCTCTTATCTGACACCCATGAAGCACATGCTGGCAGCATCCGCCGGAGAGGTGGTGGCCTGCCTGATCCGGGTGCCTTCTGAGGTGGTGAAGCAGAGGGCACAGGTGTCTGCCAGCACCAGAACATTCCAGATCTTTTCTAACATCCTGTAC…	;
SLC25A27	O95847	CE02A4-P	CT	Acquired_Included_in_this_study	TRUE	HGNC:21065	9481	ENSG00000153291		HGNC SLC family	SLC25	SLC25A27		HEK-SLC25A27-WTOE-p1	PD01BG-Z	pJTI_R4_Strp_HA_Ct-SLC25A27	pJTI_R4_Strp_HA_Ct	codon-optimized cDNA	ATGTCTGTGCCCGAGGAGGAGGAGAGACTGCTGCCACTGACCCAGAGGTGGCCTAGGGCCAGCAAGTTCCTGCTGTCCGGATGCGCAGCAACCGTGGCAGAGCTGGCCACATTTCCTCTGGACCTGACCAAGACAAGGCTGCAGATGCAGGGAGAGGCCGCCCTGGCAAGGCTGGGCGATGGAGCAAGAGAGAGCGCCCCATACAGGGGAATGGTGAGAACAGCCCTGGGCATCATCGAGGAGGAGGGCTTCCTGAAGCTGTGGCAGGGAGTGACCCCAGCAATCTACAGGCACGTGGTGTATTCCGGCGGCCGCATGGTGACATACGAGCACCTGCGGGAGGTGGTGTTCGGCAAGTCCGAGGACGAGCACTATCCACTGTGGAAGTCTGTGATCGGA…	;
SLC25A28	Q96A46	CE02AH-6	CT	Acquired_Included_in_this_study	TRUE	HGNC:23472	81894	ENSG00000155287		HGNC SLC family	SLC25	SLC25A28		HEK-SLC25A28-WTOE-p1	PD01BH-P	pJTI_R4_Strp_HA_Ct-SLC25A28	pJTI_R4_Strp_HA_Ct	codon-optimized cDNA	ATGGAGCTGGAGGGAAGGGGAGCAGGAGGAGTGGCAGGAGGCCCTGCCGCCGGCCCAGGCCGCTCTCCCGGCGAGAGCGCCCTGCTGGACGGCTGGCTGCAGCGGGGCGTGGGCAGAGGCGCCGGCGGCGGCGAGGCCGGCGCCTGCAGGCCACCTGTGCGCCAGGACCCTGATAGCGGCCCAGATTACGAGGCCCTGCCAGCAGGAGCAACCGTGACCACACACATGGTGGCAGGAGCAGTGGCAGGAATCCTGGAGCACTGCGTGATGTACCCTATCGACTGCGTGAAGACCAGGATGCAGTCCCTGCAGCCAGATCCAGCAGCAAGGTATCGCAACGTGCTGGAGGCCCTGTGGCGGATCATCAGAACAGAGGGACTGTGGAGGCCAATGAGGGGC…	;
SLC25A29	Q8N8R3	CE0648-V	CT	Acquired_Included_in_this_study	TRUE	HGNC:20116	123096	ENSG00000197119		HGNC SLC family	SLC25	SLC25A29		HEK-SLC25A29-WTOE-p3	PD04RX-B	pJTI_R4_Strp_HA_Ct-SLC25A29_v2	pJTI_R4_Strp_HA_Ct	codon-optimized cDNA	ATGGCCCTGGACTTCCTGGCAGGATGCGCAGGAGGAGTGGCAGGCGTGCTGGTGGGCCACCCTTTTGATACCGTGAAGGTGCGGCTGCAGGTGCAGTCTGTGGAGAAGCCACAGTACAGAGGCACCCTGCACTGTTTCAAGTCCATCATCAAGCAGGAGTCTGTGCTGGGCCTGTATAAGGGACTGGGAAGCCCTCTGATGGGACTGACCTTTATAAATGCTCTCGTGTTCGGCGTGCAGGGCAATACACTGCGGGCCCTGGGACACGACTCCCCACTGAACCAGTTTCTGGCAGGAGCAGCAGCAGGAGCAATCCAGTGCGTGATCTGCTGTCCAATGGAGCTGGCCAAGACCAGGCTGCAGCTGCAGGACGCAGGACCAGCACGCACATACAAGGGC…	;
SLC25A3	Q00325	CE06EA-C	CT	Acquired_Included_in_this_study	TRUE	HGNC:10989	5250	ENSG00000075415		HGNC SLC family	SLC25	SLC25A3		HEK-SLC25A3-WTOE-p3	PD04VP-T	pJTI_R4_Strp_HA_Ct-SLC25A3_v2	pJTI_R4_Strp_HA_Ct	codon-optimized cDNA	ATGTTCAGCTCCGTGGCACACCTGGCAAGGGCAAACCCTTTTAATACCCCACACCTGCAGCTGGTGCACGACGGACTGGGCGATCTGCGGTCTAGCTCCCCTGGACCAACAGGACAGCCACGGAGACCCAGAAACCTGGCAGCAGCAGCAGTGGAGGAGCAGTACTCCTGTGACTATGGCTCTGGCCGGTTCTTTATCCTGTGCGGCCTGGGCGGCATCATCTCCTGTGGAACCACACACACCGCCCTGGTGCCACTGGACCTGGTGAAGTGCAGAATGCAGGTGGATCCTCAGAAGTACAAGGGCATCTTCAATGGCTTTTCCGTGACCCTGAAGGAGGATGGCGTGAGGGGACTGGCAAAGGGATGGGCACCTACATTCCTGGGCTATAGCATGCAG…	;
SLC25A32	Q9H2D1	CE0299-7	CT	Acquired_Included_in_this_study	TRUE	HGNC:29683	81034	ENSG00000164933		HGNC SLC family	SLC25	SLC25A32		HEK-SLC25A32-WTOE-p1	PD01BR-W	pJTI_R4_Strp_HA_Ct-SLC25A32	pJTI_R4_Strp_HA_Ct	codon-optimized cDNA	ATGACCGGACAGGGACAGTCTGCCAGCGGAAGCTCCGCCTGGTCTACAGTGTTTAGGCACGTGCGCTACGAGAACCTGATCGCAGGCGTGTCCGGAGGCGTGCTGTCTAATCTGGCCCTGCACCCACTGGACCTGGTGAAGATCCGGTTCGCCGTGAGCGATGGCCTGGAGCTGAGACCCAAGTACAACGGCATCCTGCACTGCCTGACCACAATCTGGAAGCTGGACGGACTGAGGGGACTGTATCAGGGAGTGACCCCAAACATCTGGGGAGCAGGACTGTCTTGGGGACTGTACTTCTTTTTCTATAATGCCATCAAGAGCTACAAGACCGAGGGAAGGGCAGAGAGACTGGAGGCCACAGAGTATCTGGTGAGCGCCGCAGAGGCAGGAGCAATG…	;
SLC25A33	Q9BSK2	CE029R-Y	CT	Acquired_Included_in_this_study	TRUE	HGNC:29681	84275	ENSG00000171612		HGNC SLC family	SLC25	SLC25A33		HEK-SLC25A33-WTOE-p1	PD01BS-E	pJTI_R4_Strp_HA_Ct-SLC25A33	pJTI_R4_Strp_HA_Ct	codon-optimized cDNA	ATGGCCACCGGCGGCCAGCAGAAGGAGAACACACTGCTGCACCTGTTCGCAGGAGGATGCGGAGGAACCGTGGGAGCCATCTTTACATGTCCTCTGGAAGTGATCAAGACCAGGCTGCAGAGCTCCAGGCTGGCCCTGCGGACCGTGTACTATCCACAGGTGCACCTGGGAACAATCAGCGGAGCAGGAATGGTGCGGCCCACCTCCGTGACACCTGGACTGTTCCAGGTGCTGAAGTCTATCCTGGAGAAGGAGGGCCCTAAGAGCCTGTTTAGAGGCCTGGGCCCAAACCTGGTGGGAGTGGCACCATCCAGGGCCGTGTACTTCGCATGCTATTCTAAGGCCAAGGAGCAGTTCAATGGCATCTTTGTGCCCAACAGCAATATCGTGCACATCTTC…	;
SLC25A35	Q3KQZ1	CE064H-1	CT	Acquired_Included_in_this_study	TRUE	HGNC:31921	399512	ENSG00000125434		HGNC SLC family	SLC25	SLC25A35		HEK-SLC25A35-WTOE-p3	PD04RW-E	pJTI_R4_Strp_HA_Ct-SLC25A35_v2	pJTI_R4_Strp_HA_Ct	codon-optimized cDNA	ATGGACTTCCTGATGTCTGGACTGGCAGCATGCGGAGCATGCGTGTTCACCAACCCTCTGGAGGTGGTGAAGACCAGGATGCAGCTGCAGGGAGAGCTGCAAGCACCGGGTACCTACCAACGACACTATAGAAACGTGTTCCACGCCTTTATCACCATCGGCAAGGTGGATGGACTGGCCGCCCTGCAGAAGGGACTGGCACCTGCCCTGCTGTACCAGTTCCTGATGAACGGAATCAGGCTGGGAACATACGGACTGGCAGAGGCAGGAGGATATCTGCACACCGCAGAGGGAACACACTCCCCAGCAAGATCTGCCGCAGCAGGAGCCATGGCCGGCGTGATGGGCGCCTACCTGGGCTCCCCTATCTATATGGTGAAGACACACCTGCAGGCACAG…	;
SLC25A36	Q96CQ1	CE00TX-V	CT	Acquired_Included_in_this_study	TRUE	HGNC:25554	55186	ENSG00000114120		HGNC SLC family	SLC25	SLC25A36		HEK-SLC25A36-WTOE-p1	PD01BW-Q	pJTI_R4_Strp_HA_Ct-SLC25A36	pJTI_R4_Strp_HA_Ct	codon-optimized cDNA	ATGTCCCAGAGGGACACACTGGTGCACCTGTTCGCAGGAGGATGCGGAGGAACCGTGGGAGCCATCCTGACATGTCCACTGGAGGTGGTGAAGACCAGACTGCAGAGCTCCTCTGTGACACTGTACATCTCCGAGGTGCAGCTGAACACCATGGCCGGCGCCTCCGTGAATAGGGTGGTGTCTCCAGGACCTCTGCACTGCCTGAAAGTGATCCTGGAGAAGGAGGGACCACGCTCTCTGTTCCGGGGACTGGGCCCAAACCTGGTGGGAGTGGCACCATCCAGGGCAATCTACTTCGCCGCCTATTCTAACTGTAAGGAGAAGCTGAATGACGTGTTCGACCCTGATTCTACCCAGGTGCACATGATCAGCGCCGCCATGGCCGGCTTTACAGCCATC…	;
SLC25A37	Q9NYZ2	CE07KH-W	CT	Acquired_Included_in_this_study	TRUE	HGNC:29786	51312	ENSG00000147454		HGNC SLC family	SLC25	SLC25A37		HEK-SLC25A37-WTOE-p4	PD058H-4	pJTI_R4_Strp_HA_Nt-SLC25A37_v2	pJTI_R4_Strp_HA_Nt	codon-optimized cDNA	ATGGAGCTGCGGAGCGGATCCGTGGGATCCCAGGCAGTGGCACGGAGAATGGACGGCGATTCTAGAGACGGAGGAGGAGGCAAGGATGCAACCGGATCCGAGGACTACGAGAACCTGCCCACATCTGCCAGCGTGTCCACCCACATGACAGCAGGAGCAATGGCAGGAATCCTGGAGCACAGCGTGATGTATCCTGTGGATTCCGTGAAGACCAGGATGCAGTCTCTGAGCCCCGACCCTAAGGCCCAGTACACCAGCATCTATGGCGCCCTGAAGAAGATCATGCGCACAGAGGGCTTTTGGAGGCCTCTGCGCGGCGTGAATGTGATGATCATGGGAGCAGGACCAGCACACGCCATGTACTTTGCCTGCTATGAGAACATGAAGAGGACCCTGAAT…	;
SLC25A38	Q96DW6	CE0370-4	NT	Acquired_Included_in_this_study	TRUE	HGNC:26054	54977	ENSG00000144659		HGNC SLC family	SLC25	SLC25A38		HEK-SLC25A38-WTOE-p2	PD03TA-B	pJTI_R4_Strp_HA_Nt-SLC25A38	pJTI_R4_Strp_HA_Nt	codon-optimized cDNA	ATGATCCAGAACAGCAGGCCATCCCTGCTGCAGCCACAGGACGTGGGCGATACCGTGGAGACACTGATGCTGCACCCAGTGATCAAGGCCTTCCTGTGCGGCAGCATCTCCGGCACCTGTTCCACACTGCTGTTTCAGCCTCTGGACCTGCTGAAGACCAGACTGCAGACACTGCAGCCATCTGATCACGGAAGCAGGAGAGTGGGAATGCTGGCCGTGCTGCTGAAGGTGGTGAGGACCGAGAGCCTGCTGGGCCTGTGGAAGGGCATGTCTCCTAGCATCGTGCGCTGCGTGCCAGGAGTGGGAATCTACTTCGGCACCCTGTATAGCCTGAAGCAGTACTTTCTGAGGGGACACCCACCTACAGCCCTGGAGTCCGTGATGCTGGGAGTGGGATCC…	;
SLC25A39	Q9BZJ4	CE028X-N	CT	Acquired_Included_in_this_study	TRUE	HGNC:24279	51629	ENSG00000013306		HGNC SLC family	SLC25	SLC25A39		HEK-SLC25A39-WTOE-p1	PD01C0-6	pJTI_R4_Strp_HA_Ct-SLC25A39	pJTI_R4_Strp_HA_Ct	codon-optimized cDNA	ATGGCAGACCAGGATCCAGCAGGAATCAGCCCTCTGCAGCAGATGGTGGCATCCGGAACAGGAGCAGTGGTGACCTCTCTGTTCATGACACCTCTGGACGTGGTGAAGGTGAGGCTGCAGAGCCAGCGCCCAAGCATGGCCTCCGAGCTGATGCCCAGCTCCAGACTGTGGTCCCTGTCTTACACCAAGCTGCCATCTAGCCTGCAGTCCACCGGCAAGTGCCTGCTGTACTGTAACGGCGTGCTGGAGCCACTGTATCTGTGCCCCAATGGCGCCAGGTGTGCCACCTGGTTCCAGGACCCCACACGCTTTACCGGCACAATGGATGCTTTTGTGAAAATCGTAAGACATGAGGGCACCAGAACACTGTGGTCTGGCCTGCCTGCCACCCTGGTCATG…	;
SLC25A40	Q8TBP6	CE029S-3	CT	Acquired_Included_in_this_study	TRUE	HGNC:29680	55972	ENSG00000075303		HGNC SLC family	SLC25	SLC25A40		HEK-SLC25A40-WTOE-p1	PD01C2-4	pJTI_R4_Strp_HA_Ct-SLC25A40	pJTI_R4_Strp_HA_Ct	codon-optimized cDNA	ATGGACCCAGAGACCAGGGGCCAGGAGATCATCAAGGTGACACCCCTGCAGCAGATGCTGGCCTCTTGCACAGGCGCCATCCTGACCAGCGTGATCGTGACACCTCTGGATGTGGTGAAGATCCGCCTGCAGGCCCAGAACAATCCACTGCCCAAGGGCAAGTGTTTCGTGTATAGCAACGGCCTGATGGACCACCTGTGCGTGTGCGAGGAGGGAGGCAACAAGCTGTGGTACAAGAAGCCAGGCAATTTTCAGGGCACCCTGGATGCCTTCTTTAAGATCATCCGGAATGAGGGCATCAAGTCTCTGTGGAGCGGACTGCCACCCACCCTGGTCATGGCAGTGCCCGCCACCGTGATCTATTTCACATGCTACGACCAGCTGAGCGCCCTGCTGAGA…	;
SLC25A41	Q8N5S1	CE02A6-C	CT	Acquired_Included_in_this_study	TRUE	HGNC:28533	284427	ENSG00000181240		HGNC SLC family	SLC25	SLC25A41		HEK-SLC25A41-WTOE-p1	PD01C3-K	pJTI_R4_Strp_HA_Ct-SLC25A41	pJTI_R4_Strp_HA_Ct	codon-optimized cDNA	ATGGGAGCACAGCCAGGAGAGCCTCAGAACACCTGCTCTCGCATCCAGACACTGTTCCGGAGAGTGAAGACCCTGCTGATCAAGGCCCCACCTCCACCACAGCCTCCACCACCTCCACCATCCTGGAATCCAGGATGTACACACGTGTACGGCTATGCCTTTGGCCACATGCACGACAACAATCTGGAGCACCTGCCCTCTCAGCAGGTGCTGGATACCGGCGAGCAGCTGATGGTGCCTGTGGAGGTGCTGGAGGTGGACAACAAGGAGGCCCTGTGGAAGTTCCTGCTGTCTGGAGCAATGGCAGGAGCCGTGAGCAGAACCGGAACAGCCCCTCTGGATAGGGCCAAGGTGTACATGCAGGTGTATAGCTCCAAGACCAACTTCACAAATCTGCTG…	;
SLC25A42	Q86VD7	CE02AM-4	CT	Acquired_Included_in_this_study	TRUE	HGNC:28380	284439	ENSG00000181035		HGNC SLC family	SLC25	SLC25A42		HEK-SLC25A42-WTOE-p1	PD01C4-8	pJTI_R4_Strp_HA_Ct-SLC25A42	pJTI_R4_Strp_HA_Ct	codon-optimized cDNA	ATGGGCAACGGCGTGAAGGAGGGACCCGTGCGGCTGCACGAGGACGCAGAGGCCGTGCTGAGCTCCTCTGTGAGCTCCAAGCGCGATCACCGGCAGGTGCTGTCTAGCCTGCTGAGCGGCGCCCTGGCAGGCGCCCTGGCAAAGACCGCAGTGGCACCTCTGGACAGAACAAAGATCATCTTCCAGGTGTCCTCTAAGCGGTTCAGCGCCAAGGAGGCCTTTCGGGTGCTGTACTATACCTACCTGAACGAGGGCTTCCTGTCTCTGTGGAGAGGCAATAGCGCCACCATGGTGAGGGTGGTGCCTTACGCCGCCATCCAGTTTTCTGCCCACGAGGAGTATAAGCGCATCCTGGGCAGCTACTATGGCTTCCGGGGAGAGGCCCTGCCACCTTGGCCA…	;
SLC25A46	Q96AG3	CE05XP-9	NT	Acquired_Included_in_this_study	TRUE	HGNC:25198	91137	ENSG00000164209		HGNC SLC family	SLC25	SLC25A46		HEK-SLC25A46-WTOE-p2	PD04N2-Y	pJTI_R4_Strp_HA_Nt-SLC25A46	pJTI_R4_Strp_HA_Nt	codon-optimized cDNA	ATGCACCCCCGGAGACCTGACGGCTTCGATGGACTGGGATACAGGGGAGGAGCAAGAGACGAGCAGGGATTCGGAGGAGCATTTCCAGCACGGAGCTTTTCCACCGGAAGCGACCTGGGACACTGGGTGACCACACCACCTGATATCCCCGGCTCCAGAAACCTGCACTGGGGCGAGAAGTCTCCACCCTACGGCGTGCCTACCACAAGCACCCCATATGAGGGCCCCACAGAGGAGCCTTTCAGCTCCGGAGGAGGAGGATCTGTGCAGGGACAGTCTAGCGAGCAGCTGAATAGGTTCGCAGGATTTGGAATCGGACTGGCATCCCTGTTTACAGAGAACGTGCTGGCCCACCCTTGCATCGTGCTGAGGCGCCAGTGTCAAGTGAATTACCACGCC…	;
SLC25A48	Q6ZT89	CE05XR-V	NT	Acquired_Included_in_this_study	TRUE	HGNC:30451	153328	ENSG00000145832		HGNC SLC family	SLC25	SLC25A48		HEK-SLC25A48-WTOE-p2	PD04N3-3	pJTI_R4_Strp_HA_Nt-SLC25A48	pJTI_R4_Strp_HA_Nt	codon-optimized cDNA	ATGGGCAGCTTCCAGCTGGAGGACTTTGCAGCAGGATGGATCGGAGGAGCAGCATCTGTTATTGTAGGGCATCCGCTGGATACCGTGAAGACAAGGCTGCAGGCAGGAGTGGGATACGGAAACACCCTGTCCTGCATCCGGGTGGTGTATCGGAGAGAGTCTATGTTCGGCTTCTTTAAGGGCATGTCTTTTCCACTGGCCAGCATCGCCGTGTACAACTCCGTGGTGTTCGGCGTGTTTTCTAATACCCAGAGGTTCCTGAGCCAGCACAGATGTGGAGAGCCAGAGGCATCCCCACCTCGCACACTGTCTGACCTGCTGCTGGCAAGCATGGTGGCAGGAGTGGTGTCTGTGGGACTGGGAGGACCAGTGGACCTGATCAAGATCCGGCTGCAGATG…	;
SLC25A5	P05141	CE02A7-5	CT	Acquired_Included_in_this_study	TRUE	HGNC:10991	292	ENSG00000005022		HGNC SLC family	SLC25	SLC25A5		HEK-SLC25A5-WTOE-p1	PD01CB-T	pJTI_R4_Strp_HA_Ct-SLC25A5	pJTI_R4_Strp_HA_Ct	codon-optimized cDNA	ATGACCGACGCCGCCGTGAGCTTCGCCAAGGATTTTCTGGCAGGAGGAGTGGCAGCAGCAATCTCCAAGACAGCAGTGGCACCAATCGAGAGGGTGAAGCTGCTGCTGCAGGTGCAGCACGCCTCTAAGCAGATCACCGCCGACAAGCAGTATAAGGGCATCATCGATTGCGTGGTGCGGATCCCAAAGGAGCAGGGCGTGCTGAGCTTCTGGAGAGGCAACCTGGCCAATGTGATCAGGTATTTTCCCACACAGGCCCTGAACTTCGCCTTTAAGGATAAGTACAAGCAGATCTTCCTGGGCGGCGTGGACAAGCGCACCCAGTTCTGGCTGTATTTTGCCGGCAATCTGGCAAGCGGAGGAGCAGCAGGAGCCACCTCCCTGTGCTTCGTGTACCCT…	;
SLC25A53	Q5H9E4	CE07FN-A	CT	Acquired_Included_in_this_study	TRUE	HGNC:31894	401612	ENSG00000269743		HGNC SLC family	SLC25	SLC25A53		HEK-SLC25A53-WTOE-p2	PD055S-H	pJTI_R4_Strp_HA_Nt-SLC25A53	pJTI_R4_Strp_HA_Nt	codon-optimized cDNA	ATGGGCGAGCAGAACCACAGCCCAGGCAAGGAGCTGCAGCACAGGACCAGAGCAGAGGCACCTGGCAAGAAGAGCTGGCACTCCCAGGCATACGCACTGGGAGCCGTGAGCAATTTCATGTCCACCTTCCTGACATTTCCAATCTATAAGGTGGTGTTTCGGCAGCAGATCCACGCCATGGCCGTGTCCGAGGCCGTGCGGCAGCTGTGGCACGAGGGACCTCAGTACTTCTATAGAGGCATCTACCCCCCTCTGCTGTCTAAGACCCTGCAGGGCACACTGCTGTTCGGCACCTATGACTCCCTGCTGTGCTTTCTGTCTCCAGTGGGACCACACACACTGGGACACAGATGGGCCGCCGGCCTGATGTCTGGAGTGGTGGAGGCAGTGGCCCTGAGC…	;
SLC25A6	P12236	CE0373-A	NT	Acquired_Included_in_this_study	TRUE	HGNC:10992	293	ENSG00000169100		HGNC SLC family	SLC25	SLC25A6		HEK-SLC25A6-WTOE-p2	PD03TE-U	pJTI_R4_Strp_HA_Nt-SLC25A6	pJTI_R4_Strp_HA_Nt	codon-optimized cDNA	ATGACCGAGCAGGCCATCAGCTTCGCCAAGGATTTTCTGGCAGGAGGAATCGCAGCAGCAATCTCCAAGACAGCAGTGGCCCCCATCGAGAGAGTGAAGCTGCTGCTGCAGGTGCAGCACGCCTCCAAGCAGATCGCCGCCGACAAGCAGTATAAGGGCATCGTGGATTGCATCGTGAGGATCCCAAAGGAGCAGGGCGTGCTGTCTTTCTGGAGAGGCAACCTGGCCAATGTGATCAGGTATTTTCCCACCCAGGCCCTGAACTTCGCCTTTAAGGATAAGTACAAGCAGATCTTCCTGGGCGGCGTGGACAAGCACACCCAGTTCTGGAGGTATTTTGCCGGCAATCTGGCATCTGGAGGAGCAGCAGGAGCCACAAGCCTGTGCTTCGTGTACCCT…	;
SLC26A1	Q9H2B4	CE02C0-3	CT	Acquired_Included_in_this_study	TRUE	HGNC:10993	10861	ENSG00000145217		HGNC SLC family	SLC26	SLC26A1	APC	HEK-SLC26A1-WTOE-p1	PD01CH-N	pJTI_R4_Strp_HA_Ct-SLC26A1	pJTI_R4_Strp_HA_Ct	codon-optimized cDNA	ATGGACGAGTCCCCTGAGCCACTGCAGCAGGGAAGAGGACCAGTGCCTGTGCGGAGACAGAGGCCAGCACCAAGAGGACTGAGGGAGATGCTGAAGGCCAGACTGTGGTGCAGCTGTTCCTGCAGCGTGCTGTGCGTGCGGGCCCTGGTGCAGGACCTGCTGCCAGCCACCCGCTGGCTGCGGCAGTACAGGCCTCGCGAGTATCTGGCCGGCGATGTGATGAGCGGCCTGGTCATCGGCATCATCCTGGTGCCACAGGCCATCGCATATTCCCTGCTGGCAGGACTGCAGCCCATTTACTCCTTGTATACGTCATTCTTTGCCAACCTGATCTACTTCCTGATGGGCACCTCTCGCCACGTGAGCGTGGGCATCTTTAGCCTGCTGTGCCTGATGGTG…	;
SLC26A11	Q86WA9	CE02CV-4	CT	Acquired_Included_in_this_study	TRUE	HGNC:14471	284129	ENSG00000181045		HGNC SLC family	SLC26	SLC26A11	APC	HEK-SLC26A11-WTOE-p1	PD01CM-Z	pJTI_R4_Strp_HA_Ct-SLC26A11	pJTI_R4_Strp_HA_Ct	codon-optimized cDNA	ATGCCCAGCTCCGTGACCGCCCTGGGACAGGCACGGTCTAGCGGACCAGGAATGGCACCAAGCGCCTGCTGTTGCTCCCCTGCCGCCCTGCAGCGGAGACTGCCAATCCTGGCATGGCTGCCTAGCTACTCCCTGCAGTGGCTGAAGATGGACTTCGTGGCAGGACTGTCCGTGGGACTGACCGCAATCCCTCAGGCCCTGGCATACGCAGAGGTGGCAGGACTGCCACCTCAGTACGGCCTGTATAGCGCCTTCATGGGCTGTTTCGTGTACTTCTTCCTGGGCACCTCCAGAGATGTGACCCTGGGCCCCACAGCCATCATGTCCCTGCTGGTGTCTTTCTACACATTTCACGAGCCTGCCTATGCCGTGCTGCTGGCCTTTCTGAGCGGATGCATC…	;
SLC26A2	P50443	CE02E8-9	CT	Acquired_Included_in_this_study	TRUE	HGNC:10994	1836	ENSG00000155850		HGNC SLC family	SLC26	SLC26A2	APC	HEK-SLC26A2-WTOE-p1	PD01CN-P	pJTI_R4_Strp_HA_Ct-SLC26A2	pJTI_R4_Strp_HA_Ct	codon-optimized cDNA	ATGAGCTCCGAGTCCAAGGAGCAGCACAACGTGAGCCCTAGGGACTCCGCCGAGGGCAATGATAGCTATCCATCCGGCATCCACCTGGAGCTGCAGCGCGAGTCTAGCACCGACTTCAAGCAGTTTGAGACAAACGATCAGTGCCGGCCTTACCACAGAATCCTGATTGAGAGACAGGAGAAGTCCGACACCAATTTCAAGGAGTTTGTGATCAAGAAGCTGCAGAAGAACTGCCAGTGTTCTCCAGCCAAGGCCAAGAATATGATCCTGGGCTTCCTGCCTGTGCTGCAGTGGCTGCCAAAGTATGACCTGAAGAAGAACATCCTGGGCGATGTGATGAGCGGCCTGATCGTGGGCATCCTGCTGGTGCCCCAGTCTATCGCATATAGCCTGCTGGCA…	;
SLC26A3	P40879	CE02EP-B	CT	Acquired_Included_in_this_study	TRUE	HGNC:3018	1811	ENSG00000091138		HGNC SLC family	SLC26	SLC26A3	APC	HEK-SLC26A3-WTOE-p1	PD01CP-R	pJTI_R4_Strp_HA_Ct-SLC26A3	pJTI_R4_Strp_HA_Ct	codon-optimized cDNA	ATGATCGAGCCCTTCGGCAACCAGTACATCGTGGCCCGGCCCGTGTACTCTACCAACGCCTTCGAGGAGAATCACAAGAAGACCGGCAGACACCACAAGACATTTCTGGATCACCTGAAGGTGTGCTGTAGCTGCTCCCCTCAGAAGGCCAAGAGGATCGTGCTGTCCCTGTTCCCTATCGCCTCTTGGCTGCCAGCCTACCGCCTGAAGGAGTGGCTGCTGAGCGATATCGTGTCTGGCATCAGCACCGGAATCGTGGCCGTGCTGCAGGGACTGGCCTTTGCCCTGCTGGTGGACATCCCCCCCGTGTACGGCCTGTATGCCTCCTTCTTTCCAGCCATCATCTATCTGTTCTTTGGCACATCCCGGCACATCTCTGTGGGCCCTTTCCCAATCCTG…	;
SLC26A5	P58743	CE02B5-H	CT	Acquired_Included_in_this_study	TRUE	HGNC:9359	375611	ENSG00000170615		HGNC SLC family	SLC26	SLC26A5	APC	HEK-SLC26A5-WTOE-p1	PD01CS-5	pJTI_R4_Strp_HA_Ct-SLC26A5	pJTI_R4_Strp_HA_Ct	codon-optimized cDNA	ATGGACCACGCCGAGGAGAATGAGATCCTGGCCGCCACCCAGAGGTACTATGTGGAGCGCCCCATCTTCAGCCACCCTGTGCTGCAGGAGAGGCTGCACACAAAGGACAAGGTGCCCGATTCCATCGCCGACAAGCTGAAGCAGGCCTTTACCTGCACACCTAAGAAGATCCGCAACATCATCTATATGTTCCTGCCAATCACCAAGTGGCTGCCCGCCTACAAGTTTAAGGAGTATGTGCTGGGCGATCTGGTGTCTGGCATCAGCACAGGCGTGCTGCAGCTGCCTCAGGGACTGGCCTTCGCCATGCTGGCAGCAGTGCCACCTATCTTCGGACTGTACAGCTCCTTTTATCCAGTGATCATGTACTGTTTCCTGGGCACCAGCAGGCACATCTCC…	;
SLC26A6	Q9BXS9	CE02BK-U	CT	Acquired_Included_in_this_study	TRUE	HGNC:14472	65010	ENSG00000225697		HGNC SLC family	SLC26	SLC26A6	APC	HEK-SLC26A6-WTOE-p1	PD01CT-1	pJTI_R4_Strp_HA_Ct-SLC26A6	pJTI_R4_Strp_HA_Ct	codon-optimized cDNA	ATGGGACTGGCAGACGCAAGCGGACCAAGGGATACACAGGCCCTGCTGTCCGCCACCCAGGCAATGGACCTGCGGAGAAGGGATTACCACATGGAGCGCCCACTGCTGAATCAGGAGCACCTGGAGGAGCTGGGCCGGTGGGGATCCGCCCCACGCACACACCAGTGGCGGACCTGGCTGCAGTGCTCTAGGGCAAGGGCATACGCACTGCTGCTGCAGCACCTGCCCGTGCTGGTGTGGCTGCCAAGATATCCTGTGAGGGACTGGCTGCTGGGCGATCTGCTGTCCGGCCTGTCTGTGGCCATCATGCAGCTGCCTCAGGGCCTGGCATACGCACTGCTGGCAGGACTGCCACCCGTGTTCGGCCTGTACAGCTCCTTCTATCCAGTGTTTATCTAT…	;
SLC26A7	Q8TE54	CE02C1-M	CT	Acquired_Included_in_this_study	TRUE	HGNC:14467	115111	ENSG00000147606		HGNC SLC family	SLC26	SLC26A7	APC	HEK-SLC26A7-WTOE-p1	PD0169-7	pJTI_R4_Strp_HA_Ct-SLC26A7	pJTI_R4_Strp_HA_Ct	codon-optimized cDNA	ATGACCGGCGCCAAGCGGAAGAAGAAGAGCATGCTGTGGTCCAAGATGCACACACCACAGTGCGAGGACATCATCCAGTGGTGTCGGAGAAGGCTGCCCATCCTGGATTGGGCCCCTCACTACAATCTGAAGGAGAACCTGCTGCCCGACACCGTGTCTGGCATCATGCTGGCAGTGCAGCAGGTGACACAGGGACTGGCCTTCGCCGTGCTGAGCTCCGTGCACCCCGTGTTCGGCCTGTATGGCAGCCTGTTCCCAGCCATCATCTACGCCATCTTTGGAATGGGACACCACGTGGCAACCGGCACATTCGCCCTGACCTCCCTGATCTCTGCCAATGCCGTGGAGCGCATCGTGCCCCAGAATATGCAGAACCTGACCACACAGAGCAACACATCC…	;
SLC26A8	Q96RN1	CE07W6-C	CT	Acquired_Included_in_this_study	TRUE	HGNC:14468	116369	ENSG00000112053		HGNC SLC family	SLC26	SLC26A8	APC						ATGGCACAGCTGGAGCGGTCTGCCATCAGCGGCTTTAGCTCCAAGTCCCGGAGAAACTCTTTCGCCTACGATGTGAAGAGGGAGGTGTATAATGAGGAGACCTTCCAGCAGGAGCACAAGCGCAAGGCCTCTAGCTCCGGCAACATGAATATCAACATCACCACATTTCGCCACCACGTGCAGTGCCGGTGTAGCTGGCACAGATTCCTGAGATGCGTGCTGACAATCTTCCCATTTCTGGAGTGGATGTGCATGTACAGGCTGAAGGATTGGCTGCTGGGCGACCTGCTGGCAGGAATCAGCGTGGGACTGGTGCAGGTGCCACAGGGACTGACCCTGTCCCTGCTGGCAAGGCAGCTGATCCCACCTCTGAACATCGCCTACGCCGCCTTTTGCTCT…	;
SLC27A1	Q6PCB7	CE02E9-V	CT	Acquired_Included_in_this_study	TRUE	HGNC:10995	376497	ENSG00000130304		HGNC SLC family	SLC27	SLC27A1		HEK-SLC27A1-WTOE-p1	PD016B-U	pJTI_R4_Strp_HA_Ct-SLC27A1	pJTI_R4_Strp_HA_Ct	codon-optimized cDNA	ATGAGGGCACCTGGAGCAGGAGCAGCATCCGTGGTGTCTCTGGCCCTGCTGTGGCTGCTGGGACTGCCATGGACCTGGTCCGCCGCAGCCGCCCTGGGCGTGTATGTGGGATCTGGAGGATGGAGGTTCCTGAGGATCGTGTGCAAGACAGCCCGGAGAGATCTGTTTGGCCTGAGCGTGCTGATCAGGGTGCGCCTGGAGCTGAGGCGCCACCAGAGGGCCGGCCACACCATCCCCAGAATCTTCCAGGCAGTGGTGCAGAGGCAGCCTGAGAGACTGGCCCTGGTGGATGCAGGAACCGGAGAGTGTTGGACATTTGCCCAGCTGGACGCCTACTCCAACGCCGTGGCCAATCTGTTCCGGCAGCTGGGATTTGCACCAGGCGACGTGGTGGCCATC…	;
SLC27A2	O14975	CE02ER-7	CT	Acquired_Included_in_this_study	TRUE	HGNC:10996	11001	ENSG00000140284		HGNC SLC family	SLC27	SLC27A2		HEK-SLC27A2-WTOE-p1	PD00M7-T	pJTI_R4_Strp_HA_Ct-SLC27A2	pJTI_R4_Strp_HA_Ct	codon-optimized cDNA	ATGCTGAGCGCCATCTACACCGTGCTGGCAGGACTGCTGTTCCTGCCACTGCTGGTGAACCTGTGCTGTCCCTACTTCTTTCAGGACATCGGCTATTTTCTGAAGGTGGCAGCAGTGGGCCGGAGAGTGCGCTCCTATGGCAAGAGGCGCCCCGCAAGGACCATCCTGAGAGCCTTCCTGGAGAAGGCCCGCCAGACACCACACAAGCCCTTCCTGCTGTTTCGGGACGAGACCCTGACATACGCCCAGGTGGATCGGAGAAGCAACCAGGTGGCAAGAGCCCTGCACGACCACCTGGGACTGAGGCAGGGCGATTGCGTGGCCCTGCTGATGGGGAACGAGCCAGCATACGTCTGGCTGTGGCTGGGACTGGTGAAGCTGGGATGCGCAATGGCCTGT…	;
SLC27A3	Q5K4L6	CE02AS-X	CT	Acquired_Included_in_this_study	TRUE	HGNC:10997	11000	ENSG00000143554		HGNC SLC family	SLC27	SLC27A3		HEK-SLC27A3-WTOE-p1	PD016C-0	pJTI_R4_Strp_HA_Ct-SLC27A3	pJTI_R4_Strp_HA_Ct	codon-optimized cDNA	ATGGGCGTGTGCCAGAGGACCAGGGCACCTTGGAAGGAGAAGTCTCAGCTGGAGAGGGCCGCCCTGGGCTTCCGCAAGGGAGGCTCTGGCATGTTTGCCAGCGGCTGGAACCAGACAGTGCCAATCGAGGAGGCAGGATCCATGGCCGCCCTGCTGCTGCTGCCTCTGCTGCTGCTGCTGCCACTGCTGCTGCTGAAGCTGCACCTGTGGCCACAGCTGAGGTGGCTGCCTGCAGATCTGGCCTTCGCCGTGCGGGCCCTGTGCTGTAAGAGAGCCCTGAGGGCAAGAGCCCTGGCAGCAGCAGCAGCCGACCCAGAGGGCCCCGAGGGCGGCTGTAGCCTGGCCTGGCGGCTGGCCGAGCTGGCCCAGCAGAGAGCCGCCCACACCTTCCTGATCCAC…	;
SLC27A4	Q6P1M0	CE02B6-Z	CT	Acquired_Included_in_this_study	TRUE	HGNC:10998	10999	ENSG00000167114		HGNC SLC family	SLC27	SLC27A4		HEK-SLC27A4-WTOE-p1	PD00K6-S	pJTI_R4_Strp_HA_Ct-SLC27A4	pJTI_R4_Strp_HA_Ct	codon-optimized cDNA	ATGCTGCTGGGAGCATCTCTGGTGGGCGTGCTGCTGTTTAGCAAGCTGGTGCTGAAGCTGCCCTGGACACAAGTGGGCTTCTCCCTGCTGTTTCTGTACCTGGGCTCTGGCGGCTGGCGGTTCATCAGAGTGTTTATCAAGACCATCCGGAGAGATATCTTTGGCGGCCTGGTGCTGCTGAAGGTGAAGGCCAAGGTGAGGCAGTGCCTGCAGGAGAGGAGGACCGTGCCAATCCTGTTCGCCTCTACAGTGCGGAGACACCCCGACAAGACCGCCCTGATCTTCGAGGGCACCGATACACACTGGACATTTCGCCAGCTGGACGAGTACAGCTCCTCTGTGGCAAACTTCCTGCAGGCAAGGGGACTGGCAAGCGGCGATGTGGCCGCCATCTTCATG…	;
SLC27A5	Q9Y2P5	CE02BM-0	CT	Acquired_Included_in_this_study	TRUE	HGNC:10999	10998	ENSG00000083807		HGNC SLC family	SLC27	SLC27A5		HEK-SLC27A5-WTOE-p1	PD016E-6	pJTI_R4_Strp_HA_Ct-SLC27A5	pJTI_R4_Strp_HA_Ct	codon-optimized cDNA	ATGGGCGTGAGGCAGCAGCTGGCCCTGTTATTACTGCTGCTGCTGCTGCTGTGGGGACTGGGACAGCCCGTGTGGCCAGTGGCAGTGGCCCTGACCCTGAGGTGGCTGCTGGGCGACCCTACATGCTGCGTGCTGCTGGGCCTGGCCATGCTGGCCCGCCCATGGCTGGGCCCCTGGGTGCCTCACGGACTGAGCCTGGCAGCAGCCGCCCTGGCCCTGACCCTGCTGCCAGCCCGGCTGCCCCCTGGCCTGAGATGGCTGCCCGCCGATGTGATCTTCCTGGCCAAGATCCTGCACCTGGGCCTGAAGATCAGGGGATGCCTGTCCAGGCAGCCACCAGACACATTCGTGGATGCCTTTGAGAGGAGAGCAAGGGCACAGCCAGGAAGAGCCCTGCTG…	;
SLC28A1	O00337	CE02CF-1	CT	Acquired_Included_in_this_study	TRUE	HGNC:11001	9154	ENSG00000156222		HGNC SLC family	SLC28	SLC28A1		HEK-SLC28A1-WTOE-p1	PD016G-4	pJTI_R4_Strp_HA_Ct-SLC28A1	pJTI_R4_Strp_HA_Ct	codon-optimized cDNA	ATGGAGAACGACCCTAGCCGGAGAAGGGAGTCCATCTCTCTGACCCCAGTGGCCAAGGGCCTGGAGAATATGGGCGCCGACTTCCTGGAGTCCCTGGAGGAGGGACAGCTGCCAAGAAGCGATCTGTCCCCCGCCGAGATCAGGAGCTCCTGGTCTGAGGCAGCACCAAAGCCTTTTAGCAGATGGAGGAATCTGCAGCCTGCCCTGAGGGCACGGTCCTTCTGCCGCGAGCACATGCAGCTGTTTCGGTGGATCGGAACCGGACTGCTGTGCACAGGACTGTCTGCCTTCCTGCTGGTGGCCTGTCTGCTGGACTTCCAGAGAGCCCTGGCCCTGTTTGTGCTGACCTGCGTGGTGCTGACCTTCCTGGGCCACAGACTGCTGAAGAGGCTGCTGGGA…	;
SLC28A2	O43868	CE02CX-8	CT	Acquired_Included_in_this_study	TRUE	HGNC:11002	9153	ENSG00000137860		HGNC SLC family	SLC28	SLC28A2		HEK-SLC28A2-WTOE-p1	PD016H-K	pJTI_R4_Strp_HA_Ct-SLC28A2	pJTI_R4_Strp_HA_Ct	codon-optimized cDNA	ATGGAGAAGGCCTCTGGCAGGCAGAGCATCGCCCTGTCCACCGTGGAGACCGGCACAGTGAACCCAGGCCTGGAGCTGATGGAGAAGGAGGTGGAGCCCGAGGGCAGCAAGAGGACCGACGCACAGGGACACTCCCTGGGCGATGGACTGGGACCATCTACATACCAGCGGAGAAGCAGGTGGCCTTTCTCTAAGGCCCGCAGCTTTTGCAAGACCCACGCCTCCCTGTTCAAGAAGATCCTGCTGGGACTGCTGTGCCTGGCATACGCAGCATATCTGCTGGCAGCATGTATCCTGAACTTCCAGCGGGCCCTGGCCCTGTTTGTGATCACCTGCCTGGTCATCTTCGTGCTGGTGCACAGCTTTCTGAAGAAGCTGCTGGGCAAGAAGCTGACCAGA…	;
SLC28A3	Q9HAS3	CE06E5-N	CT	Acquired_Included_in_this_study	TRUE	HGNC:16484	64078	ENSG00000197506		HGNC SLC family	SLC28	SLC28A3		HEK-SLC28A3-WTOE-p3	PD04TT-H	pJTI_R4_Strp_HA_Ct-SLC28A3_v2	pJTI_R4_Strp_HA_Ct	codon-optimized cDNA	ATGGAGCTGCGGAGCACCGCAGCACCTAGAGCAGAGGGCTACTCCAACGTGGGCTTCCAGAACGAGGAGAATTTTCTGGAGAACGAGAATACATCCGGCAACAATTCCATCCGGTCTAGAGCCGTGCAGTCTAGGGAGCACACCAACACAAAGCAGGATGAGGAGCAGGTGACCGTGGAGCAGGACTCCCCAAGGAATCGCGAGCACATGGAGGACGATGACGAGGAGATGCAGCAGAAGGGCTGCCTGGAGCGGAGATACGATACAGTGTGCGGCTTCTGTAGGAAGCACAAGACCACACTGCGCCACATCATCTGGGGCATCCTGCTGGCCGGCTACCTGGTCATGGTCATCAGCGCCTGCGTGCTGAACTTCCACCGGGCCCTGCCTCTGTTTGTG…	;
SLC29A1	Q99808	CE05Z1-1	CT	Acquired_Included_in_this_study	TRUE	HGNC:11003	2030	ENSG00000112759		HGNC SLC family	SLC29	SLC29A1	MFS	HEK-SLC29A1-WTOE-p3	PD04M9-Z	pJTI_R4_Strp_HA_Ct-SLC29A1_v2	pJTI_R4_Strp_HA_Ct	codon-optimized cDNA	ATGACCACATCCCACCAGCCTCAGGACCGGTACAAGGCCGTGTGGCTGATCTTCTTTATGCTGGGCCTGGGCACCCTGCTGCCATGGAACTTCTTTATGACCGCCACACAGTATTTCACCAACAGGCTGGACATGAGCCAGAACGTGAGCCTGGTGACAGCCGAGCTGAGCAAGGATGCACAGGCATCCGCCGCACCAGCAGCACCACTGCCTGAGCGCAACTCCCTGTCTGCCATCTTTAACAATGTGATGACCCTGTGCGCCATGCTGCCTCTGCTGCTGTTCACATACCTGAATTCTTTTCTGCACCAGCGGATCCCACAGTCTGTGAGAATCCTGGGCAGCCTGGTGGCCATCCTGCTGGTGTTCCTGATCACCGCCATCCTGGTGAAGGTGCAG…	;
SLC29A2	Q14542	CE07GC-B	NT	Acquired_Included_in_this_study	TRUE	HGNC:11004	3177	ENSG00000174669		HGNC SLC family	SLC29	SLC29A2	MFS	HEK-SLC29A2-WTOE-p2	PD0570-R	pJTI_R4_Strp_HA_Nt-SLC29A2	pJTI_R4_Strp_HA_Nt	codon-optimized cDNA	ATGGCCAGGGGCGACGCCCCACGCGATTCTTACCACCTGGTGGGCATCAGCTTCTTTATCCTGGGCCTGGGCACCCTGCTGCCTTGGAATTTCTTTATCACAGCCATCCCATATTTCCAGGCAAGGCTGGCAGGAGCAGGAAACTCTACAGCCAGAATCCTGAGCACCAATCACACAGGCCCTGAGGACGCCTTCAACTTTAACAATTGGGTGACCCTGCTGTCCCAGCTGCCTCTGCTGCTGTTCACACTGCTGAATTCTTTTCTGTACCAGTGCGTGCCAGAGACCGTGAGGATCCTGGGCTCCCTGCTGGCCATCCTGCTGCTGTTCGCCCTGACAGCCGCCCTGGTGAAGGTGGATATGTCTCCCGGCCCTTTCTTTTCCATCACCATGGCCAGC…	;
SLC29A3	Q9BZD2	CE0375-G	NT	Acquired_Included_in_this_study	TRUE	HGNC:23096	55315	ENSG00000198246		HGNC SLC family	SLC29	SLC29A3	MFS	HEK-SLC29A3-WTOE-p2	PD03TG-6	pJTI_R4_Strp_HA_Nt-SLC29A3	pJTI_R4_Strp_HA_Nt	codon-optimized cDNA	ATGGCCGTGGTGAGCGAGGACGATTTCCAGCACAGCTCCAACTCCACCTACAGGACCACATCTAGCTCCCTGAGGGCAGACCAGGAGGCCCTGCTGGAGAAGCTGCTGGATAGGCCACCTCCAGGACTGCAGAGGCCAGAGGACAGATTTTGCGGCACATACATCATCTTCTTTTCCCTGGGCATCGGCTCTCTGCTGCCTTGGAACTTCTTTATCACCGCCAAGGAGTATTGGATGTTCAAGCTGAGAAATTCTAGCTCCCCAGCAACAGGAGAGGACCCTGAGGGCTCCGATATCCTGAATTACTTCGAGTCTTATCTGGCAGTGGCAAGCACCGTGCCATCCATGCTGTGCCTGGTGGCCAACTTTCTGCTGGTGAATCGGGTGGCCGTGCACATC…	;
SLC2A1	P11166	CE02C3-F	CT	Acquired_Included_in_this_study	TRUE	HGNC:11005	6513	ENSG00000117394	1SUK;4PYP;5EQG;5EQH;5EQI	HGNC SLC family	SLC2	SLC2A1	MFS	HEK-SLC2A1-WTOE-p1	PD016R-Y	pJTI_R4_Strp_HA_Ct-SLC2A1	pJTI_R4_Strp_HA_Ct	codon-optimized cDNA	ATGGAGCCTAGCTCCAAGAAGCTGACCGGCCGGCTGATGCTGGCAGTGGGAGGAGCCGTGCTGGGCAGCCTGCAGTTCGGCTACAACACCGGCGTGATCAATGCCCCTCAGAAAGTGATCGAGGAGTTTTACAATCAGACATGGGTGCACCGGTATGGCGAGTCCATCCTGCCAACCACACTGACCACACTGTGGTCTCTGAGCGTGGCCATCTTCTCTGTGGGCGGCATGATCGGCTCCTTTTCTGTGGGCCTGTTCGTGAACAGATTTGGCCGGAGAAATAGCATGCTGATGATGAACCTGCTGGCCTTCGTGTCCGCCGTGCTGATGGGCTTCTCCAAGCTGGGCAAGTCTTTTGAGATGCTGATCTTGGGGAGATTCATAATCGGTGTCTACTGC…	;
SLC2A10	O95528	CE02CG-W	CT	Acquired_Included_in_this_study	TRUE	HGNC:13444	81031	ENSG00000197496		HGNC SLC family	SLC2	SLC2A10	MFS	HEK-SLC2A10-WTOE-p1	PD016S-3	pJTI_R4_Strp_HA_Ct-SLC2A10	pJTI_R4_Strp_HA_Ct	codon-optimized cDNA	ATGGGACACTCCCCACCTGTGCTGCCACTGTGCGCATCCGTGTCTCTGCTGGGAGGACTGACCTTCGGCTACGAGCTGGCCGTGATCTCTGGCGCCCTGCTGCCACTGCAGCTGGACTTTGGCCTGAGCTGCCTGGAGCAGGAGTTCCTGGTGGGATCCCTGCTGCTGGGCGCCCTGCTGGCCTCTCTGGTGGGCGGCTTTCTGATCGATTGTTATGGCAGGAAGCAGGCCATCCTGGGATCCAACCTGGTGCTGCTGGCAGGATCTCTGACCCTGGGACTGGCAGGAAGCCTGGCATGGCTGGTGCTGGGCCGCGCCGTGGTGGGCTTCGCCATCAGCCTGAGCTCCATGGCCTGCTGTATCTACGTGTCCGAGCTGGTGGGACCTAGGCAGAGAGGC…	;
SLC2A11	Q9BYW1	CE02CZ-A	CT	Acquired_Included_in_this_study	TRUE	HGNC:14239	66035	ENSG00000133460		HGNC SLC family	SLC2	SLC2A11	MFS	HEK-SLC2A11-WTOE-p1	PD016T-M	pJTI_R4_Strp_HA_Ct-SLC2A11	pJTI_R4_Strp_HA_Ct	codon-optimized cDNA	ATGAGGGCCCTGCGGAGACTGATCCAGGGACGCATCCTGCTGCTGACCATCTGCGCAGCAGGAATCGGAGGCACATTCCAGTTTGGCTACAACCTGAGCATCATCAATGCCCCCACCCTGCACATCCAGGAGTTCACCAACGAGACATGGCAGGCAAGGACAGGAGAGCCACTGCCTGACCACCTGGTGCTGCTGATGTGGAGCCTGATCGTGTCCCTGTATCCACTGGGCGGCCTGTTTGGCGCCCTGCTGGCAGGACCACTGGCAATCACCCTGGGCCGGAAGAAGTCTCTGCTGGTGAACAATATCTTCGTGGTGAGCGCCGCCATCCTGTTCGGCTTTTCTCGGAAGGCCGGCAGCTTTGAGATGATCATGCTGGGCAGACTGCTGGTGGGAGTG…	;
SLC2A12	Q8TD20	CE02EB-H	CT	Acquired_Included_in_this_study	TRUE	HGNC:18067	154091	ENSG00000146411		HGNC SLC family	SLC2	SLC2A12	MFS	HEK-SLC2A12-WTOE-p1	PD01NX-A	pJTI_R4_Strp_HA_Ct-SLC2A12	pJTI_R4_Strp_HA_Ct	codon-optimized cDNA	ATGGTGCCTGTGGAGAATACCGAGGGCCCATCCCTGCTGAACCAGAAGGGCACCGCCGTGGAGACAGAGGGAAGCGGATCCAGGCACCCACCTTGGGCCAGAGGCTGCGGCATGTTCACCTTTCTGAGCTCCGTGACAGCAGCCGTGTCCGGACTGCTGGTGGGATACGAGCTGGGCATCATCTCTGGCGCCCTGCTGCAGATCAAGACCCTGCTGGCCCTGAGCTGTCACGAGCAGGAGATGGTGGTGTCTAGCCTGGTCATCGGCGCCCTGCTGGCATCCCTGACCGGAGGCGTGCTGATCGACAGATATGGCCGGAGAACAGCCATCATCCTGTCCTCTTGCCTGCTGGGCCTGGGCTCTCTGGTGCTGATCCTGTCTCTGAGCTACACCGTGCTG…	;
SLC2A13	Q96QE2	CE02ET-U	CT	Acquired_Included_in_this_study	TRUE	HGNC:15956	114134	ENSG00000151229		HGNC SLC family	SLC2	SLC2A13	MFS	HEK-SLC2A13-WTOE-p1	PD01E3-6	pJTI_R4_Strp_HA_Ct-SLC2A13	pJTI_R4_Strp_HA_Ct	codon-optimized cDNA	ATGTCTAGAAAGGCCAGCGAGAACGTGGAGTACACCCTGAGGAGCCTGAGCTCCCTGATGGGCGAGCGGAGAAGGAAGCAGCCTGAGCCAGACGCAGCAAGCGCCGCAGGCGAGTGTTCCCTGCTGGCAGCAGCAGAGTCTAGCACCAGCCTGCAGTCCGCCGGAGCAGGAGGAGGAGGAGTGGGCGACCTGGAGCGCGCCGCCCGCCGGCAGTTCCAGCAGGATGAGACCCCTGCCTTCGTGTACGTGGTGGCCGTGTTTTCCGCCCTGGGAGGCTTCCTGTTTGGCTATGACACAGGCGTGGTGTCTGGCGCCATGCTGCTGCTGAAGCGGCAGCTGAGCCTGGATGCCCTGTGGCAGGAGCTGCTGGTGTCCTCTACCGTGGGAGCAGCAGCCGTG…	;
SLC2A14	Q8TDB8	CE02AV-Y	CT	Acquired_Included_in_this_study	TRUE	HGNC:18301	144195	ENSG00000173262		HGNC SLC family	SLC2	SLC2A14	MFS	HEK-SLC2A14-WTOE-p1	PD01E4-2	pJTI_R4_Strp_HA_Ct-SLC2A14	pJTI_R4_Strp_HA_Ct	codon-optimized cDNA	ATGGAGTTTCACAATGGAGGACACGTGTCTGGAATCGGAGGCTTCCTGGTGAGCCTGACCTCCAGGATGAAGCCTCACACACTGGCCGTGACCCCAGCCCTGATCTTCGCCATCACAGTGGCCACCATCGGCTCCTTCCAGTTTGGCTACAACACCGGCGTGATCAATGCCCCAGAGACAATCATCAAGGAGTTTATCAATAAGACACTGACCGACAAGGCAAACGCACCACCTTCCGAGGTGCTGCTGACAAACCTGTGGTCTCTGAGCGTGGCCATCTTTTCTGTGGGCGGCATGATCGGCTCCTTCTCTGTGGGCCTGTTTGTGAACCGCTTCGGCCGGAGAAATTCTATGCTGATCGTGAACCTGCTGGCAGCAACCGGAGGATGCCTGATGGGC…	;
SLC2A2	P11168	CE02B8-R	CT	Acquired_Included_in_this_study	TRUE	HGNC:11006	6514	ENSG00000163581		HGNC SLC family	SLC2	SLC2A2	MFS	HEK-SLC2A2-WTOE-p1	PD01E5-4	pJTI_R4_Strp_HA_Ct-SLC2A2	pJTI_R4_Strp_HA_Ct	codon-optimized cDNA	ATGACCGAGGACAAGGTGACCGGCACACTGGTGTTCACCGTGATCACAGCCGTGCTGGGCTCTTTCCAGTTTGGCTACGATATCGGCGTGATCAATGCCCCCCAGCAGGTCATCATCAGCCACTATAGGCACGTGCTGGGCGTGCCTCTGGACGATCGCAAGGCCATCAACAATTACGTGATCAACTCCACCGACGAGCTGCCCACAATCAGCTATTCCATGAATCCCAAGCCTACCCCATGGGCAGAGGAGGAGACAGTGGCAGCAGCACAGCTGATCACCATGCTGTGGTCTCTGAGCGTGAGCTCCTTCGCCGTGGGAGGAATGACAGCCAGCTTCTTTGGAGGATGGCTGGGCGATACCCTGGGAAGGATCAAGGCCATGCTGGTGGCCAATATC…	;
SLC2A4	P14672	CE0646-S	CT	Acquired_Included_in_this_study	TRUE	HGNC:11009	6517	ENSG00000181856		HGNC SLC family	SLC2	SLC2A4	MFS	HEK-SLC2A4-WTOE-p3	PD04S4-2	pJTI_R4_Strp_HA_Ct-SLC2A4_v2	pJTI_R4_Strp_HA_Ct	codon-optimized cDNA	ATGCCTTCTGGCTTCCAGCAGATCGGCAGCGAGGACGGAGAGCCACCTCAGCAGAGGGTGACCGGCACACTGGTGCTGGCCGTGTTCTCTGCCGTGCTGGGCAGCCTGCAGTTTGGCTACAACATCGGCGTGATCAATGCCCCACAGAAAGTGATCGAGCAGAGCTATAACGAGACCTGGCTGGGCCGGCAGGGACCAGAGGGACCTAGCTCCATCCCACCCGGCACACTGACCACACTGTGGGCCCTGTCCGTGGCCATCTTCTCTGTGGGCGGCATGATCTCTAGCTTTCTGATCGGCATCATCTCCCAGTGGCTGGGAAGGAAGAGGGCAATGCTGGTGAACAATGTGCTGGCCGTGCTGGGAGGATCTCTGATGGGACTGGCAAACGCAGCAGCA…	;
SLC2A5	P22732	CE02CH-E	CT	Acquired_Included_in_this_study	TRUE	HGNC:11010	6518	ENSG00000142583	1YG1	HGNC SLC family	SLC2	SLC2A5	MFS	HEK-SLC2A5-WTOE-p1	PD01E8-A	pJTI_R4_Strp_HA_Ct-SLC2A5	pJTI_R4_Strp_HA_Ct	codon-optimized cDNA	ATGGAGCAGCAGGACCAGAGCATGAAGGAGGGCCGGCTGACCCTGGTGCTGGCCCTGGCCACACTGATCGCAGCCTTCGGCAGCTCATTTCAATACGGGTACAATGTCGCGGCCGTGAATTCCCCTGCCCTGCTGATGCAGCAGTTCTATAACGAGACCTACTATGGCCGGACAGGCGAGTTCATGGAGGATTTTCCACTGACCCTGCTGTGGAGCGTGACAGTGTCCATGTTCCCATTTGGCGGCTTCATCGGATCCCTGCTGGTGGGACCACTGGTGAATAAGTTTGGCAGAAAGGGCGCCCTGCTGTTCAACAATATCTTTTCTATCGTGCCTGCCATCCTGATGGGCTGCTCTAGGGTGGCCACCAGCTTTGAGCTGATCATCATCAGCAGGCTG…	;
SLC2A6	Q9UGQ3	CE02E0-X	CT	Acquired_Included_in_this_study	TRUE	HGNC:11011	11182	ENSG00000160326		HGNC SLC family	SLC2	SLC2A6	MFS	HEK-SLC2A6-WTOE-p1	PD01E9-X	pJTI_R4_Strp_HA_Ct-SLC2A6	pJTI_R4_Strp_HA_Ct	codon-optimized cDNA	ATGCAGGAGCCACTGCTGGGAGCAGAGGGACCAGACTACGATACCTTCCCCGAGAAGCCACCTCCAAGCCCTGGCGACAGGGCAAGAGTGGGCACCCTGCAGAACAAGCGGGTGTTCCTGGCCACATTTGCCGCCGTGCTGGGCAATTTCTCTTTTGGCTACGCCCTGGTGTATACCAGCCCCGTGATCCCTGCCCTGGAGAGATCCCTGGACCCTGATCTGCACCTGACCAAGAGCCAGGCCTCCTGGTTCGGCAGCGTGTTCACCCTGGGAGCAGCAGCAGGAGGACTGAGCGCCATGATCCTGAACGATCTGCTGGGCAGAAAGCTGTCCATCATGTTCTCTGCCGTGCCAAGCGCCGCAGGATATGCACTGATGGCAGGAGCCCACGGCCTGTGG…	;
SLC2A7	Q6PXP3	CE02EC-Z	CT	Acquired_Included_in_this_study	TRUE	HGNC:13445	155184	ENSG00000197241	1YG7	HGNC SLC family	SLC2	SLC2A7	MFS	HEK-SLC2A7-WTOE-p1	PD01EA-G	pJTI_R4_Strp_HA_Ct-SLC2A7	pJTI_R4_Strp_HA_Ct	codon-optimized cDNA	ATGGAGAACAAGGAGGCAGGAACACCACCTCCAATCCCTTCCAGGGAGGGCAGACTGCAGCCAACCCTGCTGCTGGCCACACTGTCTGCCGCCTTCGGCAGCGCCTTTCAGTACGGCTATAACCTGTCTGTGGTGAATACCCCACACAAGGTGTTCAAGAGCTTTTACAATGAGACCTATTTCGAGAGGCACGCCACCTTCATGGACGGCAAGCTGATGCTGCTGCTGTGGTCCTGCACAGTGTCTATGTTCCCACTGGGAGGACTGCTGGGATCCCTGCTGGTGGGCCTGCTGGTGGATTCTTGTGGCCGCAAGGGCACCCTGCTGATCAACAATATCTTTGCCATCATCCCTGCCATCCTGATGGGCGTGTCCAAGGTGGCGAAAGCCTTCGAACTT…	;
SLC2A8	Q9NY64	CE02EV-0	CT	Acquired_Included_in_this_study	TRUE	HGNC:13812	29988	ENSG00000136856		HGNC SLC family	SLC2	SLC2A8	MFS	HEK-SLC2A8-WTOE-p1	PD01EB-Y	pJTI_R4_Strp_HA_Ct-SLC2A8	pJTI_R4_Strp_HA_Ct	codon-optimized cDNA	ATGACCCCTGAGGACCCAGAGGAGACACAGCCTCTGCTGGGACCACCTGGAGGAAGCGCCCCAAGGGGCCGGAGAGTGTTCCTGGCAGCCTTTGCCGCCGCCCTGGGACCACTGTCCTTCGGCTTTGCACTGGGATACAGCTCCCCAGCAATCCCTTCTCTGCAGAGGGCAGCACCACCAGCACCAAGACTGGACGATGCCGCCGCCTCCTGGTTCGGCGCCGTGGTGACCCTGGGAGCAGCAGCAGGAGGCGTGCTGGGAGGCTGGCTGGTGGACAGGGCCGGCCGCAAGCTGAGCCTGCTGCTGTGCTCCGTGCCCTTCGTGGCAGGATTTGCCGTGATCACCGCAGCACAGGACGTGTGGATGCTGCTGGGAGGCCGGCTGCTGACAGGCCTGGCA…	;
SLC2A9	Q9NRM0	CE02AW-3	CT	Acquired_Included_in_this_study	TRUE	HGNC:13446	56606	ENSG00000109667		HGNC SLC family	SLC2	SLC2A9	MFS	HEK-SLC2A9-WTOE-p1	PD00M6-M	pJTI_R4_Strp_HA_Ct-SLC2A9	pJTI_R4_Strp_HA_Ct	codon-optimized cDNA	ATGGCCAGGAAGCAGAACCGCAATAGCAAGGAGCTGGGACTGGTGCCACTGACCGACGATACATCCCACGCAGGACCACCTGGACCTGGAAGGGCCCTGCTGGAGTGCGACCACCTGCGCAGCGGAGTGCCTGGAGGCCGGAGAAGGAAGGATTGGTCTTGTAGCCTGCTGGTGGCATCCCTGGCAGGAGCCTTCGGCAGCTCCTTTCTCTATGGATACAACCTGAGTGTGGTCAATGCCCCCACCCCTTACATCAAGGCCTTCTATAACGAGAGCTGGGAGCGCCGGCACGGCAGGCCAATCGACCCCGATACCCTGACACTGCTGTGGTCTGTGACCGTGAGCATCTTTGCCATCGGCGGCCTGGTGGGCACACTGATCGTGAAGATGATCGGCAAG…	;
SLC30A1	Q9Y6M5	CE02B9-C	CT	Acquired_Included_in_this_study	TRUE	HGNC:11012	7779	ENSG00000170385		HGNC SLC family	SLC30	SLC30A1		HEK-SLC30A1-WTOE-p1	PD01EC-3	pJTI_R4_Strp_HA_Ct-SLC30A1	pJTI_R4_Strp_HA_Ct	codon-optimized cDNA	ATGGGCTGTTGGGGCCGGAACAGAGGCAGGCTGCTGTGCATGCTGGCCCTGACCTTCATGTTTATGGTGCTGGAGGTGGTGGTGTCCAGAGTGACAAGCTCCCTGGCCATGCTGTCTGACAGCTTCCACATGCTGTCTGATGTGCTGGCCCTGGTGGTGGCCCTGGTGGCAGAGCGGTTCGCCCGGAGAACCCACGCCACACAGAAGAACACCTTTGGCTGGATCAGGGCAGAAGTGATGGGCGCCCTGGTGAATGCCATCTTCCTGACAGGCCTGTGCTTTGCCATCCTGCTGGAGGCCATCGAGCGGTTTATCGAGCCTCACGAGATGCAGCAGCCACTGGTGGTGCTGGGAGTGGGAGTGGCAGGACTGCTGGTGAATGTGCTGGGCCTGTGCCTG…	;
SLC30A10	Q6XR72	CE02BR-4	CT	Acquired_Included_in_this_study	TRUE	HGNC:25355	55532	ENSG00000196660		HGNC SLC family	SLC30	SLC30A10		HEK-SLC30A10-WTOE-p1	PD01EE-M	pJTI_R4_Strp_HA_Ct-SLC30A10	pJTI_R4_Strp_HA_Ct	codon-optimized cDNA	ATGGGCCGCTACTCCGGCAAGACCTGCAGGCTGCTGTTCATGCTGGTGCTGACAGTGGCCTTCTTTGTGGCCGAGCTGGTGTCCGGCTATCTGGGCAACTCTATCGCCCTGCTGTCCGACTCTTTTAATATGCTGTCCGATCTGATCTCTCTGTGCGTGGGACTGAGCGCCGGATACATCGCACGGAGACCTACCAGAGGCTTCTCCGCCACATACGGCTATGCAAGGGCAGAGGTGGTGGGCGCCCTGAGCAACGCCGTGTTTCTGACCGCCCTGTGCTTCACAATCTTTGTGGAGGCCGTGCTGAGGCTGGCAAGACCTGAGAGGATCGACGATCCAGAGCTGGTGCTGATCGTGGGCGTGCTGGGCCTGCTGGTGAATGTGGTGGGCCTGCTGATC…	;
SLC30A2	Q9BRI3	CE02C5-9	CT	Acquired_Included_in_this_study	TRUE	HGNC:11013	7780	ENSG00000158014		HGNC SLC family	SLC30	SLC30A2		HEK-SLC30A2-WTOE-p1	PD01EF-T	pJTI_R4_Strp_HA_Ct-SLC30A2	pJTI_R4_Strp_HA_Ct	codon-optimized cDNA	ATGGAGGCCAAGGAGAAGCAGCACCTGCTGGACGCAAGGCCAGCAATCAGATCCTACACCGGATCTCTGTGGCAGGAGGGAGCAGGATGGATCCCACTGCCTAGGCCAGGACTGGATCTGCAGGCAATCGAGCTGGCAGCACAGTCCAACCACCACTGCCACGCACAGAAGGGACCAGACTCTCACTGTGATCCTAAGAAGGGCAAGGCCCAGAGACAGCTGTATGTGGCCAGCGCCATCTGCCTGCTGTTTATGATAGGCGAAGTAGTTGAGATCCTGGGCGCCCTGGTGTCTGTGCTGAGCATCTGGGTGGTGACCGGCGTGCTGGTGTACCTGGCCGTGGAGAGGCTGATCTCTGGCGACTATGAGATCGATGGCGGCACCATGCTGATCACAAGC…	;
SLC30A3	Q99726	CE02CK-B	CT	Acquired_Included_in_this_study	TRUE	HGNC:11014	7781	ENSG00000115194		HGNC SLC family	SLC30	SLC30A3		HEK-SLC30A3-WTOE-p1	PD01EG-F	pJTI_R4_Strp_HA_Ct-SLC30A3	pJTI_R4_Strp_HA_Ct	codon-optimized cDNA	ATGGAGCCTTCCCCAGCAGCAGGAGGACTGGAGACCACAAGGCTGGTGTCTCCAAGGGACAGGGGAGGAGCAGGAGGATCCCTGCGCCTGAAGTCTCTGTTTACAGAGCCCTCTGAGCCCCTGCCTGAGGAGAGCAAGCCTGTGGAGATGCCATTCCACCACTGCCACAGGGATCCACTGCCACCTCCAGGACTGACCCCTGAGAGACTGCACGCACGGAGACAGCTGTACGCAGCATGCGCCGTGTGCTTCGTGTTTATGGCAGGAGAGGTGGTGGGAGGATATCTGGCACACTCCCTGGCCATCATGACAGACGCAGCACACCTGCTGGCAGATGTGGGATCTATGATGGGCTCCCTGTTTTCTCTGTGGCTGAGCACCAGGCCAGCAACCAGAACA…	;
SLC30A4	O14863	CE04Z6-P	CT	Acquired_Included_in_this_study	TRUE	HGNC:11015	7782	ENSG00000104154		HGNC SLC family	SLC30	SLC30A4		HEK-SLC30A4-WTOE-p3	PD040F-V	pJTI_R4_Strp_HA_Ct-SLC30A4_v2	pJTI_R4_Strp_HA_Ct	codon-optimized cDNA	ATGGCAGGAAGCGGAGCATGGAAGAGGCTGAAGTCCATGCTGCGCAAGGACGATGCCCCTCTGTTTCTGAACGATACCAGCGCCTTCGACTTCAGCGACGAGGCAGGCGACGAGGGACTGTCCCGGTTCAACAAGCTGAGAGTGGTGGTGGCAGACGATGGATCTGAGGCACCAGAGAGGCCTGTGAATGGAGCACACCCCACCCTGCAGGCAGACGATGACTCCCTGCTGGATCAGGACCTGCCTCTGACAAACTCCCAGCTGTCTCTGAAGGTGGATTCCTGCGACAATTGTTCTAAGCAGAGAGAGATCCTGAAGCAGAGGAAGGTGAAGGCAAGGCTGACCATCGCAGCCGTGCTGTACCTGCTGTTTATGATCGGCGAGCTGGTGGGCGGCTAT…	;
SLC30A6	Q6NXT4	CE02EW-6	CT	Acquired_Included_in_this_study	TRUE	HGNC:19305	55676	ENSG00000152683		HGNC SLC family	SLC30	SLC30A6		HEK-SLC30A6-WTOE-p1	PD01EM-V	pJTI_R4_Strp_HA_Ct-SLC30A6	pJTI_R4_Strp_HA_Ct	codon-optimized cDNA	ATGGGCACCATCCACCTGTTCAGGAAGCCCCAGCGGAGCTTCTTCGGCAAGCTGCTGCGGGAGTTTAGACTGGTGGCCGCCGACCGGAGATCTTGGAAGATCCTGCTGTTCGGCGTGATCAATCTGATCTGCACAGGCTTTCTGCTGATGTGGTGTAGCTCCACCAACAGCATCGCCCTGACCGCCTACACATATCTGACCATCTTCGATCTGTTTAGCCTGATGACATGCCTGATCTCCTACTGGGTGACCCTGAGGAAGCCATCTCCCGTGTATAGCTTCGGCTTTGAGCGCCTGGAGGTGCTGGCCGTGTTCGCATCTACCGTGCTGGCACAGCTGGGCGCCCTGTTCATCCTGAAGGAGAGCGCCGAGCGGTTTCTGGAGCAGCCAGAGATCCAC…	;
SLC30A7	Q8NEW0	CE02AX-M	CT	Acquired_Included_in_this_study	TRUE	HGNC:19306	148867	ENSG00000162695		HGNC SLC family	SLC30	SLC30A7		HEK-SLC30A7-WTOE-p1	PD01EN-N	pJTI_R4_Strp_HA_Ct-SLC30A7	pJTI_R4_Strp_HA_Ct	codon-optimized cDNA	ATGCTGCCCCTGAGCATCAAGGACGATGAGTACAAGCCCCCTAAGTTTAACCTGTTCGGCAAGATCTCTGGCTGGTTCCGGTCCATCCTGTCTGACAAGACCAGCAGAAACCTGTTCTTTTTCCTGTGCCTGAATCTGTCCTTTGCCTTCGTGGAGCTGCTGTATGGCATCTGGTCTAATTGTCTGGGCCTGATCAGCGACTCCTTTCACATGTTTTTCGATTCTACAGCAATCCTGGCAGGACTGGCAGCAAGCGTGATCTCCAAGTGGCGGGACAACGATGCCTTTAGCTACGGCTATGTGAGAGCCGAGGTGCTGGCCGGCTTCGTGAATGGCCTGTTTCTGATCTTCACCGCCTTTTTCATCTTCAGCGAGGGAGTGGAGAGGGCCCTGGCACCA…	;
SLC30A8	Q8IWU4	CE02BA-5	CT	Acquired_Included_in_this_study	TRUE	HGNC:20303	169026	ENSG00000164756		HGNC SLC family	SLC30	SLC30A8		HEK-SLC30A8-WTOE-p1	PD01EP-H	pJTI_R4_Strp_HA_Ct-SLC30A8	pJTI_R4_Strp_HA_Ct	codon-optimized cDNA	ATGGAGTTCCTGGAGCGGACCTACCTGGTGAACGATAAGGCCGCCAAGATGTATGCCTTTACACTGGAGTCCGTGGAGCTGCAGCAGAAGCCAGTGAATAAGGACCAGTGCCCAAGGGAGAGGCCAGAGGAGCTGGAGAGCGGAGGCATGTACCACTGTCACTCCGGCTCTAAGCCCACCGAGAAGGGCGCCAACGAGTACGCCTATGCCAAGTGGAAGCTGTGCAGCGCCTCCGCCATCTGTTTCATCTTTATGATCGCAGAGGTGGTGGGAGGACACATCGCAGGATCTCTGGCAGTGGTGACCGATGCAGCACACCTGCTGATCGACCTGACAAGCTTCCTGCTGAGCCTGTTTTCCCTGTGGCTGAGCTCCAAGCCCCCTTCCAAGCGGCTGACC…	;
SLC30A9	Q6PML9	CE02BS-K	CT	Acquired_Included_in_this_study	TRUE	HGNC:1329	10463	ENSG00000014824	2ENK	HGNC SLC family	SLC30	SLC30A9		HEK-SLC30A9-WTOE-p1	PD00K4-T	pJTI_R4_Strp_HA_Ct-SLC30A9	pJTI_R4_Strp_HA_Ct	codon-optimized cDNA	ATGCTGCCAGGACTGGCAGCAGCAGCAGCACACCGCTGCTCCTGGAGCTCCCTGTGCAGACTGAGGCTGAGGTGCAGGGCAGCAGCCTGTAACCCCTCTGACCGGCAGGAGTGGCAGAATCTGGTGACATTCGGCAGCTTTTCCAACATGGTGCCTTGCTCCCACCCATACATCGGCACCCTGTCCCAGGTGAAGCTGTATTCTACAAATGTGCAGAAGGAGGGACAGGGATCCCAGACCCTGAGGGTGGAGAAGGTGCCATCTTTCGAGACCGCCGAGGGCATCGGCACAGAGCTGAAGGCCCCCCTGAAGCAGGAGCCTCTGCAGGTGAGAGTGAAGGCCGTGCTGAAGAAGAGGGAGTACGGCAGCAAGTATACCCAGAACAATTTCATCACAGGC…	;
SLC31A1	O15431	CE02C6-V	CT	Acquired_Included_in_this_study	TRUE	HGNC:11016	1317	ENSG00000136868	2LS2;2LS3;2LS4	HGNC SLC family	SLC31	SLC31A1		HEK-SLC31A1-WTOE-p1	PD00K9-N	pJTI_R4_Strp_HA_Ct-SLC31A1	pJTI_R4_Strp_HA_Ct	codon-optimized cDNA	ATGGACCACAGCCACCACATGGGCATGTCCTACATGGATTCTAACAGCACCATGCAGCCCAGCCACCACCACCCTACCACATCCGCCTCTCACAGCCACGGAGGAGGCGACAGCTCCATGATGATGATGCCAATGACCTTCTATTTTGGCTTCAAGAACGTGGAGCTGCTGTTTTCCGGCCTGGTCATCAACACAGCAGGAGAGATGGCAGGAGCCTTTGTGGCCGTGTTCCTGCTGGCCATGTTCTACGAGGGCCTGAAGATCGCCCGGGAGTCTCTGCTGAGAAAGTCCCAGGTGTCTATCCGGTATAACAGCATGCCCGTGCCTGGCCCAAATGGCACCATCCTGATGGAGACCCACAAGACAGTGGGCCAGCAGATGCTGTCCTTTCCCCACCTG…	;
SLC32A1	Q9H598	CE06CB-E	CT	Acquired_Included_in_this_study	TRUE	HGNC:11018	140679	ENSG00000101438		HGNC SLC family	SLC32	SLC32A1	APC	HEK-SLC32A1-WTOE-p3	PD04V1-1	pJTI_R4_Strp_HA_Ct-SLC32A1_v2	pJTI_R4_Strp_HA_Ct	codon-optimized cDNA	ATGGCCACACTGCTGAGGTCTAAGCTGAGCAACGTGGCCACCAGCGTGTCCAATAAGTCTCAGGCCAAGATGAGCGGCATGTTCGCCCGCATGGGCTTTCAGGCAGCAACAGACGAGGAGGCAGTGGGATTCGCACACTGCGACGATCTGGACTTTGAGCACCGGCAGGGCCTGCAGATGGATATCCTGAAGGCCGAGGGCGAGCCATGTGGCGACGAGGGAGCAGAGGCACCAGTGGAGGGCGATATCCACTACCAGAGAGGATCCGGAGCACCACTGCCACCTTCTGGCAGCAAGGACCAAGTGGGAGGAGGAGGAGAGTTCGGAGGCCACGATAAGCCTAAGATCACAGCCTGGGAGGCCGGCTGGAACGTGACCAATGCCATCCAGGGCATGTTT…	;
SLC33A1	O00400	CE07FV-M	NT	Acquired_Included_in_this_study	TRUE	HGNC:95	9197	ENSG00000169359		HGNC SLC family	SLC33	SLC33A1	MFS	HEK-SLC33A1-WTOE-p2	PD055Z-5	pJTI_R4_Strp_HA_Nt-SLC33A1	pJTI_R4_Strp_HA_Nt	codon-optimized cDNA	ATGAGCCCTACCATCTCCCACAAGGACAGCTCCAGGCAGCGGAGACCAGGCAATTTCTCCCACTCTCTGGATATGAAGTCCGGACCACTGCCACCTGGAGGATGGGACGATTCTCACCTGGACAGCGCCGGAAGGGAGGGCGATAGAGAGGCCCTGCTGGGCGACACAGGAACCGGCGATTTCCTGAAGGCCCCTCAGTCCTTTCGCGCCGAGCTGTCTAGCATCCTGCTGCTGCTGTTTCTGTATGTGCTGCAGGGAATCCCACTGGGACTGGCAGGATCTATCCCACTGATCCTGCAGTCCAAGAACGTGTCTTACACAGACCAGGCCTTCTTTTCCTTCGTGTTTTGGCCTTTCTCTCTGAAGCTGCTGTGGGCCCCACTGGTGGATGCCGTGTAC…	;
SLC34A1	Q06495	CE06CC-B	CT	Acquired_Included_in_this_study	TRUE	HGNC:11019	6569	ENSG00000131183		HGNC SLC family	SLC34	SLC34A1		HEK-SLC34A1-WTOE-p3	PD04V3-E	pJTI_R4_Strp_HA_Ct-SLC34A1_v2	pJTI_R4_Strp_HA_Ct	codon-optimized cDNA	ATGCTGAGCTACGGAGAGAGGCTGGGATCCCCAGCCGTGTCTCCCCTGCCTGTGCGGGGAGGACACGTGATGAGAGGAACCGCCTTTGCCTACGTGCCATCCCCACAGGTGCTGCACAGGATCCCAGGCACAAGCGCCTATGCATTCCCATCCCTGGGACCAGTGGCCCTGGCAGAGCACACCTGCCCTTGTGGAGAGGTGCTGGAGAGGCACGAGCCTCTGCCAGCAAAGCTGGCCCTGGAGGAGGAGCAGAAGCCCGAGAGCAGGCTGGTGCCTAAGCTGAGGCAGGCAGGAGCAATGCTGCTGAAGGTGCCTCTGATGCTGACCTTTCTGTATCTGTTCGTGTGCTCCCTGGACATGCTGAGCTCCGCCTTTCAGCTGGCAGGAGGCAAGGTGGCA…	;
SLC34A2	O95436	CE02AZ-T	CT	Acquired_Included_in_this_study	TRUE	HGNC:11020	10568	ENSG00000157765		HGNC SLC family	SLC34	SLC34A2		HEK-SLC34A2-WTOE-p1	PD01EV-C	pJTI_R4_Strp_HA_Ct-SLC34A2	pJTI_R4_Strp_HA_Ct	codon-optimized cDNA	ATGGCACCATGGCCTGAGCTGGGCGACGCACAGCCAAACCCTGATAAGTACCTGGAGGGAGCAGCAGGACAGCAGCCAACCGCACCCGACAAGAGCAAGGAGACCAACAAGACAGATAATACCGAGGCCCCTGTGACAAAGATCGAGCTGCTGCCAAGCTATTCCACCGCCACACTGATCGACGAGCCCACCGAGGTGGACGATCCTTGGAATCTGCCAACACTGCAGGACTCTGGCATCAAGTGGAGCGAGCGGGATACCAAGGGCAAGATCCTGTGCTTCTTCCAGGGCATCGGCAGACTGATCCTGCTGCTGGGCTTTCTGTACTTCTTCGTGTGCTCCCTGGATATCCTGAGCTCCGCCTTCCAGCTGGTGGGAGGCAAGATGGCAGGACAGTTC…	;
SLC35A1	P78382	CE02BT-8	CT	Acquired_Included_in_this_study	TRUE	HGNC:11021	10559	ENSG00000164414		HGNC SLC family	SLC35	SLC35A1	DMT	HEK-SLC35A1-WTOE-p1	PD01EX-1	pJTI_R4_Strp_HA_Ct-SLC35A1	pJTI_R4_Strp_HA_Ct	codon-optimized cDNA	ATGGCAGCACCTAGGGACAACGTGACCCTGCTGTTCAAGCTGTACTGCCTGGCCGTGATGACCCTGATGGCAGCCGTGTACACAATCGCCCTGCGGTATACCAGAACATCTGATAAGGAGCTGTATTTCAGCACCACAGCCGTGTGCATCACCGAAGTGATCAAGCTGCTGCTGAGCGTGGGCATCCTGGCCAAGGAGACAGGCTCCCTGGGCAGGTTTAAGGCCTCTCTGCGCGAGAATGTGCTGGGCTCCCCCAAGGAGCTGCTGAAGCTGTCTGTGCCTAGCCTGGTGTACGCCGTGCAGAACAATATGGCCTTTCTGGCCCTGAGCAACCTGGACGCAGCCGTGTACCAGGTGACCTATCAGCTGAAGATCCCATGCACCGCCCTGTGCACAGTG…	;
SLC35A2	P78381	CE02C7-N	CT	Acquired_Included_in_this_study	TRUE	HGNC:11022	7355	ENSG00000102100		HGNC SLC family	SLC35	SLC35A2	DMT	HEK-SLC35A2-WTOE-p1	PD01EZ-W	pJTI_R4_Strp_HA_Ct-SLC35A2	pJTI_R4_Strp_HA_Ct	codon-optimized cDNA	ATGGCCGCCGTGGGAGCAGGAGGAAGCACCGCAGCACCAGGCCCTGGCGCCGTGTCCGCCGGCGCCCTGGAGCCTGGAACAGCATCTGCCGCACACCGGAGACTGAAGTACATCAGCCTGGCCGTGCTGGTGGTGCAGAACGCCTCTCTGATCCTGAGCATCAGATATGCCCGCACCCTGCCAGGCGACAGGTTCTTTGCCACCACAGCCGTGGTCATGGCCGAGGTGCTGAAGGGCCTGACATGCCTGCTGCTGCTGTTTGCCCAGAAGCGCGGCAATGTGAAGCACCTGGTGCTGTTCCTGCACGAGGCCGTGCTGGTGCAGTACGTGGATACCCTGAAGCTGGCCGTGCCATCCCTGATCTACACACTGCAGAACAATCTGCAGTATGTGGCCATC…	;
SLC35A3	Q9Y2D2	CE02CN-Q	CT	Acquired_Included_in_this_study	TRUE	HGNC:11023	23443	ENSG00000117620		HGNC SLC family	SLC35	SLC35A3	DMT	HEK-SLC35A3-WTOE-p1	PD01F0-E	pJTI_R4_Strp_HA_Ct-SLC35A3	pJTI_R4_Strp_HA_Ct	codon-optimized cDNA	ATGTTCGCCAACCTGAAGTACGTGAGCCTGGGCATCCTGGTGTTTCAGACCACATCCCTGGTGCTGACCATGCGGTACTCTAGAACACTGAAGGAGGAGGGACCAAGGTATCTGAGCTCCACCGCAGTGGTGGTGGCAGAGCTGCTGAAGATCATGGCCTGCATCCTGCTGGTGTATAAGGACTCCAAGTGTTCTCTGAGGGCCCTGAACCGCGTGCTGCACGATGAGATCCTGAATAAGCCAATGGAGACCCTGAAGCTGGCCATCCCCTCCGGCATCTACACACTGCAGAACAATCTGCTGTATGTGGCCCTGTCTAACCTGGACGCCGCCACCTACCAGGTGACATATCAGCTGAAGATCCTGACCACAGCCCTGTTTTCCGTGTCTATGCTGAGC…	;
SLC35A4	Q96G79	CE02E3-3	CT	Acquired_Included_in_this_study	TRUE	HGNC:20753	113829	ENSG00000176087		HGNC SLC family	SLC35	SLC35A4	DMT	HEK-SLC35A4-WTOE-p1	PD01F1-B	pJTI_R4_Strp_HA_Ct-SLC35A4	pJTI_R4_Strp_HA_Ct	codon-optimized cDNA	ATGTCTGTGGAGGACGGAGGAATGCCTGGACTGGGCCGGCCAAGACAGGCCAGGTGGACCCTGATGCTGCTGCTGAGCACAGCCATGTACGGAGCACACGCACCACTGCTGGCCCTGTGCCACGTGGATGGAAGGGTGCCATTCCGCCCAAGCTCCGCCGTGCTGCTGACCGAGCTGACAAAGCTGCTGCTGTGCGCCTTTTCCCTGCTGGTGGGCTGGCAGGCCTGGCCACAGGGACCACCTCCATGGAGGCAGGCAGCACCTTTCGCGTTGTCAGCATTGCTGTACGGCGCCAACAATAACCTGGTCATCTACCTGCAGAGATATATGGACCCCTCTACCTACCAGGTGCTGAGCAATCTGAAGATCGGCTCCACAGCCGTGCTGTATTGCCTGTGC…	;
SLC35B1	P78383	CE02EZ-4	CT	Acquired_Included_in_this_study	TRUE	HGNC:20798	10237	ENSG00000121073		HGNC SLC family	SLC35	SLC35B1	DMT	HEK-SLC35B1-WTOE-p1	PD01F3-Q	pJTI_R4_Strp_HA_Ct-SLC35B1	pJTI_R4_Strp_HA_Ct	codon-optimized cDNA	ATGGCCAGCTCCTCTAGCCTGGTGCCTGACCGGCTGAGACTGCCACTGTGCTTCCTGGGCGTGTTCGTGTGCTACTTCTACTATGGCATCCTGCAGGAGAAGATCACACGGGGCAAGTATGGCGAGGGCGCCAAGCAGGAGACATTCACCTTTGCCCTGACCCTGGTGTTTATCCAGTGCGTGATCAACGCCGTGTTCGCCAAGATCCTGATCCAGTTCTTTGACACAGCCAGAGTGGATAGGACCCGCTCTTGGCTGTACGCCGCCTGTAGCATCTCCTATCTGGGCGCCATGGTGTCCTCTAACTCCGCCCTGCAGTTTGTGAATTACCCTACACAGGTGCTGGGCAAGTCTTGCAAGCCCATCCCTGTGATGCTGCTGGGCGTGACCCTGCTGAAG…	;
SLC35B2	Q8TB61	CE02B0-F	CT	Acquired_Included_in_this_study	TRUE	HGNC:16872	347734	ENSG00000157593		HGNC SLC family	SLC35	SLC35B2	DMT	HEK-SLC35B2-WTOE-p1	PD00K1-Y	pJTI_R4_Strp_HA_Ct-SLC35B2	pJTI_R4_Strp_HA_Ct	codon-optimized cDNA	ATGGACGCAAGGTGGTGGGCAGTGGTGGTGCTGGCCGCCTTCCCTAGCCTGGGAGCAGGAGGAGAGACCCCAGAGGCACCACCTGAGTCCTGGACACAGCTGTGGTTCTTTAGGTTCGTGGTGAACGCAGCAGGATACGCAAGCTTTATGGTGCCCGGCTACCTGCTGGTGCAGTATTTTCGGAGAAAGAACTATCTGGAGACCGGAAGGGGACTGTGCTTCCCACTGGTGAAGGCCTGCGTGTTCGGCAATGAGCCTAAGGCATCCGACGAGGTGCCTCTGGCACCAAGAACAGAGGCCGCCGAGACCACACCTATGTGGCAGGCCCTGAAGCTGCTGTTCTGCGCCACCGGCCTGCAGGTGTCCTACCTGACATGGGGCGTGCTGCAGGAGAGAGTG…	;
SLC35B3	Q9H1N7	CE065N-1	CT	Acquired_Included_in_this_study	TRUE	HGNC:21601	51000	ENSG00000124786		HGNC SLC family	SLC35	SLC35B3	DMT	HEK-SLC35B3-WTOE-p3	PD04S7-8	pJTI_R4_Strp_HA_Ct-SLC35B3_v2	pJTI_R4_Strp_HA_Ct	codon-optimized cDNA	ATGGACCTGACCCAGCAGGCCAAGGATATCCAGAACATCACCGTGCAGGAGACAAATAAGAACAATAGCGAGTCCATCGAGTGCTCCAAGATCACCATGGACCTGAAGTTCAACAATTCTCGCAAGTACATCAGCATCACAGTGCCCTCCAAGACCCAGACAATGTCTCCTCACATCAAGAGCGTGGACGATGTGGTGGTGCTGGGCATGAACCTGAGCAAGTTTAATAAGCTGACCCAGTTCTTTATCTGCGTGGCCGGCGTGTTCGTGTTTTATCTGATCTACGGCTATCTGCAGGAGCTGATCTTCTCCGTGGAGGGCTTTAAGTCATGTGGATGGTACCTTACTCTGGTGCAGTTCGCCTTTTATTCCATCTTCGGCCTGATCGAGCTGCAGCTG…	;
SLC35B4	Q969S0	CE065C-N	CT	Acquired_Included_in_this_study	TRUE	HGNC:20584	84912	ENSG00000205060		HGNC SLC family	SLC35	SLC35B4	DMT	HEK-SLC35B4-WTOE-p3	PD04SB-Y	pJTI_R4_Strp_HA_Ct-SLC35B4_v2	pJTI_R4_Strp_HA_Ct	codon-optimized cDNA	ATGAGGCCCGCCCTGGCAGTGGGACTGGTGTTCGCCGGCTGCTGTAGCAACGTGATCTTTCTGGAGCTGCTGGCAAGGAAGCACCCTGGATGCGGCAATATCGTGACCTTCGCCCAGTTCCTGTTTATCGCCGTGGAGGGCTTCCTGTTTGAGGCAGACCTGGGAAGGAAGCCACCTGCAATCCCAATCAGATACTATGCCATCATGGTGACCATGTTCTTTACAGTGTCCGTGGTGAACAATTACGCCCTGAACCTGAATATCGCCATGCCCCTGCACATGATCTTCCGGTCTGGCAGCCTGATCGCCAACATGATCCTGGGCATCATCATCCTGAAGAAGAGATACTCCATCTTTAAGTATACAAGCATCGCCCTGGTGTCCGTGGGCATCTTCATC…	;
SLC35C1	Q96A29	CE02C8-H	CT	Acquired_Included_in_this_study	TRUE	HGNC:20197	55343	ENSG00000181830		HGNC SLC family	SLC35	SLC35C1	DMT	HEK-SLC35C1-WTOE-p1	PD01F6-6	pJTI_R4_Strp_HA_Ct-SLC35C1	pJTI_R4_Strp_HA_Ct	codon-optimized cDNA	ATGAACAGGGCCCCCCTGAAGCGGAGCAGAATCCTGCACATGGCCCTGACCGGAGCAAGCGACCCATCCGCCGAGGCAGAGGCAAATGGAGAGAAGCCTTTCCTGCTGAGGGCCCTGCAGATCGCCCTGGTGGTGTCCCTGTACTGGGTGACATCTATCAGCATGGTGTTTCTGAACAAGTATCTGCTGGACTCCCCTTCTCTGCGCCTGGATACCCCAATCTTCGTGACCTTCTACCAGTGCCTGGTGACCACACTGCTGTGCAAGGGACTGTCTGCCCTGGCAGCATGCTGTCCAGGAGCAGTGGACTTCCCAAGCCTGAGGCTGGATCTGAGGGTGGCACGCAGCGTGCTGCCGCTTAGCGTCGTATTCATAGGTATGATCACCTTTAACAATCTG…	;
SLC35C2	Q9NQQ7	CE02CP-U	CT	Acquired_Included_in_this_study	TRUE	HGNC:17117	51006	ENSG00000080189		HGNC SLC family	SLC35	SLC35C2	DMT	HEK-SLC35C2-WTOE-p1	PD01F7-2	pJTI_R4_Strp_HA_Ct-SLC35C2	pJTI_R4_Strp_HA_Ct	codon-optimized cDNA	ATGGGCCGGTGGGCACTGGATGTGGCCTTCCTGTGGAAGGCCGTGCTGACCCTGGGACTGGTGCTGCTGTACTATTGCTTCTCTATCGGCATCACCTTTTACAACAAGTGGCTGACAAAGAGCTTCCACTTTCCTCTTTTCATGACCATGCTTCATTTGGCTGTGATCTTCCTGTTTAGCGCCCTGTCCAGAGCCCTGGTGCAGTGTAGCTCCCACAGGGCAAGGGTGGTGCTGAGCTGGGCCGATTATCTGCGGAGAGTGGCCCCAACCGCCCTGGCAACAGCCCTGGACGTGGGACTGTCTAATTGGAGCTTCCTGTACGTGACCGTGAGCCTGTATACCATGACAAAGTCTAGCGCCGTGCTGTTTATCCTGATCTTCTCCCTGATCTTTAAGCTG…	;
SLC35D2	Q76EJ3	CE02EH-5	CT	Acquired_Included_in_this_study	TRUE	HGNC:20799	11046	ENSG00000130958		HGNC SLC family	SLC35	SLC35D2	DMT	HEK-SLC35D2-WTOE-p1	PD01F9-K	pJTI_R4_Strp_HA_Ct-SLC35D2	pJTI_R4_Strp_HA_Ct	codon-optimized cDNA	ATGACAGCCGGCGGCCAGGCCGAGGCAGAGGGAGCAGGAGGAGAGCCAGGAGCCGCCAGGCTGCCTAGCAGGGTGGCAAGACTGCTGTCCGCCCTGTTCTACGGCACATGCAGCTTTCTGATCGTGCTGGTGAACAAGGCCCTGCTGACCACATATGGCTTCCCCTCCCCTATCTTTCTGGGCATCGGCCAGATGGCCGCCACCATCATGATCCTGTACGTGTCCAAGCTGAACAAGATCATCCACTTCCCAGACTTTGATAAGAAGATCCCCGTGAAGCTGTTCCCACTGCCCCTGCTGTATGTGGGCAATCACATCTCTGGCCTGAGCTCCACAAGCAAGCTGTCCCTGCCTATGTTCACCGTGCTGCGCAAGTTTACCATCCCACTGACACTGCTG…	;
SLC35D3	Q5M8T2	CE06E3-9	CT	Acquired_Included_in_this_study	TRUE	HGNC:15621	340146	ENSG00000182747		HGNC SLC family	SLC35	SLC35D3		HEK-SLC35D3-WTOE-p3	PD04V2-W	pJTI_R4_Strp_HA_Ct-SLC35D3_v2	pJTI_R4_Strp_HA_Ct	codon-optimized cDNA	ATGAGGCAGCTGTGCAGGGGAAGAGTGCTGGGAATCTCCGTGGCAATCGCACACGGCGTGTTCAGCGGATCCCTGAACATCCTGCTGAAGTTTCTGATCAGCAGATACCAGTTCTCCTTTCTGACCCTGGTGCAGTGCCTGACCAGCTCCACAGCCGCCCTGTCCCTGGAGCTGCTGCGGAGACTGGGACTGATCGCAGTGCCACCTTTCGGCCTGTCCCTGGCAAGGTCTTTTGCCGGAGTGGCCGTGCTGTCTACCCTGCAGTCTAGCCTGACACTGTGGTCTCTGAGGGGACTGAGCCTGCCAATGTATGTGGTGTTCAAGAGATGTCTGCCTCTGGTGACAATGCTGATCGGCGTGCTGGTGCTGAAGAATGGAGCACCAAGCCCAGGCGTGCTG…	;
SLC35E2A	P0CK97	CE065F-Z	CT	Acquired_Included_in_this_study	TRUE	HGNC:20863	9906	ENSG00000215790		HGNC SLC family	SLC35	SLC35E2	DMT	HEK-SLC35E2A-WTOE-p3	PD04S8-A	pJTI_R4_Strp_HA_Ct-SLC35E2A_v2	pJTI_R4_Strp_HA_Ct	codon-optimized cDNA	ATGAGCTCCTCTGTGAAGACACCAGCCCTGGAGGAGCTGGTGCCAGGAAGCGAGGAGAAGCCAAAGGGCCGGTCCCCTCTGTCTTGGGGAAGCCTGTTCGGCCACAGATCCGAGAAGATCGTGTTTGCCAAGTCTGACGGCGGCACCGATGAGAACGTGCTGACCGTGACAATCACCGAGACCACAGTGATCGAGTCCGACCTGGGCGTGTGGAGCTCCCGGGCCCTGCTGTACCTGACACTGTGGTTCTTTTTCTCTTTTTGCACCCTGTTCCTGAATAAGTATATCCTGAGCCTGCTGGGAGGAGAGCCATCCATGCTGGGAGCCGTGCAGATGCTGAGCACCACAGTGATCGGCTGCGTGAAGACACTGGTGCCCTGCTGTCTGTACCAGCACAAG…	;
SLC35E2B	P0CK96	CE064C-P	CT	Acquired_Included_in_this_study	TRUE	HGNC:33941	728661	ENSG00000189339		HGNC SLC family	SLC35	SLC35E2B	DMT	HEK-SLC35E2B-WTOE-p3	PD04SC-3	pJTI_R4_Strp_HA_Ct-SLC35E2B_v2	pJTI_R4_Strp_HA_Ct	codon-optimized cDNA	ATGAGCTCCTCTGTGAAGACACCTGCCCTGGAGGAGCTGGTGCCAGGAAGCGAGGAGAAGCCAAAGGGCAGGTCTCCACTGAGCTGGGGATCCCTGTTCGGACACCGCTCTGAGAAGATCGTGTTTGCCAAGAGCGACGGCGGCACCGATGAGAACGTGCTGACCGTGACAATCACCGAGACCACAGTGATCGAGTCCGACCTGGGCGTGTGGAGCTCCAGGGCCCTGCTGTACCTGACACTGTGGTTCTTTTTCTCTTTTTGCACCCTGTTCCTGAATAAGTATATCCTGTCCCTGCTGGGAGGAGAGCCTTCTATGCTGGGAGCCGTGCAGATGCTGAGCACCACAGTGATCGGCTGCGTGAAGACCCTGGTGCCATGCTGTCTGTACCAGCACAAG…	;
SLC35E3	Q7Z769	CE02C9-Z	CT	Acquired_Included_in_this_study	TRUE	HGNC:20864	55508	ENSG00000175782		HGNC SLC family	SLC35	SLC35E3	DMT	HEK-SLC35E3-WTOE-p1	PD01FF-Y	pJTI_R4_Strp_HA_Ct-SLC35E3	pJTI_R4_Strp_HA_Ct	codon-optimized cDNA	ATGGCACTGCTGGTGGACCGGGTGAGAGGACACTGGAGGATCGCAGCAGGACTGCTGTTTAACCTGCTGGTGTCCATCTGCATCGTGTTCCTGAATAAGTGGATCTACGTGTATCACGGCTTTCCTAACATGTCTCTGACCCTGGTGCACTTCGTGGTGACATGGCTGGGCCTGTACATCTGCCAGAAGCTGGATATCTTTGCACCAAAGAGCCTGCCACCTTCCAGGCTGCTGCTGCTGGCCCTGTCCTTCTGTGGCTTTGTGGTGTTCACCAATCTGTCTCTGCAGAACAATACCATCGGCACATACCAGCTGGCCAAGGCCATGACCACACCTGTGATCATCGCCATCCAGACATTTTGTTATCAGAAGACCTTCTCTACAAGGATCCAGCTGACC…	;
SLC35E4	Q6ICL7	CE035T-6	NT	Acquired_Included_in_this_study	TRUE	HGNC:17058	339665	ENSG00000100036		HGNC SLC family	SLC35	SLC35E4	DMT	HEK-SLC35E4-WTOE-p2	PD03S9-Q	pJTI_R4_Strp_HA_Nt-SLC35E4	pJTI_R4_Strp_HA_Nt	codon-optimized cDNA	ATGTGCAGGTGTCCACCTGAGCACCACGACGGAAGGATGACCAGCGCCGAAGTGGGAGCAGCAGCAGGAGGAGCACAGGCAGCCGGCCCACCCGAGTGGCCTCCAGGCTCCCCTCAGGCCCTGAGGCAGCCAGGAAGGGCCAGAGTGGCAATGGCCGCCCTGGTGTGGCTGCTGGCAGGAGCATCCATGAGCTCCCTGAACAAGTGGATCTTCACCGTGCACGGCTTTGGCAGGCCTCTGCTGCTGTCTGCCCTGCACATGCTGGTGGCCGCCCTGGCATGCCACAGGGGAGCACGGAGACCAATGCCAGGAGGAACAAGGTGTCGCGTGCTGCTGCTGTCCCTGACCTTCGGCACATCTATGGCATGCGGAAATGTGGGACTGAGGGCAGTGCCACTG…	;
SLC35F1	Q5T1Q4	CE065M-5	CT	Acquired_Included_in_this_study	TRUE	HGNC:21483	222553	ENSG00000196376		HGNC SLC family	SLC35	SLC35F1	DMT	HEK-SLC35F1-WTOE-p3	PD04S1-U	pJTI_R4_Strp_HA_Ct-SLC35F1_v2	pJTI_R4_Strp_HA_Ct	codon-optimized cDNA	ATGATCCCCCCTGAGCAGCCTCAGCAGCAGCTGCAGCCACCATCTCCAGCACCTCCAAACCACGTGGTGACCACAATCGAGAATCTGCCTGCAGAGGGATCCGGAGGAGGAGGATCCCTGTCTGCCAGCTCCAGGGCAGGCGTGCGCCAGAGGATCAGAAAGGTGCTGAACCGCGAGATGCTGATCTCTGTGGCCCTGGGACAGGTGCTGAGCCTGCTGATCTGCGGCATCGGCCTGACATCTAAGTACCTGAGCGAGGACTTTCACGCCAACACCCCAGTGTTCCAGAGCTTTCTGAATTACATCCTGCTGTTCCTGGTGTATACCACAACCCTGGCCGTGAGGCAGGGAGAGGAGAACCTGCTGGCCATCCTGCGGAGAAGGTGGTGGAAGTACATG…	;
SLC35F2	Q8IXU6	CE0657-T	CT	Acquired_Included_in_this_study	TRUE	HGNC:23615	54733	ENSG00000110660		HGNC SLC family	SLC35	SLC35F2	DMT	HEK-SLC35F2-WTOE-p3	PD04S2-0	pJTI_R4_Strp_HA_Ct-SLC35F2_v2	pJTI_R4_Strp_HA_Ct	codon-optimized cDNA	ATGGAGGCCGATAGCCCTGCAGGACCAGGAGCACCAGAGCCACTGGCCGAGGGCGCCGCCGCCGAGTTTAGCTCCCTGCTGCGGAGAATCAAGGGCAAGCTGTTCACATGGAACATCCTGAAGACCATCGCCCTGGGCCAGATGCTGTCTCTGTGCATCTGTGGCACAGCCATCACCAGCCAGTACCTGGCCGAGCGGTATAAGGTGAACACACCAATGCTGCAGTCCTTCATCAATTACTGCCTGCTGTTTCTGATCTATACCGTGATGCTGGCCTTTCGGTCCGGCTCTGATAACCTGCTGGTCATCCTGAAGAGAAAGTGGTGGAAGTACATCCTGCTGGGACTGGCAGACGTGGAGGCCAATTATGTGATCGTGCGGGCCTACCAGTATACCACA…	;
SLC35F3	Q8IY50	CE065H-R	CT	Acquired_Included_in_this_study	TRUE	HGNC:23616	148641	ENSG00000183780		HGNC SLC family	SLC35	SLC35F3	DMT	HEK-SLC35F3-WTOE-p3	PD04S3-6	pJTI_R4_Strp_HA_Ct-SLC35F3_v2	pJTI_R4_Strp_HA_Ct	codon-optimized cDNA	ATGAAGAAGCACTCCGCCAGGGTGGCACCACTGTCTGCCTGCAATAGCCCCGTGCTGACCCTGACAAAGGTGGAGGGAGAGGAGAGGCCAAGAGACTCTCCAGGACCTGCAGAGGCACAGGCACCTGCAGGCGTGGAGGCCGGCGGCAGGGCCTCTCGGAGATGCTGGACCTGTAGCCGCGCCCAGCTGAAGAAGATCTTCTGGGGAGTGGCAGTGGTGCTGTGCGTGTGCAGCTCCTGGGCAGGATCCACCCAGCTGGCCAAGCTGACATTCCGGAAGTTTGACGCCCCTTTCACCCTGACATGGTTTGCCACCAACTGGAATTTTCTGTTCTTTCCACTGTACTATGTGGGCCACGTGTGCAAGTCCACAGAGAAGCAGTCTGTGAAGCAGAGGTAC…	;
SLC35F4	A4IF30	CE02B2-9	CT	Acquired_Included_in_this_study	TRUE	HGNC:19845	341880	ENSG00000151812		HGNC SLC family	SLC35	SLC35F4	DMT	HEK-SLC35F4-WTOE-p1	PD01FN-S	pJTI_R4_Strp_HA_Ct-SLC35F4	pJTI_R4_Strp_HA_Ct	codon-optimized cDNA	ATGGACGAGCTGCTGCTGGATCTGTTCCACAAGCTGACCAGCGGCAGGCAGCTGGCAGCAGGAAACGGACTGTGCGGCATCTCCCACAAGGAGCAGGAAGTGTGGAAGCCTGGCCACAATATCCTGGTGAAGATGAGGAAGGAGGACAAGTCCCTGGTGTGGCTGATCCACTCTACCCTGGCCCGCTACACCCAGGTGACAAACTTTCTGGGCACCTCCAGGAGCTCCGTGACAAGGTGCAAGCCAGGAGCCAATTGTCCTTCTAGCCACAGCGGCATCTCCCGCCAGCTGTCTCCACTGAGCGTGACAGAGGATTCCTCTGCCCCCATCCTGGAGCTGCAGAACCAGGGCAGCTCCGGCGTGTGCGGACACAGGGTGGAGAGGCAGAATAGAAGCGCC…	;
SLC35F5	Q8WV83	CE064F-C	CT	Acquired_Included_in_this_study	TRUE	HGNC:23617	80255	ENSG00000115084		HGNC SLC family	SLC35	SLC35F5	DMT	HEK-SLC35F5-WTOE-p3	PD04S9-X	pJTI_R4_Strp_HA_Ct-SLC35F5_v2	pJTI_R4_Strp_HA_Ct	codon-optimized cDNA	ATGGTGCCACCTCGGAGACACAGGGGAGCAGGCAGACCCGGCGTGCTGAGCTCCTCTCCACCCTTTAGACTGAGGTCCGCCAAGTTCTCTGGAATCGCCCTGGAGGATCTGAGGCGCGCCCTGAAGACAAGGCTGCAGATGGTGTGCGTGTTCGTGATGAACCGCATGAATTCTCAGAACAGCGGCTTTACCCAGCGGAGAAGGATGGCCCTGGGCATCGTGATCCTGCTGCTGGTGGACGTGATCTGGGTGGCCAGCTCCGAGCTGACCTCCTACGTGTTCACACAGTATAATAAGCCCTTCTTTTCCACCTTTGCCAAGACATCTATGTTCGTGCTGTACCTGCTGGGCTTTATCATCTGGAAGCCTTGGAGACAGCAGTGCACAAGAGGCCTGAGG…	;
SLC35F6	Q8N357	CE02BX-G	CT	Acquired_Included_in_this_study	TRUE	HGNC:26055	54978	ENSG00000213699		HGNC SLC family	SLC35	SLC35F6	DMT	HEK-SLC35F6-WTOE-p1	PD01FR-V	pJTI_R4_Strp_HA_Ct-SLC35F6	pJTI_R4_Strp_HA_Ct	codon-optimized cDNA	ATGGCCTGGACCAAGTACCAGCTGTTTCTGGCAGGACTGATGCTGGTGACCGGAAGCATCAACACACTGTCCGCCAAGTGGGCTGATAATTTCATGGCGGAAGGCTGCGGAGGATCTAAGGAGCACAGCTTCCAGCACCCTTTTCTGCAGGCCGTGGGCATGTTCCTGGGCGAGTTTAGCTGCCTGGCCGCCTTTTACCTGCTGAGGTGTAGGGCAGCAGGACAGTCCGACAGCTCCGTGGATCCACAGCAGCCCTTTAACCCTCTGCTGTTCCTGCCACCCGCCCTGTGCGATATGACCGGCACAAGCCTGATGTATGTGGCCCTGAATATGACCTCCGCCTCTAGCTTCCAGATGCTGCGGGGCGCCGTGATCATCTTCACAGGCCTGTTTTCCGTG…	;
SLC35G1	Q2M3R5	CE0649-N	CT	Acquired_Included_in_this_study	TRUE	HGNC:26607	159371	ENSG00000176273		HGNC SLC family	SLC35	SLC35G1	DMT	HEK-SLC35G1-WTOE-p3	PD04SG-F	pJTI_R4_Strp_HA_Ct-SLC35G1_v2	pJTI_R4_Strp_HA_Ct	codon-optimized cDNA	ATGCGGCCCCAGGACTCCACCGGAGTGGCAGAGCTGCAGGAGCCAGGACTGCCTCTGACCGACGATGCCCCCCCTGGCGCCACAGAGGAGCCTGCAGCAGCAGAGGCAGCAGGAGCACCAGATCGGGGCAGATGCTGGCTGTGCCTGAGCTCCCCATGCTGTTCCAGAACCGAGCCCGAGGCCAAGAAGAAGGCCCCTTGCCCAGGCCTGGGCCTGTTTTACACACTGCTGTCTGCCTTCCTGTTTTCTGTGGGCAGCCTGTTCGTGAAGAAGGTGCAGGACGTGCACGCCGTGGAGATCAGCGCCTTTCGGTGCGTGTTCCAGATGCTGGTGGTCATCCCCTGTCTGATCTATAGAAAGACCGGCTTTATCGGCCCTAAGGGCCAGAGGATCTTCCTG…	;
SLC35G2	Q8TBE7	CE02CS-6	CT	Acquired_Included_in_this_study	TRUE	HGNC:28480	80723	ENSG00000168917		HGNC SLC family	SLC35	SLC35G2	DMT	HEK-SLC35G2-WTOE-p1	PD01FT-H	pJTI_R4_Strp_HA_Ct-SLC35G2	pJTI_R4_Strp_HA_Ct	codon-optimized cDNA	ATGGACACCAGCCCATCCAGGAAGTACCCCGTGAAGAAGCGCGTGAAGATCCACCCTAATACAGTGATGGTGAAGTACACCAGCCACTATCCACAGCCCGGCGACGATGGCTACGAGGAGATCAACGAGGGCTATGGCAATTTCATGGAGGAGAACCCCAAGAAGGGCCTGCTGTCCGAGATGAAGAAGAAGGGCCGGGCCTTCTTTGGCACAATGGACACCCTGCCCCCTCCAACAGAGGATCCTATGATCAATGAGATCGGCCAGTTCCAGTCTTTTGCCGAGAAGAACATCTTCCAGAGCAGAAAGATGTGGATCGTGCTGTTTGGATCCGCCCTGGCACACGGATGCGTGGCCCTGATCACCAGGCTGGTGTCCGATAGATCTAAGGTGCCATCT…	;
SLC35G3	Q8N808	CE02E6-F	CT	Acquired_Included_in_this_study	TRUE	HGNC:26848	146861	ENSG00000164729		HGNC SLC family	SLC35	SLC35G3	DMT	HEK-SLC35G3-WTOE-p1	PD01FV-Z	pJTI_R4_Strp_HA_Ct-SLC35G3	pJTI_R4_Strp_HA_Ct	codon-optimized cDNA	ATGGCCGGCAGCCACCCATACTTCAACCAGCCAGACTCCACACACCCTTCCCCACCTTCTGCCCCACCATCTCTGAGGTGGTATCAGAGATGTCAGCCAAGCGATGCCACCTCCGGACTGCTGGTGGCCCTGCTGGGAGGAGGACTGCCTGCAGGATTCGTGGGACCACTGTCCAGGATGGCCTACCAGGCCTCTAATCTGCCCAGCCTGGAGCTGCTGATCTGGCGGTGCCTGTTTCACCTGCCTATCGCCCTGCTGCTGAAGCTGAGAGGCGACCCACTGCTGGGAACCCCCGATATCCGGAGCAGAGCCTTCTTTTGCGCCCTGCTGAACATCCTGAGCATCGGCTGTGCCTACTCCGCCGTGCAGGTGGTGCCAGCAGGAAATGCAGCAACCGTG…	;
SLC35G5	Q96KT7	CE02F2-A	CT	Acquired_Included_in_this_study	TRUE	HGNC:15546	83650	ENSG00000177710		HGNC SLC family	SLC35	SLC35G5		HEK-SLC35G5-WTOE-p1	PD01FX-R	pJTI_R4_Strp_HA_Ct-SLC35G5	pJTI_R4_Strp_HA_Ct	codon-optimized cDNA	ATGGCCGGCAGCCACCCTTACTTCAACCTGCCAGACTCCACACACCCATCCCCACCTTCTGCCCCACCATCCCTGAGGTGGCACCAGAGATGTCAGCCATCTGGCGCCACCAACGGCCTGCTGGTGGCCCTGCTGGGAGGAGGACTGCCTGCAGGATTCGTGGGACCACTGAGCAGGATGGCCTATCAGGGCAGCAATCTGCCCTCCCTGGAGCTGCTGATCTGCCGCTGTCTGTTTCACCTGCCAATCGCCCTGCTGCTGAAGCTGAGGGGCGACCCTCTGCTGGGACCTCCAGATATCAGAGGCTGGGCCTGCTTCTGTGCCCTGCTGAACGTGCTGTCCATCGGCTGTGCATACTCTGCCGTGCAGGTGGTGCCAGCAGGAAATGCAGCAACCGTG…	;
SLC36A1	Q7Z2H8	CE065G-P	CT	Acquired_Included_in_this_study	TRUE	HGNC:18761	206358	ENSG00000123643		HGNC SLC family	SLC36	SLC36A1	APC	HEK-SLC36A1-WTOE-p3	PD04SA-G	pJTI_R4_Strp_HA_Ct-SLC36A1_v2	pJTI_R4_Strp_HA_Ct	codon-optimized cDNA	ATGTCCACCCAGCGGCTGAGAAACGAGGACTACCACGATTATAGCTCCACAGACGTGTCTCCTGAGGAGAGCCCATCCGAGGGCCTGAACAATCTGTCTAGCCCTGGCAGCTACCAGAGGTTCGGCCAGTCTAATAGCACCACATGGTTTCAGACCCTGATCCACCTGCTGAAGGGCAACATCGGAACAGGACTGCTGGGACTGCCACTGGCAGTGAAGAATGCCGGCATCGTGATGGGCCCCATCAGCCTGCTGATCATCGGCATCGTGGCCGTGCACTGCATGGGCATCCTGGTGAAGTGCGCCCACCACTTCTGTCGGAGACTGAACAAGTCCTTTGTGGACTACGGCGATACAGTGATGTATGGCCTGGAGTCCTCTCCATGTTCTTGGCTCAGA…	;
SLC36A2	Q495M3	CE0379-T	NT	Acquired_Included_in_this_study	TRUE	HGNC:18762	153201	ENSG00000186335		HGNC SLC family	SLC36	SLC36A2	APC	HEK-SLC36A2-WTOE-p2	PD03TN-8	pJTI_R4_Strp_HA_Nt-SLC36A2	pJTI_R4_Strp_HA_Nt	codon-optimized cDNA	ATGAGCGTGACCAAGTCCACAGAGGGACCACAGGGAGCAGTGGCCATCAAGCTGGACCTGATGTCTCCCCCTGAGAGCGCCAAGAAGCTGGAGAATAAGGACTCCACCTTCCTGGATGAGAGCCCCTCCGAGTCTGCCGGCCTGAAGAAGACCAAGGGCATCACAGTGTTTCAGGCCCTGATCCACCTGGTGAAGGGCAATATGGGAACAGGAATCCTGGGACTGCCTCTGGCAGTGAAGAACGCAGGCATCCTGATGGGCCCACTGTCTCTGCTGGTCATGGGCTTCATCGCCTGCCACTGTATGCACATCCTGGTGAAGTGCGCCCAGAGGTTCTGTAAGCGCCTGAATAAGCCTTTTATGGACTACGGCGATACCGTGATGCACGGCCTGGAGGCC…	;
SLC36A4	Q6YBV0	CE02CT-2	CT	Acquired_Included_in_this_study	TRUE	HGNC:19660	120103	ENSG00000180773		HGNC SLC family	SLC36	SLC36A4	APC	HEK-SLC36A4-WTOE-p1	PD01G3-E	pJTI_R4_Strp_HA_Ct-SLC36A4	pJTI_R4_Strp_HA_Ct	codon-optimized cDNA	ATGGAGGCAGCAGCAACCCCAGCAGCAGCAGGAGCCGCCCGGAGAGAGGAGCTGGACATGGATGTGATGCGGCCTCTGATCAACGAGCAGAATTTCGACGGCACATCCGATGAGGAGCACGAGCAGGAGCTGCTGCCTGTGCAGAAGCACTACCAGCTGGACGATCAGGAGGGCATCTCTTTTGTGCAGACCCTGATGCACCTGCTGAAGGGCAATATCGGAACAGGACTGCTGGGACTGCCACTGGCCATCAAGAACGCAGGCATCGTGCTGGGCCCTATCTCCCTGGTGTTCATCGGCATCATCTCTGTGCACTGCATGCACATCCTGGTGCGGTGCAGCCACTTCCTGTGCCTGCGGTTCAAGAAGAGCACCCTGGGCTACAGCGACACAGTGTCC…	;
SLC37A1	P57057	CE02E7-S	CT	Acquired_Included_in_this_study	TRUE	HGNC:11024	54020	ENSG00000160190		HGNC SLC family	SLC37	SLC37A1	MFS	HEK-SLC37A1-WTOE-p1	PD01G4-B	pJTI_R4_Strp_HA_Ct-SLC37A1	pJTI_R4_Strp_HA_Ct	codon-optimized cDNA	ATGGCCAGGCTGCCTGCCGGCATCCGCTTCATCATCTCCTTTTCTCGGGACCAGTGGTACAGAGCCTTCATCTTTATCCTGACCTTCCTGCTGTATGCCTCTTTTCACCTGAGCAGGAAGCCAATCAGCATCGTGAAGGGCGAGCTGCACAAGTACTGCACAGCCTGGGACGAGGCCGATGTGCGGTTCAGCTCCCAGAACAGAAAGAGCGGATCCGCCGCACCACACCAGCTGCCGGATAACGAAACAGACTGCGGATGGGCCCCCTTCGACAAGAACAATTACCAGCAGCTGCTGGGCGCCCTGGATTATAGCTTCCTGTGCGCCTACGCCGTGGGCATGTATCTGTCTGGCATCATCGGCGAGCGGCTGCCTATCAGATACTATCTGACCTTCGGC…	;
SLC37A2	Q8TED4	CE02EN-E	CT	Acquired_Included_in_this_study	TRUE	HGNC:20644	219855	ENSG00000134955		HGNC SLC family	SLC37	SLC37A2	MFS	HEK-SLC37A2-WTOE-p1	PD01G5-7	pJTI_R4_Strp_HA_Ct-SLC37A2	pJTI_R4_Strp_HA_Ct	codon-optimized cDNA	ATGCGGAGCTCCCTGGCACCAGGCGTGTGGTTCTTTCGGGCCTTCAGCAGAGACTCCTGGTTTAGAGGCCTGATCCTGCTGCTGACCTTCCTGATCTACGCCTGCTATCACATGTCCCGGAAGCCCATCAGCATCGTGAAGTCCAGACTGCACCAGAACTGTTCTGAGCAGATCAAGCCAATCAACGACACCCACTCCCTGAATGATACAATGTGGTGCTCTTGGGCCCCCTTCGACAAGGATAACTACAAGGAGCTGCTGGGCGGCGTGGATAATGCCTTTCTGATCGCCTATGCCATCGGCATGTTCATCAGCGGCGTGTTTGGCGAGAGGCTGCCTCTGCGCTACTATCTGTCCGCCGGCATGCTGCTGTCTGGCCTGTTCACAAGCCTGTTTGGC…	;
SLC37A3	Q8NCC5	CE02F3-X	CT	Acquired_Included_in_this_study	TRUE	HGNC:20651	84255	ENSG00000157800		HGNC SLC family	SLC37	SLC37A3	MFS	HEK-SLC37A3-WTOE-p1	PD01G6-Q	pJTI_R4_Strp_HA_Ct-SLC37A3	pJTI_R4_Strp_HA_Ct	codon-optimized cDNA	ATGGCCTGGCCCAACGTGTTCCAGAGGGGCTCTCTGCTGAGCCAGTTTTCCCACCACCACGTGGTGGTGTTCCTGCTGACCTTCTTTAGCTATTCCCTGCTGCACGCCTCCCGCAAGACATTTTCTAATGTGAAGGTGTCTATCAGCGAGCAGTGGACCCCAAGCGCCTTCAACACATCCGTGGAGCTGCCCGTGGAGATCTGGAGCTCCAATCACCTGTTTCCTAGCGCCGAGAAGGCCACCCTGTTCCTGGGCACCCTGGACACAATCTTTCTGTTCTCTTACGCCGTGGGCCTGTTTATCAGCGGCATCGTGGGCGATAGGCTGAACCTGCGCTGGGTGCTGTCCTTCGGCATGTGCTCTAGCGCCCTGGTGGTGTTCGTGTTCGGCGCCCTGACC…	;
SLC37A4	O43826	CE036P-E	NT	Acquired_Included_in_this_study	TRUE	HGNC:4061	2542	ENSG00000137700		HGNC SLC family	SLC37	SLC37A4	MFS	HEK-SLC37A4-WTOE-p2	PD03T2-Z	pJTI_R4_Strp_HA_Nt-SLC37A4	pJTI_R4_Strp_HA_Nt	codon-optimized cDNA	ATGGCCGCCCAGGGCTACGGCTACTATCGGACCGTGATCTTCTCCGCCATGTTTGGCGGCTATTCTCTGTACTATTTCAACAGAAAGACATTCTCCTTTGTGATGCCCTCTCTGGTGGAGGAGATCCCTCTGGACAAGGACGATCTGGGCTTCATCACCAGCTCCCAGAGCGCCGCCTACGCCATCAGCAAGTTCGTGAGCGGCGTGCTGTCTGATCAGATGAGCGCCCGGTGGCTGTTTTCTAGCGGCCTGCTGCTGGTGGGCCTGGTGAACATCTTCTTTGCCTGGTCCTCTACAGTGCCCGTGTTCGCCGCCCTGTGGTTTCTGAATGGACTGGCACAGGGACTGGGATGGCCACCTTGCGGCAAGGTGCTGAGAAAGTGGTTCGAGCCTTCCCAG…	;
SLC38A10	Q9HBR0	CE035W-4	NT	Acquired_Included_in_this_study	TRUE	HGNC:28237	124565	ENSG00000157637		HGNC SLC family	SLC38	SLC38A10	APC	HEK-SLC38A10-WTOE-p2	PD03SB-0	pJTI_R4_Strp_HA_Nt-SLC38A10	pJTI_R4_Strp_HA_Nt	codon-optimized cDNA	ATGACCGCAGCAGCAGCAAGCAACTGGGGACTGATCACAAACATCGTGAATTCTATCGTGGGCGTGAGCGTGCTGACCATGCCCTTCTGCTTTAAGCAGTGTGGAATCGTGCTGGGCGCCCTGCTGCTGGTGTTTTGCTCTTGGATGACCCACCAGAGCTGTATGTTCCTGGTGAAGTCTGCCAGCCTGTCCAAGCGGAGAACATACGCCGGCCTGGCCTTTCATGCGTATGGAAAGGCGGGGAAGATGCTGGTGGAGACCAGCATGATCGGCCTGATGCTGGGCACATGCATCGCCTTCTATGTGGTCATCGGCGACCTGGGCTCCAACTTCTTTGCCAGACTGTTCGGCTTTCAAGTGGGCGGCACCTTCAGGATGTTTCTGCTGTTCGCCGTGAGC…	;
SLC38A2	Q96QD8	CE02GV-W	CT	Acquired_Included_in_this_study	TRUE	HGNC:13448	54407	ENSG00000134294		HGNC SLC family	SLC38	SLC38A2	APC	HEK-SLC38A2-WTOE-p1	PD01GA-2	pJTI_R4_Strp_HA_Ct-SLC38A2	pJTI_R4_Strp_HA_Ct	codon-optimized cDNA	ATGAAGAAGGCCGAGATGGGCCGGTTCTCTATCAGCCCTGACGAGGATAGCTCCTCTTACAGCTCCAACTCCGACTTTAATTACTCTTATCCCACCAAGCAGGCCGCCCTGAAGTCCCACTATGCCGACGTGGATCCTGAGAACCAGAATTTCCTGCTGGAGAGCAACCTGGGCAAGAAGAAGTACGAGACAGAGTTTCACCCAGGCACCACAAGCTTCGGCATGTCCGTGTTTAACCTGTCTAATGCAATCGTGGGAAGCGGAATCCTGGGACTGTCCTATGCCATGGCCAACACCGGCATCGCCCTGTTCATCATCCTGCTGACATTCGTGAGCATCTTTTCCCTGTACTCTGTGCACCTGCTGCTGAAGACCGCCAATGAGGGAGGAAGCCTGCTG…	;
SLC38A4	Q969I6	CE02HP-H	CT	Acquired_Included_in_this_study	TRUE	HGNC:14679	55089	ENSG00000139209		HGNC SLC family	SLC38	SLC38A4	APC	HEK-SLC38A4-WTOE-p1	PD01GC-K	pJTI_R4_Strp_HA_Ct-SLC38A4	pJTI_R4_Strp_HA_Ct	codon-optimized cDNA	ATGGACCCTATGGAGCTGAGGAACGTGAATATCGAGCCAGACGATGAGAGCTCCTCTGGAGAGTCCGCCCCAGACTCTTACATCGGCATCGGCAATTCTGAGAAGGCCGCCATGAGCTCCCAGTTCGCCAACGAGGATACCGAGAGCCAGAAGTTCCTGACAAATGGCTTTCTGGGCAAGAAGAAGCTGGCCGACTACGCCGATGAGCACCACCCTGGCACCACAAGCTTCGGCATGTCTAGCTTTAACCTGTCCAATGCCATCATGGGCTCTGGCATCCTGGGCCTGAGCTATGCCATGGCCAACACCGGCATCATCCTGTTCATCATCATGCTGCTGGCCGTGGCCATCCTGTCCCTGTACTCTGTGCACCTGCTGCTGAAGACAGCCAAGGAGGGC…	;
SLC38A6	Q8IZM9	CE02F5-Y	CT	Acquired_Included_in_this_study	TRUE	HGNC:19863	145389	ENSG00000139974		HGNC SLC family	SLC38	SLC38A6	APC	HEK-SLC38A6-WTOE-p1	PD01GF-A	pJTI_R4_Strp_HA_Ct-SLC38A6	pJTI_R4_Strp_HA_Ct	codon-optimized cDNA	ATGGAGGCCTCCTGGGGCTCTTTCAACGCAGAGAGGGGATGGTACGTGAGCGTGCAGCAGCCAGAGGAGGCAGAGGCAGAGGAGCTGTCTCCACTGCTGAGCAATGAGCTGCACCGGCAGAGATCCCCTGGCGTGTCTTTCGGCCTGAGCGTGTTTAACCTGATGAATGCCATCATGGGCTCCGGCATCCTGGGCCTGGCCTATGTGCTGGCCAACACCGGCGTGTTTGGCTTCTCTTTTCTGCTGCTGACAGTGGCCCTGCTGGCCTCCTACTCTGTGCACCTGCTGCTGTCTATGTGCATCCAGACCGCCGTGACAAGCTATGAGGACCTGGGCCTGTTCGCCTTTGGCCTGCCAGGCAAGCTGGTGGTGGCAGGAACCATCATCATCCAGAATATC…	;
SLC38A8	A6NNN8	CE02G1-2	CT	Acquired_Included_in_this_study	TRUE	HGNC:32434	146167	ENSG00000166558		HGNC SLC family	SLC38	SLC38A8	APC	HEK-SLC38A8-WTOE-p1	PD01GH-G	pJTI_R4_Strp_HA_Ct-SLC38A8	pJTI_R4_Strp_HA_Ct	codon-optimized cDNA	ATGGAGGGACAGACCCCAGGATCCAGGGGACTGCCTGAGAAGCCACACCCCGCCACCGCCGCCGCCACACTGAGCTCCATGGGCGCCGTGTTCATCCTGATGAAGTCCGCCCTGGGAGCAGGACTGCTGAACTTCCCTTGGGCCTTTTCTAAGGCAGGAGGAGTGGTGCCAGCCTTCCTGGTGGAGCTGGTGTCCCTGGTGTTTCTGATCTCTGGACTGGTCATCCTGGGATACGCAGCAGCCGTGTCTGGACAGGCCACATATCAGGGAGTGGTGCGGGGACTGTGCGGACCAGCCATCGGCAAGCTGTGCGAGGCCTGTTTCCTGCTGAATCTGCTGATGATCAGCGTGGCCTTTCTGAGAGTGATCGGCGACCAGCTGGAGAAGCTGTGCGATTCT…	;
SLC38A9	Q8NBW4	CE037A-F	NT	Acquired_Included_in_this_study	TRUE	HGNC:26907	153129	ENSG00000177058		HGNC SLC family	SLC38	SLC38A9	APC	HEK-SLC38A9-WTOE-p2	PD03TP-A	pJTI_R4_Strp_HA_Nt-SLC38A9	pJTI_R4_Strp_HA_Nt	codon-optimized cDNA	ATGGCCAACATGAATAGCGACTCCAGGCACCTGGGCACCAGCGAGGTGGACCACGAGAGGGATCCAGGACCCATGAACATCCAGTTTGAGCCTAGCGATCTGCGGTCCAAGAGACCATTCTGCATCGAGCCCACCAACATCGTGAACGTGAATCACGTGATCCAGCGGGTGTCTGACCACGCCAGCGCCATGAATAAGCGGATCCACTACTATTCCAGACTGACCACACCAGCAGACAAGGCCCTGATCGCACCAGATCACGTGGTGCCTGCACCAGAGGAGTGTTACGTGTATTCCCCCCTGGGCTCTGCCTACAAGCTGCAGTCTTACACCGAGGGCTATGGCAAGAACACCAGCCTGGTGACAATCTTTATGATCTGGAATACCATGATGGGCACA…	;
SLC39A1	Q9NY26	CE05Z6-Q	CT	Acquired_Included_in_this_study	TRUE	HGNC:12876	27173	ENSG00000143570		HGNC SLC family	SLC39	SLC39A1	DMT	HEK-SLC39A1-WTOE-p3	PD04NG-C	pJTI_R4_Strp_HA_Ct-SLC39A1_v2	pJTI_R4_Strp_HA_Ct	codon-optimized cDNA	ATGGGACCATGGGGAGAGCCAGAGCTGCTGGTGTGGAGACCAGAGGCAGTGGCAAGCGAGCCACCTGTGCCTGTGGGACTGGAGGTGAAGCTGGGCGCCCTGGTGCTGCTGCTGGTGCTGACCCTGCTGTGCTCCCTGGTGCCTATCTGCGTGCTGCGGAGACCAGGAGCAAACCACGAGGGATCTGCCAGCAGGCAGAAGGCCCTGAGCCTGGTGTCCTGCTTCGCAGGCGGCGTGTTTCTGGCCACCTGTCTGCTGGACCTGCTGCCTGATTACCTGGCAGCAATCGACGAGGCCCTGGCCGCCCTGCACGTGACACTGCAGTTCCCACTGCAGGAGTTTATCCTGGCCATGGGCTTCTTCCTGGTGCTGGTCATGGAGCAGATCACCCTGGCCTAT…	;
SLC39A10	Q9ULF5	CE02H9-X	CT	Acquired_Included_in_this_study	TRUE	HGNC:20861	57181	ENSG00000196950		HGNC SLC family	SLC39	SLC39A10	DMT	HEK-SLC39A10-WTOE-p1	PD00K3-M	pJTI_R4_Strp_HA_Ct-SLC39A10	pJTI_R4_Strp_HA_Ct	codon-optimized cDNA	ATGAAGGTGCACATGCACACCAAGTTCTGCCTGATCTGTCTGCTGACATTCATCTTTCACCACTGCAACCACTGTCACGAGGAGCACGATCACGGACCAGAGGCCCTGCACAGGCAGCACAGAGGCATGACCGAGCTGGAGCCCTCTAAGTTCAGCAAGCAGGCCGCCGAGAACGAGAAGAAGTACTATATCGAGAAGCTGTTTGAGCGGTACGGCGAGAATGGCAGACTGAGCTTCTTTGGCCTGGAGAAGCTGCTGACCAACCTGGGCCTGGGCGAGAGGAAGGTGGTGGAGATCAATCACGAGGATCTGGGCCACGACCACGTGTCCCACCTGGACATCCTGGCCGTGCAGGAGGGCAAGCACTTTCACTCCCACAACCACCAGCACTCTCACAAC…	;
SLC39A11	Q8N1S5	CE02HR-Z	CT	Acquired_Included_in_this_study	TRUE	HGNC:14463	201266	ENSG00000133195		HGNC SLC family	SLC39	SLC39A11	DMT	HEK-SLC39A11-WTOE-p1	PD01GN-M	pJTI_R4_Strp_HA_Ct-SLC39A11	pJTI_R4_Strp_HA_Ct	codon-optimized cDNA	ATGCTGCAGGGCCACAGCTCCGTGTTCCAGGCCCTGCTGGGCACCTTCTTTACATGGGGAATGACCGCAGCAGGAGCCGCCCTGGTGTTCGTGTTTTCTAGCGGACAGAGGAGAATCCTGGACGGAAGCCTGGGATTTGCAGCAGGCGTGATGCTGGCAGCATCTTACTGGAGCCTGCTGGCACCAGCAGTGGAGATGGCCACCTCCTCTGGAGGATTCGGAGCCTTTGCCTTCTTTCCTGTGGCAGTGGGCTTCACACTGGGAGCAGCCTTCGTGTACCTGGCAGACCTGCTGATGCCACACCTGGGAGCAGCAGAGGATCCACAGACCACACTGGCCCTGAACTTCGGCAGCACACTGATGAAGAAGAAGAGCGACCCAGAGGGACCCGCCCTGCTG…	;
SLC39A12	Q504Y0	CE02K5-0	CT	Acquired_Included_in_this_study	TRUE	HGNC:20860	221074	ENSG00000148482		HGNC SLC family	SLC39	SLC39A12	DMT	HEK-SLC39A12-WTOE-p1	PD01GP-T	pJTI_R4_Strp_HA_Ct-SLC39A12	pJTI_R4_Strp_HA_Ct	codon-optimized cDNA	ATGTGCTTCCGCACCAAGCTGAGCGTGTCCTGGGTGCCTCTGTTCCTGCTGCTGTCTCGGGTGTTTAGCACAGAGACCGACAAGCCATCTGCCCAGGATTCTCGCAGCAGGGGAAGCTCCGGACAGCCTGCAGACCTGCTGCAGGTGCTGAGCGCCGGCGATCACCCACCTCACAACCACTCCCGCTCTCTGATCAAGACCCTGCTGGAGAAGACAGGCTGCCCTCGGAGAAGGAACGGCATGCAGGGCGACTGCAACCTGTGCTTCGAGCCAGATGCACTGCTGCTGATCGCAGGAGGCAATTTTGAGGACCAGCTGAGGGAGGAGGTGGTGCAGCGGGTGTCCCTGCTGCTGCTGTACTATATCATCCACCAGGAGGAGATCTGTTCTAGCAAGCTG…	;
SLC39A13	Q96H72	CE02F6-3	CT	Acquired_Included_in_this_study	TRUE	HGNC:20859	91252	ENSG00000165915		HGNC SLC family	SLC39	SLC39A13	DMT	HEK-SLC39A13-WTOE-p1	PD01GR-F	pJTI_R4_Strp_HA_Ct-SLC39A13	pJTI_R4_Strp_HA_Ct	codon-optimized cDNA	ATGCCAGGCTGCCCATGTCCTGGATGCGGAATGGCAGGACCAAGGCTGCTGTTCCTGACCGCCCTGGCCCTGGAGCTGCTGGAGAGGGCAGGAGGATCCCAGCCCGCCCTGCGGTCTAGAGGAACCGCAACAGCATGCAGGCTGGACAATAAGGAGAGCGAGTCCTGGGGCGCCCTGCTGTCCGGAGAGAGACTGGATACCTGGATCTGTTCCCTGCTGGGCTCTCTGATGGTGGGCCTGTCTGGCGTGTTTCCCCTGCTGGTCATCCCTCTGGAGATGGGAACAATGCTGCGGAGCGAGGCAGGAGCATGGAGACTGAAGCAGCTGCTGTCCTTCGCCCTGGGAGGACTGCTGGGCAACGTGTTTCTGCACCTGCTGCCAGAGGCATGGGCATACACC…	;
SLC39A14	Q15043	CE02FM-C	CT	Acquired_Included_in_this_study	TRUE	HGNC:20858	23516	ENSG00000104635		HGNC SLC family	SLC39	SLC39A14	DMT	HEK-SLC39A14-WTOE-p1	PD01GS-S	pJTI_R4_Strp_HA_Ct-SLC39A14	pJTI_R4_Strp_HA_Ct	codon-optimized cDNA	ATGAAGCTGCTGCTGCTGCACCCTGCCTTTCAGAGCTGTCTGCTGCTGACCCTGCTGGGACTGTGGAGGACCACACCAGAGGCACACGCAAGCTCCCTGGGAGCACCAGCCATCAGCGCCGCCTCCTTCCTGCAGGACCTGATCCACAGATACGGCGAGGGCGATAGCCTGACCCTGCAGCAGCTGAAGGCCCTGCTGAATCACCTGGACGTGGGAGTGGGAAGGGGAAACGTGACACAGCACGTGCAGGGCCACAGAAATCTGTCCACCTGCTTTTCTAGCGGCGATCTGTTTACAGCCCACAACTTCTCTGAGCAGAGCAGGATCGGCTCCTCTGAGCTGCAGGAGTTCTGTCCAACCATCCTGCAGCAGCTGGACTCCAGGGCCTGCACATCTGAG…	;
SLC39A2	Q9NP94	CE02G2-4	CT	Acquired_Included_in_this_study	TRUE	HGNC:17127	29986	ENSG00000165794		HGNC SLC family	SLC39	SLC39A2	DMT	HEK-SLC39A2-WTOE-p1	PD01GT-9	pJTI_R4_Strp_HA_Ct-SLC39A2	pJTI_R4_Strp_HA_Ct	codon-optimized cDNA	ATGGAGCAGCTGCTGGGCATCAAGCTGGGCTGCCTGTTTGCACTGCTGGCCCTGACCCTGGGATGCGGACTGACACCTATCTGTTTTAAGTGGTTCCAGATCGACGCAGCAAGGGGACACCACAGACTGGTGCTGAGGCTGCTGGGCTGTATCAGCGCCGGCGTGTTTCTGGGAGCAGGCTTCATGCACATGACCGCAGAGGCCCTGGAGGAGATCGAGTCCCAGATCCAGAAGTTCATGGTGCAGAACCGCTCCGCCTCTGAGCGGAATAGCTCCGGCGACGCAGATAGCGCCCACATGGAGTACCCTTATGGCGAGCTGATCATCTCTCTGGGCTTCTTTTTCGTGTTTTTCCTGGAGAGCCTGGCCCTGCAGTGCTGTCCAGGAGCAGCAGGCGGC…	;
SLC39A3	Q9BRY0	CE02GF-9	CT	Acquired_Included_in_this_study	TRUE	HGNC:17128	29985	ENSG00000141873		HGNC SLC family	SLC39	SLC39A3	DMT	HEK-SLC39A3-WTOE-p1	PD01GV-V	pJTI_R4_Strp_HA_Ct-SLC39A3	pJTI_R4_Strp_HA_Ct	codon-optimized cDNA	ATGGTGAAGCTGCTGGTGGCCAAGATCCTGTGCATGGTGGGCGTGTTCTTTTTCATGCTGCTGGGCTCCCTGCTGCCCGTGAAGATCATCGAGACCGACTTCGAGAAGGCCCACCGGAGCAAGAAGATCCTGTCCCTGTGCAACACCTTTGGCGGCGGCGTGTTCCTGGCCACATGTTTTAATGCCCTGCTGCCAGCCGTGAGAGAGAAGCTGCAGAAGGTGCTGTCTCTGGGCCACATCAGCACCGACTACCCCCTGGCCGAGACAATCCTGCTGCTGGGCTTTTTCATGACCGTGTTCCTGGAGCAGCTGATCCTGACCTTCCGGAAGGAGAAGCCTTCTTTCATCGATCTGGAGACCTTCAACGCAGGATCCGACGTGGGAAGCGATTCCGAGTAC…	;
SLC39A4	Q6P5W5	CE04ZB-W	CT	Acquired_Included_in_this_study	TRUE	HGNC:17129	55630	ENSG00000147804		HGNC SLC family	SLC39	SLC39A4	DMT	HEK-SLC39A4-WTOE-p3	PD040N-R	pJTI_R4_Strp_HA_Ct-SLC39A4_v2	pJTI_R4_Strp_HA_Ct	codon-optimized cDNA	ATGGCCTCTCTGGTGAGCCTGGAGCTGGGACTGCTGCTGGCCGTGCTGGTGGTGACCGCAACAGCAAGCCCACCTGCAGGACTGCTGTCTCTGCTGACAAGCGGACAGGGCGCCCTGGATCAGGAGGCCCTGGGAGGACTGCTGAACACCCTGGCAGACAGGGTGCACTGCGCAAATGGACCCTGCGGCAAGTGTCTGTCTGTGGAGGATGCCCTGGGCCTGGGCGAGCCAGAGGGAAGCGGACTGCCACCAGGACCTGTGCTGGAGGCAAGATACGTGGCAAGGCTGTCTGCCGCAGCCGTGCTGTATCTGAGCAACCCTGAGGGCACCTGTGAGGATGCAAGAGCAGGACTGTGGGCATCCCACGCAGACCACCTGCTGGCCCTGCTGGAGTCCCCA…	;
SLC39A5	Q6ZMH5	CE02HA-G	CT	Acquired_Included_in_this_study	TRUE	HGNC:20502	283375	ENSG00000139540		HGNC SLC family	SLC39	SLC39A5	DMT	HEK-SLC39A5-WTOE-p1	PD01GX-H	pJTI_R4_Strp_HA_Ct-SLC39A5	pJTI_R4_Strp_HA_Ct	codon-optimized cDNA	ATGATGGGATCTCCCGTGAGCCACCTGCTGGCAGGATTCTGCGTGTGGGTGGTGCTGGGATGGGTGGGAGGATCCGTGCCAAATCTGGGACCTGCAGAGCAGGAGCAGAACCACTACCTGGCCCAGCTGTTTGGCCTGTATGGAGAGAATGGCACCCTGACAGCAGGAGGACTGGCAAGGCTGCTGCACTCTCTGGGCCTGGGCCGGGTGCAGGGCCTGAGACTGGGCCAGCACGGACCACTGACCGGAAGGGCAGCATCCCCTGCCGCCGATAATTCTACACACCGCCCCCAGAACCCTGAGCTGAGCGTGGACGTGTGGGCAGGAATGCCACTGGGACCAAGCGGCTGGGGCGATCTGGAGGAGTCCAAGGCACCTCACCTGCCAAGGGGACCAGCA…	;
SLC39A6	Q13433	CE02HS-P	CT	Acquired_Included_in_this_study	TRUE	HGNC:18607	25800	ENSG00000141424		HGNC SLC family	SLC39	SLC39A6	DMT	HEK-SLC39A6-WTOE-p1	PD01GZ-Z	pJTI_R4_Strp_HA_Ct-SLC39A6	pJTI_R4_Strp_HA_Ct	codon-optimized cDNA	ATGGCCAGGAAGCTGTCTGTGATCCTGATCCTGACCTTCGCCCTGAGCGTGACAAATCCTCTGCACGAGCTGAAGGCCGCCGCCTTTCCCCAGACCACAGAGAAGATCTCCCCTAATTGGGAGTCTGGCATCAACGTGGATCTGGCCATCAGCACCCGGCAGTACCACCTGCAGCAGCTGTTCTACAGATATGGCGAGAACAATAGCCTGTCCGTGGAGGGCTTTAGGAAGCTGCTGCAGAACATCGGCATCGACAAGATCAAGCGCATCCACATCCACCACGATCACGACCACCACAGCGACCACGAGCACCACTCCGATCACGAGCGGCACTCTGACCACGAGCACCACAGCGAGCATGAACACCACTCCGATCACGACCACCACTCTCACCACAAT…	;
SLC39A7	Q92504	CE02K6-6	CT	Acquired_Included_in_this_study	TRUE	HGNC:4927	7922	ENSG00000112473		HGNC SLC family	SLC39	SLC39A7	DMT	HEK-SLC39A7-WTOE-p1	PD01H0-P	pJTI_R4_Strp_HA_Ct-SLC39A7	pJTI_R4_Strp_HA_Ct	codon-optimized cDNA	ATGGCCAGGGGACTGGGAGCACCTCACTGGGTGGCAGTGGGACTGCTGACCTGGGCCACACTGGGACTGCTGGTGGCAGGACTGGGAGGACACGACGATCTGCACGACGATCTGCAGGAGGACTTCCACGGACACAGCCACAGGCACTCCCACGAGGATTTTCACCACGGACACAGCCACGCACACGGACACGGCCACACCCACGAGTCCATCTGGCACGGCCACACACACGACCACGATCACGGACACTCCCACGAGGACCTGCACCACGGCCACTCTCACGGCTACAGCCACGAGTCCCTGTATCACAGGGGACACGGACACGATCACGAGCACAGCCACGGAGGATACGGAGAGTCCGGAGCACCAGGCATCAAGCAGGACCTGGATGCAGTGACC…	;
SLC39A8	Q9C0K1	CE02F7-M	CT	Acquired_Included_in_this_study	TRUE	HGNC:20862	64116	ENSG00000138821		HGNC SLC family	SLC39	SLC39A8	DMT	HEK-SLC39A8-WTOE-p1	PD01H1-R	pJTI_R4_Strp_HA_Ct-SLC39A8	pJTI_R4_Strp_HA_Ct	codon-optimized cDNA	ATGGCCCCTGGCCGGGCCGTGGCCGGCCTGCTGCTGCTGGCAGCAGCAGGACTGGGAGGAGTGGCCGAGGGCCCAGGCCTGGCCTTTTCCGAGGACGTGCTGAGCGTGTTCGGAGCAAACCTGTCCCTGTCTGCCGCACAGCTGCAGCACCTGCTGGAGCAGATGGGAGCAGCATCCAGAGTGGGAGTGCCAGAGCCTGGCCAGCTGCACTTCAACCAGTGTCTGACCGCCGAGGAGATCTTTAGCCTGCACGGCTTCTCCAATGCCACCCAGATCACAAGCTCCAAGTTTTCTGTGATCTGCCCCGCCGTGCTGCAGCAGCTGAACTTCCACCCGTGCGAGGATAGGCCGAAACATAAGACAAGACCTAGCCACTCCGAAGTGTGGGGCTACGGCTTT…	;
SLC39A9	Q9NUM3	CE02FN-5	CT	Acquired_Included_in_this_study	TRUE	HGNC:20182	55334	ENSG00000029364		HGNC SLC family	SLC39	SLC39A9	DMT	HEK-SLC39A9-WTOE-p1	PD01H2-C	pJTI_R4_Strp_HA_Ct-SLC39A9	pJTI_R4_Strp_HA_Ct	codon-optimized cDNA	ATGGACGATTTCATCTCCATCTCTCTGCTGTCCCTGGCAATGCTGGTGGGATGCTACGTGGCAGGCATCATCCCACTGGCCGTGAACTTTTCTGAGGAGAGGCTGAAGCTGGTGACAGTGCTGGGAGCAGGACTGCTGTGCGGAACCGCCCTTGCCGTTATAGTTCCTGAAGGGGTGCACGCCCTGTATGAGGACATCCTGGAGGGCAAGCACCACCAGGCCTCCGAGACACACAATGTGATCGCCTCCGACAAGGCCGCCGAGAAGTCTGTGGTGCACGAGCACGAGCACTCTCACGATCACACCCAGCTGCACGCCTACATCGGCGTGAGCCTGGTGCTGGGCTTCGTGTTTATGCTGCTGGTGGACCAGATCGGCAACTCTCACGTGCACAGCACA…	;
SLC3A1	Q07837	CE02G3-K	CT	Acquired_Included_in_this_study	TRUE	HGNC:11025	6519	ENSG00000138079		HGNC SLC family	SLC3	SLC3A1		HEK-SLC3A1-WTOE-p1	PD01H3-5	pJTI_R4_Strp_HA_Ct-SLC3A1	pJTI_R4_Strp_HA_Ct	codon-optimized cDNA	ATGGCCGAGGATAAGTCTAAGAGGGACAGCATCGAGATGTCCATGAAGGGCTGCCAGACCAACAATGGCTTCGTGCACAACGAGGATATCCTGGAGCAGACACCAGATCCCGGCAGCTCCACCGACAATCTGAAGCACAGCACAAGGGGAATCCTGGGATCCCAGGAGCCAGACTTCAAGGGAGTGCAGCCATACGCAGGAATGCCTAAGGAGGTGCTGTTCCAGTTTTCCGGCCAGGCCCGGTATAGAATCCCCAGAGAGATCCTGTTTTGGCTGACCGTGGCATCCGTGCTGGTGCTGATCGCAGCAACAATCGCCATCATCGCCCTGTCTCCTAAGTGTCTGGACTGGTGGCAGGAGGGCCCTATGTACCAGATCTATCCACGCTCTTTCAAGGAC…	;
SLC3A2	P08195	CE02GG-V	CT	Acquired_Included_in_this_study	TRUE	HGNC:11026	6520	ENSG00000168003	2DH2;2DH3	HGNC SLC family	SLC3	SLC3A2		HEK-SLC3A2-WTOE-p1	PD01H4-1	pJTI_R4_Strp_HA_Ct-SLC3A2	pJTI_R4_Strp_HA_Ct	codon-optimized cDNA	ATGGAGCTGCAGCCACCTGAGGCATCCATCGCAGTGGTGTCTATCCCCAGGCAGCTGCCTGGCAGCCACTCCGAGGCAGGAGTGCAGGGACTGAGCGCCGGCGACGATTCCGAGCTGGGATCTCACTGCGTGGCACAGACCGGACTGGAGCTGCTGGCATCCGGCGATCCTCTGCCATCTGCCAGCCAGAACGCCGAGATGATCGAGACCGGAAGCGATTGCGTGACACAGGCAGGACTGCAGCTGCTGGCAAGCTCCGACCCACCCGCCCTGGCCTCCAAGAATGCCGAGGTGACCGGCACAATGTCTCAGGACACAGAGGTGGATATGAAGGAGGTGGAGCTGAACGAGCTGGAGCCAGAGAAGCAGCCAATGAATGCAGCAAGCGGAGCAGCAATG…	;
SLC40A1	Q9NP59	CE02GZ-7	CT	Acquired_Included_in_this_study	TRUE	HGNC:10909	30061	ENSG00000138449		HGNC SLC family	SLC40	SLC40A1	MFS	HEK-SLC40A1-WTOE-p1	PD01H5-W	pJTI_R4_Strp_HA_Ct-SLC40A1	pJTI_R4_Strp_HA_Ct	codon-optimized cDNA	ATGACCAGGGCAGGCGACCACAATAGGCAGAGAGGATGCTGTGGATCCCTGGCAGATTACCTGACATCTGCCAAGTTTCTGCTGTATCTGGGACACAGCCTGTCCACCTGGGGCGACAGAATGTGGCACTTCGCCGTGTCCGTGTTTCTGGTGGAGCTGTACGGCAACTCTCTGCTGCTGACAGCCGTGTATGGACTGGTGGTGGCAGGATCCGTGCTGGTGCTGGGAGCAATCATCGGCGACTGGGTGGATAAGAATGCCAGGCTGAAGGTGGCCCAGACCAGCCTGGTGGTGCAGAACGTGTCCGTGATCCTGTGCGGCATCATCCTGATGATGGTGTTCCTGCACAAGCACGAGCTGCTGACCATGTACCACGGCTGGGTGCTGACATCTTGTTAT…	;
SLC41A1	Q8IVJ1	CE02HB-Y	CT	Acquired_Included_in_this_study	TRUE	HGNC:19429	254428	ENSG00000133065		HGNC SLC family	SLC41	SLC41A1		HEK-SLC41A1-WTOE-p1	PD01H6-E	pJTI_R4_Strp_HA_Ct-SLC41A1	pJTI_R4_Strp_HA_Ct	codon-optimized cDNA	ATGAGCTCCAAGCCAGAGCCCAAGGATGTGCACCAGCTGAACGGAACCGGACCATCTGCCAGCCCTTGCTCTAGCGACGGACCAGGAAGGGAGCCACTGGCAGGCACATCTGAGTTCCTGGGACCAGATGGAGCAGGAGTGGAGGTGGTCATCGAGAGCAGGGCAAATGCAAAGGGCGTGCGCGAGGAGGACGCACTGCTGGAGAACGGCTCCCAGTCTAATGAGTCCGACGACGTGAGCACCGATAGGGGACCTGCACCACCTTCCCCACTGAAGGAGACAAGCTTCTCCATCGGCCTGCAGGTGCTGTTCCCTTTTCTGCTGGCAGGATTTGGAACCGTGGCAGCAGGAATGGTGCTGGATATCGTGCAGCACTGGGAGGTGTTCCAGAAGGTGACA…	;
SLC41A2	Q96JW4	CE037C-9	NT	Acquired_Included_in_this_study	TRUE	HGNC:31045	84102	ENSG00000136052		HGNC SLC family	SLC41	SLC41A2		HEK-SLC41A2-WTOE-p2	PD03TS-G	pJTI_R4_Strp_HA_Nt-SLC41A2	pJTI_R4_Strp_HA_Nt	codon-optimized cDNA	ATGACCAACAGCAAGGGCCGGTCCATCACCGATAAGACAAGCGGAGGACCTAGCTCCGGAGGAGGATTCGTGGACTGGACCCTGAGACTGAACACAATCCAGAGCGATAAGTTTCTGAATCTGCTGCTGTCCATGGTGCCAGTGATCTATCAGAAGAACCAGGAGGACAGGCACAAGAAGGCCAATGGCATCTGGCAGGATGGCCTGTCCACCGCCGTGCAGACATTCAGCAATCGCTCCGAGCAGCACATGGAGTACCACTCTTTCAGCGAGCAGTCTTTTCACGCCAACAATGGCCACGCCTCTAGCTCCTGCAGCCAGAAGTATGACGATTACGCCAACTATAATTACTGTGATGGCAGGGAGACCAGCGAGACCACAGCCATGCTGCAGGACGAG…	;
SLC41A3	Q96GZ6	CE02K7-2	CT	Acquired_Included_in_this_study	TRUE	HGNC:31046	54946	ENSG00000114544		HGNC SLC family	SLC41	SLC41A3		HEK-SLC41A3-WTOE-p1	PD01H8-7	pJTI_R4_Strp_HA_Ct-SLC41A3	pJTI_R4_Strp_HA_Ct	codon-optimized cDNA	ATGGACGGCACCGAGACAAGGCAGCGGAGACTGGATTCCTGCGGCAAGCCTGGAGAGCTGGGACTGCCTCACCCACTGTCTACCGGAGGACTGCCTGTGGCAAGCGAGGACGGCGCCCTGAGGGCACCAGAGTCTCAGAGCGTGACCCCCAAGCCTCTGGAGACAGAGCCAAGCCGCGAGACCACATGGTCCATCGGCCTGCAGGTGACCGTGCCCTTCATGTTTGCAGGACTGGGACTGAGCTGGGCAGGAATGCTGCTGGACTACTTTCAGCACTGGCCCGTGTTCGTGGAGGTGAAGGATCTGCTGACCCTGGTGCCACCTCTGGTGGGCCTGAAGGGCAACCTGGAGATGACACTGGCAAGCAGGCTGTCCACCGCAGCAAATACAGGACAGATC…	;
SLC43A1	O75387	CE02F8-T	CT	Acquired_Included_in_this_study	TRUE	HGNC:9225	8501	ENSG00000149150		HGNC SLC family	SLC43	SLC43A1	MFS	HEK-SLC43A1-WTOE-p1	PD01H9-Q	pJTI_R4_Strp_HA_Ct-SLC43A1	pJTI_R4_Strp_HA_Ct	codon-optimized cDNA	ATGGCACCTACCCTGCAGCAGGCATACCGGAGAAGGTGGTGGATGGCCTGTACAGCCGTGCTGGAGAACCTGTTCTTTTCCGCCGTGCTGCTGGGATGGGGATCTCTGCTGATCATCCTGAAGAACGAGGGCTTCTATAGCTCCACCTGCCCTGCCGAGTCTAGCACAAATACCACACAGGACGAGCAGCGCCGGTGGCCAGGCTGTGACCAGCAGGATGAGATGCTGAATCTGGGCTTCACCATCGGCTCTTTTGTGCTGAGCGCCACCACACTGCCACTGGGCATCCTGATGGACAGATTCGGACCAAGACCTGTGAGGCTGGTGGGATCCGCCTGCTTTACCGCCTCTTGTACACTGATGGCACTGGCAAGCAGGGATGTGGAGGCCCTGTCCCCT…	;
SLC43A2	Q8N370	CE02FP-1	CT	Acquired_Included_in_this_study	TRUE	HGNC:23087	124935	ENSG00000167703		HGNC SLC family	SLC43	SLC43A2	MFS	HEK-SLC43A2-WTOE-p1	PD01HA-U	pJTI_R4_Strp_HA_Ct-SLC43A2	pJTI_R4_Strp_HA_Ct	codon-optimized cDNA	ATGGCACCCACCCTGGCAACAGCACACCGGAGAAGGTGGTGGATGGCATGCACCGCCGTGCTGGAGAACCTGCTGTTCTCTGCCGTGCTGCTGGGATGGGGAAGCCTGCTGATCATGCTGAAGAGCGAGGGCTTTTACTCCTATCTGTGCACCGAGCCAGAGAACGTGACCAATGGAACAGTGGGAGGAACAGCAGAGCCAGGACACGAGGAGGTGTCCTGGATGAACGGCTGGCTGTCTTGTCAGGCCCAGGACGAGATGCTGAATCTGGCCTTCACCGTGGGCTCCTTTCTGCTGTCTGCCATCACACTGCCCCTGGGCATCGTGATGGATAAGTACGGCCCTAGAAAGCTGAGGCTGCTGGGATCCGCCTGCTTCGCCGTGTCTTGTCTGCTGATC…	;
SLC43A3	Q8NBI5	CE02G4-8	CT	Acquired_Included_in_this_study	TRUE	HGNC:17466	29015	ENSG00000134802		HGNC SLC family	SLC43	SLC43A3	MFS	HEK-SLC43A3-WTOE-p1	PD01HB-0	pJTI_R4_Strp_HA_Ct-SLC43A3	pJTI_R4_Strp_HA_Ct	codon-optimized cDNA	ATGGCAGGACAGGGACTGCCACTGCACGTGGCCACCCTGCTGACAGGACTGCTGGAGTGCCTGGGATTCGCAGGCGTGCTGTTTGGATGGCCATCCCTGGTGTTCGTGTTTAAGAACGAGGACTACTTCAAGGATCTGTGCGGACCAGACGCAGGACCTATCGGAAATGCAACCGGACAGGCAGACTGTAAGGCACAGGATGAGCGGTTCTCTCTGATCTTTACACTGGGCAGCTTTATGAACAATTTCATGACCTTTCCCACAGGCTACATCTTCGATCGGTTTAAGACCACAGTGGCCAGACTGATCGCCATCTTCTTTTATACCACAGCCACCCTGATCATCGCCTTCACAAGCGCCGGATCCGCCGTGCTGCTGTTTCTGGCCATGCCTATGCTG…	;
SLC44A1	Q8WWI5	CE02GH-N	CT	Acquired_Included_in_this_study	TRUE	HGNC:18798	23446	ENSG00000070214		HGNC SLC family	SLC44	SLC44A1		HEK-SLC44A1-WTOE-p1	PD0164-5	pJTI_R4_Strp_HA_Ct-SLC44A1	pJTI_R4_Strp_HA_Ct	codon-optimized cDNA	ATGGGATGCTGTAGCTCCGCCTCTAGCGCCGCCCAGTCCTCTAAGAGGGAGTGGAAGCCTCTGGAGGACCGCTCCTGCACCGATATCCCATGGCTGCTGCTGTTCATCCTGTTTTGCATCGGCATGGGCTTCATCTGTGGCTTTTCTATCGCAACAGGAGCAGCAGCAAGGCTGGTGAGCGGCTACGACTCCTATGGCAACATCTGCGGCCAGAAGAATACCAAGCTGGAGGCCATCCCAAACAGCGGCATGGATCACACACAGAGAAAGTACGTGTTCTTTCTGGACCCCTGTAACCTGGATCTGATCAATCGGAAGATCAAGAGCGTGGCCCTGTGCGTGGCAGCATGTCCCAGACAGGAGCTGAAGACCCTGTCCGATGTGCAGAAGTTCGCCGAG…	;
SLC44A2	Q8IWA5	CE02H0-Q	CT	Acquired_Included_in_this_study	TRUE	HGNC:17292	57153	ENSG00000129353		HGNC SLC family	SLC44	SLC44A2		HEK-SLC44A2-WTOE-p1	PD01HC-6	pJTI_R4_Strp_HA_Ct-SLC44A2	pJTI_R4_Strp_HA_Ct	codon-optimized cDNA	ATGGGCGACGAGCGGCCCCACTACTATGGCAAGCACGGCACCCCCCAGAAGTACGACCCCACCTTCAAGGGCCCAATCTATAACAGAGGCTGCACCGATATCATCTGCTGCGTGTTCCTGCTGCTGGCAATCGTGGGATACGTGGCAGTGGGAATCATCGCATGGACCCACGGCGACCCCAGAAAAGTGATCTACCCTACAGATAGCCGCGGCGAGTTCTGTGGCCAGAAGGGCACCAAGAACGAGAATAAGCCATACCTGTTCTACTTCAACATCGTGAAGTGCGCCTCCCCCCTGGTGCTGCTGGAGTTTCAGTGTCCAACCCCCCAGATCTGCGTGGAGAAGTGTCCCGACAGGTACCTGACATATCTGAATGCCCGGAGCTCCAGAGATTTCGAG…	;
SLC44A3	Q8N4M1	CE02HC-3	CT	Acquired_Included_in_this_study	TRUE	HGNC:28689	126969	ENSG00000143036		HGNC SLC family	SLC44	SLC44A3		HEK-SLC44A3-WTOE-p1	PD01HE-2	pJTI_R4_Strp_HA_Ct-SLC44A3	pJTI_R4_Strp_HA_Ct	codon-optimized cDNA	ATGCACTGCCTGGGCGCCGAGTACCTGGTGAGCGCCGAGGGAGCACCAAGGCAGAGAGAGTGGCGGCCTCAGATCTATAGAAAGTGTACAGACACCGCCTGGCTGTTCCTGTTCTTTCTGTTTTGGACCGGCCTGGTGTTCATCATGGGCTACAGCGTGGTGGCAGGAGCAGCAGGCAGGCTGCTGTTCGGCTATGACTCCTTTGGCAACATGTGCGGCAAGAAGAATTCCCCAGTGGAGGGAGCACCACTGTCTGGACAGGATATGACACTGAAGAAGCACGTGTTCTTTATGAACTCCTGTAATCTGGAGGTGAAGGGCACCCAGCTGAACCGCATGGCCCTGTGCGTGTCTAATTGTCCAGAGGAGCAGCTGGACAGCCTGGAGGAGGTGCAGTTC…	;
SLC44A4	Q53GD3	CE02HV-C	CT	Acquired_Included_in_this_study	TRUE	HGNC:13941	80736	ENSG00000204385		HGNC SLC family	SLC44	SLC44A4		HEK-SLC44A4-WTOE-p1	PD01HF-4	pJTI_R4_Strp_HA_Ct-SLC44A4	pJTI_R4_Strp_HA_Ct	codon-optimized cDNA	ATGGGCGGCAAGCAGAGGGATGAGGACGATGAGGCCTACGGCAAGCCAGTGAAGTATGACCCCTCTTTCAGAGGCCCTATCAAGAACAGGAGCTGCACCGATGTGATCTGCTGCGTGCTGTTCCTGCTGTTTATCCTGGGCTACATCGTGGTGGGCATCGTGGCCTGGCTGTACGGCGATCCACGCCAGGTGCTGTATCCCCGGAATAGCACAGGCGCCTACTGTGGCATGGGCGAGAACAAGGACAAGCCCTACCTGCTGTATTTCAATATCTTTTCCTGCATCCTGAGCTCCAACATCATCTCTGTGGCCGAGAATGGCCTGCAGTGTCCTACCCCACAGGTGTGCGTGTCTAGCTGTCCCGAGGACCCTTGGACAGTGGGCAAGAACGAGTTTTCT…	;
SLC44A5	Q8NCS7	CE064G-5	CT	Acquired_Included_in_this_study	TRUE	HGNC:28524	204962	ENSG00000137968		HGNC SLC family	SLC44	SLC44A5		HEK-SLC44A5-WTOE-p3	PD04SH-S	pJTI_R4_Strp_HA_Ct-SLC44A5_v2	pJTI_R4_Strp_HA_Ct	codon-optimized cDNA	ATGAATGATACCGAGAAGCCTGCCGACACACCATCCGAGGAGGAGGATTTTGGCGACCCCAGAACCTACGATCCTGACTTCAAGGGCCCAGTGGCCAACAGGTCTTGCACAGATGTGCTGTGCTGTATGATCTTTCTGCTGTGCATCATCGGCTACATCGTGCTGGGACTGGTGGCATGGGTGCACGGCGATCCAAGGAGAGCCGCCTATCCCACAGACAGCCAGGGACACTTCTGCGGACAGAAGGGAACCCCTAACGAGAATAAGACAATCCTGTTCTACTTCAACCTGCTGCGCTGCACCTCTCCTAGCGTGCTGCTGAATCTGCAGTGTCCAACCACACAGATCTGCGTGAGCAAGTGTCCAGAGAAGTTTCTGACCTACGTGGAGATGCAGCTG…	;
SLC45A1	Q9Y2W3	CE02F9-F	CT	Acquired_Included_in_this_study	TRUE	HGNC:17939	50651	ENSG00000162426		HGNC SLC family	SLC45	SLC45A1	MFS	HEK-SLC45A1-WTOE-p1	PD00KP-7	pJTI_R4_Strp_HA_Ct-SLC45A1	pJTI_R4_Strp_HA_Ct	codon-optimized cDNA	ATGCTGCAGCAGCCAGGACCTAGGCCAGGCCGCCAGCAGCCCTCCGGCGACAGGGATGCATGCAGGCTGCACCCTCAGGGCAGGCCCCCTGCCCTGCCAACCATGATCCCTGCAGCAAGCTCCACACCACCAGGCGACGCACTGTTCCCAAGCGTGGCACCCCAGGATTTTTGGCGCTCCCAGGTGACCGGATACAGCGGATCCGTGACAAGGCACCTGTCCCACCGCGCCAACAACTTCAAGCGGCACCCTAAGCGGAGAAAGTGCATCAGACCAAGCCCTCCACCCCCTCCAAACACCCCCTGTCCTCTGGAGCTGGTGGACTTCGGCGATCTGCACCCCCAGCGGTCCTTCAGAGAGCTGCTGTTTAATGGCTGCATCCTGTTCGGCATCGAGTTT…	;
SLC45A2	Q9UMX9	CE02FR-W	CT	Acquired_Included_in_this_study	TRUE	HGNC:16472	51151	ENSG00000164175		HGNC SLC family	SLC45	SLC45A2	MFS	HEK-SLC45A2-WTOE-p1	PD00KW-2	pJTI_R4_Strp_HA_Ct-SLC45A2	pJTI_R4_Strp_HA_Ct	codon-optimized cDNA	ATGGGCTCTAACAGCGGCCAGGCCGGCAGACACATCTACAAGAGCCTGGCCGACGATGGCCCATTCGACTCCGTGGAGCCCCCTAAGAGACCCACCTCCAGGCTGATCATGCACTCTATGGCCATGTTTGGCAGGGAGTTCTGCTACGCCGTGGAGGCCGCCTATGTGACACCTGTGCTGCTGAGCGTGGGCCTGCCAAGCTCCCTGTATAGCATCGTGTGGTTTCTGTCCCCCATCCTGGGCTTCCTGCTGCAGCCTGTGGTGGGATCCGCCTCTGATCACTGTCGCTCCAGATGGGGCCGGAGAAGGCCCTACATCCTGACCCTGGGCGTGATGATGCTGGTGGGCATGGCCCTGTATCTGAACGGAGCAACAGTGGTGGCCGCCCTGATCGCAAAT…	;
SLC45A3	Q96JT2	CE07HZ-G	CT	Acquired_Included_in_this_study	TRUE	HGNC:8642	85414	ENSG00000158715		HGNC SLC family	SLC45	SLC45A3	MFS	HEK-SLC45A3-WTOE-p3	PD0584-C	pJTI_R4_Strp_HA_Ct-SLC45A3_v2	pJTI_R4_Strp_HA_Ct	codon-optimized cDNA	ATGGTCCAGAGGCTGTGGGTCTCAAGGCTGCTGCGGCATAGAAAGGCTCAGCTGCTGCTGGTGAACCTGCTGACATTCGGACTGGAAGTGTGCCTGGCAGCAGGAATCACATACGTGCCACCTCTGCTGCTGGAAGTGGGAGTGGAGGAGAAGTTCATGACCATGGTGCTGGGAATCGGACCAGTGCTGGGCCTGGTGTGCGTGCCACTGCTGGGATCTGCCAGCGACCACTGGAGGGGCCGGTATGGCCGGAGAAGGCCCTTCATCTGGGCCCTGTCTCTGGGCATCCTGCTGAGCCTGTTTCTGATCCCTAGGGCAGGATGGCTGGCAGGCCTGCTGTGCCCAGATCCTAGACCACTGGAGCTGGCCCTGCTGATCCTGGGAGTGGGCCTGCTGGAC…	;
SLC45A4	Q5BKX6	CE0659-S	CT	Acquired_Included_in_this_study	TRUE	HGNC:29196	57210	ENSG00000022567		HGNC SLC family	SLC45	SLC45A4	MFS	HEK-SLC45A4-WTOE-p3	PD04SN-N	pJTI_R4_Strp_HA_Ct-SLC45A4_v2	pJTI_R4_Strp_HA_Ct	codon-optimized cDNA	ATGAAGATGGCTCCCCAGAACGCTGATCCCGAGTCTATGCAGGTCCAGGAACTGTCCGTCCCACTGCCCGACCCCCAGAAAGCAGGAGGCGCCGAGGCCGAGAACTGCGAGACCATCTCTGAGGGCTCCATCGACAGAATCCCCATGAGACTGTGGGTAATGCACGGCGCCGTGATGTTCGGCCGCGAGTTTTGTTACGCCATGGAGACCGCCCTGGTGACCCCTATCCTGCTGCAGATCGGCCTGCCAGAGCAGTATTACTCCCTGACCTGGTTCCTGTCCCCAATCCTGGGCCTGATCTTCACACCCCTGATCGGCAGCGCCTCTGATAGGTGCACACTGTCTTGGGGCAGACGGAGACCTTTCATCCTGGCCCTGTGCGTGGGCGTGCTGTTTGGC…	;
SLC46A1	Q96NT5	CE02H1-U	CT	Acquired_Included_in_this_study	TRUE	HGNC:30521	113235	ENSG00000076351		HGNC SLC family	SLC46	SLC46A1	MFS	HEK-SLC46A1-WTOE-p1	PD01HM-X	pJTI_R4_Strp_HA_Ct-SLC46A1	pJTI_R4_Strp_HA_Ct	codon-optimized cDNA	ATGGAGGGATCTGCCAGCCCACCTGAGAAGCCAAGGGCAAGGCCAGCAGCAGCCGTGCTGTGCAGGGGCCCTGTGGAGCCACTGGTGTTCCTGGCCAACTTTGCCCTGGTGCTGCAGGGCCCACTGACCACACAGTACCTGTGGCACCGGTTCAGCGCCGACCTGGGATATAACGGAACCAGGCAGAGAGGCGGCTGTAGCAATAGATCCGCCGATCCCACCATGCAGGAGGTGGAGACCCTGACATCCCACTGGACACTGTACATGAATGTGGGCGGCTTCCTGGTGGGCCTGTTTAGCTCCACACTGCTGGGAGCATGGTCCGACTCTGTGGGCCGGAGACCTCTGCTGGTGCTGGCAAGCCTGGGACTGCTGCTGCAGGCCCTGGTGTCCGTGTTC…	;
SLC46A2	Q9BY10	CE02HE-M	CT	Acquired_Included_in_this_study	TRUE	HGNC:16055	57864	ENSG00000119457		HGNC SLC family	SLC46	SLC46A2	MFS	HEK-SLC46A2-WTOE-p1	PD01HN-G	pJTI_R4_Strp_HA_Ct-SLC46A2	pJTI_R4_Strp_HA_Ct	codon-optimized cDNA	ATGTCCCCAGAGGTGACATGCCCAAGGAGAGGACACCTGCCAAGGTTCCACCCTAGAACCTGGGTGGAGCCTGTGGTGGCAAGCTCCCAGGTGGCAGCAAGCCTGTACGACGCAGGACTGCTGCTGGTGGTGAAGGCATCCTATGGAACCGGAGGATCTAGCAACCACTCCGCCTCTCCAAGCCCAAGGGGCGCCCTGGAGGATCAGCAGCAGCGCGCCATCAGCAACTTCTACATCATCTATAATCTGGTGGTGGGACTGAGCCCACTGCTGTCCGCCTACGGACTGGGATGGCTGTCTGACCGGTATCACAGAAAGATCTCTATCTGCATGAGCCTGCTGGGCTTTCTGCTGAGCAGGCTGGGCCTGCTGCTGAAGGTGCTGCTGGATTGGCCTGTG…	;
SLC46A3	Q7Z3Q1	CE02HW-5	CT	Acquired_Included_in_this_study	TRUE	HGNC:27501	283537	ENSG00000139508		HGNC SLC family	SLC46	SLC46A3	MFS	HEK-SLC46A3-WTOE-p1	PD01HP-Y	pJTI_R4_Strp_HA_Ct-SLC46A3	pJTI_R4_Strp_HA_Ct	codon-optimized cDNA	ATGAAGATCCTGTTCGTGGAGCCTGCCATCTTTCTGAGCGCCTTCGCCATGACCCTGACAGGCCCACTGACCACACAGTACGTGTATCGGAGAATCTGGGAGGAGACCGGCAATTACACCTTCAGCTCCGACAGCAACATCTCCGAGTGTGAGAAGAATAAGTCTAGCCCTATCTTCGCCTTTCAGGAGGAGGTGCAGAAGAAGGTGTCCCGGTTCAACCTGCAGATGGACATCTCCGGCCTGATCCCAGGCCTGGTGTCTACCTTTATCCTGCTGAGCATCTCCGATCACTACGGCAGAAAGTTCCCCATGATCCTGTCCTCTGTGGGCGCCCTGGCCACCAGCGTGTGGCTGTGCCTGCTGTGCTATTTCGCCTTTCCATTCCAGCTGCTGATCGCC…	;
SLC47A2	Q86VL8	CE05XW-P	CT	Acquired_Included_in_this_study	TRUE	HGNC:26439	146802	ENSG00000180638		HGNC SLC family	SLC47	SLC47A2		HEK-SLC47A2-WTOE-p3	PD04N7-S	pJTI_R4_Strp_HA_Ct-SLC47A2_v2	pJTI_R4_Strp_HA_Ct	codon-optimized cDNA	ATGGACTCCCTGCAGGATACCGTGGCCCTGGACCACGGAGGATGCTGTCCCGCCCTGTCTAGGCTGGTGCCTAGAGGATTCGGCACCGAGATGTGGACACTGTTTGCCCTGTCCGGCCCCCTGTTCCTGTTTCAGGTGCTGACATTCATGATCTACATCGTGTCCACCGTGTTTTGCGGACACCTGGGCAAGGTGGAGCTGGCATCTGTGACCCTGGCAGTGGCCTTCGTGAACGTGTGCGGCGTGAGCGTGGGAGTGGGACTGAGCTCCGCCTGTGACACACTGATGTCTCAGAGCTTTGGCTCCCCGAATAAAAAACATGTAGGAGTCATCCTGCAGAGAGGCGCCCTGGTGCTGCTGCTGTGCTGTCTGCCCTGTTGGGCCCTGTTCCTGAACACC…	;
SLC49A3	Q6UXD7	CE02G6-X	CT	Acquired_Included_in_this_study	TRUE	HGNC:26177	84179	ENSG00000169026		HGNC SLC family	SLC49	SLC49A3	MFS	HEK-SLC49A3-WTOE-p1	PD01HV-F	pJTI_R4_Strp_HA_Ct-SLC49A3	pJTI_R4_Strp_HA_Ct	codon-optimized cDNA	ATGGCCGGCCCTACCGAGGCCGAGACAGGACTGGCAGAGCCACGGGCCCTGTGCGCACAGAGGGGACACAGGACCTACGCACGGAGATGGGTGTTCCTGCTGGCCATCTCCCTGCTGAACTGTTCTAATGCCACACTGTGGCTGTCTTTTGCCCCAGTGGCAGACGTGATCGCAGAGGATCTGGTGCTGAGCATGGAGCAGATCAACTGGCTGTCCCTGGTGTATCTGGTGGTGTCTACCCCTTTCGGCGTGGCCGCCATCTGGATCCTGGACTCCGTGGGACTGAGGGCAGCAACAATCCTGGGAGCCTGGCTGAACTTTGCCGGCTCTGTGCTGCGCATGGTGCCTTGCATGGTGGTGGGCACCCAGAATCCATTCGCCTTTCTGATGGGAGGACAG…	;
SLC49A4	Q96SL1	CE024P-5	CT	Acquired_Included_in_this_study	TRUE	HGNC:16628	84925	ENSG00000138463		HGNC SLC family	SLC49	SLC49A4		HEK-DIRC2-WTOE-p1	PD016W-F	pJTI_R4_Strp_HA_Ct-DIRC2	pJTI_R4_Strp_HA_Ct	codon-optimized cDNA		;
SLC4A1	P02730	CE06E1-F	CT	Acquired_Included_in_this_study	TRUE	HGNC:11027	6521	ENSG00000004939	1BH7;1BNX;1BTQ;1BTR;1BTS;1BTT;1BZK;1HYN;2BTA;2BTB;3BTB;4KY9;4YZF	HGNC SLC family	SLC4	SLC4A1	APC	HEK-SLC4A1-WTOE-p3	PD04V6-Q	pJTI_R4_Strp_HA_Ct-SLC4A1_v2	pJTI_R4_Strp_HA_Ct	codon-optimized cDNA	ATGGAGGAGCTGCAGGACGATTACGAGGACATGATGGAGGAGAACCTGGAGCAGGAGGAGTATGAGGACCCCGATATCCCTGAGTCCCAGATGGAGGAGCCAGCAGCACACGATACCGAGGCAACCGCCACAGACTACCACACCACATCTCACCCCGGCACACACAAGGTGTATGTGGAGCTGCAGGAGCTGGTCATGGATGAGAAGAATCAGGAGCTGCGGTGGATGGAGGCCGCCAGATGGGTGCAGCTGGAGGAGAACCTGGGAGAGAATGGAGCATGGGGCAGACCCCACCTGTCCCACCTGACATTTTGGTCTCTGCTGGAGCTGCGGAGAGTGTTCACCAAGGGCACAGTGCTGCTGGACCTGCAGGAGACCTCTCTGGCAGGAGTGGCAAAC…	;
SLC4A10	Q6U841	CE037G-H	NT	Acquired_Included_in_this_study	TRUE	HGNC:13811	57282	ENSG00000144290		HGNC SLC family	SLC4	SLC4A10	APC	HEK-SLC4A10-WTOE-p2	PD03TW-M	pJTI_R4_Strp_HA_Nt-SLC4A10	pJTI_R4_Strp_HA_Nt	codon-optimized cDNA	ATGGAGATCAAGGATCAGGGCGCCCAGATGGAGCCTCTGCTGCCAACCCGGAACGATGAGGAGGCCGTGGTGGACAGGGGAGGAACCAGATCCATCCTGAAGACACACTTCGAGAAGGAGGACCTGGAGGGCCACCGGACACTGTTTATCGGAGTGCACGTGCCACTGGGAGGAAGAAAGAGCCACCGGAGACACAGGCACAGGGGACACAAGCACCGGAAGAGAGATAGGGAGAGGGACTCTGGACTGGAGGATGGAAGGGAGAGCCCTTCCTTTGACACCCCAAGCCAGAGAGTGCAGTTCATCCTGGGCACAGAGGACGATGACGAGGAGCACATCCCCCACGATCTGTTCACCGAGCTGGACGAGATCTGCTGGAGAGAAGGAGAGGACGCAGAG…	;
SLC4A11	Q8NBS3	CE02HF-T	CT	Acquired_Included_in_this_study	TRUE	HGNC:16438	83959	ENSG00000088836		HGNC SLC family	SLC4	SLC4A11	APC	HEK-SLC4A11-WTOE-p1	PD01HX-9	pJTI_R4_Strp_HA_Ct-SLC4A11	pJTI_R4_Strp_HA_Ct	codon-optimized cDNA	ATGAGCCAAGTGGGAGGAAGGGGCGATAGGTGCACACAGGAGGTGCAGGGACTGGTGCACGGAGCAGGCGACCTGTCCGCCTCTCTGGCCGAGAACTCCCCCACCATGTCTCAGAATGGCTATTTCGAGGATAGCTCCTACTATAAGTGTGACACCGACGATACATTTGAGGCAAGGGAGGAGATCCTGGGCGACGAGGCCTTCGATACCGCCAACTCTAGCATCGTGAGCGGCGAGTCCATCCGCTTCTTTGTGAACGTGAATCTGGAGATGCAGGCCACAAACACCGAAAATGAAGCAACCAGCGGCGGATGCGTGCTGCTGCACACCTCTCGCAAGTACCTGAAGCTGAAGAACTTCAAGGAGGAGATCCGGGCCCACAGAGACCTGGATGGCTTC…	;
SLC4A2	P04920	CE07W3-Z	CT	Acquired_Included_in_this_study	TRUE	HGNC:11028	6522	ENSG00000164889		HGNC SLC family	SLC4	SLC4A2	APC						ATGAGCTCCGCCCCACGGAGACCCGCAAAGGGAGCAGATTCTTTCTGCACACCAGAGCCAGAGAGCCTGGGACCTGGAACCCCAGGATTTCCAGAACAGGAGGAGGACGAGCTGCACCGCACCCTGGGAGTGGAGCGGTTCGAGGAGATCCTGCAGGAGGCAGGAAGCAGAGGAGGAGAGGAGCCAGGCAGGTCTTACGGAGAGGAGGATTTTGAGTATCACAGACAGTCTAGCCACCACATCCACCACCCACTGAGCACACACCTGCCACCTGACGCAAGGCGCCGGAAGACCCCTCAGGGCCCAGGAAGGAAGCCAAGAAGGCGCCCCGGAGCATCTCCTACCGGAGAGACCCCAACAATCGAGGAGGGAGAGGAGGACGAGGATGAGGCAAGCGAG…	;
SLC4A3	P48751	CE07W4-P	CT	Acquired_Included_in_this_study	TRUE	HGNC:11029	6508	ENSG00000114923		HGNC SLC family	SLC4	SLC4A3	APC						ATGGCCAACGGCGTGATCCCACCTCCAGGAGGAGCAAGCCCACTGCCTCAGGTGCGGGTGCCCCTGGAGGAGCCCCCTCTGTCCCCTGACGTGGAGGAGGAGGACGATGACCTGGGCAAGACCCTGGCCGTGTCTAGATTTGGCGATCTGATCAGCAAGCCACCAGCATGGGACCCAGAGAAGCCTTCTCGGAGCTATTCCGAGAGAGATTTCGAGTTTCACAGGCACACAAGCCACCACACCCACCACCCACTGTCCGCCAGGCTGCCTCCACCCCACAAGCTGCGGAGACTGCCTCCAACATCCGCCAGGCACACCAGGCGCAAGCGCAAGAAGGAGAAGACATCCGCCCCACCTTCTGAGGGAACCCCACCAATCCAGGAGGAGGGAGGAGCAGGC…	;
SLC4A4	Q9Y6R1	CE07W7-5	NT	Acquired_Included_in_this_study	TRUE	HGNC:11030	8671	ENSG00000080493		HGNC SLC family	SLC4	SLC4A4	APC						ATGGAGGACGAGGCCGTGCTGGATAGGGGAGCAAGCTTCCTGAAGCACGTGTGCGACGAGGAGGAGGTGGAGGGCCACCACACCATCTACATCGGCGTGCACGTGCCCAAGAGCTATCGGAGAAGGCGCCGGCACAAGAGAAAGACAGGCCACAAGGAGAAGAAGGAGAAGGAGAGGATCTCCGAGAACTACTCCGACAAGTCTGATATCGAGAATGCCGACGAGAGCTCCTCTAGCATCCTGAAGCCCCTGATCTCTCCTGCAGCAGAGAGGATCCGGTTCATCCTGGGAGAGGAGGACGATAGCCCAGCACCACCTCAGCTGTTTACCGAGCTGGACGAGCTGCTGGCCGTGGATGGCCAGGAGATGGAGTGGAAGGAGACAGCCCGCTGGATCAAG…	;
SLC4A5	Q9BY07	CE07W5-R	CT	Acquired_Included_in_this_study	TRUE	HGNC:18168	57835	ENSG00000188687		HGNC SLC family	SLC4	SLC4A5	APC						ATGAAGGTGAAGGAGGAGAAGGCCGGCGTGGGCAAGCTGGACCACACCAACCACCGGAGAAGGTTCCCCGATCAGAAGGAGTGCCCACCTATCCACATCGGACTGCCAGTGCCTACCTACCCTCAGAGAAAGACAGATCAGAAGGGCCACCTGTCTGGCCTGCAGAAGGTGCACTGGGGACTGAGGCCAGACCAGCCACAGCAGGAGCTGACCGGACCTGGAAGCGGAGCAAGCTCCCAGGACTCTAGCATGGATCTGATCTCTAGAACAAGGAGCCCAGCAGCAGAGCAGCTGCAGGACATCCTGGGAGAGGAGGATGAGGCCCCAAATCCCACCCTGTTTACAGAGATGGATACCCTGCAGCACGACGGCGATCAGATGGAGTGGAAGGAGAGCGCC…	;
SLC4A7	Q9Y6M7	CE065A-9	CT	Acquired_Included_in_this_study	TRUE	HGNC:11033	9497	ENSG00000033867		HGNC SLC family	SLC4	SLC4A7	APC	HEK-SLC4A7-WTOE-p3	PD04SP-H	pJTI_R4_Strp_HA_Ct-SLC4A7_v2	pJTI_R4_Strp_HA_Ct	codon-optimized cDNA	ATGGAGAGGTTCCGCCTGGAGAAGAAGCTGCCTGGCCCAGATGAGGAGGCCGTGGTGGACCTGGGCAAGACCAGCTCCACAGTGAATACCAAGTTTGAGAAGGAGGAGCTGGAGAGCCACAGGGCCGTGTACATCGGAGTGCACGTGCCCTTCTCCAAGGAGTCTCGGAGAAGGCACCGGCACAGAGGCCACAAGCACCACCACCGCCGGAGAAAGGACAAGGAGTCTGATAAGGAGGACGGCCGGGAGTCTCCTAGCTATGATACCCCAAGCCAGAGAGTGCAGTTTATCCTGGGCACAGAGGACGATGACGAGGAGCACATCCCTCACGATCTGTTCACCGAGATGGACGAGCTGTGCTACCGGGATGGCGAGGAGTATGAGTGGAAGGAGACAGCC…	;
SLC4A8	Q2Y0W8	CE07GG-U	NT	Acquired_Included_in_this_study	TRUE	HGNC:11034	9498	ENSG00000050438	5JHO	HGNC SLC family	SLC4	SLC4A8	APC	HEK-SLC4A8-WTOE-p2	PD0573-1	pJTI_R4_Strp_HA_Nt-SLC4A8	pJTI_R4_Strp_HA_Nt	codon-optimized cDNA	ATGCCTGCAGCAGGATCTAACGAGCCAGACGGCGTGCTGAGCTACCAGAGGCCAGACGAGGAGGCAGTGGTGGATCAGGGAGGCACCTCTACAATCCTGAATATCCACTACGAGAAGGAGGAGCTGGAGGGCCACCGGACACTGTATGTGGGCGTGCGCATGCCACTGGGCCGGCAGAGCCACAGACACCACAGGACCCACGGACAGAAGCACCGGAGAAGGGGAAGGGGCAAGGGAGCAAGCCAGGGAGAGGAGGGCCTGGAGGCCCTGGCACACGACACACCTTCCCAGCGGGTGCAGTTTATCCTGGGCACCGAGGAGGATGAGGAGCACGTGCCACACGAGCTGTTCACAGAGCTGGACGAGATCTGCATGAAGGAGGGCGAGGATGCAGAGTGG…	;
SLC4A9	Q96Q91	CE02H3-6	CT	Acquired_Included_in_this_study	TRUE	HGNC:11035	83697	ENSG00000113073		HGNC SLC family	SLC4	SLC4A9	APC	HEK-SLC4A9-WTOE-p1	PD01K0-N	pJTI_R4_Strp_HA_Ct-SLC4A9	pJTI_R4_Strp_HA_Ct	codon-optimized cDNA	ATGGAGATGAAGCTGCCAGGACAGGAGGGATTCGAGGCAAGCTCCGCCCCAAGGAACATCCCAAGCGGAGAGCTGGACTCCAATCCTGATCCAGGAACCGGACCATCCCCTGACGGACCTTCTGATACAGAGAGCAAGGAGCTGGGCGTGCCCAAGGACCCTCTGCTGTTTATCCAGCTGAACGAGCTGCTGGGATGGCCACAGGCCCTGGAGTGGAGAGAGACCGGATCTAGCTCCGCCAGCCTGCTGCTGGATATGGGCGAGATGCCCTCCATCACCCTGTCTACACACCTGCATCACCGGTGGGTGCTGTTCGAGGAGAAGCTGGAGGTGGCAGCAGGCAGATGGTCTGCCCCACACGTGCCCACCCTGGCCCTGCCATCCCTGCAGAAGCTGAGG…	;
SLC51B	Q86UW2	CE0655-3	CT	Acquired_Included_in_this_study	TRUE	HGNC:29956	123264	ENSG00000186198		HGNC SLC family (previous version)	SLC51	SLC51B		HEK-SLC51B-WTOE-p3	PD04SM-V	pJTI_R4_Strp_HA_Ct-SLC51B_v2	pJTI_R4_Strp_HA_Ct	codon-optimized cDNA	ATGGAGCACTCTGAGGGAGCACCAGGCGACCCAGCAGGAACCGTGGTGCCCCAGGAGCTGCTGGAGGAGATGCTGTGGTTCTTTCGGGTGGAGGATGCCTCTCCTTGGAACCACAGCATCCTGGCCCTGGCAGCAGTGGTGGTCATCATCTCCATGGTGCTGCTGGGCCGGAGCATCCAGGCATCCAGAAAGGAGAAGATGCAGCCCCCTGAGAAGGAGACCCCAGAGGTGCTGCACCTGGACGAGGCCAAGGATCACAACTCCCTGAACAATCTGAGGGAGACACTGCTGTCTGAGAAGCCCAATCTGGCCCAGGTGGAGCTGGAGCTGAAGGAGCGCGACGTGCTGAGCGTGTTCCTGCCTGATGTGCCAGAGACAGAGTCC	;
SLC52A1	Q9NWF4	CE02FC-V	CT	Acquired_Included_in_this_study	TRUE	HGNC:30225	55065	ENSG00000132517		HGNC SLC family	SLC52	SLC52A1		HEK-SLC52A1-WTOE-p1	PD01K4-R	pJTI_R4_Strp_HA_Ct-SLC52A1	pJTI_R4_Strp_HA_Ct	codon-optimized cDNA	ATGGCAGCACCTACCCTGGGCAGGCTGGTGCTGACACACCTGCTGGTGGCCCTGTTCGGAATGGGAAGCTGGGCAGCAGTGAACGGAATCTGGGTGGAGCTGCCAGTGGTGGTGAAGGACCTGCCTGAGGGCTGGTCCCTGCCATCTTACCTGAGCGTGGTGGTGGCCCTGGGAAATCTGGGACTGCTGGTGGTGACCCTGTGGAGGCAGCTGGCACCAGGCAAGGGAGAGCAGGTGCCTATCCAGGTGGTGCAGGTGCTGTCCGTGGTGGGCACCGCCCTGCTGGCCCCACTGTGGCACCACGTGGCACCAGTGGCAGGACAGCTGCACTCTGTGGCCTTCCTGACACTGGCCCTGGTGCTGGCCATGGCCTGCTGTACCTCTAACGTGACATTCCTG…	;
SLC5A11	Q8WWX8	CE02HH-S	CT	Acquired_Included_in_this_study	TRUE	HGNC:23091	115584	ENSG00000158865		HGNC SLC family	SLC5	SLC5A11	APC	HEK-SLC5A11-WTOE-p1	PD01K8-W	pJTI_R4_Strp_HA_Ct-SLC5A11	pJTI_R4_Strp_HA_Ct	codon-optimized cDNA	ATGGAGTCCGGCACCAGCTCCCCTCAGCCACCTCAGCTGGACCCACTGGATGCATTCCCTCAGAAGGGCCTGGAGCCAGGCGATATCGCCGTGCTGGTGCTGTACTTCCTGTTTGTGCTGGCAGTGGGACTGTGGAGCACCGTGAAGACAAAGCGGGACACCGTGAAGGGCTATTTTCTGGCAGGAGGCGATATGGTGTGGTGGCCAGTGGGAGCATCTCTGTTCGCCAGCAACGTGGGATCCGGACACTTTATCGGACTGGCAGGATCTGGAGCAGCAACAGGAATCTCCGTGTCTGCCTACGAGCTGAATGGCCTGTTCAGCGTGCTGATGCTGGCCTGGATCTTTCTGCCAATTTATATCGCCGGCCAGGTGACCACAATGCCCGAGTATCTGCGG…	;
SLC5A12	Q1EHB4	CE02K0-E	CT	Acquired_Included_in_this_study	TRUE	HGNC:28750	159963	ENSG00000148942		HGNC SLC family	SLC5	SLC5A12	APC	HEK-SLC5A12-WTOE-p1	PD01K9-E	pJTI_R4_Strp_HA_Ct-SLC5A12	pJTI_R4_Strp_HA_Ct	codon-optimized cDNA	ATGGAGGTGAAGAACTTCGCCGTGTGGGATTACGTGGTGTTTGCCGCCCTGTTCTTTATCAGCTCCGGCATCGGCGTGTTCTTTGCCATCAAGGAGAGGAAGAAGGCCACCTCCAGGGAGTTCCTGGTGGGAGGCCGGCAGATGAGCTTTGGCCCTGTGGGACTGTCCCTGACAGCATCCTTCATGTCTGCCGTGACCGTGCTGGGCACACCAAGCGAGGTGTACAGGTTCGGCGCCTCCTTTCTGGTGTTCTTTATCGCCTATCTGTTTGTGATCCTGCTGACCAGCGAGCTGTTCCTGCCCGTGTTTTACCGCAGCGGCATCACCTCCACATACGAGTATCTGCAGCTGCGGTTCAACAAGCCTGTGAGATACGCCGCCACCGTGATCTATATCGTG…	;
SLC5A2	P31639	CE02KC-X	CT	Acquired_Included_in_this_study	TRUE	HGNC:11037	6524	ENSG00000140675		HGNC SLC family	SLC5	SLC5A2	APC	HEK-SLC5A2-WTOE-p1	PD01KA-B	pJTI_R4_Strp_HA_Ct-SLC5A2	pJTI_R4_Strp_HA_Ct	codon-optimized cDNA	ATGGAGGAGCACACCGAGGCAGGAAGCGCCCCTGAGATGGGCGCCCAGAAGGCCCTGATCGATAACCCAGCCGACATCCTGGTCATCGCCGCCTACTTCCTGCTTGTTATAGGCGTGGGGCTCTGGTCTATGTGCAGAACCAATAGGGGCACAGTGGGCGGCTATTTTCTGGCCGGCAGATCCATGGTGTGGTGGCCAGTGGGAGCAAGCCTGTTCGCCTCCAACATCGGATCTGGACACTTTGTGGGACTGGCAGGAACCGGAGCAGCATCCGGCCTGGCCGTGGCCGGCTTCGAGTGGAATGCCCTGTTTGTGGTGCTGCTGCTGGGATGGCTGTTCGCACCAGTGTACCTGACCGCCGGCGTGATCACAATGCCCCAGTATCTGAGGAAGCGGTTC…	;
SLC5A3	P53794	CE05Z4-B	CT	Acquired_Included_in_this_study	TRUE	HGNC:11038	6526	ENSG00000198743		HGNC SLC family	SLC5	SLC5A3	APC	HEK-SLC5A3-WTOE-p3	PD04NE-P	pJTI_R4_Strp_HA_Ct-SLC5A3_v2	pJTI_R4_Strp_HA_Ct	codon-optimized cDNA	ATGAGGGCCGTGCTGGACACAGCCGATATCGCCATCGTGGCCCTGTACTTCATCCTGGTCATGTGCATCGGCTTCTTTGCCATGTGGAAGTCCAACAGGTCTACCGTGAGCGGCTATTTTCTGGCCGGCCGCAGCATGACATGGGTGACCATCGGCGCCAGCCTGTTCGTGTCCAACATCGGCTCTGAGCACTTTATCGGACTGGCAGGAAGCGGAGCAGCATCCGGCTTCGCCGTGGGCGCCTGGGAGTTTAATGCACTGCTGCTGCTGCAGCTGCTGGGATGGGTGTTCATCCCCATCTACATCCGCTCCGGCGTGTACACAATGCCTGAGTATCTGTCTAAGCGGTTCGGCGGCCACAGAATCCAGGTGTACTTTGCCGCCCTGTCCCTGATCCTG…	;
SLC5A4	Q9NY91	CE04Z7-R	CT	Acquired_Included_in_this_study	TRUE	HGNC:11039	6527	ENSG00000100191		HGNC SLC family	SLC5	SLC5A4	APC	HEK-SLC5A4-WTOE-p3	PD040G-N	pJTI_R4_Strp_HA_Ct-SLC5A4_v2	pJTI_R4_Strp_HA_Ct	codon-optimized cDNA	ATGGCCTCCACCGTGAGCCCATCCACAATCGCAGAGACCCCAGAGCCACCTCCACTGTCCGACCACATCAGAAACGCCGCCGATATCTCTGTGATCGTGATCTACTTCCTGGTGGTCATGGCAGTGGGACTGTGGGCCATGCTGAAGACAAATAGAGGCACCATCGGCGGCTTCTTTCTGGCAGGAAGGGATATGGCATGGTGGCCAATGGGCGCCTCTCTGTTTGCCAGCAACATCGGCTCCAATCACTATGTGGGACTGGCAGGAACAGGAGCAGCAAGCGGCGTGGCCACAGTGACCTTCGAGTGGACCAGCTCCGTGATGCTGCTGATCCTGGGCTGGATCTTTGTGCCAATCTACATCAAGTCCGGCGTGATGACCATGCCCGAGTACCTTAAA…	;
SLC5A6	Q9Y289	CE02GR-C	CT	Acquired_Included_in_this_study	TRUE	HGNC:11041	8884	ENSG00000138074		HGNC SLC family	SLC5	SLC5A6	APC	HEK-SLC5A6-WTOE-p1	PD01KF-0	pJTI_R4_Strp_HA_Ct-SLC5A6	pJTI_R4_Strp_HA_Ct	codon-optimized cDNA	ATGTCCGTGGGCGTGTCCACATCTGCCCCACTGTCCCCTACCTCTGGCACAAGCGTGGGCATGTCCACCTTTTCTATCATGGACTACGTGGTGTTCGTGCTGCTGCTGGTGCTGTCTCTGGCAATCGGACTGTATCACGCATGCAGGGGATGGGGCCGGCACACCGTGGGAGAGCTGCTGATGGCCGATCGGAAGATGGGCTGTCTGCCTGTGGCCCTGTCTCTGCTGGCCACATTCCAGAGCGCCGTGGCAATCCTGGGAGTGCCATCCGAGATCTACAGATTCGGCACCCAGTATTGGTTTCTGGGCTGCTGTTACTTCCTGGGCCTGCTGATCCCTGCCCACATCTTCATCCCAGTGTTTTATAGGCTGCACCTGACAAGCGCCTACGAGTATCTG…	;
SLC5A7	Q9GZV3	CE02H5-4	CT	Acquired_Included_in_this_study	TRUE	HGNC:14025	60482	ENSG00000115665		HGNC SLC family	SLC5	SLC5A7	APC	HEK-SLC5A7-WTOE-p1	PD01KG-6	pJTI_R4_Strp_HA_Ct-SLC5A7	pJTI_R4_Strp_HA_Ct	codon-optimized cDNA	ATGGCCTTCCACGTGGAGGGCCTGATCGCCATCATCGTGTTTTACCTGCTGATCCTGCTGGTGGGAATCTGGGCAGCATGGAGGACAAAGAACAGCGGATCCGCCGAGGAGAGGAGCGAGGCAATCATCGTGGGAGGAAGGGACATCGGACTGCTGGTGGGCGGCTTCACCATGACAGCAACCTGGGTGGGAGGAGGCTACATCAATGGAACCGCAGAGGCCGTGTACGTGCCAGGATATGGACTGGCATGGGCACAGGCACCTATCGGATATTCTCTGAGCCTGATCCTGGGCGGCCTGTTCTTTGCCAAGCCAATGCGGTCCAAGGGCTACGTGACCATGCTGGATCCCTTCCAGCAGATCTATGGCAAGAGAATGGGCGGCCTGCTGTTTATCCCT…	;
SLC5A8	Q8N695	CE06CK-6	CT	Acquired_Included_in_this_study	TRUE	HGNC:19119	160728	ENSG00000256870		HGNC SLC family	SLC5	SLC5A8	APC	HEK-SLC5A8-WTOE-p3	PD04VA-2	pJTI_R4_Strp_HA_Ct-SLC5A8_v2	pJTI_R4_Strp_HA_Ct	codon-optimized cDNA	ATGGACACACCTAGGGGCATCGGCACCTTCGTGGTGTGGGATTACGTGGTGTTTGCCGGCATGCTGGTCATCTCTGCCGCCATCGGGATCTACTACGCATTCGCTGGTGGAGGACAGCAGACCAGCAAGGACTTTCTGATGGGCGGCCGGAGAATGACAGCAGTGCCTGTGGCCCTGAGCCTGACCGCATCTTTCATGAGCGCCGTGACAGTGCTGGGAACCCCATCCGAGGTGTACCGCTTCGGCGCCATCTTTTCTATCTTCGCCTTTACCTATTTCTTTGTGGTGGTCATCAGCGCCGAGGTGTTCCTGCCCGTGTTTTACAAGCTGGGCATCACATCCACCTACGAGTATCTGGAGCTGCGGTTCAATAAGTGCGTGAGACTGTGCGGCACCGTG…	;
SLC5A9	Q2M3M2	CE0360-A	NT	Acquired_Included_in_this_study	TRUE	HGNC:22146	200010	ENSG00000117834		HGNC SLC family	SLC5	SLC5A9	APC	HEK-SLC5A9-WTOE-p2	PD03SF-4	pJTI_R4_Strp_HA_Nt-SLC5A9	pJTI_R4_Strp_HA_Nt	codon-optimized cDNA	ATGAGCAAGGAGCTGGCCGCCATGGGACCAGGAGCATCCGGCGACGGCGTGCGGACCGAGACAGCCCCCCACATCGCCCTGGACTCCAGAGTGGGACTGCACGCCTACGATATCTCTGTGGTGGTCATCTACTTCGTGTTTGTGATCGCCGTGGGCATCTGGAGCTCCATCAGGGCAAGCAGGGGAACCATCGGAGGATACTTCCTGGCCGGCAGATCCATGTCTTGGTGGCCCATCGGCGCCTCTCTGATGTCTAGCAACGTGGGAAGCGGACTGTTTATCGGACTGGCAGGCACAGGAGCAGCAGGAGGACTGGCAGTGGGAGGATTCGAGTGGAATGCAACCTGGCTGCTGCTGGCCCTGGGATGGGTGTTTGTGCCCGTGTACATCGCAGCAGGA…	;
SLC6A1	P30531	CE02KE-G	CT	Acquired_Included_in_this_study	TRUE	HGNC:11042	6529	ENSG00000157103		HGNC SLC family	SLC6	SLC6A1	APC	HEK-SLC6A1-WTOE-p1	PD01KM-K	pJTI_R4_Strp_HA_Ct-SLC6A1	pJTI_R4_Strp_HA_Ct	codon-optimized cDNA	ATGGCCACAAACGGCTCCAAGGTGGCCGACGGCCAGATCTCCACCGAGGTGTCTGAGGCCCCTGTGGCCAATGATAAGCCAAAGACACTGGTGGTGAAGGTGCAGAAGAAGGCAGCAGACCTGCCTGACAGGGATACCTGGAAGGGCAGATTCGATTTTCTGATGTCTTGCGTGGGATACGCAATCGGACTGGGAAACGTGTGGCGGTTCCCATACCTGTGCGGCAAGAATGGCGGCGGCGCCTTTCTGATCCCTTACTTCCTGACACTGATCTTTGCCGGCGTGCCACTGTTTCTGCTGGAGTGCAGCCTGGGCCAGTATACCTCCATCGGAGGACTGGGCGTGTGGAAGCTGGCACCCATGTTCAAGGGAGTGGGACTGGCAGCAGCCGTGCTGTCC…	;
SLC6A11	P48066	CE02FF-H	CT	Acquired_Included_in_this_study	TRUE	HGNC:11044	6538	ENSG00000132164		HGNC SLC family	SLC6	SLC6A11	APC	HEK-SLC6A11-WTOE-p1	PD01KN-8	pJTI_R4_Strp_HA_Ct-SLC6A11	pJTI_R4_Strp_HA_Ct	codon-optimized cDNA	ATGACCGCAGAGAAGGCCCTGCCACTGGGAAATGGCAAGGCAGCAGAGGAGGCAAGAGAGAGCGAGGCCCCTGGAGGAGGATGCAGCTCCGGAGGAGCAGCACCTGCCCGGCACCCAAGAGTGAAGAGGGATAAGGCCGTGCACGAGCGCGGCCACTGGAACAATAAGGTGGAGTTCGTGCTGTCCGTGGCAGGAGAGATCATCGGACTGGGCAACGTGTGGCGGTTCCCCTACCTGTGCTATAAGAACGGCGGCGGCGCCTTTCTGATCCCATACGTGGTGTTCTTTATCTGCTGTGGCATCCCCGTGTTCTTTCTGGAGACCGCCCTGGGACAGTTCACAAGCGAGGGAGGCATCACCTGCTGGAGGAAGGTGTGCCCTCTGTTTGAGGGCATCGGC…	;
SLC6A12	P48065	CE06EC-1	CT	Acquired_Included_in_this_study	TRUE	HGNC:11045	6539	ENSG00000111181		HGNC SLC family	SLC6	SLC6A12	APC	HEK-SLC6A12-WTOE-p3	PD04VN-M	pJTI_R4_Strp_HA_Ct-SLC6A12_v2	pJTI_R4_Strp_HA_Ct	codon-optimized cDNA	ATGGACGGCAAGGTGGCAGTGCAGGAGTGTGGACCACCTGCCGTGTCCTGGGTGCCAGAGGAGGGAGAGAAGCTGGACCAGGAGGACGAGGATCAGGTGAAGGATCGCGGCCAGTGGACCAACAAGATGGAGTTTGTGCTGTCTGTGGCCGGCGAGATCATCGGCCTGGGCAACGTGTGGCGGTTCCCCTACCTGTGCTATAAGAATGGCGGCGGCGCCTTCTTTATCCCCTACTTTATCTTCTTTTTCGTGTGCGGCATCCCCGTGTTCTTCCTGGAGGTGGCCCTGGGCCAGTATACCTCCCAGGGCTCTGTGACAGCCTGGAGAAAGATCTGCCCACTGTTCCAGGGAATCGGACTGGCCTCCGTGGTCATCGAGTCTTACCTGAACGTGTACTAT…	;
SLC6A14	Q9UN76	CE02GS-5	CT	Acquired_Included_in_this_study	TRUE	HGNC:11047	11254	ENSG00000268104		HGNC SLC family	SLC6	SLC6A14	APC	HEK-SLC6A14-WTOE-p1	PD0160-Z	pJTI_R4_Strp_HA_Ct-SLC6A14	pJTI_R4_Strp_HA_Ct	codon-optimized cDNA	ATGGACAAGCTGAAGTGCCCTTCTTTCTTTAAGTGTAGGGAGAAGGAGAAGGTGAGCGCCAGCTCCGAGAACTTCCACGTGGGCGAGAACGACGAGAATCAGGATCGCGGCAATTGGTCCAAGAAGTCTGATTACCTGCTGTCTATGATCGGCTATGCCGTGGGCCTGGGCAACGTGTGGAGGTTCCCATACCTGACATATAGCAATGGCGGCGGCGCCTTTCTGATCCCATACGCAATCATGCTGGCCCTGGCAGGACTGCCCCTGTTCTTTCTGGAGTGCTCCCTGGGACAGTTTGCAAGCCTGGGACCAGTGTCCGTGTGGAGGATCCTGCCACTGTTCCAGGGAGTGGGCATCACAATGGTGCTGATCTCCATCTTTGTGACCATCTACTATAAC…	;
SLC6A15	Q9H2J7	CE02H6-K	CT	Acquired_Included_in_this_study	TRUE	HGNC:13621	55117	ENSG00000072041		HGNC SLC family	SLC6	SLC6A15	APC	HEK-SLC6A15-WTOE-p1	PD0161-P	pJTI_R4_Strp_HA_Ct-SLC6A15	pJTI_R4_Strp_HA_Ct	codon-optimized cDNA	ATGCCCAAGAACTCTAAGGTGGTGAAGAGGGAGCTGGACGATGACGTGACCGAGAGCGTGAAGGATCTGCTGTCCAATGAGGACGCCGCCGATGACGCCTTCAAGACCAGCGAGCTGATCGTGGATGGCCAGGAGGAGAAGGATACAGACGTGGAGGAGGGAAGCGAGGTGGAGGACGAGAGGCCAGCATGGAACTCCAAGCTGCAGTACATCCTGGCACAAGTGGGCTTCTCCGTGGGACTGGGCAACGTGTGGAGATTTCCTTATCTGTGCCAGAAGAATGGCGGCGGCGCCTACCTGCTGCCTTATCTGATCCTGCTGATGGTCATCGGCATCCCACTGTTCTTTCTGGAGCTGTCTGTGGGACAGAGGATCAGGAGAGGATCCATCGGCGTGTGG…	;
SLC6A16	Q9GZN6	CE02HM-V	CT	Acquired_Included_in_this_study	TRUE	HGNC:13622	28968	ENSG00000063127		HGNC SLC family	SLC6	SLC6A16	APC	HEK-SLC6A16-WTOE-p1	PD01KS-G	pJTI_R4_Strp_HA_Ct-SLC6A16	pJTI_R4_Strp_HA_Ct	codon-optimized cDNA	ATGAAGACCGAGGCCCAGCCTTCCACATCTCTGCTGGCCAACACCAGCTGGACCGGCACAGTGATCAGCGACTCCGTGCCAGGCTCTCAGACATGGGAGGATAAGGGCAGCCTGACCAGGTCTGCCACCAGCTGGACATCCGAGGCCCAGGTGTCCGCCGCAAGGGTGGCAGAGGCACAGGCACGCACATCTCAGCCCAAGCAGATCAGCGTGCTGGAGGCCCTGACCGCATCCGCCCTGAACCAGAAGCCTACACACGAGAAGGTGCAGATGACCGAGAAGAAGGAGTCTGAGGTGCTGCTGGCCCGGCCATTCTGGAGCTCCAAGACCGAGTACATCCTGGCCCAAGTGGGCTTCTCCATGAAGCCCTCTTGCCTGTGGAGATTTGCCTACCTGTGG…	;
SLC6A17	Q9H1V8	CE02K2-7	CT	Acquired_Included_in_this_study	TRUE	HGNC:31399	388662	ENSG00000197106		HGNC SLC family	SLC6	SLC6A17	APC	HEK-SLC6A17-WTOE-p1	PD01KT-Y	pJTI_R4_Strp_HA_Ct-SLC6A17	pJTI_R4_Strp_HA_Ct	codon-optimized cDNA	ATGCCCAAGAACAGCAAGGTGACCCAGCGGGAGCACAGCTCCGAGCACGTGACAGAGTCCGTGGCAGACCTGCTGGCCCTGGAGGAGCCTGTGGATTACAAGCAGTCCGTGCTGAACGTGGCAGGAGAGGCAGGAGGCAAGCAGAAGGCAGTGGAGGAGGAGCTGGACGCAGAGGATAGGCCTGCCTGGAATTCTAAGCTGCAGTACATCCTGGCACAGATCGGCTTCAGCGTGGGACTGGGCAACATCTGGCGCTTTCCATATCTGTGCCAGAAGAATGGCGGCGGCGCCTACCTGGTGCCTTATCTGGTGCTGCTGATCATCATCGGCATCCCACTGTTCTTTCTGGAGCTGGCAGTGGGACAGAGGATCAGGAGAGGAAGCATCGGCGTGTGGCAC…	;
SLC6A18	Q96N87	CE02KF-Y	CT	Acquired_Included_in_this_study	TRUE	HGNC:26441	348932	ENSG00000164363		HGNC SLC family	SLC6	SLC6A18	APC	HEK-SLC6A18-WTOE-p1	PD01KV-3	pJTI_R4_Strp_HA_Ct-SLC6A18	pJTI_R4_Strp_HA_Ct	codon-optimized cDNA	ATGGCACACGCACCAGAGCCAGACCCTGCAGCATGCGACCTGGGCGATGAGAGACCAAAGTGGGATAACAAGGCCCAGTACCTGCTGAGCTGCACCGGATTCGCAGTGGGACTGGGCAATATCTGGAGGTTTCCTTACCTGTGCCAGACATATGGCGGCGGCGCCTTCCTGATCCCCTATGTGATCGCCCTGGTGTTCGAGGGCATCCCTATCTTTCACGTGGAGCTGGCAATCGGACAGAGGCTGAGGAAGGGATCCGTGGGCGTGTGGACCGCAATCTCTCCTTACCTGAGCGGAGTGGGACTGGGATGCGTGACCCTGTCCTTCCTGATCTCTCTGTACTATAACACAATCGTGGCCTGGGTGCTGTGGTATCTGCTGAATTCCTTTCAGCACCCA…	;
SLC6A19	Q695T7	CE07E9-U	CT	Acquired_Included_in_this_study	TRUE	HGNC:27960	340024	ENSG00000174358		HGNC SLC family	SLC6	SLC6A19	APC	HEK-SLC6A19_CLTRN-WTOE-p5	PD055M-S	pJTI_R4_Strp_HA_Ct-SLC6A19_CLTRN	pJTI_R4_Strp_HA_Ct	codon-optimized cDNA	ATGGTGAGGCTGGTGCTGCCAAACCCAGGACTGGACGCAAGGATCCCATCCCTGGCCGAGCTGGAGACCATCGAGCAGGAGGAGGCCAGCTCCAGGCCCAAGTGGGATAACAAGGCCCAGTACATGCTGACATGCCTGGGCTTTTGCGTGGGACTGGGAAACGTGTGGAGGTTCCCTTACCTGTGCCAGAGCCACGGAGGAGGAGCCTTTATGATCCCATTCCTGATCCTGCTGGTGCTGGAGGGCATCCCCCTGCTGTACCTGGAGTTTGCCATCGGACAGCGGCTGAGGAGAGGATCCCTGGGCGTGTGGTCTAGCATCCACCCAGCCCTGAAGGGACTGGGACTGGCCTCTATGCTGACCAGCTTCATGGTGGGCCTGTACTATAACACAATCATC…	;
SLC6A2	P23975	CE05X3-Q	NT	Acquired_Included_in_this_study	TRUE	HGNC:11048	6530	ENSG00000103546		HGNC SLC family	SLC6	SLC6A2	APC	HEK-SLC6A2-WTOE-p2	PD04MC-C	pJTI_R4_Strp_HA_Nt-SLC6A2	pJTI_R4_Strp_HA_Nt	codon-optimized cDNA	ATGCTGCTGGCCAGGATGAACCCTCAGGTGCAGCCAGAGAACAATGGAGCAGACACCGGACCAGAGCAGCCACTGCGGGCCAGAAAGACAGCCGAGCTGCTGGTGGTGAAGGAGAGGAATGGAGTGCAGTGCCTGCTGGCACCAAGGGACGGCGATGCACAGCCAAGAGAGACCTGGGGCAAGAAGATCGACTTTCTGCTGAGCGTGGTGGGCTTCGCCGTGGATCTGGCCAACGTGTGGCGGTTTCCCTACCTGTGCTATAAGAATGGCGGCGGCGCCTTTCTGATCCCTTACACCCTGTTCCTGATCATCGCCGGCATGCCACTGTTCTACATGGAGCTGGCCCTGGGCCAGTATAACAGAGAGGGCGCCGCCACAGTGTGGAAGATCTGCCCATTC…	;
SLC6A20	Q9NP91	CE02GB-T	CT	Acquired_Included_in_this_study	TRUE	HGNC:30927	54716	ENSG00000163817		HGNC SLC family	SLC6	SLC6A20	APC	HEK-SLC6A20-WTOE-p1	PD01KX-T	pJTI_R4_Strp_HA_Ct-SLC6A20	pJTI_R4_Strp_HA_Ct	codon-optimized cDNA	ATGGAGAAGGCAAGGCCACTGTGGGCAAACTCCCTGCAGTTCGTGTTTGCCTGCATCTCTTACGCAGTGGGACTGGGAAACGTGTGGAGGTTCCCTTACCTGTGCCAGATGTATGGCGGCGGCTCCTTTCTGGTGCCCTACATCATCATGCTGATCGTGGAGGGCATGCCTCTGCTGTATCTGGAGCTGGCAGTGGGACAGAGGATGAGACAGGGAAGCATCGGCGCCTGGAGGACCATCTCTCCATACCTGAGCGGAGTGGGAGTGGCATCCGTGGTGGTGTCTTTCTTTCTGAGCATGTACTATAACGTGATCAATGCCTGGGCCTTCTGGTACCTGTTCCACTCTTTTCAGGACCCACTGCCTTGGAGCGTGTGCCCCCTGAACGGCAATCACACC…	;
SLC6A3	Q01959	CE05XT-H	NT	Acquired_Included_in_this_study	TRUE	HGNC:11049	6531	ENSG00000142319		HGNC SLC family	SLC6	SLC6A3	APC	HEK-SLC6A3-WTOE-p2	PD04N5-T	pJTI_R4_Strp_HA_Nt-SLC6A3	pJTI_R4_Strp_HA_Nt	codon-optimized cDNA	ATGAGCAAGTCCAAGTGCAGCGTGGGACTGATGAGCTCCGTGGTGGCACCTGCAAAGGAGCCAAACGCAGTGGGCCCCAAGGAGGTGGAGCTGATCCTGGTGAAGGAGCAGAACGGCGTGCAGCTGACCTCTAGCACCCTGACAAATCCCAGGCAGTCTCCTGTGGAGGCACAGGACAGGGAGACATGGGGCAAGAAGATCGATTTCCTGCTGAGCGTGATCGGCTTTGCCGTGGACCTGGCCAACGTGTGGAGGTTCCCATACCTGTGCTATAAGAATGGAGGAGGAGCCTTCCTGGTGCCATACCTGCTGTTCATGGTCATCGCCGGCATGCCCCTGTTCTATATGGAGCTGGCCCTGGGACAGTTTAACAGGGAGGGAGCAGCAGGCGTGTGGAAG…	;
SLC6A4	P31645	CE06E0-T	CT	Acquired_Included_in_this_study	TRUE	HGNC:11050	6532	ENSG00000108576	5I6X;5I6Z;5I71;5I73;5I74;5I75;6AWN;6AWO;6AWP;6AWQ	HGNC SLC family	SLC6	SLC6A4	APC	HEK-SLC6A4-WTOE-p3	PD04V5-7	pJTI_R4_Strp_HA_Ct-SLC6A4_v2	pJTI_R4_Strp_HA_Ct	codon-optimized cDNA	ATGGAGACCACACCTCTGAATTCCCAGAAGCAGCTGTCTGCCTGCGAGGACGGCGAGGATTGTCAGGAGAACGGCGTGCTGCAGAAGGTGGTGCCAACCCCCGGCGACAAGGTGGAGTCTGGCCAGATCAGCAATGGCTACTCCGCCGTGCCTTCTCCAGGAGCAGGCGACGATACCAGGCACTCTATCCCAGCCACCACAACCACACTGGTGGCAGAGCTGCACCAGGGAGAGAGAGAGACATGGGGCAAGAAGGTGGACTTTCTGCTGAGCGTGATCGGCTATGCCGTGGATCTGGGCAACGTGTGGCGGTTTCCCTATATCTGCTACCAGAACGGAGGAGGAGCCTTCCTGCTGCCATACACCATCATGGCCATCTTCGGCGGCATCCCCCTGTTT…	;
SLC6A5	Q9Y345	CE04Z9-5	CT	Acquired_Included_in_this_study	TRUE	HGNC:11051	9152	ENSG00000165970		HGNC SLC family	SLC6	SLC6A5	APC	HEK-SLC6A5-WTOE-p3	PD040K-Z	pJTI_R4_Strp_HA_Ct-SLC6A5_v2	pJTI_R4_Strp_HA_Ct	codon-optimized cDNA	ATGGACTGCTCCGCCCCCAAGGAGATGAACAAGCTGCCAGCCAATTCTCCAGAGGCAGCAGCAGCACAGGGACACCCAGATGGACCTTGTGCACCACGGACCTCTCCAGAGCAGGAGCTGCCTGCAGCAGCAGCACCACCTCCACCACGGGTGCCTAGATCCGCCTCTACAGGCGCCCAGACCTTCCAGAGCGCCGACGCAAGGGCATGCGAGGCCGAGAGACCAGGCGTGGGCAGCTGTAAGCTGAGCTCCCCAAGAGCACAGGCAGCATCCGCCGCCCTGAGGGATCTGCGCGAGGCCCAGGGCGCCCAGGCCTCCCCTCCACCCGGCTCTAGCGGACCAGGAAACGCACTGCACTGCAAGATCCCATTTCTGAGGGGACCAGAGGGCGACGCAAAC…	;
SLC6A6	P31641	CE02K3-Q	CT	Acquired_Included_in_this_study	TRUE	HGNC:11052	6533	ENSG00000131389		HGNC SLC family	SLC6	SLC6A6	APC	HEK-SLC6A6-WTOE-p1	PD01M2-V	pJTI_R4_Strp_HA_Ct-SLC6A6	pJTI_R4_Strp_HA_Ct	codon-optimized cDNA	ATGGCCACCAAGGAGAAGCTGCAGTGCCTGAAGGACTTCCACAAGGATATCCTGAAGCCAAGCCCTGGCAAGTCCCCTGGAACAAGGCCAGAGGACGAGGCAGAGGGCAAGCCACCTCAGAGAGAGAAGTGGAGCTCCAAGATCGATTTTGTGCTGTCCGTGGCAGGAGGATTCGTGGGACTGGGCAACGTGTGGCGGTTTCCCTACCTGTGCTATAAGAATGGCGGCGGCGCCTTCCTGATCCCATACTTCATCTTTCTGTTCGGCAGCGGCCTGCCCGTGTTCTTTCTGGAGATCATCATCGGCCAGTATACCAGCGAGGGCGGCATCACATGCTGGGAGAAGATCTGTCCTCTGTTCTCCGGCATCGGCTACGCCTCTGTGGTCATCGTGAGCCTG…	;
SLC6A8	P48029	CE02KH-M	CT	Acquired_Included_in_this_study	TRUE	HGNC:11055	6535	ENSG00000130821		HGNC SLC family	SLC6	SLC6A8	APC	HEK-SLC6A8-WTOE-p1	PD00ME-H	pJTI_R4_Strp_HA_Ct-SLC6A8	pJTI_R4_Strp_HA_Ct	codon-optimized cDNA	ATGGCCAAGAAGTCTGCCGAGAATGGCATCTACTCCGTGTCTGGCGACGAGAAGAAGGGCCCCCTGATCGCCCCAGGCCCCGACGGCGCCCCAGCCAAGGGCGATGGCCCCGTGGGCCTGGGCACACCTGGAGGCCGGCTGGCAGTGCCACCTAGGGAGACATGGACCAGACAGATGGACTTCATCATGAGCTGCGTGGGATTCGCAGTGGGACTGGGAAACGTGTGGAGATTTCCTTACCTGTGCTATAAGAACGGCGGCGGCGTGTTCCTGATCCCATACGTGCTGATCGCCCTGGTGGGAGGAATCCCCATCTTCTTTCTGGAGATCTCTCTGGGCCAGTTCATGAAGGCCGGCAGCATCAACGTGTGGAACATCTGTCCACTGTTTAAGGGCCTG…	;
SLC6A9	P48067	CE02KV-Z	CT	Acquired_Included_in_this_study	TRUE	HGNC:11056	6536	ENSG00000196517		HGNC SLC family	SLC6	SLC6A9	APC	HEK-SLC6A9-WTOE-p1	PD01M4-H	pJTI_R4_Strp_HA_Ct-SLC6A9	pJTI_R4_Strp_HA_Ct	codon-optimized cDNA	ATGAGCGGAGGCGACACCAGGGCAGCAATCGCACGGCCCAGAATGGCCGCCGCCCACGGCCCTGTGGCCCCAAGCTCCCCCGAGCAGGTGACACTGCTGCCAGTGCAGAGATCCTTCTTTCTGCCACCTTTCTCTGGAGCAACCCCATCCACATCTCTGGCAGAGTCCGTGCTGAAGGTCTGGCACGGCGCCTACAACTCTGGCCTGCTGCCTCAGCTGATGGCCCAGCACAGCCTGGCAATGGCACAGAACGGAGCAGTGCCATCCGAGGCAACCAAGCGGGATCAGAATCTGAAGAGAGGCAACTGGGGCAATCAGATCGAGTTTGTGCTGACATCCGTGGGATACGCAGTGGGACTGGGAAACGTGTGGAGGTTCCCATACCTGTGCTATCGCAAT…	;
SLC7A1	P30825	CE02M4-B	CT	Acquired_Included_in_this_study	TRUE	HGNC:11057	6541	ENSG00000139514		HGNC SLC family	SLC7	SLC7A1	APC	HEK-SLC7A1-WTOE-p1	PD0165-1	pJTI_R4_Strp_HA_Ct-SLC7A1	pJTI_R4_Strp_HA_Ct	codon-optimized cDNA	ATGGGCTGCAAGGTGCTGCTGAACATCGGCCAGCAGATGCTGCGGAGAAAGGTGGTGGACTGCAGCAGGGAGGAGACCAGGCTGTCCAGGTGTCTGAATACATTTGATCTGGTGGCCCTGGGAGTGGGAAGCACCCTGGGAGCCGGCGTGTATGTGCTGGCAGGAGCAGTGGCAAGGGAGAACGCAGGCCCTGCCATCGTGATCTCTTTTCTGATCGCCGCCCTGGCAAGCGTGCTGGCAGGACTGTGCTACGGAGAGTTCGGAGCAAGGGTGCCAAAGACAGGATCCGCCTACCTGTATTCTTACGTGACCGTGGGCGAGCTGTGGGCCTTCATCACAGGCTGGAATCTGATCCTGTCCTATATCATCGGCACCAGCTCCGTGGCAAGGGCATGGTCT…	;
SLC7A10	Q9NS82	CE02MC-K	CT	Acquired_Included_in_this_study	TRUE	HGNC:11058	56301	ENSG00000130876		HGNC SLC family	SLC7	SLC7A10	APC	HEK-SLC7A10-WTOE-p1	PD01M5-Z	pJTI_R4_Strp_HA_Ct-SLC7A10	pJTI_R4_Strp_HA_Ct	codon-optimized cDNA	ATGGCAGGACACACCCAGCAGCCATCCGGAAGGGGCAACCCTAGGCCAGCACCATCTCCTAGCCCAGTGCCAGGAACAGTGCCTGGAGCATCCGAGAGGGTGGCCCTGAAGAAGGAGATCGGCCTGCTGTCTGCCTGCACCATCATCATCGGCAATATCATCGGCTCCGGCATCTTCATCTCTCCCAAGGGCGTGCTGGAGCACTCCGGATCTGTGGGACTGGCCCTGTTCGTGTGGGTGCTGGGAGGAGGAGTGACAGCCCTGGGAAGCCTGTGCTACGCAGAGCTGGGAGTGGCAATCCCTAAGTCCGGAGGCGACTACGCCTATGTGACCGAGATCTTCGGAGGACTGGCAGGCTTTCTGCTGCTGTGGTCTGCCGTGCTGATCATGTACCCAACC…	;
SLC7A11	Q9UPY5	CE02MP-T	CT	Acquired_Included_in_this_study	TRUE	HGNC:11059	23657	ENSG00000151012		HGNC SLC family	SLC7	SLC7A11	APC	HEK-SLC7A11-WTOE-p1	PD01M6-P	pJTI_R4_Strp_HA_Ct-SLC7A11	pJTI_R4_Strp_HA_Ct	codon-optimized cDNA	ATGGTGCGGAAGCCCGTGGTGAGCACCATCTCCAAGGGCGGCTACCTGCAGGGCAACGTGAATGGCAGACTGCCTTCCCTGGGCAATAAGGAGCCCCCTGGCCAGGAGAAGGTGCAGCTGAAGAGGAAGGTGACCCTGCTGCGCGGCGTGTCTATCATCATCGGCACAATCATCGGCGCCGGCATCTTCATCAGCCCAAAGGGCGTGCTGCAGAACACCGGATCCGTGGGCATGTCTCTGACCATCTGGACAGTGTGCGGCGTGCTGTCCCTGTTTGGCGCCCTGTCTTACGCAGAGCTGGGAACCACAATCAAGAAGAGCGGCGGCCACTACACCTATATCCTGGAGGTGTTCGGCCCACTGCCCGCCTTTGTGAGGGTGTGGGTGGAGCTGCTGATC…	;
SLC7A14	Q8TBB6	CE02N8-7	CT	Acquired_Included_in_this_study	TRUE	HGNC:29326	57709	ENSG00000013293		HGNC SLC family	SLC7	SLC7A14	APC	HEK-SLC7A14-WTOE-p1	PD01M8-C	pJTI_R4_Strp_HA_Ct-SLC7A14	pJTI_R4_Strp_HA_Ct	codon-optimized cDNA	ATGTCTGGCTTCTTTACAAGCCTGGACCCAAGGAGAGTGCAGTGGGGAGCAGCATGGTACGCAATGCACTCCCGGATCCTGAGAACCAAGCCTGTGGAGTCTATGCTGGAGGGAACAGGAACCACAACCGCACACGGAACCAAGCTGGCACAGGTGCTGACAACCGTGGATCTGATCTCCCTGGGAGTGGGATCTTGCGTGGGAACCGGCATGTATGTGGTGAGCGGACTGGTGGCAAAGGAGATGGCAGGACCAGGCGTGATCGTGTCCTTCATCATCGCAGCAGTGGCATCCATCCTGTCTGGCGTGTGCTACGCCGAGTTTGGCGTGCGGGTGCCTAAGACAACCGGCAGCGCCTACACATATTCCTACGTGACCGTGGGCGAGTTCGTGGCCTTC…	;
SLC7A2	P52569	CE02NH-8	CT	Acquired_Included_in_this_study	TRUE	HGNC:11060	6542	ENSG00000003989		HGNC SLC family	SLC7	SLC7A2	APC	HEK-SLC7A2-WTOE-p1	PD0166-W	pJTI_R4_Strp_HA_Ct-SLC7A2	pJTI_R4_Strp_HA_Ct	codon-optimized cDNA	ATGATCCCTTGCAGGGCCGCCCTGACCTTCGCCCGCTGTCTGATCCGGAGAAAGATCGTGACCCTGGACTCCCTGGAGGATACAAAGCTGTGCCGGTGTCTGTCTACCATGGACCTGATCGCCCTGGGAGTGGGAAGCACACTGGGAGCAGGCGTGTATGTGCTGGCAGGAGAGGTGGCAAAGGCAGATTCTGGCCCCAGCATCGTGGTGAGCTTTCTGATCGCCGCCCTGGCATCCGTGATGGCAGGACTGTGCTACGCAGAGTTCGGAGCAAGGGTGCCTAAGACCGGAAGCGCCTACCTGTATACCTACGTGACAGTGGGCGAGCTGTGGGCCTTTATCACAGGCTGGAACCTGATCCTGTCCTATGTGATCGGCACCAGCTCCGTGGCAAGGGCA…	;
SLC7A3	Q8WY07	CE02KK-T	CT	Acquired_Included_in_this_study	TRUE	HGNC:11061	84889	ENSG00000165349		HGNC SLC family	SLC7	SLC7A3	APC	HEK-SLC7A3-WTOE-p1	PD00KT-0	pJTI_R4_Strp_HA_Ct-SLC7A3	pJTI_R4_Strp_HA_Ct	codon-optimized cDNA	ATGCCTTGGCAGGCCTTCCGGAGATTTGGCCAGAAGCTGGTGAGGCGCCGGACACTGGAGAGCGGAATGGCAGAGACCAGACTGGCCAGGTGCCTGTCCACACTGGATCTGGTGGCCCTGGGAGTGGGATCTACCCTGGGAGCAGGCGTGTATGTGCTGGCAGGAGAGGTGGCAAAGGACAAGGCAGGCCCCTCCATCGTGATCTGCTTTCTGGTGGCCGCCCTGAGCTCCGTGCTGGCAGGACTGTGCTACGCAGAGTTCGGAGCAAGGGTGCCTCGGTCCGGATCTGCCTACCTGTATTCTTACGTGACCGTGGGCGAGCTGTGGGCCTTTACCACAGGCTGGAACCTGATCCTGTCTTATGTGATCGGAACAGCAAGCGTGGCAAGGGCATGGTCT…	;
SLC7A4	O43246	CE02KW-P	CT	Acquired_Included_in_this_study	TRUE	HGNC:11062	6545	ENSG00000099960		HGNC SLC family	SLC7	SLC7A4	APC	HEK-SLC7A4-WTOE-p1	PD01M9-5	pJTI_R4_Strp_HA_Ct-SLC7A4	pJTI_R4_Strp_HA_Ct	codon-optimized cDNA	ATGGCAAGGGGACTGCCAACAATCGCATCCCTGGCAAGGCTGTGCCAGAAGCTGAACAGACTGAAGCCCCTGGAGGACAGCACCATGGAGACATCCCTGCGGAGATGTCTGAGCACCCTGGATCTGACACTGCTGGGAGTGGGAGGAATGGTGGGATCCGGACTGTACGTGCTGACCGGAGCAGTGGCAAAGGAGGTGGCAGGACCTGCCGTGCTGCTGTCCTTTGGCGTGGCAGCAGTGGCATCTCTGCTGGCCGCCCTGTGCTATGCAGAGTTCGGAGCAAGGGTGCCAAGAACCGGAAGCGCCTACCTGTTTACATATGTCTCAATGGGAGAGCTTTGGGCCTTCCTGATCGGCTGGAACGTGCTGCTGGAGTACATCATCGGAGGAGCAGCAGTG…	;
SLC7A5	Q01650	CE02M5-7	CT	Acquired_Included_in_this_study	TRUE	HGNC:11063	8140	ENSG00000103257		HGNC SLC family	SLC7	SLC7A5	APC	HEK-SLC7A5-WTOE-p1	PD01MA-1	pJTI_R4_Strp_HA_Ct-SLC7A5	pJTI_R4_Strp_HA_Ct	codon-optimized cDNA	ATGGCCGGCGCCGGCCCTAAGAGGAGAGCCCTGGCAGCACCAGCAGCAGAGGAGAAGGAGGAGGCAAGGGAGAAGATGCTGGCAGCAAAGTCCGCCGACGGATCTGCCCCAGCAGGAGAGGGCGAGGGCGTGACCCTGCAGCGCAACATCACACTGCTGAATGGCGTGGCCATCATCGTGGGCACCATCATCGGCTCCGGCATCTTCGTGACCCCAACAGGCGTGCTGAAGGAGGCCGGCTCTCCAGGACTGGCCCTGGTGGTGTGGGCAGCATGCGGCGTGTTTAGCATCGTGGGCGCCCTGTGCTACGCAGAGCTGGGCACCACAATCAGCAAGTCCGGCGGCGATTACGCCTATATGCTGGAGGTGTATGGCAGCCTGCCCGCCTTCCTGAAGCTG…	;
SLC7A6	Q92536	CE02ME-8	CT	Acquired_Included_in_this_study	TRUE	HGNC:11064	9057	ENSG00000103064		HGNC SLC family	SLC7	SLC7A6	APC	HEK-SLC7A6-WTOE-p1	PD01MB-W	pJTI_R4_Strp_HA_Ct-SLC7A6	pJTI_R4_Strp_HA_Ct	codon-optimized cDNA	ATGGAGGCAAGGGAGCCTGGCAGACCTACCCCAACATACCACCTGGTGCCAAACACATCCCAGTCTCAGGTGGAGGAGGACGTGAGCTCCCCCCCTCAGAGGTCTAGCGAGACCATGCAGCTGAAGAAGGAGATCTCTCTGCTGAACGGCGTGAGCCTGGTGGTGGGCAATATGATCGGCTCCGGCATCTTCGTGAGCCCCAAGGGCGTGCTGGTGCACACAGCCTCTTACGGCATGAGCCTGATCGTGTGGGCCATCGGAGGACTGTTCTCTGTGGTGGGCGCCCTGTGCTATGCAGAGCTGGGAACCACAATCACCAAGTCCGGCGCCTCTTACGCCTATATCCTGGAGGCCTTCGGCGGCTTTATCGCCTTCATCCGCCTGTGGGTGTCCCTGCTG…	;
SLC7A7	Q9UM01	CE02MR-F	CT	Acquired_Included_in_this_study	TRUE	HGNC:11065	9056	ENSG00000155465		HGNC SLC family	SLC7	SLC7A7	APC	HEK-SLC7A7-WTOE-p1	PD01MC-E	pJTI_R4_Strp_HA_Ct-SLC7A7	pJTI_R4_Strp_HA_Ct	codon-optimized cDNA	ATGGTGGACTCCACCGAGTACGAGGTGGCCTCTCAGCCAGAGGTGGAGACAAGCCCACTGGGCGATGGAGCATCCCCAGGACCTGAGCAGGTGAAGCTGAAGAAGGAGATCAGCCTGCTGAACGGAGTATGCCTCATAGTGGGTAATATGATCGGCTCTGGCATCTTTGTGAGCCCCAAGGGCGTGCTGATCTACTCTGCCAGCTTCGGCCTGAGCCTGGTCATCTGGGCAGTGGGCGGCCTGTTCTCCGTGTTTGGCGCCCTGTGCTATGCAGAGCTGGGAACCACAATCAAGAAGTCTGGCGCCAGCTACGCCTATATCCTGGAGGCCTTCGGCGGCTTTCTGGCCTTCATCCGGCTGTGGACATCTCTGCTGATCATCGAGCCAACCAGCCAGGCC…	;
SLC7A8	Q9UHI5	CE02N1-R	CT	Acquired_Included_in_this_study	TRUE	HGNC:11066	23428	ENSG00000092068		HGNC SLC family	SLC7	SLC7A8	APC	HEK-SLC7A8-WTOE-p1	PD01ME-B	pJTI_R4_Strp_HA_Ct-SLC7A8	pJTI_R4_Strp_HA_Ct	codon-optimized cDNA	ATGGAGGAGGGCGCCCGGCACAGAAACAATACCGAGAAGAAGCACCCAGGCGGCGGCGAGTCCGACGCCTCTCCAGAGGCAGGATCTGGAGGAGGAGGAGTGGCCCTGAAGAAGGAGATCGGCCTGGTGAGCGCCTGCGGCATCATCGTGGGCAACATCATCGGCTCCGGCATCTTCGTGTCTCCCAAGGGCGTGCTGGAGAATGCAGGAAGCGTGGGACTGGCCCTGATCGTGTGGATCGTGACCGGCTTTATCACAGTGGTGGGCGCCCTGTGCTACGCAGAGCTGGGCGTGACCATCCCAAAGAGCGGCGGCGACTACTCCTATGTGAAGGATATCTTCGGAGGACTGGCAGGCTTTCTGAGGCTGTGGATCGCCGTGCTGGTCATCTACCCCACC…	;
SLC7A9	P82251	CE07FR-G	NT	Acquired_Included_in_this_study	TRUE	HGNC:11067	11136	ENSG00000021488		HGNC SLC family	SLC7	SLC7A9	APC	HEK-SLC7A9-WTOE-p2	PD055V-P	pJTI_R4_Strp_HA_Nt-SLC7A9	pJTI_R4_Strp_HA_Nt	codon-optimized cDNA	ATGGGCGACACCGGACTGAGGAAGAGGAGAGAGGATGAGAAGTCCATCCAGTCTCAGGAGCCAAAGACCACATCCCTGCAGAAGGAGCTGGGCCTGATCAGCGGCATCTCCATCATCGTGGGCACCATCATCGGCAGCGGCATCTTCGTGAGCCCAAAGAGCGTGCTGTCCAATACAGAGGCAGTGGGACCATGCCTGATCATCTGGGCAGCATGTGGCGTGCTGGCCACCCTGGGCGCCCTGTGCTTCGCCGAGCTGGGCACCATGATCACAAAGTCCGGCGGCGAGTACCCCTATCTGATGGAGGCCTACGGCCCTATCCCAGCCTATCTGTTTTCTTGGGCCAGCCTGATCGTGATCAAGCCTACAAGCTTTGCCATCATCTGCCTGAGCTTCTCC…	;
SLC8A1	P32418	CE02NK-A	CT	Acquired_Included_in_this_study	TRUE	HGNC:11068	6546	ENSG00000183023		HGNC SLC family	SLC8	SLC8A1		HEK-SLC8A1-WTOE-p1	PD01MG-Q	pJTI_R4_Strp_HA_Ct-SLC8A1	pJTI_R4_Strp_HA_Ct	codon-optimized cDNA	ATGTACAACATGCGGAGACTGTCCCTGTCTCCTACCTTCAGCATGGGCTTTCACCTGCTGGTGACAGTGAGCCTGCTGTTCTCCCACGTGGATCACGTGATCGCCGAGACCGAGATGGAGGGCGAGGGCAATGAGACAGGCGAGTGCACCGGCTCCTACTATTGTAAGAAGGGCGTGATCCTGCCAATCTGGGAGCCACAGGATCCCTCTTTTGGCGACAAGATCGCCAGAGCCACAGTGTATTTCGTGGCCATGGTGTACATGTTTCTGGGCGTGTCTATCATCGCCGACAGGTTCATGAGCTCCATCGAAGTGATCACAAGCCAGGAGAAGGAGATCACCATCAAGAAGCCAAACGGCGAGACCACAAAGACCACAGTGAGAATCTGGAACGAGACA…	;
SLC8A2	Q9UPR5	CE02KM-F	CT	Acquired_Included_in_this_study	TRUE	HGNC:11069	6543	ENSG00000118160		HGNC SLC family	SLC8	SLC8A2		HEK-SLC8A2-WTOE-p1	PD01MH-U	pJTI_R4_Strp_HA_Ct-SLC8A2	pJTI_R4_Strp_HA_Ct	codon-optimized cDNA	ATGGCCCCCCTGGCCCTGGTGGGCGTGACCCTGCTGCTGGCAGCACCACCTTGCAGCGGAGCAGCAACCCCTACACCATCCCTGCCACCACCTCCAGCAAACGACAGCGATACCTCCACAGGCGGCTGCCAGGGCTCTTACAGGTGTCAGCCAGGCGTGCTGCTGCCCGTGTGGGAGCCAGACGATCCAAGCCTGGGCGACAAGGCAGCAAGGGCAGTGGTGTATTTCGTGGCCATGGTGTACATGTTTCTGGGCGTGAGCATCATCGCCGATCGCTTTATGGCCGCCATCGAAGTGATCACATCCAAGGAGAAGGAGATCACCATCACAAAGGCCAATGGCGAGACCAGCGTGGGCACAGTGCGCATCTGGAACGAGACCGTGTCCAATCTGACACTG…	;
SLC8A3	P57103	CE02KX-R	CT	Acquired_Included_in_this_study	TRUE	HGNC:11070	6547	ENSG00000100678		HGNC SLC family	SLC8	SLC8A3		HEK-SLC8A3-WTOE-p1	PD01MK-0	pJTI_R4_Strp_HA_Ct-SLC8A3	pJTI_R4_Strp_HA_Ct	codon-optimized cDNA	ATGGCCTGGCTGAGACTGCAGCCCCTGACAAGCGCCTTTCTGCACTTCGGCCTGGTGACCTTTGTGCTGTTCCTGAACGGACTGAGGGCAGAGGCAGGAGGATCCGGCGACGTGCCTTCTACCGGCCAGAACAATGAGAGCTGTTCCGGCAGCTCCGATTGCAAGGAGGGCGTGATCCTGCCAATCTGGTACCCCGAGAATCCTTCCCTGGGCGACAAGATCGCCCGCGTGATCGTGTACTTTGTGGCCCTGATCTATATGTTCCTGGGCGTGTCTATCATCGCCGATCGCTTCATGGCCAGCATCGAAGTGATCACATCCCAGGAGCGGGAGGTGACCATCAAGAAGCCAAACGGCGAGACATCCACCACAACCATCCGGGTGTGGAACGAGACAGTG…	;
SLC8B1	Q6J4K2	CE02M6-Q	CT	Acquired_Included_in_this_study	TRUE	HGNC:26175	80024	ENSG00000089060		HGNC SLC family	SLC8	SLC8B1		HEK-SLC8B1-WTOE-p1	PD01MM-6	pJTI_R4_Strp_HA_Ct-SLC8B1	pJTI_R4_Strp_HA_Ct	codon-optimized cDNA	ATGGCAGGCCGGAGACTGAACCTGAGATGGGCCCTGTCTGTGCTGTGCGTGCTGCTGATGGCAGAGACCGTGAGCGGAACAAGGGGAAGCTCCACCGGAGCACACATCTCTCCCCAGTTTCCTGCCAGCGGCGTGAATCAGACACCCGTGGTGGACTGCAGAAAGGTGTGCGGCCTGAACGTGTCCGACAGGTGCGATTTCATCCGCACCAATCCTGACTGTCACTCTGATGGCGGCTACCTGGATTATCTGGAGGGCATCTTCTGCCACTTTCCACCTAGCCTGCTGCCTCTGGCAGTGACCCTGTACGTGTCCTGGCTGCTGTATCTGTTTCTGATCCTGGGCGTGACAGCCGCCAAGTTCTTTTGTCCAAACCTGTCCGCCATCTCTACCACACTG…	;
SLC9A2	Q9UBY0	CE02MS-S	CT	Acquired_Included_in_this_study	TRUE	HGNC:11072	6549	ENSG00000115616		HGNC SLC family	SLC9	SLC9A2	CPA_AT	HEK-SLC9A2-WTOE-p1	PD01MP-4	pJTI_R4_Strp_HA_Ct-SLC9A2	pJTI_R4_Strp_HA_Ct	codon-optimized cDNA	ATGGAGCCTCTGGGCAACTGGCGCTCCCTGAGGGCACCACTGCCACCTATGTTATTACTGCTGCTGCTGCAAGTGGCAGGACCAGTGGGCGCCCTGGCCGAGACACTGCTGAATGCACCTAGGGCAATGGGCACCAGCTCCTCTCCACCAAGCCCAGCATCCGTGGTGGCACCAGGAACCACACTGTTCGAGGAGAGCCGGCTGCCCGTGTTTACACTGGATTACCCTCACGTGCAGATCCCATTCGAGATCACCCTGTGGATCCTGCTGGCCTCTCTGGCCAAGATCGGCTTTCACCTGTATCACAAGCTGCCAACAATCGTGCCCGAGAGCTGCCTGCTGATCATGGTGGGCCTGCTGCTGGGCGGCATCATCTTCGGCGTGGATGAGAAGTCCCCT…	;
SLC9A3	P48764	CE02N2-C	CT	Acquired_Included_in_this_study	TRUE	HGNC:11073	6550	ENSG00000066230		HGNC SLC family	SLC9	SLC9A3	CPA_AT	HEK-SLC9A3-WTOE-p1	PD01MR-K	pJTI_R4_Strp_HA_Ct-SLC9A3	pJTI_R4_Strp_HA_Ct	codon-optimized cDNA	ATGTGGGGCCTGGGCGCCAGAGGCCCAGACAGGGGCCTGCTGCTGGCCCTGGCCCTGGGAGGACTGGCAAGGGCAGGAGGCGTGGAGGTGGAGCCCGGCGGCGCCCACGGCGAGTCTGGCGGCTTTCAGGTGGTGACCTTCGAGTGGGCCCACGTGCAGGATCCTTATGTGATCGCCCTGTGGATCCTGGTGGCAAGCCTGGCCAAGATCGGCTTCCACCTGTCTCACAAGGTGACCAGCGTCGTGCCAGAGTCCGCCCTGCTGATCGTGCTGGGACTGGTGCTGGGAGGAATCGTGTGGGCCGCCGACCACATCGCCAGCTTTACCCTGACACCCACCGTGTTCTTTTTCTACCTGCTGCCCCCTATCGTGCTGGATGCCGGCTATTTCATGCCTAAC…	;
SLC9A4	Q6AI14	CE02NA-U	CT	Acquired_Included_in_this_study	TRUE	HGNC:11077	389015	ENSG00000180251		HGNC SLC family	SLC9	SLC9A4	CPA_AT	HEK-SLC9A4-WTOE-p1	PD01MS-8	pJTI_R4_Strp_HA_Ct-SLC9A4	pJTI_R4_Strp_HA_Ct	codon-optimized cDNA	ATGGCCCTGCAGATGTTCGTGACCTACTCTCCCTGGAACTGCCTGCTGCTGCTGGTGGCCCTGGAGTGTAGCGAGGCCAGCTCCGATCTGAACGAGTCTGCCAATAGCACAGCCCAGTATGCCAGCAATGCATGGTTCGCAGCAGCATCTAGCGAGCCAGAGGAGGGCATCTCCGTGTTTGAGCTGGATTACGACTATGTGCAGATCCCCTACGAGGTGACCCTGTGGATCCTGCTGGCCTCTCTGGCCAAGATCGGCTTCCACCTGTATCACAGGCTGCCTGGCCTGATGCCAGAGAGCTGCCTGCTGATCCTGGTGGGCGCCCTGGTGGGAGGCATCATCTTTGGCACCGATCACAAGTCCCCCCCTGTGATGGACTCCTCTATCTACTTCCTGTAT…	;
SLC9A6	Q92581	CE02KN-S	CT	Acquired_Included_in_this_study	TRUE	HGNC:11079	10479	ENSG00000198689		HGNC SLC family	SLC9	SLC9A6	CPA_AT	HEK-SLC9A6-WTOE-p1	PD01MV-X	pJTI_R4_Strp_HA_Ct-SLC9A6	pJTI_R4_Strp_HA_Ct	codon-optimized cDNA	ATGGCTCGGAGAGGCTGGAGGCGCGCCCCTCTGCGGAGAGGAGTGGGAAGCTCCCCTAGGGCAAGGCGCCTGATGAGACCACTGTGGCTGCTGCTGGCAGTGGGCGTGTTCGATTGGGCAGGAGCATCTGACGGAGGAGGAGGAGAGGCCCGGGCCATGGATGAGGAGATCGTGAGCGAGAAGCAGGCCGAGGAGTCCCACAGACAGGACTCTGCCAATCTGCTGATCTTCATCCTGCTGCTGACACTGACCATCCTGACCATCTGGCTGTTTAAGCACCGGAGAGCCAGGTTCCTGCACGAGACAGGCCTGGCCATGATCTACGGACTGCTGGTGGGACTGGTGCTGCGCTATGGCATCCACGTGCCATCCGATGTGAACAATGTGACCCTGTCTTGC…	;
SLC9A7	Q96T83	CE02KZ-C	CT	Acquired_Included_in_this_study	TRUE	HGNC:17123	84679	ENSG00000065923		HGNC SLC family	SLC9	SLC9A7	CPA_AT	HEK-SLC9A7-WTOE-p1	PD01MW-G	pJTI_R4_Strp_HA_Ct-SLC9A7	pJTI_R4_Strp_HA_Ct	codon-optimized cDNA	ATGGAGCCTGGCGATGCCGCCAGGCCAGGAAGCGGAAGGGCAACCGGAGCACCCCCTCCAAGGCTGCTGCTGCTGCCACTGCTGCTGGGATGGGGACTGAGAGTGGCAGCAGCAGCCTCCGCCAGCTCCTCTGGCGCCGCCGCCGAGGATAGCTCCGCCATGGAGGAGCTGGCCACCGAGAAGGAGGCCGAGGAGTCTCACAGGCAGGACTCTGTGAGCCTGCTGACATTCATCCTGCTGCTGACCCTGACAATCCTGACCATCTGGCTGTTTAAGCACCGGAGAGTGCGCTTCCTGCACGAGACCGGACTGGCAATGATCTACGGCCTGATCGTGGGCGTGATCCTGAGATATGGAACCCCAGCCACATCCGGAAGGGATAAGTCCCTGTCTTGCACC…	;
SLC9A8	Q9Y2E8	CE02M7-U	CT	Acquired_Included_in_this_study	TRUE	HGNC:20728	23315	ENSG00000197818		HGNC SLC family	SLC9	SLC9A8	CPA_AT	HEK-SLC9A8-WTOE-p1	PD01MX-Y	pJTI_R4_Strp_HA_Ct-SLC9A8	pJTI_R4_Strp_HA_Ct	codon-optimized cDNA	ATGGGCGAGAAGATGGCCGAGGAGGAGCGGTTCCCAAACACCACACACGAGGGCTTTAATGTGACACTGCACACCACACTGGTGGTGACCACAAAGCTGGTGCTGCCAACACCCGGCAAGCCTATCCTGCCAGTGCAGACCGGAGAGCAGGCACAGCAGGAGGAGCAGAGCTCCGGCATGACCATCTTCTTTAGCCTGCTGGTGCTGGCCATCTGCATCATCCTGGTGCACCTGCTGATCAGGTACAGGCTGCACTTCCTGCCAGAGTCCGTGGCAGTGGTGTCTCTGGGCATCCTGATGGGCGCCGTGATCAAGATCATCGAGTTCAAGAAGCTTGCCAACTGGAAAGAGGAGGAGATGTTTAGACCTAACATGTTCTTTCTGCTGCTGCTGCCCCCT…	;
SLC9A9	Q8IVB4	CE02MG-X	CT	Acquired_Included_in_this_study	TRUE	HGNC:20653	285195	ENSG00000181804		HGNC SLC family	SLC9	SLC9A9	CPA_AT	HEK-SLC9A9-WTOE-p1	PD01MZ-3	pJTI_R4_Strp_HA_Ct-SLC9A9	pJTI_R4_Strp_HA_Ct	codon-optimized cDNA	ATGGAGAGGCAGTCTCGCGTGATGAGCGAGAAGGACGAGTACCAGTTTCAGCACCAGGGAGCAGTGGAGCTGCTGGTGTTCAACTTTCTGCTGATCCTGACCATCCTGACAATCTGGCTGTTCAAGAATCACCGGTTCAGATTTCTGCACGAGACCGGCGGCGCCATGGTGTATGGCCTGATCATGGGACTGATCCTGAGATACGCAACCGCACCAACAGACATCGAGAGCGGAACCGTGTACGATTGCGTGAAGCTGACCTTCAGCCCTTCCACACTGCTGGTGAACATCACAGACCAGGTGTACGAGTATAAGTACAAGCGCGAGATCTCCCAGCACAACATCAATCCCCACCAGGGCAACGCCATCCTGGAGAAGATGACCTTTGATCCTGAGATC…	;
SLC9B1	Q4ZJI4	CE02MT-9	CT	Acquired_Included_in_this_study	TRUE	HGNC:24244	150159	ENSG00000164037		HGNC SLC family	SLC9	SLC9B1	CPA_AT	HEK-SLC9B1-WTOE-p1	PD01N0-M	pJTI_R4_Strp_HA_Ct-SLC9B1	pJTI_R4_Strp_HA_Ct	codon-optimized cDNA	ATGCACACCACAGAGAGCAAGAACGAGCACCTGGAGGACGAGAATTTTCAGACCTCCACCACACCACAGTCTCTGATCGATCCCAACAATACCGCCCAGGAGGAGACCAAGACAGTGCTGTCTGACACAGAGGAGATCAAGCCTCAGACCAAGAAGGAGACATACATCAGCTGCCCACTGCGGGGCGTGCTGAACGTGATCATCACCAATGGCGTGATCCTGTTCGTGATCTGGTGTATGACATGGTCTATCCTGGGAAGCGAGGCCCTGCCAGGAGGAAACCTGTTCGGCCTGTTTATCATCTTCTATAGCGCCATCATCGGCGGCAAGATCCTGCAGCTGATCAGGATCCCACTGGTGCCACCTCTGCCACCACTGCTGGGAATGCTGCTGGCAGGC…	;
SLC9B2	Q86UD5	CE0366-T	NT	Acquired_Included_in_this_study	TRUE	HGNC:25143	133308	ENSG00000164038		HGNC SLC family	SLC9	SLC9B2	CPA_AT	HEK-SLC9B2-WTOE-p2	PD03SP-Y	pJTI_R4_Strp_HA_Nt-SLC9B2	pJTI_R4_Strp_HA_Nt	codon-optimized cDNA	ATGGGCGACGAGGATAAGCGGATCACCTACGAGGACTCCGAGCCATCTACCGGCATGAACTATACACCCTCTATGCACCAGGAGGCCCAGGAGGAGACCGTGATGAAGCTGAAGGGCATCGATGCCAATGAGCCAACAGAGGGCAGCATCCTGCTGAAGAGCTCCGAGAAGAAGCTGCAGGAGACCCCAACAGAGGCAAACCACGTGCAGCGGCTGAGACAGATGCTGGCATGCCCACCTCACGGACTGCTGGACAGAGTGATCACCAATGTGACAATCATCGTGCTGCTGTGGGCCGTGGTGTGGTCCATCACCGGATCTGAGTGCCTGCCAGGAGGAAACCTGTTCGGCATCATCATCCTGTTTTACTGTGCCATCATCGGCGGCAAGCTGCTGGGC…	;
SLC9C1	Q4G0N8	CE02NB-0	CT	Acquired_Included_in_this_study	TRUE	HGNC:31401	285335	ENSG00000172139		HGNC SLC family	SLC9	SLC9C1	CPA_AT	HEK-SLC9C1-WTOE-p1	PD01N2-F	pJTI_R4_Strp_HA_Ct-SLC9C1	pJTI_R4_Strp_HA_Ct	codon-optimized cDNA	ATGGCCGGCATCTTCAAGGAGTTCTTTTTCTCTACCGAGGACCTGCCTGAAGTGATCCTGACCCTGAGCCTGATCAGCTCCATCGGCGCCTTCCTGAATCGGCACCTGGAGGATTTTCCCATCCCTGTGCCAGTGATCCTGTTTCTGCTGGGCTGTAGCTTCGAGGTGCTGTCCTTTACCTCTAGCCAGGTGCAGAGGTACGCCAACGCCATCCAGTGGATGTCCCCCGACCTGTTTTTCCGCATCTTCACCCCTGTGGTGTTTTTCACCACAGCCTTTGACATGGATACATACATGCTGCAGAAGCTGTTCTGGCAGATCCTGCTGATCAGCATCCCAGGCTTTCTGGTGAATTATATCCTGGTGCTGTGGCACCTGGCCTCCGTGAACCAGCTGCTG…	;
SLC9C2	Q5TAH2	CE02NN-G	CT	Acquired_Included_in_this_study	TRUE	HGNC:28664	284525	ENSG00000162753		HGNC SLC family	SLC9	SLC9C2	CPA_AT	HEK-SLC9C2-WTOE-p1	PD01N3-S	pJTI_R4_Strp_HA_Ct-SLC9C2	pJTI_R4_Strp_HA_Ct	codon-optimized cDNA	ATGAGCTCCTACTTTTGGGCCCAGAATGAGTCCAACAGGCCAGACCTGCTGTGCGGACAGCCAGCCGATTATCTGGTGGAGGAGAAGCACTTCACCACCCTGGTGTGCTTTATCGTGGTGCTGGGCGGCCTGCTGAAGATGTGCCTGAAGAATTGTGAAGTGATCGTGCTGACCATCCTGAGCCTGTCCGGCTTCGTGATCGGCCACATGGCCTACAACTCCGTGGAGGTGCACCAGATCGTGTATCCCCTGCTGAGAACCTCTAGCTTCAGCCTGTACTCCTATTTTTCTCCTCTGATCATCTTCATGGTGGCCCTGGACGTGGAGTTTTACACACTGAAGAAGATGTTCTGGCAGGTGCTGCTGACAGGCCTGATCTCTTTCAGCACCGCCAGCATC…	;
SLCO1A2	P46721	CE07E8-Q	NT	Acquired_Included_in_this_study	TRUE	HGNC:10956	6579	ENSG00000084453		HGNC SLC family	SLCO	SLCO1A2	MFS	HEK-SLCO1A2-WTOE-p2	PD0543-2	pJTI_R4_Strp_HA_Nt-SLCO1A2	pJTI_R4_Strp_HA_Nt	codon-optimized cDNA	ATGGGCGAGACAGAGAAGCGGATCGAGACCCACCGGATCAGATGCCTGTCCAAGCTGAAGATGTTTCTGCTGGCCATCACATGTGCCTTCGTGTCTAAGACCCTGAGCGGCTCCTACATGAACAGCATGCTGACACAGATCGAGAGGCAGTTTAATATCCCCACCAGCCTGGTGGGCTTTATCAACGGCTCCTTCGAGATCGGCAATCTGCTGCTGATCATCTTCGTGAGCTATTTCGGCACAAAGCTGCACCGCCCCATCATGATCGGAATCGGATGCGTGGTCATGGGACTGGGCTGTTTTCTGAAGAGCCTGCCTCACTTCCTGATGAACCAGTACGAGTATGAGTCTACCGTGTCTGTGAGCGGCAACCTGAGCTCCAATAGCTTCCTGTGCATG…	;
SLCO1B1	Q9Y6L6	CE02M0-5	CT	Acquired_Included_in_this_study	TRUE	HGNC:10959	10599	ENSG00000134538		HGNC SLC family	SLCO	SLCO1B1	MFS	HEK-SLCO1B1-WTOE-p1	PD01N5-V	pJTI_R4_Strp_HA_Ct-SLCO1B1	pJTI_R4_Strp_HA_Ct	codon-optimized cDNA	ATGGACCAGAACCAGCACCTGAATAAGACCGCCGAGGCCCAGCCCTCCGAGAACAAGAAGACACGGTACTGCAATGGCCTGAAGATGTTTCTGGCCGCCCTGTCCCTGTCTTTCATCGCCAAGACCCTGGGCGCCATCATCATGAAGAGCTCCATCATCCACATCGAGCGGAGATTTGAGATCTCTAGCTCCCTGGTGGGCTTTATCGATGGCAGCTTCGAGATCGGCAACCTGCTGGTCATCGTGTTCGTGAGCTACTTCGGCTCCAAGCTGCACAGGCCAAAGCTGATCGGCATCGGCTGTTTCATCATGGGAATCGGAGGCGTGCTGACCGCCCTGCCCCACTTCTTTATGGGCTACTATCGCTATTCCAAGGAGACCAACATCAATTCTAGCGAG…	;
SLCO1B3	Q9NPD5	CE02M8-0	CT	Acquired_Included_in_this_study	TRUE	HGNC:10961	28234	ENSG00000111700		HGNC SLC family	SLCO	SLCO1B3	MFS	HEK-SLCO1B3-WTOE-p1	PD01N6-N	pJTI_R4_Strp_HA_Ct-SLCO1B3	pJTI_R4_Strp_HA_Ct	codon-optimized cDNA	ATGGACCAGCACCAGCACCTGAACAAGACAGCCGAGTCCGCCAGCTCCGAGAAGAAGAAGACCCGGAGATGCAATGGCTTTAAGATGTTCCTGGCCGCCCTGTCCTTCTCTTACATCGCCAAGGCCCTGGGCGGCATCATCATGAAGATCTCCATCACCCAGATCGAGAGGCGCTTCGACATCTCTAGCTCCCTGGCCGGCCTGATCGATGGCAGCTTTGAGATCGGCAACCTGCTGGTCATCGTGTTCGTGAGCTACTTCGGCAGCAAGCTGCACCGGCCTAAGCTGATCGGCATCGGCTGTCTGCTGATGGGCACAGGCTCCATCCTGACCTCTCTGCCTCACTTCTTTATGGGCTACTATAGATATAGCAAGGAGACACACATCAACCCATCTGAG…	;
SLCO1B7	G3V0H7	CE02MH-G	CT	Acquired_Included_in_this_study	TRUE	HGNC:32934	338821	ENSG00000205754		HGNC SLC family	SLCO	SLCO1B7	MFS	HEK-SLCO1B7-WTOE-p1	PD01N7-H	pJTI_R4_Strp_HA_Ct-SLCO1B7	pJTI_R4_Strp_HA_Ct	codon-optimized cDNA	ATGAAGATCTCCACCACACAGATCGAGCGGAGATTCGAGATCAGCTCCTCTCTGGTGGGCCTGATCGACGGCTCTTTTGAGATCGGCAACCTGTTTGTGATCGTGTTCGTGTCTTACTTTGGCAGCAAGCTGCACAGGCCAAAGCTGATCGGCATCGGCTGCTTCCTGATGGGAACCGGAAGCATCCTGATGGCACTGCCCCACTTCTTTATGGGCTACTATCGCTATAGCAAGGAGACCAACATCGATCCTTCCGAGAATAGCACATCCAACCTGCCAAATTGCCTGATCAACCAGATGCTGAGCCTGAATAGGACCCCATCCGAGATCATCGAGAGGGGATGCGTGAAGGAGTCTGGCAGCCACATGTGGATCTACGTGTTCATGGGCAACATGCTG…	;
SLCO1C1	Q9NYB5	CE02MV-V	CT	Acquired_Included_in_this_study	TRUE	HGNC:13819	53919	ENSG00000139155		HGNC SLC family	SLCO	SLCO1C1	MFS	HEK-SLCO1C1-WTOE-p1	PD01N8-Z	pJTI_R4_Strp_HA_Ct-SLCO1C1	pJTI_R4_Strp_HA_Ct	codon-optimized cDNA	ATGGATACCAGCTCCAAGGAGAACATCCAGCTGTTCTGCAAGACAAGCGTGCAGCCAGTGGGCCGCCCTTCCTTTAAGACCGAGTACCCCTCTAGCGAGGAGAAGCAGCCTTGCTGTGGCGAGCTGAAGGTGTTCCTGTGCGCCCTGAGCTTCGTGTACTTTGCCAAGGCCCTGGCCGAGGGCTATCTGAAGTCCACCATCACACAGATCGAGCGGAGATTTGACATCCCATCCTCTCTGGTGGGCGTGATCGATGGCTCTTTCGAGATCGGCAATCTGCTGGTCATCACCTTCGTGAGCTATTTTGGCGCCAAGCTGCACAGGCCAAAGATCATCGGAGCAGGATGCGTGATCATGGGAGTGGGCACACTGCTGATCGCCATGCCTCAGTTCTTTATG…	;
SLCO2A1	Q92959	CE02N4-1	CT	Acquired_Included_in_this_study	TRUE	HGNC:10955	6578	ENSG00000174640	3MRR	HGNC SLC family	SLCO	SLCO2A1	MFS	HEK-SLCO2A1-WTOE-p1	PD0167-E	pJTI_R4_Strp_HA_Ct-SLCO2A1	pJTI_R4_Strp_HA_Ct	codon-optimized cDNA	ATGGGCCTGCTGCCAAAGCTGGGAGCATCTCAGGGAAGCGACACCTCTACAAGCAGGGCAGGCAGATGCGCACGGAGCGTGTTCGGCAACATCAAGGTGTTCGTGCTGTGCCAGGGACTGCTGCAGCTGTGCCAGCTGCTGTACAGCGCCTACTTCAAGAGCTCCCTGACCACAATCGAGAAGCGGTTCGGCCTGTCTAGCTCCTCTAGCGGCCTGATCTCCTCTCTGAACGAGATCTCCAATGCCATCCTGATCATCTTCGTGTCTTACTTTGGAAGCAGGGTGCACAGGCCAAGACTGATCGGAATCGGAGGACTGTTTCTGGCAGCAGGAGCCTTCATCCTGACCCTGCCCCACTTTCTGAGCGAGCCTTACCAGTATACCCTGGCCTCTACAGGC…	;
SLCO2B1	O94956	CE02NC-6	CT	Acquired_Included_in_this_study	TRUE	HGNC:10962	11309	ENSG00000137491		HGNC SLC family	SLCO	SLCO2B1	MFS	HEK-SLCO2B1-WTOE-p1	PD0168-B	pJTI_R4_Strp_HA_Ct-SLCO2B1	pJTI_R4_Strp_HA_Ct	codon-optimized cDNA	ATGGGCCCAAGGATCGGACCAGCAGGAGAGGTGCCTCAGGTGCCAGACAAGGAGACCAAGGCCACAATGGGAACCGAGAACACACCAGGAGGCAAGGCAAGCCCAGACCCTCAGGATGTGCGCCCTTCCGTGTTCCACAATATCAAGCTGTTTGTGCTGTGCCACAGCCTGCTGCAGCTGGCCCAGCTGATGATCTCTGGCTACCTGAAGAGCTCCATCAGCACCGTGGAGAAGAGGTTCGGCCTGTCTAGCCAGACATCTGGCCTGCTGGCCAGCTTTAACGAAGTGGGCAATACCGCCCTGATCGTGTTCGTGTCTTACTTTGGCAGCCGCGTGCACCGGCCAAGAATGATCGGCTATGGAGCAATCCTGGTGGCCCTGGCAGGACTGCTGATGACC…	;
SLCO3A1	Q9UIG8	CE02NP-Y	CT	Acquired_Included_in_this_study	TRUE	HGNC:10952	28232	ENSG00000176463		HGNC SLC family	SLCO	SLCO3A1	MFS	HEK-SLCO3A1-WTOE-p1	PD00KS-U	pJTI_R4_Strp_HA_Ct-SLCO3A1	pJTI_R4_Strp_HA_Ct	codon-optimized cDNA	ATGCAGGGCAAGAAGCCAGGAGGAAGCTCCGGAGGAGGCCGGTCCGGCGAGCTGCAGGGCGATGAGGCCCAGAGAAACAAGAAGAAGAAGAAGAAGGTGAGCTGCTTCTCTAACATCAAGATCTTTCTGGTGTCTGAGTGTGCACTGATGCTGGCACAGGGAACCGTGGGAGCATATCTGGTGTCTGTGCTGACCACACTGGAGCGGAGATTCAATCTGCAGAGCGCCGACGTGGGCGTGATCGCATCTAGCTTTGAGATCGGCAACCTGGCCCTGATCCTGTTCGTGTCTTACTTTGGAGCAAGGGGACACAGGCCAAGACTGATCGGATGCGGAGGAATCGTGATGGCACTGGGCGCCCTGCTGAGCGCCCTGCCCGAGTTCCTGACCCACCAGTAC…	;
SLCO4A1	Q96BD0	CE02KR-V	CT	Acquired_Included_in_this_study	TRUE	HGNC:10953	28231	ENSG00000101187		HGNC SLC family	SLCO	SLCO4A1	MFS	HEK-SLCO4A1-WTOE-p1	PD01N9-P	pJTI_R4_Strp_HA_Ct-SLCO4A1	pJTI_R4_Strp_HA_Ct	codon-optimized cDNA	ATGCCACTGCACCAGCTGGGCGACAAGCCCCTGACCTTTCCTAGCCCAAACTCCGCCATGGAGAATGGCCTGGATCACACCCCACCTTCTAGGAGAGCAAGCCCAGGAACACCACTGTCTCCTGGAAGCCTGCGGTCCGCCGCACACTCCCCACTGGACACCTCTAAGCAGCCTCTGTGCCAGCTGTGGGCAGAGAAGCACGGAGCAAGGGGCACACACGAGGTGAGATACGTGTCCGCCGGACAGTCTGTGGCATGCGGATGGTGGGCCTTCGCCCCACCATGTCTGCAGGTGCTGAACACCCCCAAGGGCATCCTGTTCTTCCTGTGCGCAGCAGCCTTCCTGCAGGGAATGACAGTGAACGGCTTTATCAATACCGTGATCACAAGCCTGGAGAGG…	;
SLCO4C1	Q6ZQN7	CE02M1-1	CT	Acquired_Included_in_this_study	TRUE	HGNC:23612	353189	ENSG00000173930		HGNC SLC family	SLCO	SLCO4C1	MFS	HEK-SLCO4C1-WTOE-p1	PD01NA-R	pJTI_R4_Strp_HA_Ct-SLCO4C1	pJTI_R4_Strp_HA_Ct	codon-optimized cDNA	ATGAAGAGCGCCAAGGGCATCGAGAACCTGGCCTTCGTGCCCAGCTCCCCTGACATCCTGCGGAGACTGTCCGCCTCTCCAAGCCAGATCGAGGTGTCCGCCCTGTCTAGCGATCCACAGCGGGAGAATTCTCAGCCCCAGGAGCTGCAGAAGCCACAGGAGCCCCAGAAGTCTCCAGAGCCATCTCTGCCAAGCGCCCCACCTAACGTGAGCGAGGAGAAGCTGAGATCCCTGTCTCTGAGCGAGTTCGAGGAGGGCAGCTATGGCTGGAGGAATTTTCACCCTCAGTGCCTGCAGCGGTGCAACACACCAGGCGGCTTCCTGCTGCACTACTGCCTGCTGGCAGTGACCCAGGGAATCGTGGTGAATGGCCTGGTGAACATCTCCATCTCTACAGTG…	;
SLCO5A1	Q9H2Y9	CE02M9-6	CT	Acquired_Included_in_this_study	TRUE	HGNC:19046	81796	ENSG00000137571		HGNC SLC family	SLCO	SLCO5A1	MFS	HEK-SLCO5A1-WTOE-p1	PD01NB-C	pJTI_R4_Strp_HA_Ct-SLCO5A1	pJTI_R4_Strp_HA_Ct	codon-optimized cDNA	ATGGATGAGGGCACCGGCCTGCAGCCAGGAGCAGGAGAGCAGCTGGAGGCACCAGCAACCGCCGAGGCAGTGCAGGAGCGGTGCGAGCCTGAGACACTGAGATCTAAGAGCCTGCCAGTGCTGAGCTCCGCCAGCTGCAGGCCATCCCTGTCTCCTACCTCCGGCGATGCCAATCCTGCCTTCGGCTGCGTGGACTCTAGCGGCCACCAGGAGCTGAAGCAGGGACCTAACCCACTGGCACCAAGCCCTTCCGCCCCATCTACCAGCGCCGGACTGGGCGATTGTAATCACAGGGTGGACCTGTCTAAGACATTCAGCGTGTCCTCTGCCCTGGCCATGCTGCAGGAGCGGAGATGCCTGTACGTGGTGCTGACCGATTCCCGCTGTTTTCTGGTGTGC…	;
SLCO6A1	Q86UG4	CE02MK-Y	CT	Acquired_Included_in_this_study	TRUE	HGNC:23613	133482	ENSG00000205359		HGNC SLC family	SLCO	SLCO6A1	MFS	HEK-SLCO6A1-WTOE-p1	PD01NC-5	pJTI_R4_Strp_HA_Ct-SLCO6A1	pJTI_R4_Strp_HA_Ct	codon-optimized cDNA	ATGTTCGTGGGAGTGGCAAGGCACAGCGGATCCCAGGACGAGGTGAGCAGGGGAGTGGAGCCTCTGGAGGCAGCAAGAGCACAGCCAGCAAAGGATCGGAGAGCCAAGGGCACCCCTAAGAGCTCCAAGCCAGGCAAGAAGCACCGGTACCTGAGACTGCTGCCTGAGGCCCTGATCAGGTTCGGCGGCTTTCGGAAGAGAAAGAAGGCCAAGTCTAGCGTGTCCAAGAAGCCCGGCGAGGTGGACGATTCTCTGGAGCAGCCTTGTGGCCTGGGCTGCCTGGTGTCCACCTGCTGTGAGTGCTGTAACAATATCCGCTGTTTCATGATCTTTTACTGTATCCTGCTGATCTGCCAGGGCGTGGTGTTCGGCCTGATCGACGTGTCCATCGGCGATTTT…	;
SPNS1	Q9H2V7	CE02MW-N	CT	Acquired_Included_in_this_study	TRUE	HGNC:30621	83985	ENSG00000169682		HGNC SLC family	SLC63	SLC63A1	MFS	HEK-SPNS1-WTOE-p1	PD01NE-1	pJTI_R4_Strp_HA_Ct-SPNS1	pJTI_R4_Strp_HA_Ct	codon-optimized cDNA	ATGGCCGGCTCTGACACCGCCCCTTTCCTGAGCCAGGCCGACGATCCAGACGATGGACCAGTGCCAGGAACCCCTGGACTGCCAGGCTCTACAGGCAACCCCAAGAGCGAGGAGCCAGAGGTGCCTGACCAGGAGGGACTGCAGAGGATCACAGGACTGTCCCCTGGCCGGTCTGCCCTGATCGTGGCCGTGCTGTGCTACATCAACCTGCTGAATTATATGGATCGCTTTACCGTGGCAGGCGTGCTGCCAGACATCGAGCAGTTCTTTAACATCGGCGATAGCTCCTCTGGCCTGATCCAGACAGTGTTCATCAGCTCCTACATGGTGCTGGCCCCCGTGTTCGGCTATCTGGGCGATCGCTACAATCGGAAGTATCTGATGTGCGGCGGCATCGCC…	;
SPNS2	Q8IVW8	CE02N5-W	CT	Acquired_Included_in_this_study	TRUE	HGNC:26992	124976	ENSG00000183018		HGNC SLC family	SLC63	SLC63A2	MFS	HEK-SPNS2-WTOE-p1	PD00K8-V	pJTI_R4_Strp_HA_Ct-SPNS2	pJTI_R4_Strp_HA_Ct	codon-optimized cDNA	ATGATGTGCCTGGAGTGTGCATCCGCCGCAGCAGGAGGAGCAGAGGAGGAGGAGGCCGACGCCGAGCGGAGAAGGCGCCGGAGAGGCGCCCAGAGGGGCGCCGGCGGCAGCGGCTGCTGTGGAGCAAGGGGAGCAGGAGGAGCAGGCGTGTCCGCCGCCGGCGATGAGGTGCAGACCCTGAGCGGCTCCGTGAGGCGCGCCCCAACAGGCCCCCCTGGCACCCCAGGCACACCCGGCTGTGCAGCAACCGCAAAGGGACCAGGAGCACAGCAGCCCAAGCCTGCCTCTCTGGGAAGGGGAAGGGGAGCAGCAGCAGCAATCCTGAGCCTGGGCAACGTGCTGAATTACCTGGACCGGTATACAGTGGCCGGCGTGCTGCTGGACATCCAGCAGCACTTC…	;
SPNS3	Q6ZMD2	CE02NE-2	CT	Acquired_Included_in_this_study	TRUE	HGNC:28433	201305	ENSG00000182557		HGNC SLC family	SLC63	SLC63A3	MFS	HEK-SPNS3-WTOE-p1	PD01NF-W	pJTI_R4_Strp_HA_Ct-SPNS3	pJTI_R4_Strp_HA_Ct	codon-optimized cDNA	ATGGCAGGAGGAATGTCTGCCGAGTGCCCAGAGCCTGGACCAGGAGGACTGCAGGGCCAGAGCCCCGGCCCTGGCCGGCAGTGTCCACCTCCAATCACCCCCACAAGCTGGTCCCTGCCACCTTGGAGAGCATACGTGGCAGCAGCCGTGCTGTGCTACATCAACCTGCTGAATTATATGAACTGGTTCATCATCGCCGGCGTGCTGCTGGACATCCAGGAGGTGTTTCAGATCTCCGATAATCACGCCGGCCTGCTGCAGACCGTGTTCGTGTCCTGTCTGCTGCTGTCTGCCCCCGTGTTCGGCTATCTGGGCGACAGGCACTCCCGCAAGGCCACAATGTCTTTCGGCATCCTGCTGTGGTCCGGAGCAGGACTGAGCTCCTCTTTTATCTCTCCA…	;
SV2A	Q7L0J3	CE06CH-0	CT	Acquired_Included_in_this_study	TRUE	HGNC:20566	9900	ENSG00000159164	4V11	HGNC SLC family	SLC22	SLC22B1	MFS	HEK-SV2A-WTOE-p3	PD04V9-6	pJTI_R4_Strp_HA_Ct-SV2A_v2	pJTI_R4_Strp_HA_Ct	codon-optimized cDNA	ATGGAGGAGGGCTTCCGGGATAGAGCCGCCTTTATCAGGGGCGCCAAGGACATCGCCAAGGAGGTGAAGAAGCACGCCGCCAAGAAGGTGGTGAAGGGCCTGGATCGGGTGCAGGACGAGTACTCTCGGAGATCCTATTCTAGATTCGAGGAGGAGGACGATGACGATGACTTTCCAGCCCCCAGCGATGGCTACTATCGCGGCGAGGGCACACAGGACGAGGAGGAGGGAGGAGCAAGCTCCGATGCAACCGAGGGACACGACGAGGATGACGAGATCTACGAGGGAGAGTATCAGGGAATCCCAAGGGCAGAGTCCGGAGGCAAGGGCGAGAGAATGGCCGATGGAGCACCTCTGGCCGGCGTGAGGGGAGGACTGTCTGACGGCGAGGGCCCCCCT…	;
SV2B	Q7L1I2	CE02KS-N	CT	Acquired_Included_in_this_study	TRUE	HGNC:16874	9899	ENSG00000185518		HGNC SLC family	SLC22	SLC22B2	MFS	HEK-SV2B-WTOE-p1	PD01NH-B	pJTI_R4_Strp_HA_Ct-SV2B	pJTI_R4_Strp_HA_Ct	codon-optimized cDNA	ATGGACGATTACAAGTATCAGGACAACTACGGCGGCTATGCCCCTTCCGATGGCTACTATAGGGGCAACGAGTCCAATCCAGAGGAGGACGCCCAGTCTGATGTGACCGAGGGCCACGACGAGGAGGATGAGATCTACGAGGGCGAGTATCAGGGCATCCCCCACCCTGACGATGTGAAGGCCAAGCAGGCCAAGATGGCCCCAAGCCGGATGGACTCCCTGAGAGGCCAGACCGATCTGATGGCAGAGCGGCTGGAGGACGAGGAGCAGCTGGCCCACCAGTACGAGACAATCATGGATGAGTGCGGCCACGGCAGATTCCAGTGGATCCTGTTCTTTGTGCTGGGACTGGCCCTGATGGCAGACGGAGTGGAGGTGTTTGTGGTGAGCTTCGCCCTG…	;
SV2C	Q496J9	CE02M2-W	CT	Acquired_Included_in_this_study	TRUE	HGNC:30670	22987	ENSG00000122012	4JRA;5JLV;5MOY	HGNC SLC family	SLC22	SLC22B3	MFS	HEK-SV2C-WTOE-p1	PD01NK-7	pJTI_R4_Strp_HA_Ct-SV2C	pJTI_R4_Strp_HA_Ct	codon-optimized cDNA	ATGGAGGATAGCTACAAGGACAGGACCTCCCTGATGAAGGGCGCCAAGGATATCGCCCGCGAGGTGAAGAAGCAGACCGTGAAGAAGGTGAACCAGGCCGTGGATCGGGCCCAGGACGAGTATACACAGCGGAGCTACTCCAGATTCCAGGACGAGGAGGACGATGACGATTACTATCCAGCAGGAGAGACCTATAACGGAGAGGCAAATGACGATGAGGGAAGCTCCGAGGCAACAGAGGGACACGATGAGGACGATGAGATCTATGAGGGCGAGTACCAGGGCATCCCAAGCATGAATCAGGCCAAGGACTCTATCGTGAGCGTGGGCCAGCCCAAGGGCGATGAGTACAAGGACAGGAGAGAGCTGGAGTCCGAGAGGAGGGCAGATGAGGAGGAG…	;
SVOP	Q8N4V2	CE02MA-2	CT	Acquired_Included_in_this_study	TRUE	HGNC:25417	55530	ENSG00000166111		HGNC SLC family	SLC22	SLC22B4	MFS	HEK-SVOP-WTOE-p1	PD01NM-Q	pJTI_R4_Strp_HA_Ct-SVOP	pJTI_R4_Strp_HA_Ct	codon-optimized cDNA	ATGGAGGAGGACCTGTTCCAGCTGCGCCAGCTGCCCGTGGTGAAGTTTCGGAGAACCGGAGAGAGCGCCCGGTCCGAGGACGATACAGCAAGCGGAGAGCACGAGGTGCAGATCGAGGGAGTGCACGTGGGACTGGAGGCAGTGGAGCTGGACGATGGAGCAGCCGTGCCTAAGGAGTTCGCCAACCCAACCGACGATACCTTCATGGTGGAGGACGCAGTGGAGGCAATCGGATTCGGCAAGTTTCAGTGGAAGCTGTCTGTGCTGACCGGACTGGCATGGATGGCAGATGCAATGGAGATGATGATCCTGAGCATCCTGGCCCCCCAGCTGCACTGTGAGTGGAGACTGCCTAGCTGGCAGGTGGCCCTGCTGACCTCCGTGGTGTTCGTGGGCATG…	;
SVOPL	Q8N434	CE07FT-3	NT	Acquired_Included_in_this_study	TRUE	HGNC:27034	136306	ENSG00000157703		HGNC SLC family	SLC22	SLC22B5	MFS	HEK-SVOPL-WTOE-p2	PD055X-C	pJTI_R4_Strp_HA_Nt-SVOPL	pJTI_R4_Strp_HA_Nt	codon-optimized cDNA	ATGGCCACCAAGCCCACAGAGCCTGTGACCATCCTGTCTCTGAGGAAGCTGAGCCTGGGCACAGCCGAGCCACAGGTGAAGGAGCCCAAGACCTTTACAGTGGAGGACGCAGTGGAGACCATCGGATTCGGCCGCTTTCACATCGCCCTGTTCCTGATCATGGGCTCCACAGGCGTGGTGGAGGCCATGGAGATCATGCTGATCGCCGTGGTGTCTCCAGTGATCAGGTGCGAGTGGCAGCTGGAGAACTGGCAGGTGGCCCTGGTGACCACAATGGTGTTCTTTGGCTACATGGTGTTCAGCATCCTGTTTGGCCTGCTGGCCGATCGGTATGGCAGATGGAAGATCCTGCTGATCTCCTTCCTGTGGGGCGCCTACTTTTCTCTGCTGACCAGCTTC…	;
TMEM104	Q8NE00	CE02MX-H	CT	Acquired_Included_in_this_study	TRUE	HGNC:25984	54868	ENSG00000109066		HGNC SLC family	SLC38	SLC38A12	APC	HEK-TMEM104-WTOE-p1	PD01NP-0	pJTI_R4_Strp_HA_Ct-TMEM104	pJTI_R4_Strp_HA_Ct	codon-optimized cDNA	ATGGCCGGCGAGATCACAGAGACCGGCGAGCTGTACAGCTCCTATGTGGGCCTGGTGTACATGTTTAACCTGATCGTGGGAACAGGCGCCCTGACCATGCCAAAGGCCTTCGCCACCGCAGGATGGCTGGTGTCCCTGGTGCTGCTGGTGTTCCTGGGCTTTATGTCTTTCGTGACCACAACCTTTGTGATCGAGGCAATGGCAGCAGCAAACGCGCAGTTGCATTGGAAACGCATGGAGAATCTGAAGGAGGAGGAGGACGATGACTCTAGCACCGCCAGCGATTCCGACGTGCTGATCAGAGATAACTACGAGAGGGCCGAGAAGCGCCCTATCCTGAGCGTGCAGCGGAGAGGCTCCCCTAATCCATTTGAGATCACCGACCGGGTGGAGATGGGC…	;
TMEM165	Q9HC07	CE02N6-E	CT	Acquired_Included_in_this_study	TRUE	HGNC:30760	55858	ENSG00000134851		HGNC SLC family	SLC64	SLC64A1		HEK-TMEM165-WTOE-p1	PD03R1-1	pJTI_R4_Strp_HA_Ct-TMEM165	pJTI_R4_Strp_HA_Ct	codon-optimized cDNA	ATGGCAGCAGCAGCACCTGGAAACGGAAGGGCATCTGCCCCAAGACTGCTGCTGCTGTTCCTGGTGCCACTGCTGTGGGCACCAGCAGCCGTGCGGGCAGGACCAGACGAGGATCTGAGCCACAGAAATAAGGAGCCACCTGCACCAGCACAGCAGCTGCAGCCACAGCCCGTGGCCGTGCAGGGCCCTGAGCCAGCCCGGGTGGAGAAGATCTTTACCCCCGCCGCCCCTGTGCACACAAACAAGGAGGACCCAGCCACCCAGACAAATCTGGGCTTCATCCACGCCTTTGTGGCCGCCATCTCTGTGATCATCGTGAGCGAGCTGGGCGATAAGACCTTCTTTATCGCCGCCATCATGGCCATGCGGTACAACAGACTGACCGTGCTGGCAGGAGCA…	;
TMEM241	Q24JQ0	CE02NF-4	CT	Acquired_Included_in_this_study	TRUE	HGNC:31723	85019	ENSG00000134490		HGNC SLC family	SLC35	SLC35D4		HEK-TMEM241-WTOE-p1	PD03R2-W	pJTI_R4_Strp_HA_Ct-TMEM241	pJTI_R4_Strp_HA_Ct	codon-optimized cDNA	ATGTGCGTGCGGAGAAGCCTGGTGGGCCTGACCTTCTGCACATGTTACCTGGCCTCCTATCTGACCAACAAGTACGTGCTGTCTGTGCTGAAGTTCACCTATCCAACACTGTTTCAGGGCTGGCAGACACTGATCGGCGGCCTGCTGCTGCACGTGTCCTGGAAGCTGGGCTGGGTGGAGATCAATAGCTCCTCTCGGAGCCACGTGCTGGTGTGGCTGCCTGCATCCGTGCTGTTCGTGGGCATCATCTACGCAGGATCCAGGGCCCTGTCTAGGCTGGCAATCCCAGTGTTCCTGACCCTGCACAACGTGGCCGAAGTGATCATCTGCGGCTATCAGAAGTGTTTTCAGAAGGAGAAGACATCTCCCGCCAAGATCTGCAGCGCCCTGCTGCTGCTG…	;
TUSC3	Q13454	CE02NS-M	CT	Acquired_Included_in_this_study	TRUE	HGNC:30242	7991	ENSG00000104723	4M8G;4M90;4M91;4M92	HGNC SLC family	SLC58	SLC58A2		HEK-TUSC3-WTOE-p1	PD03R3-E	pJTI_R4_Strp_HA_Ct-TUSC3	pJTI_R4_Strp_HA_Ct	codon-optimized cDNA	ATGGGAGCAAGGGGAGCACCATCCCGGAGAAGGCAGGCCGGCCGCCGGCTGCGGTACCTGCCAACCGGCTCTTTTCCCTTCCTGTTATTACTGCTGCTGCTGTGCATCCAGCTGGGAGGAGGCCAGAAGAAGAAGGAGAACCTGCTGGCCGAGAAGGTGGAGCAGCTGATGGAGTGGAGCTCCAGAAGGTCTATCTTTAGAATGAACGGCGACAAGTTTAGGAAGTTCATCAAGGCCCCCCCTCGCAATTACTCTATGATCGTGATGTTCACAGCCCTGCAGCCTCAGAGGCAGTGCAGCGTGTGCAGGCAGGCAAACGAGGAGTACCAGATCCTGGCCAATTCCTGGCGGTATTCTAGCGCCTTTTGTAACAAGCTGTTCTTTTCTATGGTGGACTAT…	;
UCP1	P25874	CE0369-9	NT	Acquired_Included_in_this_study	TRUE	HGNC:12517	7350	ENSG00000109424		HGNC SLC family	SLC25	SLC25A7		HEK-UCP1-WTOE-p2	PD03ST-T	pJTI_R4_Strp_HA_Nt-UCP1	pJTI_R4_Strp_HA_Nt	codon-optimized cDNA	ATGGGAGGACTGACCGCATCTGACGTGCACCCCACACTGGGAGTGCAGCTGTTCAGCGCCGGAATCGCAGCATGCCTGGCAGACGTGATCACCTTTCCTCTGGATACAGCCAAGGTGAGGCTGCAGGTGCAGGGCGAGTGTCCAACCAGCTCCGTGATCCGCTACAAGGGCGTGCTGGGCACCATCACAGCCGTGGTGAAGACAGAGGGCCGGATGAAGCTGTATTCCGGACTGCCTGCAGGACTGCAGAGGCAGATCTCTAGCGCCTCTCTGCGCATCGGCCTGTACGATACCGTGCAGGAGTTCCTGACCGCCGGCAAGGAGACAGCCCCATCTCTGGGCAGCAAGATCCTGGCAGGACTGACCACAGGAGGAGTGGCCGTGTTTATCGGACAGCCA…	;
UCP3	P55916	CE02MB-4	CT	Acquired_Included_in_this_study	TRUE	HGNC:12519	7352	ENSG00000175564		HGNC SLC family	SLC25	SLC25A9		HEK-UCP3-WTOE-p1	PD01NT-4	pJTI_R4_Strp_HA_Ct-UCP3	pJTI_R4_Strp_HA_Ct	codon-optimized cDNA	ATGGTGGGCCTGAAGCCTTCCGACGTGCCACCTACCATGGCCGTGAAGTTTCTGGGAGCAGGAACAGCAGCATGCTTTGCAGACCTGGTGACCTTCCCACTGGATACAGCCAAGGTGAGGCTGCAGATCCAGGGAGAGAATCAGGCAGTGCAGACCGCAAGGCTCGTTCAGTACCGCGGTGTTCTGGGTACCATCCTGACAATGGTGCGCACAGAGGGCCCTTGTTCTCCATATAACGGACTGGTGGCAGGACTGCAGAGGCAGATGTCCTTTGCCTCTATCCGCATCGGCCTGTACGACAGCGTGAAGCAGGTGTATACCCCCAAGGGCGCCGATAATAGCTCCCTGACCACAAGGATCCTGGCAGGATGCACCACAGGAGCAATGGCAGTGACCTGT…	;
UNC93A	Q86WB7	CE02MN-M	CT	Acquired_Included_in_this_study	TRUE	HGNC:12570	54346	ENSG00000112494		Perland+Fredriksson2016	UNC93		MFS	HEK-UNC93A-WTOE-p1	PD01NV-K	pJTI_R4_Strp_HA_Ct-UNC93A	pJTI_R4_Strp_HA_Ct	codon-optimized cDNA	ATGGACAGGTCCCTGCGCAACGTGCTGGTGGTGTCTTTCGGCTTTCTGCTGCTGTTCACCGCATACGGAGGACTGCAGAGCCTGCAGAGCTCCCTGTATTCCGAGGAGGGACTGGGAGTGACCGCCCTGTCCACACTGTACGGCGGCATGCTGCTGTCTAGCATGTTCCTGCCACCTCTGCTGATCGAGCGGCTGGGATGCAAGGGCACCATCATCCTGAGCATGTGCGGCTACGTGGCCTTTTCTGTGGGCAATTTCTTTGCCAGCTGGTATACCCTGATCCCTACAAGCATCCTGCTGGGACTGGGAGCAGCACCACTGTGGTCCGCCCAGTGCACCTACCTGACCATCACAGGCAACACACACGCCGAGAAGGCCGGCAAGAGAGGCAAGGACATG…	;
UNC93B1	Q9H1C4	CE065P-W	CT	Acquired_Included_in_this_study	TRUE	HGNC:13481	81622	ENSG00000110057		Perland+Fredriksson2016	UNC93		MFS	HEK-UNC93B1-WTOE-p3	PD04SR-Z	pJTI_R4_Strp_HA_Ct-UNC93B1_v2	pJTI_R4_Strp_HA_Ct	codon-optimized cDNA	ATGGAGGCCGAGCCCCCTCTGTACCCAATGGCAGGAGCAGCAGGACCTCAGGGCGACGAGGATCTGCTGGGAGTGCCTGATGGACCAGAGGCACCACTGGACGAGCTGGTGGGAGCATACCCCAACTATAATGAGGAGGAGGAGGAGCGGAGATACTATAGGCGCAAGAGACTGGGCGTGCTGAAGAACGTGCTGGCAGCATCTGCCGGAGGAATGCTGACCTACGGCGTGTATCTGGGCCTGCTGCAGATGCAGCTGATCCTGCACTATGATGAGACATACAGGGAGGTGAAGTATGGCAACATGGGCCTGCCTGACATCGATAGCAAGATGCTGATGGGCATCAATGTGACCCCAATCGCCGCCCTGCTGTACACACCCGTGCTGATCAGATTCTTT…	;
XPR1	Q9UBH6	CE02N7-B	CT	Acquired_Included_in_this_study	TRUE	HGNC:12827	9213	ENSG00000143324	5IJH	HGNC SLC family	SLC53	SLC53A1	IT	HEK-XPR1-WTOE-p1	PD01KZ-F	pJTI_R4_Strp_HA_Ct-XPR1	pJTI_R4_Strp_HA_Ct	codon-optimized cDNA	ATGAAGTTCGCCGAGCACCTGTCTGCCCACATCACCCCTGAGTGGCGGAAGCAGTATATCCAGTACGAGGCCTTTAAGGACATGCTGTACAGCGCCCAGGATCAGGCACCATCCGTGGAGGTGACCGACGAGGATACAGTGAAGAGATATTTCGCCAAGTTTGAGGAGAAGTTCTTTCAGACCTGCGAGAAGGAGCTGGCCAAGATCAACACATTCTACTCCGAGAAGCTGGCAGAGGCACAGCGGAGATTTGCCACCCTGCAGAATGAGCTGCAGAGCTCCCTGGACGCCCAGAAGGAGTCTACAGGCGTGACCACACTGCGGCAGAGGCGCAAGCCCGTGTTCCACCTGAGCCACGAGGAGAGGGTGCAGCACCGCAACATCAAGGATCTGAAGCTG…	;
GFP	P42212	CE00EP-Y	CT	Acquired_Included_in_this_study	TRUE									HEK-GFP-WTOE-p1	PD00HS-2	pJTI_R4_Strp_HA_Ct-GFP	pJTI_R4_Strp_HA_Ct		ATGGTGAGCAAGGGCGAGGAGCTGTTCACCGGGGTGGTGCCCATCCTGGTCGAGCTGGACGGCGACGTAAACGGCCACAAGTTCAGCGTGTCCGGCGAGGGCGAGGGCGATGCCACCTACGGCAAGCTGACCCTGAAGTTCATCTGCACCACCGGCAAGCTGCCCGTGCCCTGGCCCACCCTCGTGACCACCCTGACCTACGGCGTGCAGTGCTTCAGCCGCTACCCCGACCACATGAAGCAGCACGACTTCTTCAAGTCCGCCATGCCCGAAGGCTACGTCCAGGAGCGCACCATCTTCTTCAAGGACGACGGCAACTACAAGACCCGCGCCGAGGTGAAGTTCGAGGGCGACACCCTGGTGAACCGCATCGAGCTGAAGGGCATCGACTTCAAGGAG…	;
mitoGFP	P42212	CE037K-P	CT	Acquired_Included_in_this_study	TRUE									HEK-GFP_mito-WTOE-p2	PD00HV-K	pJTI_R4_Strp_HA_Ct-GFP_mito	pJTI_R4_Strp_HA_Ct	codon-optimized cDNA		;
MFSD14A	Q96MC6	CE026E-3	CT	Acquired_Included_in_this_study	TRUE	HGNC:23363	64645	ENSG00000156875		Perland+Fredriksson2016	MFSD#		MFS	HEK-MFSD14A-WTOE-p1	PD0174-P	pJTI_R4_Strp_HA_Ct-MFSD14A	pJTI_R4_Strp_HA_Ct	codon-optimized cDNA	ATGACCCAGGGCAAGAAGAAGAAGCGGGCCGCCAACAGATCCATCATGCTGGCCAAGAAGATCATCATCAAGGACGGAGGAACACCACAGGGAATCGGATCCCCTAGCGTGTACCACGCCGTGATCGTGATCTTTCTGGAGTTCTTTGCATGGGGACTGCTGACCGCACCTACACTGGTGGTGCTGCACGAGACCTTTCCAAAGCACACATTCCTGATGAATGGCCTGATCCAGGGCGTGAAGGGCCTGCTGTCCTTTCTGTCTGCCCCACTGATCGGCGCCCTGTCCGACGTGTGGGGAAGGAAGTCTTTCCTGCTGCTGACCGTGTTCTTTACATGCGCCCCAATCCCCCTGATGAAGATCTCTCCCTGGTGGTATTTCGCCGTGATCAGCGTGTCC…	;
MFSD3	Q96ES6	CE024S-W	CT	Acquired_Included_in_this_study	TRUE	HGNC:25157	113655	ENSG00000167700		HGNC SLC family	SLC33	SLC33A2	MFS	HEK-MFSD3-WTOE-p1	PD0177-5	pJTI_R4_Strp_HA_Ct-MFSD3	pJTI_R4_Strp_HA_Ct	codon-optimized cDNA	ATGAGGGGCAAGCTGCTGCCTCTGGCAGGACTGTACCTGGTGCAGGGACTGCCATATGGACTGCAGTCCGGACTGCTGCCTGTGCTGCTGAGGGCAGGCGGCCTGTCTCTGACCAGAGTGGGCCTGGCCAAGGTGCTGTACGCACCATGGCTGCTGAAGCTGGCATGGGCACCACTGGTGGACGCACAGGGCAGCGCCAGGGCATGGGTGACCAGATCCACAGCAGGACTGGGACTGGTGTGCGGCCTGCTGGCCGGCCTGCCCCCTCCAGGAGCAGGACAGGCAGGACTGCCAGCAGCAGTGGCAGGACTGCTGCTGCTGCTGAACCTGGGAGCAGCAATGCAGGACGTGGCCCTGGATGCACTGGCAGTGCAGCTGCTGGAGCCTGCAGAGCTGGGC…	;
RHBG	Q9H310	CE024E-V	CT	Acquired_Included_in_this_study	TRUE	HGNC:14572	57127	ENSG00000132677		HGNC SLC family	SLC42	SLC42A2		HEK-RHBG-WTOE-p1	PD017R-A	pJTI_R4_Strp_HA_Ct-RHBG	pJTI_R4_Strp_HA_Ct	codon-optimized cDNA	ATGGCAGGAAGCCCTTCCAGGGCAGCAGGCCGGAGACTGCAGCTGCCACTGCTGTGCCTGTTCCTGCAGGGAGCAACCGCCGTGCTGTTCGCCGTGTTTGTGAGGTACAATCACAAGACAGACGCCGCCCTGTGGCACCGCTCTAACCACAGCAATGCCGACAACGAGTTCTACTTTCGGTATCCCAGCTTTCAGGATGTGCACGCCATGGTGTTCGTGGGCTTCGGCTTTCTGATGGTGTTTCTGCAGAGATATGGCTTCAGCTCCGTGGGCTTCACCTTTCTGCTGGCAGCCTTCGCCCTGCAGTGGTCCACACTGGTGCAGGGCTTCCTGCACTCTTTTCACGGAGGACACATCCACGTGGGAGTGGAGTCCATGATCAATGCCGATTTTTGTGCA…	;
SLC10A4	Q96EP9	CE060V-F	CT	Acquired_Included_in_this_study	TRUE	HGNC:22980	201780	ENSG00000145248		HGNC SLC family	SLC10	SLC10A4	CPA_AT	HEK-SLC10A4-WTOE-p3	PD04NK-1	pJTI_R4_Strp_HA_Ct-SLC10A4_v2	pJTI_R4_Strp_HA_Ct	codon-optimized cDNA	ATGGACGGCAACGATAATGTGACACTGCTGTTCGCCCCCCTGCTGAGGGACAACTACACCCTGGCACCAAATGCAAGCTCCCTGGGACCTGGAACAGATCTGGCCCTGGCACCTGCATCTAGCGCCGGACCTGGCCCAGGACTGTCCCTGGGACCAGGACCTTCTTTCGGCTTTAGCCCAGGACCAACCCCTACACCAGAGCCAACCACATCTGGACTGGCAGGAGGAGCAGCATCCCACGGACCTTCTCCATTCCCAAGACCTTGGGCACCACACGCACTGCCCTTTTGGGACACCCCCCTGAACCACGGCCTGAACGTGTTCGTGGGAGCCGCCCTGTGCATCACAATGCTGGGCCTGGGCTGTACCGTGGATGTGAACCACTTCGGAGCACACGTG…	;
SLC15A1	P46059	CE0656-M	CT	Acquired_Included_in_this_study	TRUE	HGNC:10920	6564	ENSG00000088386		HGNC SLC family	SLC15	SLC15A1	MFS	HEK-SLC15A1-WTOE-p3	PD04RP-R	pJTI_R4_Strp_HA_Ct-SLC15A1_v2	pJTI_R4_Strp_HA_Ct	codon-optimized cDNA	ATGGGCATGTCTAAGAGCCACTCCTTCTTTGGCTACCCTCTGTCTATCTTCTTTATCGTGGTGAACGAGTTCTGCGAGCGGTTCAGCTACTATGGCATGAGGGCCATCCTGATCCTGTATTTCACCAACTTTATCAGCTGGGACGATAATCTGTCCACCGCCATCTACCACACCTTCGTGGCCCTGTGCTATCTGACCCCAATCCTGGGCGCCCTGATCGCAGACAGCTGGCTGGGCAAGTTTAAGACAATCGTGTCTCTGAGCATCGTGTACACCATCGGCCAGGCCGTGACATCCGTGAGCTCCATCAACGACCTGACCGATCACAATCACGACGGCACACCAGATTCCCTGCCCGTGCACGTGGTGCTGTCTCTGATCGGACTGGCCCTGATCGCC…	;
SLC22A12	Q96S37	CE05XA-8	NT	Acquired_Included_in_this_study	TRUE	HGNC:17989	116085	ENSG00000197891		HGNC SLC family	SLC22	SLC22A12	MFS	HEK-SLC22A12-WTOE-p2	PD04MN-Q	pJTI_R4_Strp_HA_Nt-SLC22A12	pJTI_R4_Strp_HA_Nt	codon-optimized cDNA	ATGGCCTTTTCCGAGCTGCTGGACCTGGTGGGAGGACTGGGCCGGTTCCAGGTGCTGCAGACCATGGCCCTGATGGTGAGCATCATGTGGCTGTGCACACAGTCCATGCTGGAGAACTTTAGCGCCGCAGTGCCATCCCACAGATGTTGGGCCCCTCTGCTGGATAATTCTACCGCCCAGGCCAGCATCCTGGGATCTCTGAGCCCTGAGGCCCTGCTGGCAATCAGCATCCCACCTGGACCTAACCAGAGGCCACACCAGTGCCGGCGGTTCCGGCAGCCACAGTGGCAGCTGCTGGACCCCAATGCCACCGCCACATCCTGGTCTGAGGCAGATACCGAGCCATGCGTGGACGGATGGGTGTACGATAGGAGCATCTTCACCTCCACAATCGTGGCC…	;
SLC22A15	Q8IZD6	CE06WN-E	CT	Acquired_Included_in_this_study	TRUE	HGNC:20301	55356	ENSG00000163393		HGNC SLC family	SLC22	SLC22A15	MFS	HEK-SLC22A15-WTOE-p5	PD04NH-5	pJTI_R4_Strp_HA_Ct-SLC22A15_v2	pJTI_R4_Strp_HA_Ct	codon-optimized cDNA	ATGGAGGTGGAGGAGGCATTCCAGGCAGTGGGAGAGATGGGCATCTACCAGATGTATCTGTGCTTTCTGCTGGCCGTGCTGCTGCAGCTGTACGTGGCCACCGAGGCAATCCTGATCGCCCTGGTGGGAGCAACACCATCCTATCACTGGGACCTGGCAGAGCTGCTGCCAAACCAGTCCCACGGCAATCAGTCTGCCGGAGAGGACCAGGCCTTCGGCGATTGGCTGCTGACCGCCAACGGCTCTGAGATCCACAAGCACGTGCACTTTAGCTCCTCTTTCACATCTATCGCCAGCGAGTGGTTTCTGATCGCCAATAGGAGCTACAAGGTGTCCGCCGCCAGCTCCTTCTTTTTCAGCGGCGTGTTTGTGGGCGTGATCAGCTTCGGCCAGCTGTCC…	;
SLC26A10	Q8NG04	CE02CC-C	CT	Acquired_Included_in_this_study	TRUE	HGNC:14470	65012	ENSG00000135502		HGNC SLC family	SLC26	SLC26A10	APC	HEK-SLC26A10-WTOE-p1	PD01CK-H	pJTI_R4_Strp_HA_Ct-SLC26A10	pJTI_R4_Strp_HA_Ct	codon-optimized cDNA	ATGCGCCTGGACCTGGCCTCCCTGATGTCTGCCCCAAAGAGCCTGGGCTCCGCCTTCAAGTCTTGGAGGCTGGATAAGGCACCAAGCCCACAGCACACCTTCCCATCCACATCTATCCCAGGAATGGCCTTTGCCCTGCTGGCAAGCGTGCCACCCGTGTTCGGCCTGTACACCTCCTTCTTTCCCGTGCTGATCTATTCTCTGCTGGGAACAGGCCGCCACCTGTCCACCGGCACATTTGCCATCCTGTCTCTGATGACCGGAAGCGCCGTGGAGCGGCTGGTGCCTGAGCCACTGGTGGGCAACCTGTCTGGCATCGAGAAGGAGCAGCTGGACGCACAGAGGGTGGGAGTGGCAGCAGCCGTGGCCTTTGGCTCCGGCGCCCTGATGCTGGGCATG…	;
SLC26A4	O43511	CE065E-H	CT	Acquired_Included_in_this_study	TRUE	HGNC:8818	5172	ENSG00000091137		HGNC SLC family	SLC26	SLC26A4	APC	HEK-SLC26A4-WTOE-p3	PD04RZ-7	pJTI_R4_Strp_HA_Ct-SLC26A4_v2	pJTI_R4_Strp_HA_Ct	codon-optimized cDNA	ATGGCAGCACCAGGAGGCAGAAGCGAGCCACCTCAGCTGCCCGAGTACTCTTGCAGCTATATGGTGTCTAGGCCAGTGTACAGCGAGCTGGCCTTCCAGCAGCAGCACGAGCGGAGACTGCAGGAGAGGAAGACCCTGCGCGAGAGCCTGGCCAAGTGCTGTTCCTGTTCTAGGAAGCGCGCCTTTGGCGTGCTGAAGACACTGGTGCCTATCCTGGAGTGGCTGCCAAAGTATCGCGTGAAGGAGTGGCTGCTGTCCGACGTGATCTCTGGCGTGAGCACCGGACTGGTGGCCACACTGCAGGGAATGGCATACGCACTGCTGGCAGCCGTGCCTGTGGGCTACGGCCTGTATTCTGCCTTCTTTCCAATCCTGACCTATTTCATCTTTGGCACATCT…	;
SLC27A6	Q9Y2P4	CE02C2-T	CT	Acquired_Included_in_this_study	TRUE	HGNC:11000	28965	ENSG00000113396		HGNC SLC family	SLC27	SLC27A6		HEK-SLC27A6-WTOE-p1	PD016F-2	pJTI_R4_Strp_HA_Ct-SLC27A6	pJTI_R4_Strp_HA_Ct	codon-optimized cDNA	ATGCTGCTGTCCTGGCTGACCGTGCTGGGAGCAGGCATGGTGGTGCTGCACTTCCTGCAGAAGCTGCTGTTCCCCTATTTTTGGGACGATTTCTGGTTTGTGCTGAAGGTGGTGCTGATCATCATCCGCCTGAAGAAGTACGAGAAGCGGGGCGAGCTGGTGACAGTGCTGGATAAGTTTCTGTCTCACGCCAAGCGGCAGCCAAGAAAGCCCTTCATCATCTATGAGGGCGACATCTACACCTATCAGGACGTGGATAAGAGGAGCTCCCGCGTGGCCCACGTGTTTCTGAACCACTCTAGCCTGAAGAAGGGCGACACAGTGGCCCTGCTGATGAGCAATGAACCCGATTTTGTACACGTCTGGTTTGGACTGGCAAAGCTGGGATGCGTGGTGGCC…	;
SLC2A3	P11169	CE02BP-2	CT	Acquired_Included_in_this_study	TRUE	HGNC:11007	6515	ENSG00000059804	4ZW9;4ZWB;4ZWC;5C65	HGNC SLC family	SLC2	SLC2A3	MFS	HEK-SLC2A3-WTOE-p1	PD01E6-K	pJTI_R4_Strp_HA_Ct-SLC2A3	pJTI_R4_Strp_HA_Ct	codon-optimized cDNA	ATGGGCACACAGAAGGTGACCCCAGCCCTGATCTTTGCCATCACAGTGGCCACCATCGGCAGCTTCCAGTTTGGCTACAACACCGGCGTGATCAATGCCCCCGAGAAGATCATCAAGGAGTTCATCAATAAGACACTGACCGACAAGGGAAACGCACCACCTAGCGAGGTGCTGCTGACATCCCTGTGGTCTCTGAGCGTGGCCATCTTTTCCGTGGGCGGCATGATCGGCTCCTTCTCTGTGGGCCTGTTTGTGAACCGGTTCGGCCGGAGAAATTCTATGCTGATCGTGAACCTGCTGGCAGTGACCGGAGGATGCTTCATGGGCCTGTGCAAGGTGGCCAAGTCTGTGGAGATGCTGATCCTGGGCCGGCTGGTCATCGGCCTGTTTTGCGGCCTG…	;
SLC30A5	Q8TAD4	CE04Z5-Z	CT	Acquired_Included_in_this_study	TRUE	HGNC:19089	64924	ENSG00000145740		HGNC SLC family	SLC30	SLC30A5		HEK-SLC30A5-WTOE-p3	PD040E-9	pJTI_R4_Strp_HA_Ct-SLC30A5_v2	pJTI_R4_Strp_HA_Ct	codon-optimized cDNA	ATGGAGGAGAAGTACGGCGGCGACGTGCTGGCAGGCCCAGGAGGAGGAGGAGGACTGGGCCCTGTGGATGTGCCATCCGCCCGGCTGACCAAGTACATCGTGCTGCTGTGCTTCACAAAGTTTCTGAAGGCCGTGGGCCTGTTCGAGTCTTATGACCTGCTGAAGGCCGTGCACATCGTGCAGTTCATCTTTATCCTGAAGCTGGGCACCGCCTTCTTTATGGTGCTGTTCCAGAAGCCTTTTAGCTCCGGCAAGACCATCACAAAGCACCAGTGGATCAAGATCTTTAAGCACGCCGTGGCCGGCTGCATCATCTCTCTGCTGTGGTTCTTTGGACTGACCCTGTGCGGACCACTGCGGACACTGCTGCTGTTCGAGCACAGCGATATCGTGGTCATC…	;
SLC35A5	Q9BS91	CE035S-0	NT	Acquired_Included_in_this_study	TRUE	HGNC:20792	55032	ENSG00000138459		HGNC SLC family	SLC35	SLC35A5	DMT	HEK-SLC35A5-WTOE-p2	PD03S8-7	pJTI_R4_Strp_HA_Nt-SLC35A5	pJTI_R4_Strp_HA_Nt	codon-optimized cDNA	ATGGAGAAGCAGTGCTGTAGCCACCCTGTGATCTGCTCCCTGTCTACCATGTACACATTCCTGCTGGGCGCCATCTTTATCGCCCTGAGCTCCTCTCGGATCCTGCTGGTCAAGTATAGCGCCAACGAGGAGAATAAGTACGACTATCTGCCAACCACAGTGAACGTGTGCTCCGAGCTGGTGAAGCTGGTGTTCTGCGTGCTGGTGTCCTTTTGCGTGATCAAGAAGGATCACCAGTCTAGGAATCTGAAGTACGCCTCTTGGAAGGAGTTCAGCGACTTTATGAAGTGGTCTATCCCCGCCTTCCTGTATTTTCTGGATAACCTGATCGTGTTCTACGTGCTGAGCTATCTGCAGCCTGCCATGGCCGTGATCTTCAGCAATTTTTCCATCATCACC…	;
SLC35E1	Q96K37	CE065R-E	CT	Acquired_Included_in_this_study	TRUE	HGNC:20803	79939	ENSG00000127526		HGNC SLC family	SLC35	SLC35E1	DMT	HEK-SLC35E1-WTOE-p3	PD04S5-4	pJTI_R4_Strp_HA_Ct-SLC35E1_v2	pJTI_R4_Strp_HA_Ct	codon-optimized cDNA	ATGGCAGCAGCAGCAGTGGGAGCAGGACACGGCGCCGGCGGCCCTGGCGCCGCCAGCTCCTCTGGCGGCGCCAGGGAGGGCGCCCGCGTGGCCGCCCTGTGCCTGCTGTGGTACGCACTGAGCGCCGGAGGCAACGTGGTGAACAAAGTGATCCTGAGCGCCTTCCCATTTCCCGTGACCGTGTCCCTGTGCCACATCCTGGCCCTGTGCGCCGGCCTGCCCCCTCTGCTGAGGGCATGGAGGGTGCCACCAGCACCTCCAGTGTCTGGACCTGGACCAAGCCCACACCCTAGCTCCGGACCACTGCTGCCACCTCGGTTCTACCCTAGATATGTGCTGCCACTGGCCTTCGGCAAGTACTTTGCCAGCGTGTCCGCCCACGTGTCTATCTGGAAGGTG…	;
SLC38A5	Q8WUX1	CE02K4-U	CT	Acquired_Included_in_this_study	TRUE	HGNC:18070	92745	ENSG00000017483		HGNC SLC family	SLC38	SLC38A5	APC	HEK-SLC38A5-WTOE-p1	PD01GE-8	pJTI_R4_Strp_HA_Ct-SLC38A5	pJTI_R4_Strp_HA_Ct	codon-optimized cDNA	ATGGAGCTGCAGGACCCCAAGATGAACGGCGCCCTGCCTAGCGATGCAGTGGGATACAGGCAGGAGAGAGAGGGCTTCCTGCCATCTAGGGGACCAGCACCTGGCAGCAAGCCTGTGCAGTTCATGGACTTTGAGGGCAAGACCTCCTTCGGCATGAGCGTGTTCAACCTGAGCAATGCCATCATGGGATCCGGAATCCTGGGACTGGCATATGCAATGGCACACACCGGCGTGATCTTCTTTCTGGCCCTGCTGCTGTGCATCGCCCTGCTGAGCTCCTACTCCATCCACCTGCTGCTGACATGTGCCGGCATCGCCGGCATCAGGGCATATGAGCAGCTGGGACAGAGGGCCTTCGGCCCTGCAGGCAAGGTGGTGGTGGCCACCGTGATCTGCCTG…	;
SLC38A7	Q9NVC3	CE02FK-R	CT	Acquired_Included_in_this_study	TRUE	HGNC:25582	55238	ENSG00000103042		HGNC SLC family	SLC38	SLC38A7	APC	HEK-SLC38A7-WTOE-p1	PD01GG-X	pJTI_R4_Strp_HA_Ct-SLC38A7	pJTI_R4_Strp_HA_Ct	codon-optimized cDNA	ATGGCCCAGGTGTCTATCAACAATGACTACTCCGAGTGGGACCTGTCTACCGATGCAGGAGAGAGGGCAAGACTGCTGCAGAGCCCATGCGTGGACACAGCCCCCAAGAGCGAGTGGGAGGCATCCCCAGGAGGACTGGATAGGGGAACCACAAGCACCCTGGGAGCAATCTTTATCGTGGTGAACGCATGTCTGGGAGCAGGACTGCTGAATTTTCCTGCCGCCTTCAGCACAGCAGGAGGAGTGGCAGCAGGAATCGCCCTGCAGATGGGCATGCTGGTGTTCATCATCTCCGGCCTGGTCATCCTGGCCTACTGCTCTCAGGCCAGCAACGAGAGAACCTATCAGGAGGTGGTGTGGGCCGTGTGCGGCAAGCTGACAGGCGTGCTGTGCGAGGTG…	;
SLC47A1	Q96FL8	CE02K9-K	CT	Acquired_Included_in_this_study	TRUE	HGNC:25588	55244	ENSG00000142494		HGNC SLC family	SLC47	SLC47A1		HEK-SLC47A1-WTOE-p1	PD01HR-3	pJTI_R4_Strp_HA_Ct-SLC47A1	pJTI_R4_Strp_HA_Ct	codon-optimized cDNA	ATGGAGGCCCCTGAGGAGCCAGCACCTGTGAGAGGAGGACCAGAGGCCACCCTGGAGGTGAGGGGCTCCCGCTGCCTGCGGCTGTCTGCCTTCAGAGAGGAGCTGAGGGCCCTGCTGGTGCTGGCAGGACCAGCCTTTCTGGTGCAGCTGATGGTGTTCCTGATCTCTTTTATCAGCTCCGTGTTCTGCGGACACCTGGGCAAGCTGGAGCTGGACGCAGTGACCCTGGCAATCGCCGTGATCAACGTGACAGGCGTGAGCGTGGGCTTTGGCCTGTCTAGCGCCTGTGATACCCTGATCAGCCAGACATACGGCTCCCAGAATCTGAAGCACGTGGGCGTGATCCTGCAGAGGTCCGCCCTGGTGCTGCTGCTGTGCTGTTTCCCATGTTGGGCCCTG…	;
SLC51A	Q86UW1	CE075A-1	CT	Acquired_Included_in_this_study	TRUE	HGNC:29955	200931	ENSG00000163959		HGNC SLC family	SLC51	SLC51A		HEK-SLC51A_SLC51B-WTOE-p5	PD052W-U	pJTI_R4_Strp_HA_Ct-SLC51A_SLC51B	pJTI_R4_Strp_HA_Ct	codon-optimized cDNA	ATGGAGCCTGGCAGGACCCAGATCAAGCTGGACCCACGCTACACAGCCGATCTGCTGGAGGTGCTGAAGACCAACTATGGCATCCCATCCGCCTGTTTCTCTCAGCCCCCTACAGCAGCACAGCTGCTGAGGGCCCTGGGACCAGTGGAGCTGGCCCTGACCAGCATCCTGACACTGCTGGCCCTGGGCTCCATCGCCATCTTTCTGGAGGACGCCGTGTACCTGTATAAGAATACCCTGTGCCCCATCAAGCGGAGAACACTGCTGTGGAAGAGCTCCGCCCCTACCGTGGTGAGCGTGCTGTGCTGTTTCGGACTGTGGATCCCACGGTCCCTGGTGCTGGTGGAGATGACCATCACATCTTTCTACGCCGTGTGCTTTTATCTGCTGATGCTGGTC…	;
SLC52A3	Q9NQ40	CE02G8-Y	CT	Acquired_Included_in_this_study	TRUE	HGNC:16187	113278	ENSG00000101276		HGNC SLC family	SLC52	SLC52A3		HEK-SLC52A3-WTOE-p1	PD01K5-C	pJTI_R4_Strp_HA_Ct-SLC52A3	pJTI_R4_Strp_HA_Ct	codon-optimized cDNA	ATGGCCTTCCTGATGCACCTGCTGGTGTGCGTGTTTGGCATGGGCAGCTGGGTGACCATCAACGGCCTGTGGGTGGAGCTGCCTCTGCTGGTCATGGAGCTGCCAGAGGGCTGGTACCTGCCCTCCTATCTGACAGTGGTCATCCAGCTGGCCAATATCGGCCCACTGCTGGTGACCCTGCTGCACCACTTCCGGCCATCCTGCCTGTCTGAGGTGCCTATCATCTTTACCCTGCTGGGCGTGGGCACCGTGACATGTATCATCTTCGCCTTTCTGTGGAACATGACATCTTGGGTGCTGGACGGCCACCACAGCATCGCCTTCCTGGTGCTGACCTTCTTTCTGGCCCTGGTGGATTGCACCAGCTCCGTGACATTCCTGCCTTTTATGAGCAGACTG…	;
SLC5A1	P13866	CE02GP-R	CT	Acquired_Included_in_this_study	TRUE	HGNC:11036	6523	ENSG00000100170		HGNC SLC family	SLC5	SLC5A1	APC	HEK-SLC5A1-WTOE-p1	PD01K6-5	pJTI_R4_Strp_HA_Ct-SLC5A1	pJTI_R4_Strp_HA_Ct	codon-optimized cDNA	ATGGACAGCTCCACCTGGTCTCCTAAGACCACAGCCGTGACCCGCCCAGTGGAGACACACGAGCTGATCCGGAACGCCGCCGATATCAGCATCATCGTGATCTACTTCGTGGTGGTCATGGCAGTGGGACTGTGGGCCATGTTTTCTACCAATAGAGGCACAGTGGGCGGCTTCTTTCTGGCAGGCAGGAGCATGGTGTGGTGGCCAATCGGAGCAAGCCTGTTCGCCTCCAACATCGGATCTGGACACTTTGTGGGACTGGCAGGAACCGGAGCAGCATCCGGCATCGCCATCGGCGGCTTCGAGTGGAATGCACTGGTGCTGGTGGTGGTGCTGGGATGGCTGTTTGTGCCAATCTACATCAAGGCCGGCGTGGTGACCATGCCCGAGTATCTGAGG…	;
SLC6A13	Q9NSD5	CE0361-X	NT	Acquired_Included_in_this_study	TRUE	HGNC:11046	6540	ENSG00000010379		HGNC SLC family	SLC6	SLC6A13	APC	HEK-SLC6A13-WTOE-p2	PD03SG-K	pJTI_R4_Strp_HA_Nt-SLC6A13	pJTI_R4_Strp_HA_Nt	codon-optimized cDNA	ATGGACTCCCGGGTGTCTGGCACCACAAGCAACGGCGAGACAAAGCCAGTGTACCCCGTGATGGAGAAGAAGGAGGAGGATGGCACCCTGGAGAGAGGCCACTGGAACAATAAGATGGAGTTCGTGCTGTCCGTGGCAGGAGAGATCATCGGACTGGGCAACGTGTGGAGGTTTCCATACCTGTGCTATAAGAATGGCGGCGGCGCCTTCTTTATCCCCTACCTGGTGTTTCTGTTCACCTGCGGCATCCCCGTGTTCCTGCTGGAGACCGCCCTGGGCCAGTATACATCCCAGGGAGGAGTGACCGCATGGAGGAAGATCTGTCCCATCTTCGAGGGCATCGGCTACGCCTCTCAGATGATCGTGATCCTGCTGAACGTGTACTATATCATCGTGCTG…	;
SLC6A7	Q99884	CE06WT-U	CT	Acquired_Included_in_this_study	TRUE	HGNC:11054	6534	ENSG00000011083		HGNC SLC family	SLC6	SLC6A7	APC	HEK-SLC6A7-WTOE-p3	PD0509-P	pJTI_R4_Strp_HA_Ct-SLC6A7_v2	pJTI_R4_Strp_HA_Ct	codon-optimized cDNA	ATGAAGAAGCTGCAGGGAGCACACCTGAGGAAGCCTGTGACACCAGACCTGCTGATGACCCCTTCTGATCAGGGCGACGTGGATCTGGACGTGGATTTTGCCGCCCACAGAGGCAACTGGACAGGCAAGCTGGACTTCCTGCTGAGCTGCATCGGCTACTGCGTGGGCCTGGGCAACGTGTGGAGGTTCCCATACCGCGCCTATACCAATGGCGGCGGCGCCTTTCTGGTGCCCTACTTCCTGATGCTGGCCATCTGCGGCATCCCTCTGTTCTTTCTGGAGCTGTCTCTGGGACAGTTTAGCTCCCTGGGACCACTGGCCGTGTGGAAGATCAGCCCTCTGTTCAAGGGAGCAGGAGCAGCAATGCTGCTGATCGTGGGCCTGGTGGCCATCTACTAT…	;
SLC9A5	Q14940	CE02NM-X	CT	Acquired_Included_in_this_study	TRUE	HGNC:11078	6553	ENSG00000135740		HGNC SLC family	SLC9	SLC9A5	CPA_AT	HEK-SLC9A5-WTOE-p1	PD01MT-A	pJTI_R4_Strp_HA_Ct-SLC9A5	pJTI_R4_Strp_HA_Ct	codon-optimized cDNA	ATGCTGAGAGCCGCCCTGTCTCTGCTGGCCCTGCCACTGGCAGGAGCAGCAGAGGAGCCTACCCAGAAGCCAGAGAGCCCAGGAGAGCCACCTCCAGGACTGGAGCTGTTCAGATGGCAGTGGCACGAGGTGGAGGCACCATACCTGGTGGCCCTGTGGATCCTGGTGGCAAGCCTGGCCAAGATCGTGTTTCACCTGTCTAGGAAGGTGACCAGCCTGGTGCCTGAGTCCTGCCTGCTGATCCTGCTGGGACTGGTGCTGGGAGGAATCGTGCTGGCCGTGGCCAAGAAGGCCGAGTATCAGCTGGAGCCAGGCACATTCTTTCTGTTCCTGCTGCCCCCTATCGTGCTGGACTCCGGCTACTTTATGCCCTCTCGCCTGTTCTTTGATAACCTGGGC…	;
CLN3	Q13286	CE0248-M	CT	Excluded_other_cell_line_comleted_or_due_to_expression		HGNC:2074	1201	ENSG00000188603		Perland+Fredriksson2016	CLN3			HEK-CLN3-WTOE-p1	PD016V-T	pJTI_R4_Strp_HA_Ct-CLN3	pJTI_R4_Strp_HA_Ct	codon-optimized cDNA	ATGGGAGGATGCGCAGGATCCCGGAGAAGGTTCTCCGACTCTGAGGGAGAGGAGACCGTGCCAGAGCCTAGGCTGCCACTGCTGGATCACCAGGGAGCACACTGGAAGAACGCAGTGGGATTCTGGCTGCTGGGACTGTGCAACAATTTTTCCTACGTGGTCATGCTGTCTGCCGCCCACGACATCCTGAGCCACAAGCGCACCTCTGGCAATCAGAGCCACGTGGATCCAGGCCCCACACCTATCCCACACAACAGCTCCTCTCGGTTCGACTGCAATAGCGTGTCCACCGCAGCCGTGCTGCTGGCAGATATCCTGCCCACCCTGGTCATCAAGCTGCTGGCACCTCTGGGACTGCACCTGCTGCCCTATAGCCCTAGAGTGCTGGTGTCCGGAATC…	;
MFSD14B	Q5SR56	CE026W-C	CT	Excluded_other_cell_line_comleted_or_due_to_expression		HGNC:23376	84641	ENSG00000148110		Perland+Fredriksson2016	MFSD#		MFS	HEK-MFSD14B-WTOE-p1	PD0175-R	pJTI_R4_Strp_HA_Ct-MFSD14B	pJTI_R4_Strp_HA_Ct	codon-optimized cDNA	ATGTCCGTGGAGCCACCTCCAGAGCTGGAGGAGAAGGCAGCATCTGAGCCAGAGGCAGGAGCCATGCCTGAGAAGAGGGCAGGAGCACAGGCAGCAGGATCTACATGGCTGCAGGGCTTTGGCAGACCCAGCGTGTACCACGCCGCCATCGTGATCTTCCTGGAGTTCTTTGCCTGGGGCCTGCTGACCACACCTATGCTGACCGTGCTGCACGAGACATTTTCCCAGCACACCTTCCTGATGAACGGCCTGATCCAGGGCGTGAAGGGCCTGCTGTCTTTTCTGAGCGCCCCACTGATCGGCGCCCTGAGCGACGTGTGGGGCCGGAAGCCTTTTCTGCTGGGCACCGTGTTCTTTACATGCTTCCCAATCCCCCTGATGAGAATCTCCCCTTGGTGG…	;
MFSD4B	Q5TF39	CE025M-H	CT	Excluded_other_cell_line_comleted_or_due_to_expression		HGNC:21053	91749	ENSG00000173214		HGNC SLC family	SLC60	SLC60A2	MFS	HEK-MFSD4B-WTOE-p1	PD0179-W	pJTI_R4_Strp_HA_Ct-MFSD4B	pJTI_R4_Strp_HA_Ct	codon-optimized cDNA	ATGCTGTGCGCAAGCTTCCTGGGACTGGGACTGTCCGTGGCAATCGTGGGCCCCACCTTTCAGGATCTGGCCACAAACGTGAATAGGAACATCAGCTCCCTGAGCTTCATCTTTGTGGGACGCGCCCTGGGATACCTGAGCGGATCCGTGATCGGAGGCTTCCTGGTGGACGTGATGAATTATTTTCTGCTGCTGGGCATCTCTATGAGCGCCACCACAGTGGGCCTGTACCTGGTGCCATTCTGTAAGACCGCCATCCTGCTGACAGTGATGATGAGCATCTTTGGCGTGTCCATCGGCATCCTGGATACCGGCGGCAACGTGCTGATCCTGGCAATCTGGGGCGACAAGGGAGCACCACACATGCAGGCCCTGCACTTCTCCTTTGCCCTGGGAGCC…	;
MPC1L	P0DKB6	CE0257-X	CT	Excluded_other_cell_line_comleted_or_due_to_expression		HGNC:44205	347411	ENSG00000238205		HGNC SLC family	SLC54	SLC54A3		HEK-MPC1L-WTOE-p1	PD017H-6	pJTI_R4_Strp_HA_Ct-MPC1L	pJTI_R4_Strp_HA_Ct	codon-optimized cDNA	ATGGCCCGCATGGCCGTGCTGTGGCGGAAGATGAGAGACAACTTCCAGTCTAAGGAGTTTCGGGAGTATGTGAGCTCCACCCACTTCTGGGGACCTGCCTTTAGCTGGGGACTGCCACTGGCAGCCTTCAAGGATATGAAGGCCAGCCCCGAGATCATCTCCGGCCGGATGACCACAGCCCTGATCCTGTATTCCGCCATCTTCATGAGGTTTGCCTACCGCGTGCAGCCTCGGAACCTGCTGCTGATGGCCTGCCACTGTACAAATGTGATGGCCCAGTCCGTGCAGGCCTCTAGATATTTGCTCTATTACTACGGCGGGGGAGGAGCAGAGGCAAAGGCAAGGGACCCCCCTGCCACCGCCGCCGCCGCCACATCTCCCGGCAGCCAGCCACCCAAG…	;
MPC1L	P0DKB6	CE06CW-Y	CT	Excluded_other_cell_line_comleted_or_due_to_expression		HGNC:44205	347411	ENSG00000238205		HGNC SLC family	SLC54	SLC54A3		HEK-MPC1L-WTOE-p3	PD04TV-Z	pJTI_R4_Strp_HA_Ct-MPC1L_v2	pJTI_R4_Strp_HA_Ct	codon-optimized cDNA	ATGGCCCGCATGGCCGTGCTGTGGCGGAAGATGAGAGACAACTTCCAGTCTAAGGAGTTTCGGGAGTATGTGAGCTCCACCCACTTCTGGGGACCTGCCTTTAGCTGGGGACTGCCACTGGCAGCCTTCAAGGATATGAAGGCCAGCCCCGAGATCATCTCCGGCCGGATGACCACAGCCCTGATCCTGTATTCCGCCATCTTCATGAGGTTTGCCTACCGCGTGCAGCCTCGGAACCTGCTGCTGATGGCCTGCCACTGTACAAATGTGATGGCCCAGTCCGTGCAGGCCTCTAGATATTTGCTCTATTACTACGGCGGGGGAGGAGCAGAGGCAAAGGCAAGGGACCCCCCTGCCACCGCCGCCGCCGCCACATCTCCCGGCAGCCAGCCACCCAAG…	;
MPC1L	P0DKB6	CE036S-7	NT	Excluded_other_cell_line_comleted_or_due_to_expression		HGNC:44205	347411	ENSG00000238205		HGNC SLC family	SLC54	SLC54A3		HEK-MPC1L-WTOE-p2	PD03T4-R	pJTI_R4_Strp_HA_Nt-MPC1L	pJTI_R4_Strp_HA_Nt	codon-optimized cDNA	ATGGCCCGCATGGCCGTGCTGTGGCGGAAGATGAGAGACAACTTCCAGTCTAAGGAGTTTCGGGAGTATGTGAGCTCCACCCACTTCTGGGGACCTGCCTTTAGCTGGGGACTGCCACTGGCAGCCTTCAAGGATATGAAGGCCAGCCCCGAGATCATCTCCGGCCGGATGACCACAGCCCTGATCCTGTATTCCGCCATCTTCATGAGGTTTGCCTACCGCGTGCAGCCTCGGAACCTGCTGCTGATGGCCTGCCACTGTACAAATGTGATGGCCCAGTCCGTGCAGGCCTCTAGATATTTGCTCTATTACTACGGCGGGGGAGGAGCAGAGGCAAAGGCAAGGGACCCCCCTGCCACCGCCGCCGCCGCCACATCTCCCGGCAGCCAGCCACCCAAG…	;
NIPA1	Q7RTP0	CE026Z-1	CT	Excluded_other_cell_line_comleted_or_due_to_expression		HGNC:17043	123606	ENSG00000170113		HGNC SLC family	SLC57	SLC57A1	DMT	HEK-NIPA1-WTOE-p1	PD03PH-M	pJTI_R4_Strp_HA_Ct-NIPA1	pJTI_R4_Strp_HA_Ct	codon-optimized cDNA	ATGGGCACAGCCGCCGCAGCCGCCGCAGCAGCAGCAGCAGCCGCCGCCGGCGAGGGCGCCCGGAGCCCCTCCCCTGCCGCCGTGTCTCTGGGACTGGGAGTGGCAGTGGTGAGCTCCCTGGTGAACGGCAGCACATTCGTGCTGCAGAAGAAGGGCATCGTGAGGGCCAAGCGGAGAGGCACCAGCTACCTGACAGACATCGTGTGGTGGGCAGGAACCATCGCAATGGCAGTGGGACAGATCGGCAACTTCCTGGCCTATACCGCCGTGCCTACAGTGCTGGTGACCCCACTGGGCGCCCTGGGAGTGCCTTTTGGCAGCATCCTGGCCTCCTACCTGCTGAAGGAGAAGCTGAATATCCTGGGCAAGCTGGGCTGCCTGCTGTCTTGTGCCGGCAGC…	;
NIPAL4	Q0D2K0	CE05XV-Z	NT	Excluded_other_cell_line_comleted_or_due_to_expression		HGNC:28018	348938	ENSG00000172548		HGNC SLC family	SLC57	SLC57A6	DMT	HEK-NIPAL4-WTOE-p2	PD04N6-F	pJTI_R4_Strp_HA_Nt-NIPAL4	pJTI_R4_Strp_HA_Nt	codon-optimized cDNA	ATGCCTGGCGACAGCTCCCCAGGCACCCTGCCTCTGTGGGATGCATCTCTGAGCCCACCTCTGGGACCTGACCCAGGAGGCTTCTCTAGGGCAAGCCACGCAGGCGATAAGTCTAGACCACCAGCACCTGAGCTGGGAAGCCCAGGAGCCGTGCGGCCCAGAGTGGGCTCCTGCGCCCCCGGCCCTATGGAGCTGCGGGTGTCCAACACCTCTTGTGAGAATGGCTCTCTGCTGCACCTGTACTGCTCTAGCCAGGAGGTGCTGTGCCAGATCGTGAACGACCTGTCCCCTGAGGTGCCATCTAATGCCACATTCCACAGCTGGCAGGAGAGGATCCGCCAGAACTACGGCTTTTATATCGGCCTGGGCCTGGCCTTCCTGTCCTCTTTTCTGATCGGC…	;
SFXN4	Q6P4A7	CE06W5-T	NT	Excluded_other_cell_line_comleted_or_due_to_expression		HGNC:16088	119559	ENSG00000183605		HGNC SLC family	SLC56	SLC56A4		HEK-SFXN4-WTOE-p2	PD04X0-N	pJTI_R4_Strp_HA_Nt-SFXN4	pJTI_R4_Strp_HA_Nt	codon-optimized cDNA	ATGAGCCTGGAGCAGGAGGAGGAGACCCAGCCAGGCCGGCTGCTGGGCCGGAGAGACGCCGTGCCAGCCTTCATCGAGCCCAACGTGAGGTTTTGGATCACAGAGCGCCAGTCTTTCATCAGGCGCTTTCTGCAGTGGACCGAGCTGCTGGATCCTACAAACGTGTTCATCTCCGTGGAGTCTATCGAGAACTCCCGGCAGCTGCTGTGCACCAATGAGGACGTGAGCTCCCCAGCCTCCGCCGATCAGAGGATCCAGGAGGCATGGAAGCGGAGCCTGGCAACAGTGCACCCAGACTCTAGCAACCTGATCCCTAAGCTGTTTAGACCAGCCGCCTTCCTGCCCTTTATGGCCCCTACCGTGTTCCTGTCTATGACACCTCTGAAGGGCATCAAGAGC…	;
SLC10A4	Q96EP9	CE06MF-M	NT	Excluded_other_cell_line_comleted_or_due_to_expression		HGNC:22980	201780	ENSG00000145248		HGNC SLC family	SLC10	SLC10A4	CPA_AT	HEK-SLC10A4-WTOE-p2	PD029K-8	pJTI_R4_Strp_HA_Nt-SLC10A4	pDONR221	codon-optimized cDNA	ATGGACGGCAACGATAATGTGACACTGCTGTTCGCCCCCCTGCTGAGGGACAACTACACCCTGGCACCAAATGCAAGCTCCCTGGGACCTGGAACAGATCTGGCCCTGGCACCTGCATCTAGCGCCGGACCTGGCCCAGGACTGTCCCTGGGACCAGGACCTTCTTTCGGCTTTAGCCCAGGACCAACCCCTACACCAGAGCCAACCACATCTGGACTGGCAGGAGGAGCAGCATCCCACGGACCTTCTCCATTCCCAAGACCTTGGGCACCACACGCACTGCCCTTTTGGGACACCCCCCTGAACCACGGCCTGAACGTGTTCGTGGGAGCCGCCCTGTGCATCACAATGCTGGGCCTGGGCTGTACCGTGGATGTGAACCACTTCGGAGCACACGTG…	;
SLC11A1	P49279	CE0697-0	NT	Excluded_other_cell_line_comleted_or_due_to_expression		HGNC:10907	6556	ENSG00000018280		HGNC SLC family	SLC11	SLC11A1	APC	HEK-SLC11A1_330HA-WTOE-p2	PD04TB-A	pJTI_R4_Strp_HA_Nt-SLC11A1_330HA	pJTI_R4_Strp_HA_Nt	codon-optimized cDNA	ATGACCGGCGACAAGGGACCACAGAGGCTGTCTGGCAGCTCCTATGGCAGCATCTCTAGCCCAACATCTCCCACCAGCCCAGGACCACAGCAGGCACCACCTAGGGAGACATACCTGTCCGAGAAGATCCCTATCCCAGATACAAAGCCTGGCACCTTCTCTCTGCGCAAGCTGTGGGCCTTTACCGGCCCTGGCTTCCTGATGAGCATCGCCTTTCTGGACCCAGGCAACATCGAGTCCGATCTGCAGGCAGGAGCAGTGGCAGGCTTCAAGCTGCTGTGGGTGCTGCTGTGGGCAACAGTGCTGGGACTGCTGTGCCAGCGGCTGGCAGCCAGACTGGGAGTGGTGACCGGCAAGGACCTGGGAGAGGTGTGCCACCTGTACTATCCTAAGGTGCCA…	;
SLC11A1	P49279	CE036M-1	CT	Excluded_other_cell_line_comleted_or_due_to_expression		HGNC:10907	6556	ENSG00000018280		HGNC SLC family	SLC11	SLC11A1	APC	HEK-SLC11A1_330HA-WTOE-p1	PD03R4-B	pJTI_R4_Strp_HA_Ct-SLC11A1_330_HA	pJTI_R4_Strp_HA_Ct	codon-optimized cDNA	ATGACCGGCGACAAGGGACCACAGAGGCTGTCTGGCAGCTCCTATGGCAGCATCTCTAGCCCAACATCTCCCACCAGCCCAGGACCACAGCAGGCACCACCTAGGGAGACATACCTGTCCGAGAAGATCCCTATCCCAGATACAAAGCCTGGCACCTTCTCTCTGCGCAAGCTGTGGGCCTTTACCGGCCCTGGCTTCCTGATGAGCATCGCCTTTCTGGACCCAGGCAACATCGAGTCCGATCTGCAGGCAGGAGCAGTGGCAGGCTTCAAGCTGCTGTGGGTGCTGCTGTGGGCAACAGTGCTGGGACTGCTGTGCCAGCGGCTGGCAGCCAGACTGGGAGTGGTGACCGGCAAGGACCTGGGAGAGGTGTGCCACCTGTACTATCCTAAGGTGCCA…	;
SLC12A2	P55011	CE024Z-U	CT	Excluded_other_cell_line_comleted_or_due_to_expression		HGNC:10911	6558	ENSG00000064651		HGNC SLC family	SLC12	SLC12A2	APC	HEK-SLC12A2-WTOE-p1	PD0183-V	pJTI_R4_Strp_HA_Ct-SLC12A2	pJTI_R4_Strp_HA_Ct	codon-optimized cDNA	ATGGAGCCACGGCCCACAGCCCCAAGCTCCGGAGCACCAGGACTGGCAGGAGTGGGAGAGACCCCATCCGCCGCCGCCCTGGCCGCCGCCAGAGTGGAGCTGCCCGGCACAGCCGTGCCCAGCGTGCCTGAGGACGCCGCCCCTGCCTCCAGGGACGGCGGCGGCGTGCGCGATGAGGGCCCTGCCGCCGCCGGCGACGGCCTGGGCAGGCCACTGGGACCTACCCCAAGCCAGTCCCGCTTCCAGGTGGATCTGGTGTCCGAGAACGCCGGCAGAGCCGCCGCAGCCGCCGCAGCAGCAGCAGCAGCCGCCGCCGCCGCTGGAGCCGGCGCCGGCGCCAAGCAGACCCCCGCCGACGGCGAGGCATCTGGAGAGAGCGAGCCTGCAAAGGGAAGCGAG…	;
SLC12A5	Q9H2X9	CE06TF-B	CT	Excluded_other_cell_line_comleted_or_due_to_expression		HGNC:13818	57468	ENSG00000124140		HGNC SLC family	SLC12	SLC12A5	APC	HEK-SLC12A5_iso2-WTOE-p3	PD04ZC-E	pJTI_R4_Strp_HA_Ct-SLC12A5_iso2	pJTI_R4_Strp_HA_Ct		ATGTCTCGGAGATTCACCGTGACAAGCCTGCCACCTGCAGGACCAGCACGCTCTCCAGACCCAGAGTCCAGGCGCCACTCTGTGGCAGATCCAAGGCACCTGCCAGGAGAGGACGTGAAGGGCGATGGCAACCCAAAGGAGAGCTCCCCCTTCATCAATAGCACCGACACAGAGAAGGGCAAGGAGTATGATGGCAAGAACATGGCCCTGTTTGAGGAGGAGATGGACACATCCCCAATGGTGTCTAGCCTGCTGTCTGGCCTGGCCAACTACACCAATCTGCCACAGGGAAGCAGAGAGCACGAGGAGGCCGAGAACAATGAGGGCGGCAAGAAGAAGCCTGTGCAGGCCCCAAGGATGGGCACATTCATGGGCGTGTACCTGCCTTGCCTGCAGAAC…	;
SLC12A9	Q9BXP2	CE06MG-T	CT	Excluded_other_cell_line_comleted_or_due_to_expression		HGNC:17435	56996	ENSG00000146828		HGNC SLC family	SLC12	SLC12A9	APC	HEK-SLC12A9-WTOE-p2	PD02A3-Z	pJTI_R4_Strp_HA_Nt-SLC12A9	pDONR221	codon-optimized cDNA	ATGGCCAGCGAGAGCTCCCCTCTGCTGGCATACAGGCTGCTGGGAGAGGAGGGCGTGGCCCTGCCTGCCAATGGAGCAGGCGGACCAGGAGGAGCATCTGCCAGAAAGCTGAGCACCTTTCTGGGCGTGGTGGTGCCAACAGTGCTGTCTATGTTCAGCATCGTGGTGTTTCTGCGGATCGGCTTCGTGGTGGGACACGCAGGACTGCTGCAGGCCCTGGCAATGCTGCTGGTGGCCTATTTCATCCTGGCCCTGACCGTGCTGTCCGTGTGCGCCATCGCAACAAATGGAGCAGTGCAGGGAGGAGGCGCCTACTTTATGATCAGCAGAACCCTGGGACCTGAAGTGGGAGGATCCATCGGCCTGATGTTCTATCTGGCCAACGTGTGCGGATGTGCC…	;
SLC13A1	Q9BZW2	CE0250-0	CT	Excluded_other_cell_line_comleted_or_due_to_expression		HGNC:10916	6561	ENSG00000081800		HGNC SLC family	SLC13	SLC13A1	IT	HEK-SLC13A1-WTOE-p1	PD018B-1	pJTI_R4_Strp_HA_Ct-SLC13A1	pJTI_R4_Strp_HA_Ct	codon-optimized cDNA	ATGAAGTTCTTTAGCTACATCCTGGTGTATCGGAGATTCCTGTTTGTGGTGTTTACAGTGCTGGTGCTGCTGCCACTGCCCATCGTGCTGCACACAAAGGAGGCCGAGTGCGCCTACACCCTGTTTGTGGTGGCCACATTCTGGCTGACCGAGGCCCTGCCACTGTCTGTGACCGCCCTGCTGCCAAGCCTGATGCTGCCTATGTTCGGCATCATGCCTTCCAAGAAGGTGGCCTCTGCCTACTTTAAGGACTTCCACCTGCTGCTGATCGGCGTGATCTGTCTGGCCACCTCCATCGAGAAGTGGAACCTGCACAAGAGAATCGCCCTGAAGATGGTCATGATGGTGGGCGTGAATCCTGCCTGGCTGACACTGGGCTTTATGAGCTCCACCGCCTTC…	;
SLC15A1	P46059	CE024K-P	CT	Excluded_other_cell_line_comleted_or_due_to_expression		HGNC:10920	6564	ENSG00000088386		HGNC SLC family	SLC15	SLC15A1	MFS	HEK-SLC15A1-WTOE-p1	PD018H-Q	pJTI_R4_Strp_HA_Ct-SLC15A1	pJTI_R4_Strp_HA_Ct	codon-optimized cDNA	ATGGGCATGTCTAAGAGCCACTCCTTCTTTGGCTACCCTCTGTCTATCTTCTTTATCGTGGTGAACGAGTTCTGCGAGCGGTTCAGCTACTATGGCATGAGGGCCATCCTGATCCTGTATTTCACCAACTTTATCAGCTGGGACGATAATCTGTCCACCGCCATCTACCACACCTTCGTGGCCCTGTGCTATCTGACCCCAATCCTGGGCGCCCTGATCGCAGACAGCTGGCTGGGCAAGTTTAAGACAATCGTGTCTCTGAGCATCGTGTACACCATCGGCCAGGCCGTGACATCCGTGAGCTCCATCAACGACCTGACCGATCACAATCACGACGGCACACCAGATTCCCTGCCCGTGCACGTGGTGCTGTCTCTGATCGGACTGGCCCTGATCGCC…	;
SLC15A3	Q8IY34	CE05Z0-5	CT	Excluded_other_cell_line_comleted_or_due_to_expression		HGNC:18068	51296	ENSG00000110446		HGNC SLC family	SLC15	SLC15A3	MFS	HEK-SLC15A3_LLtoAA-WTOE-p1	PD040X-7	pJTI_R4_Strp_HA_Ct-SLC15A3_LLtoAA	pJTI_R4_Strp_HA_Ct	Modification	ATGCCAGCCCCCAGGGCCCGCGAGCAGCCAAGGGTGCCCGGCGAGCGCCAGCCTCTGCTGCCAAGGGGCGCCCGCGGCCCACGGAGATGGAGGAGGGCAGCAGGAGCAGCCGTGCTGCTGGTGGAGATGCTGGAGAGGGCAGCCTTCTTTGGCGTGACAGCCAACCTGGTGCTGTACCTGAATTCTACAAATTTCAATTGGACAGGCGAACAGGCAACCAGAGCCGCCCTGGTGTTTCTGGGAGCAAGCTATCTGCTGGCACCTGTGGGAGGATGGCTGGCAGACGTGTACCTGGGCCGGTATAGAGCCGTGGCCCTGTCTCTGCTGCTGTACCTGGCAGCAAGCGGACTGCTGCCAGCAACCGCCTTCCCTGACGGCAGGAGCTCCTTTTGCGGCGAG…	;
SLC15A4	Q8N697	CE06TH-Q	NT	Excluded_other_cell_line_comleted_or_due_to_expression		HGNC:23090	121260	ENSG00000139370		HGNC SLC family	SLC15	SLC15A4	MFS	HEK-SLC15A4-WTOE-p2	PD04ZF-7	pJTI_R4_Strp_HA_Nt-SLC15A4	pJTI_R4_Strp_HA_Nt		ATGGAGGGCAGCGGCGGCGGCGCCGGCGAGAGGGCCCCCCTGCTGGGCGCCCGGAGAGCCGCCGCAGCAGCAGCAGCAGCAGGAGCCTTTGCCGGCAGGCGCGCCGCCTGCGGAGCCGTGCTGCTGACAGAGCTGCTGGAGAGGGCAGCCTTTTATGGCATTACATCCAACCTGGTACTGTTCCTGAATGGCGCCCCATTTTGTTGGGAGGGAGCACAGGCAAGCGAGGCCCTGCTGCTGTTCATGGGCCTGACATACCTGGGCTCCCCCTTTGGCGGCTGGCTGGCAGACGCAAGGCTGGGAAGGGCAAGGGCCATCCTGCTGAGCCTGGCCCTGTATCTGCTGGGAATGCTGGCATTTCCACTGCTGGCAGCACCTGCAACAAGGGCCGCCCTGTGC…	;
SLC15A4	Q8N697	CE06TG-7	NT	Excluded_other_cell_line_comleted_or_due_to_expression		HGNC:23090	121260	ENSG00000139370		HGNC SLC family	SLC15	SLC15A4	MFS	HEK-SLC15A4_PM-WTOE-p10	PD04ZE-B	pJTI_R4_Strp_HA_Nt-SLC15A4_PM	pJTI_R4_Strp_HA_Nt		ATGGAGGGCAGCGGCGGCGGCGCCGGCGAGAGGGCCCCCCTGCTGGGCGCCCGGAGAGCCGCCGCAGCAGCAGCAGCAGCAGGAGCCTTTGCCGGCAGGCGCGCCGCCTGCGGAGCCGTGCTGCTGACAGAGCTGCTGGAGAGGGCAGCCTTTTATGGCATTACATCCAACCTGGTACTGTTCCTGAATGGCGCCCCATTTTGTTGGGAGGGAGCACAGGCAAGCGAGGCCCTGCTGCTGTTCATGGGCCTGACATACCTGGGCTCCCCCTTTGGCGGCTGGCTGGCAGACGCAAGGCTGGGAAGGGCAAGGGCCATCCTGCTGAGCCTGGCCCTGTATCTGCTGGGAATGCTGGCATTTCCACTGCTGGCAGCACCTGCAACAAGGGCCGCCCTGTGC…	;
SLC15A5	A6NIM6	CE00TE-4	CT	Excluded_other_cell_line_comleted_or_due_to_expression		HGNC:33455	729025	ENSG00000188991		HGNC SLC family	SLC15	SLC15A5	MFS	HEK-SLC15A5-WTOE-p1	PD018P-2	pJTI_R4_Strp_HA_Ct-SLC15A5	pJTI_R4_Strp_HA_Ct	codon-optimized cDNA	ATGAGCGTGACCGGCTTCACCATCACAGACGAGAAGGTGCACCTGTACCACTCCATCGAGAAGGAGAAGACAGTGAGGCACATCGGCGATCTGTGCAGCTCCCACAGCGTGAAGAAGATCCAAGTGGGCATCTGCCTGCTGCTGGTGGAGCTGTGCGAGCGGTTCACCTTCTTCGAGGTGGTGTGCAACATGATCCCTTTCTGTACAATCAAGCTGGGCTACCACAACTGCCAGGCCGCCATCCTGAACCTGTGCTTTATCGGCACCTCCATCCTGACACCAGTGTTCGTGAGGTGGCTGACCGACGTGTACCTGGGCCGCAATAAGCTGGTGTATATCTGTCTGTTCCTGCACTTTCTGGGAACAGCCCTGCTGAGCGTGGTGGCATTTCCCCTGGAG…	;
SLC15A5	A6NIM6	CE036T-Q	NT	Excluded_other_cell_line_comleted_or_due_to_expression		HGNC:33455	729025	ENSG00000188991		HGNC SLC family	SLC15	SLC15A5	MFS	HEK-SLC15A5-WTOE-p2	PD03T5-C	pJTI_R4_Strp_HA_Nt-SLC15A5	pJTI_R4_Strp_HA_Nt	codon-optimized cDNA	ATGAGCGTGACCGGCTTCACCATCACAGACGAGAAGGTGCACCTGTACCACTCCATCGAGAAGGAGAAGACAGTGAGGCACATCGGCGATCTGTGCAGCTCCCACAGCGTGAAGAAGATCCAAGTGGGCATCTGCCTGCTGCTGGTGGAGCTGTGCGAGCGGTTCACCTTCTTCGAGGTGGTGTGCAACATGATCCCTTTCTGTACAATCAAGCTGGGCTACCACAACTGCCAGGCCGCCATCCTGAACCTGTGCTTTATCGGCACCTCCATCCTGACACCAGTGTTCGTGAGGTGGCTGACCGACGTGTACCTGGGCCGCAATAAGCTGGTGTATATCTGTCTGTTCCTGCACTTTCTGGGAACAGCCCTGCTGAGCGTGGTGGCATTTCCCCTGGAG…	;
SLC16A12	Q6ZSM3	CE024M-R	CT	Excluded_other_cell_line_comleted_or_due_to_expression		HGNC:23094	387700	ENSG00000152779		HGNC SLC family	SLC16	SLC16A12	MFS	HEK-SLC16A12-WTOE-p1	PD018T-8	pJTI_R4_Strp_HA_Ct-SLC16A12	pJTI_R4_Strp_HA_Ct	codon-optimized cDNA	ATGGCCAAGGTGAACAGGGCAAGATCTACCAGCCCACCTGACGGAGGATGGGGATGGATGATCGTGGCAGGCTGTTTCCTGGTGACCATCTGCACACGGGCCGTGACCAGATGTATCAGCATCTTCTTTGTGGAGTTCCAGACCTACTTTACACAGGACTATGCCCAGACCGCCTGGATCCACTCTATCGTGGATTGCGTGACAATGCTGTGCGCACCACTGGGAAGCGTGGTGTCCAATCACCTGAGCTGTCAAGTGGGAATCATGCTGGGAGGACTGCTGGCAAGCACCGGACTGATCCTGAGCTCCTTCGCCACATCCCTGAAGCACCTGTACCTGACCCTGGGCGTGCTGACAGGACTGGGATTCGCCCTGTGCTATTCTCCAGCCATCGCCATG…	;
SLC16A14	Q7RTX9	CE025F-S	CT	Excluded_other_cell_line_comleted_or_due_to_expression		HGNC:26417	151473	ENSG00000163053		HGNC SLC family	SLC16	SLC16A14	MFS	HEK-SLC16A14-WTOE-p1	PD00M0-8	pJTI_R4_Strp_HA_Ct-SLC16A14	pJTI_R4_Strp_HA_Ct	codon-optimized cDNA	ATGTACACCAGCCACGAGGACATCGGCTATGACTTCGAGGATGGCCCTAAGGATAAGAAGACACTGAAGCCACACCCAAACATCGACGGAGGATGGGCATGGATGATGGTGCTGAGCTCCTTCTTTGTGCACATCCTGATCATGGGCTCCCAGATGGCCCTGGGCGTGCTGAATGTGGAGTGGCTGGAGGAGTTTCACCAGTCTAGGGGCCTGACCGCCTGGGTGTCTAGCCTGAGCATGGGCATCACACTGATCGTGGGCCCCTTCATCGGCCTGTTTATCAACACATGCGGATGTAGGCAGACCGCAATCATCGGAGGACTGGTGAACTCTCTGGGATGGGTGCTGAGCGCCTACGCAGCAAATGTGCACTATCTGTTCATCACCTTTGGCGTGGCA…	;
SLC17A1	Q14916	CE05X7-2	NT	Excluded_other_cell_line_comleted_or_due_to_expression		HGNC:10929	6568	ENSG00000124568		HGNC SLC family	SLC17	SLC17A1	MFS	HEK-SLC17A1-WTOE-p2	PD04MH-E	pJTI_R4_Strp_HA_Nt-SLC17A1	pJTI_R4_Strp_HA_Nt	codon-optimized cDNA	ATGCAGATGGACAACCGGCTGCCCCCTAAGAAGGTGCCTGGCTTCTGCTCCTTTAGATACGGCCTGTCTTTCCTGGTGCACTGCTGTAATGTGATCATCACAGCCCAGCGGGCCTGTCTGAACCTGACCATGGTGGTCATGGTGAATTCTACAGATCCCCACGGCCTGCCTAACACCAGCACAAAGAAGCTGCTGGACAACATCAAGAATCCTATGTACAATTGGAGCCCAGATATCCAGGGCATCATCCTGAGCTCCACATCCTATGGCGTGATCATCATCCAGGTGCCCGTGGGCTACTTCTCTGGCATCTATAGCACCAAGAAGATGATCGGCTTTGCCCTGTGCCTGTCTAGCGTGCTGAGCCTGCTGATCCCACCCGCCGCCGGCATCGGCGTG…	;
SLC17A2	O00624	CE00TG-8	CT	Excluded_other_cell_line_comleted_or_due_to_expression		HGNC:10930	10246	ENSG00000112337		HGNC SLC family	SLC17	SLC17A2	MFS	HEK-SLC17A2-WTOE-p1	PD0196-V	pJTI_R4_Strp_HA_Ct-SLC17A2	pJTI_R4_Strp_HA_Ct	codon-optimized cDNA	ATGGACGGCAAGCCAGCAACCAGGAAGGGACCTGATTTTTGCTCCCTGCGCTACGGCCTGGCCCTGATCATGCACTTCTCTAACTTTACCATGATCACACAGCGGGTGAGCCTGTCCATCGCCATCATCGCCATGGTGAACACCACACAGCAGCAGGGCCTGTCCAATGCATCTACCGAGGGACCAGTGGCAGACGCCTTCAACAATAGCTCCATCAGCATCAAGGAGTTTGATACCAAGGCCAGCGTGTACCAGTGGAGCCCAGAGACACAGGGCATCATCTTTTCTAGCATCAATTACGGCATCATCCTGACACTGATCCCCTCCGGCTATCTGGCCGGCATCTTCGGAGCCAAGAAGATGCTGGGAGCAGGACTGCTGATCTCCTCTCTGCTGACC…	;
SLC17A2	O00624	CE05X8-4	NT	Excluded_other_cell_line_comleted_or_due_to_expression		HGNC:10930	10246	ENSG00000112337		HGNC SLC family	SLC17	SLC17A2	MFS	HEK-SLC17A2-WTOE-p2	PD04MK-B	pJTI_R4_Strp_HA_Nt-SLC17A2	pJTI_R4_Strp_HA_Nt	codon-optimized cDNA	ATGGACGGCAAGCCAGCAACCAGGAAGGGACCTGATTTTTGCTCCCTGCGCTACGGCCTGGCCCTGATCATGCACTTCTCTAACTTTACCATGATCACACAGCGGGTGAGCCTGTCCATCGCCATCATCGCCATGGTGAACACCACACAGCAGCAGGGCCTGTCCAATGCATCTACCGAGGGACCAGTGGCAGACGCCTTCAACAATAGCTCCATCAGCATCAAGGAGTTTGATACCAAGGCCAGCGTGTACCAGTGGAGCCCAGAGACACAGGGCATCATCTTTTCTAGCATCAATTACGGCATCATCCTGACACTGATCCCCTCCGGCTATCTGGCCGGCATCTTCGGAGCCAAGAAGATGCTGGGAGCAGGACTGCTGATCTCCTCTCTGCTGACC…	;
SLC17A3	O00476	CE036V-U	NT	Excluded_other_cell_line_comleted_or_due_to_expression		HGNC:10931	10786	ENSG00000124564		HGNC SLC family	SLC17	SLC17A3	MFS	HEK-SLC17A3-WTOE-p2	PD03T6-5	pJTI_R4_Strp_HA_Nt-SLC17A3	pJTI_R4_Strp_HA_Nt	codon-optimized cDNA	ATGGCCACCAAGACAGAGCTGTCCCCTACCGCCCGGGAGTCTAAGAACGCCCAGGACATGCAGGTGGATGAGACACTGATCCCTAGGAAGGTGCCATCTCTGTGCAGCGCCAGATACGGAATCGCCCTGGTGCTGCACTTCTGTAACTTCACCACAATCGCCCAGAACGTGATCATGAATATCACCATGGTGGCCATGGTGAACTCCACATCTCCACAGAGCCAGCTGAATGACAGCTCCGAGGTGCTGCCCGTGGATAGCTTCGGCGGCCTGTCCAAGGCCCCCAAGTCTCTGCCTGCCAAGTCTAGCATCCTGGGCGGCCAGTTTGCCATCTGGGAGAAGTGGGGACCACCTCAGGAGCGGTCCAGACTGTGCTCTATCGCCCTGAGCGGCATGCTG…	;
SLC19A1	P41440	CE027R-9	CT	Excluded_other_cell_line_comleted_or_due_to_expression		HGNC:10937	6573	ENSG00000173638		HGNC SLC family	SLC19	SLC19A1	MFS	HEK-SLC19A1-WTOE-p1	PD00HR-6	pJTI_R4_Strp_HA_Ct-SLC19A1	pJTI_R4_Strp_HA_Ct	codon-optimized cDNA	ATGGTGCCCAGCTCCCCTGCAGTGGAGAAGCAGGTGCCAGTGGAGCCAGGACCTGACCCAGAGCTGCGGTCTTGGAGACACCTGGTGTGCTACCTGTGCTTCTATGGCTTTATGGCCCAGATCAGACCTGGCGAGAGCTTCATCACCCCATACCTGCTGGGCCCCGACAAGAACTTTACAAGGGAGCAGGTGACCAATGAGATCACACCTGTGCTGTCCTACTCTTATCTGGCCGTGCTGGTGCCAGTGTTCCTGCTGACCGATTACCTGCGCTATACACCCGTGCTGCTGCTGCAGGGCCTGAGCTTCGTGAGCGTGTGGCTGCTGCTGCTGCTGGGACACAGCGTGGCCCACATGCAGCTGATGGAGCTGTTCTACTCCGTGACCATGGCCGCCCGG…	;
SLC1A5	Q15758	CE072Z-Z	CT	Excluded_other_cell_line_comleted_or_due_to_expression		HGNC:10943	6510	ENSG00000105281	5LLM;5LLU;5LM4;5MJU	HGNC SLC family	SLC1	SLC1A5		HEK-SLC1A5_var-WTOE-p1	PD0529-S	pJTI_R4_Strp_HA_Ct-SLC1A5_var	pJTI_R4_Strp_HA_Ct	codon-optimized cDNA	ATGGTGGCCGACCCCCCTAGAGATTCCAAGGGACTGGCAGCAGCAGAGCCTACAGCCAACGGCGGCCTGGCCCTGGCCAGCATCGAGGACCAGGGAGCAGCAGCAGGAGGATACTGCGGCTCCAGGGATCAGGTGCGGAGATGTCTGCGCGCCAATCTGCTGGTGCTGCTGACCGTGGTGGCCGTGGTGGCCGGCGTGGCCCTGGGCCTGGGCGTGTCTGGAGCAGGAGGCGCCCTGGCCCTGGGACCTGAGCGGCTGAGCGCCTTCGTGTTTCCAGGAGAGCTGCTGCTGAGGCTGCTGAGGATGATCATCCTGCCTCTGGTGGTGTGCAGCCTGATCGGAGGAGCAGCATCCCTGGACCCAGGCGCCCTGGGCAGACTGGGCGCCTGGGCCCTGCTG…	;
SLC20A1	Q8WUM9	CE0757-R	NT	Excluded_other_cell_line_comleted_or_due_to_expression		HGNC:10946	6574	ENSG00000144136		HGNC SLC family	SLC20	SLC20A1		HEK-SLC20A1-WTOE-p2	PD0535-X	pJTI_R4_Strp_HA_Nt-SLC20A1	pJTI_R4_Strp_HA_Nt	codon-optimized cDNA	ATGGCCACCCTGATCACATCTACCACAGCAGCAACCGCAGCAAGCGGACCACTGGTGGACTACCTGTGGATGCTGATCCTGGGCTTCATCATCGCCTTTGTGCTGGCCTTCAGCGTGGGCGCCAACGATGTGGCCAATAGCTTCGGCACCGCAGTGGGATCCGGAGTGGTGACACTGAAGCAGGCCTGCATCCTGGCCTCTATCTTTGAGACCGTGGGAAGCGTGCTGCTGGGAGCAAAGGTGTCCGAGACAATCCGGAAGGGCCTGATCGACGTGGAGATGTATAACTCTACACAGGGACTGCTGATGGCAGGAAGCGTGTCCGCCATGTTCGGATCCGCCGTGTGGCAGCTGGTGGCATCCTTTCTGAAGCTGCCTATCTCTGGCACCCACTGTATC…	;
SLC22A14	Q9Y267	CE05XB-A	NT	Excluded_other_cell_line_comleted_or_due_to_expression		HGNC:8495	9389	ENSG00000144671		HGNC SLC family	SLC22	SLC22A14	MFS	HEK-SLC22A14-WTOE-p2	PD04MP-U	pJTI_R4_Strp_HA_Nt-SLC22A14	pJTI_R4_Strp_HA_Nt	codon-optimized cDNA	ATGGCCGGCGAGGAGAACTTCAAGGAGGAGCTGCGGAGCCAGGACGCATCCAGAAACCTGAATCAGCACGAGGTGGCCGGCCACCCTCACTCTTGGAGCCTGGAGATGCTGCTGCGGAGACTGAGGGCAGTGCACACCAAGCAGGACGATAAGTTTGCCAACCTGCTGGACGCAGTGGGAGAGTTCGGCACCTTTCAGCAGCGGCTGGTGGCCCTGACATTCATCCCATCTATCATGAGCGCCTTCTTTATGTTTGCCGATCACTTCGTGTTTACCGCCCAGAAGCCTTACTGCAATACATCCTGGATCCTGGCCGTGGGCCCACACCTGTCTAAGGCCGAGCAGCTGAACCTGACCATCCCACAGGCCCCCAATGGCTCTTTCCTGACATGTTTTATG…	;
SLC22A15	Q8IZD6	CE028N-3	CT	Excluded_other_cell_line_comleted_or_due_to_expression		HGNC:20301	55356	ENSG00000163393		HGNC SLC family	SLC22	SLC22A15	MFS	HEK-SLC22A15-WTOE-p1	PD01A4-M	pJTI_R4_Strp_HA_Ct-SLC22A15	pJTI_R4_Strp_HA_Ct	codon-optimized cDNA	ATGGAGGTGGAGGAGGCATTCCAGGCAGTGGGAGAGATGGGCATCTACCAGATGTATCTGTGCTTTCTGCTGGCCGTGCTGCTGCAGCTGTACGTGGCCACCGAGGCAATCCTGATCGCCCTGGTGGGAGCAACACCATCCTATCACTGGGACCTGGCAGAGCTGCTGCCAAACCAGTCCCACGGCAATCAGTCTGCCGGAGAGGACCAGGCCTTCGGCGATTGGCTGCTGACCGCCAACGGCTCTGAGATCCACAAGCACGTGCACTTTAGCTCCTCTTTCACATCTATCGCCAGCGAGTGGTTTCTGATCGCCAATAGGAGCTACAAGGTGTCCGCCGCCAGCTCCTTCTTTTTCAGCGGCGTGTTTGTGGGCGTGATCAGCTTCGGCCAGCTGTCC…	;
SLC22A15	Q8IZD6	CE05Z7-U	CT	Excluded_other_cell_line_comleted_or_due_to_expression		HGNC:20301	55356	ENSG00000163393		HGNC SLC family	SLC22	SLC22A15	MFS	HEK-SLC22A15-WTOE-p3	PD04NH-5	pJTI_R4_Strp_HA_Ct-SLC22A15_v2	pJTI_R4_Strp_HA_Ct	codon-optimized cDNA	ATGGAGGTGGAGGAGGCATTCCAGGCAGTGGGAGAGATGGGCATCTACCAGATGTATCTGTGCTTTCTGCTGGCCGTGCTGCTGCAGCTGTACGTGGCCACCGAGGCAATCCTGATCGCCCTGGTGGGAGCAACACCATCCTATCACTGGGACCTGGCAGAGCTGCTGCCAAACCAGTCCCACGGCAATCAGTCTGCCGGAGAGGACCAGGCCTTCGGCGATTGGCTGCTGACCGCCAACGGCTCTGAGATCCACAAGCACGTGCACTTTAGCTCCTCTTTCACATCTATCGCCAGCGAGTGGTTTCTGATCGCCAATAGGAGCTACAAGGTGTCCGCCGCCAGCTCCTTCTTTTTCAGCGGCGTGTTTGTGGGCGTGATCAGCTTCGGCCAGCTGTCC…	;
SLC22A2	O15244	CE02AB-B	CT	Excluded_other_cell_line_comleted_or_due_to_expression		HGNC:10966	6582	ENSG00000112499		HGNC SLC family	SLC22	SLC22A2	MFS	HEK-SLC22A2-WTOE-p1	PD01A8-9	pJTI_R4_Strp_HA_Ct-SLC22A2	pJTI_R4_Strp_HA_Ct	codon-optimized cDNA	ATGCCTACCACAGTGGACGATGTGCTGGAGCACGGCGGCGAGTTTCACTTCTTTCAGAAGCAGATGTTCTTTCTGCTGGCCCTGCTGAGCGCCACATTCGCCCCAATCTACGTGGGCATCGTGTTTCTGGGCTTCACCCCTGACCACAGGTGCAGATCCCCAGGAGTGGCAGAGCTGAGCCTGAGATGTGGATGGTCCCCAGCAGAGGAGCTGAACTACACCGTGCCAGGACCTGGACCAGCAGGAGAGGCATCTCCTAGACAGTGCCGGAGATATGAGGTGGATTGGAACCAGAGCACATTTGACTGCGTGGATCCACTGGCCTCTCTGGACACCAATAGGAGCAGGCTGCCACTGGGACCTTGCAGGGATGGCTGGGTGTATGAGACCCCCGGCAGC…	;
SLC22A31	A6NKX4	CE064M-E	NT	Excluded_other_cell_line_comleted_or_due_to_expression		HGNC:27091	146429	ENSG00000259803		HGNC SLC family	SLC22	SLC22A31	MFS	HEK-SLC22A31-WTOE-p4	PD04MR-0	pJTI_R4_Strp_HA_Nt-SLC22A31	pJTI_R4_Strp_HA_Nt	codon-optimized cDNA	ATGGAGCAGGAGGCACGCGTGCTGAGGGCAGCAGGAGGCTTCGGAAGAGCACGGAGACTGCTGGCATCCGCCTCTTGGGTGCCATGCATCGTGCTGGGCCTGGTGCTGAGCTCCGAGGAGCTGCTGACCGCACAGCCAGCACCTCACTGTAGGCCAGACCCCACACTGCTGCCACCTGCCCTGAGAGCCCTGAGGGGACCCGCCCTGCTGGATGCAGCAATCCCAAGACTGGGACCTACCAGGGCACCAGCAGAGGCCCTGGGCGTGCTGAGCCCATCCTACCTGGCACCTCTGACAAGGGCACCTAGGCCATCTAGCTGGGCATCTTGCAGCGGAGCAGCAGCAGGACCTACCTGGAACCTGGTGTGCGGCGACGGATGGAAGGTGCCACTGGAGCAG…	;
SLC22A7	Q9Y694	CE05XC-X	NT	Excluded_other_cell_line_comleted_or_due_to_expression		HGNC:10971	10864	ENSG00000137204		HGNC SLC family	SLC22	SLC22A7	MFS	HEK-SLC22A7-WTOE-p2	PD04MS-6	pJTI_R4_Strp_HA_Nt-SLC22A7	pJTI_R4_Strp_HA_Nt	codon-optimized cDNA	ATGGGCTTCGAGGAGCTGCTGGAGCAAGTGGGAGGATTTGGACCATTCCAGCTGAGGAACGTGGCCCTGCTGGCCCTGCCTCGGGTGCTGCTGCCACTGCACTTTCTGCTGCCCATCTTCCTGGCCGCCGTGCCTGCACACAGGTGCGCACTGCCAGGAGCCCCTGCCAACTTTAGCCACCAGGACGTGTGGCTGGAGGCACACCTGCCAAGAGAGCCAGATGGCACACTGAGCTCCTGTCTGAGGTTCGCCTACCCCCAGGCCCTGCCTAATACCACACTGGGCGAGGAGAGACAGTCCAGGGGAGAGCTGGAGGACGAGCCAGCAACCGTGCCATGCTCCCAGGGCTGGGAGTATGATCACTCTGAGTTCTCTAGCACAATCGCCACCGAGTCCCAG…	;
SLC22A9	Q8IVM8	CE0289-0	CT	Excluded_other_cell_line_comleted_or_due_to_expression		HGNC:16261	114571	ENSG00000149742		HGNC SLC family	SLC22	SLC22A9	MFS	HEK-SLC22A9-WTOE-p1	PD01AN-E	pJTI_R4_Strp_HA_Ct-SLC22A9	pJTI_R4_Strp_HA_Ct	codon-optimized cDNA	ATGGCATTTCAGGACCTGCTGGGACACGCAGGCGATCTGTGGAGATTCCAGATCCTGCAGACCGTGTTTCTGAGCATCTTCGCCGTGGCCACATACCTGCACTTTATGCTGGAGAACTTCACCGCCTTTATCCCTGGCCACAGGTGCTGGGTGCACATCCTGGACAACGATACCGTGTCTGACAATGATACAGGCGCCCTGAGCCAGGACGCACTGCTGAGGATCTCCATCCCCCTGGATTCTAATATGAGACCTGAGAAGTGTCGGAGATTTGTGCACCCACAGTGGCAGCTGCTGCACCTGAACGGCACCTTCCCTAATACATCTGACGCCGATATGGAGCCATGCGTGGACGGCTGGGTGTATGATCGCATCAGCTTCAGCTCCACCATCGTGACA…	;
SLC23A3	Q6PIS1	CE05XE-G	NT	Excluded_other_cell_line_comleted_or_due_to_expression		HGNC:20601	151295	ENSG00000213901		HGNC SLC family	SLC23	SLC23A3	APC	HEK-SLC23A3-WTOE-p2	PD04MT-2	pJTI_R4_Strp_HA_Nt-SLC23A3	pJTI_R4_Strp_HA_Nt	codon-optimized cDNA	ATGTCCCGGTCTCCCCTGAACCCTTCCCAGCTGAGATCTGTGGGCAGCCAGGACGCACTGGCACCACTGCCACCTCCAGCACCACAGAATCCCTCCACCCACTCTTGGGATCCACTGTGCGGAAGCCTGCCATGGGGACTGTCCTGTCTGCTGGCCCTGCAGCACGTGCTGGTCATGGCCAGCCTGCTGTGCGTGTCCCACCTGCTGCTGCTGTGCAGCCTGTCCCCAGGAGGACTGTCTTACAGCCCTTCCCAGCTGCTGGCCAGCTCCTTCTTTAGCTGCGGCATGTCCACCATCCTGCAGACATGGATGGGATCCAGGCTGCCACTGGTGCAGGCACCTTCTCTGGAGTTCCTGATCCCTGCCCTGGTGCTGACCTCCCAGAAGCTGCCTCGGGCC…	;
SLC24A1	O60721	CE07FM-8	NT	Excluded_other_cell_line_comleted_or_due_to_expression		HGNC:10975	9187	ENSG00000074621		HGNC SLC family	SLC24	SLC24A1		HEK-SLC24A1-WTOE-p2	PD055R-N	pJTI_R4_Strp_HA_Nt-SLC24A1	pJTI_R4_Strp_HA_Nt	codon-optimized cDNA	ATGGGCAAGCTGATCCGGATGGGCCCCCAGGAGAGATGGCTGCTGAGGACAAAGCGCCTGCACTGGTCCAGACTGCTGTTCCTGCTGGGCATGCTGATCATCGGCTCTACCTATCAGCACCTGCGGAGACCCAGAGGACTGAGCTCCCTGTGGGCAGCCGTGTCTAGCCACCAGCCTATCAAGCTGGCCTCTAGGGACCTGTCCTCTGAGGAGATGATGATGATGAGCTCCTCTCCTAGCAAGCCAAGCTCCGAGATGGGCGGCAAGATGCTGGTGCCTCAGGCAAGCGTGGGATCCGATGAGGCCACCCTGTCCATGACAGTGGAGAACATCCCCTCTATGCCTAAGAGGACCGCCAAGATGATCCCTACCACAACCAAGAACAATTACTCCCCAACC…	;
SLC24A3	Q9HC58	CE05XF-Y	NT	Excluded_other_cell_line_comleted_or_due_to_expression		HGNC:10977	57419	ENSG00000185052		HGNC SLC family	SLC24	SLC24A3		HEK-SLC24A3-WTOE-p2	PD04MV-4	pJTI_R4_Strp_HA_Nt-SLC24A3	pJTI_R4_Strp_HA_Nt	codon-optimized cDNA	ATGAGGCCAAGCGGCGATGAGGACAGAGCACGGAGAAGGCGCCGGAGAAGGCGCCGGAGAGATCTGCTGCTGTCCCAGCTGTGCTTCCTGGCCTCTGTGGCCCTGCTGCTGTGGAGCCTGAGCTCCCTGAGGGAGCAGAAGGAGCTGGATCTGATGGACCTGGTGGGCGAGGACCGGAAGTGGATGATGGCCAGAAAGCTGATGCAAGTGAATGATACCCTGACAAGCGAGGACGCAGGACTGAGGAACTCCAAGAATTGCACAGAGCCAGCCCTGCACGAGTTCCCCAACGATATCTTTACCAATGAGGACAGGCGCCAGGGAGCAGTGGTGCTGCACGTGCTGTGCGCCATCTACATGTTCTATGCCCTGGCCATCGTGTGCGACGATTTCTTTGTG…	;
SLC24A5	Q71RS6	CE028A-6	CT	Excluded_other_cell_line_comleted_or_due_to_expression		HGNC:20611	283652	ENSG00000188467		HGNC SLC family	SLC24	SLC24A5		HEK-SLC24A5-WTOE-p1	PD01AZ-4	pJTI_R4_Strp_HA_Ct-SLC24A5	pJTI_R4_Strp_HA_Ct	codon-optimized cDNA	ATGCAGACCAAGGGAGGACAGACATGGGCAAGGAGAGCCCTGCTGCTGGGAATCCTGTGGGCAACCGCACACCTGCCACTGTCTGGCACAAGCCTGCCACAGAGGCTGCCAAGGGCAACCGGAAACTCTACACAGTGCGTGATCAGCCCTAGCTCCGAGTTCCCAGAGGGCTTCTTTACCAGGCAGGAGAGGAGGGACGGAGGAATCATCATCTACTTCCTGATCATCGTGTATATGTTTATGGCCATCTCCATCGTGTGCGACGAGTACTTCCTGCCATCTCTGGAGATCATCTCCGAGTCTCTGGGACTGAGCCAGGATGTGGCAGGAACCACCTTCATGGCAGCAGGATCTAGCGCCCCAGAGCTGGTGACCGCCTTCCTGGGCGTGTTTATCACA…	;
SLC25A1	P53007	CE05XX-R	CT	Excluded_other_cell_line_comleted_or_due_to_expression		HGNC:10979	6576	ENSG00000100075		HGNC SLC family	SLC25	SLC25A1		HEK-SLC25A1_pm-WTOE-p1	PD04M8-H	pJTI_R4_Strp_HA_Ct-SLC25A1_pm	pJTI_R4_Strp_HA_Ct	codon-optimized cDNA	ATGCCAGCCCCCAGGGCACCACGCGCCCTGGCAGCAGCAGCACCTGCCTCTGGCAAGGCCAAGCTGACCCACCCAGGCAAGGCAATCCTGGCAGGAGGACTGGCAGGAGGCATCGAGATCTGCATCACCTTCCCCACAGAGTACGTGAAGACCCAGCTGCAGCTGGACGAGCGGAGCCACCCACCTCGGTATAGAGGCATCGGCGATTGCGTGCGGCAGACAGTGCGCAGCCACGGCGTGCTGGGACTGTACAGAGGACTGAGCTCCCTGCTGTATGGCTCCATCCCCAAGGCCGCCGTGAGGTTCGGCATGTTCGAGTTTCTGTCCAACCACATGCGGGACGCCCAGGGCAGACTGGATTCTACCAGGGGCCTGCTGTGCGGACTGGGAGCAGGAGTG…	;
SLC25A1	P53007	CE0699-2	NT	Excluded_other_cell_line_comleted_or_due_to_expression		HGNC:10979	6576	ENSG00000100075		HGNC SLC family	SLC25	SLC25A1		HEK-SLC25A1_pm-WTOE-p2	PD04TE-G	pJTI_R4_Strp_HA_Nt-SLC25A1_pm	pJTI_R4_Strp_HA_Nt	codon-optimized cDNA	ATGCCAGCCCCCAGGGCACCACGCGCCCTGGCAGCAGCAGCACCTGCCTCTGGCAAGGCCAAGCTGACCCACCCAGGCAAGGCAATCCTGGCAGGAGGACTGGCAGGAGGCATCGAGATCTGCATCACCTTCCCCACAGAGTACGTGAAGACCCAGCTGCAGCTGGACGAGCGGAGCCACCCACCTCGGTATAGAGGCATCGGCGATTGCGTGCGGCAGACAGTGCGCAGCCACGGCGTGCTGGGACTGTACAGAGGACTGAGCTCCCTGCTGTATGGCTCCATCCCCAAGGCCGCCGTGAGGTTCGGCATGTTCGAGTTTCTGTCCAACCACATGCGGGACGCCCAGGGCAGACTGGATTCTACCAGGGGCCTGCTGTGCGGACTGGGAGCAGGAGTG…	;
SLC25A1	P53007	CE05AA-C	CT	Excluded_other_cell_line_comleted_or_due_to_expression		HGNC:10979	6576	ENSG00000100075		HGNC SLC family	SLC25	SLC25A1		HEK-SLC25A1_pm-WTOE-p1	PD04M8-H	pJTI_R4_Strp_HA_Ct-SLC25A1_pm	pJTI_R4_Strp_HA_Ct	codon-optimized cDNA	ATGCCAGCCCCCAGGGCACCACGCGCCCTGGCAGCAGCAGCACCTGCCTCTGGCAAGGCCAAGCTGACCCACCCAGGCAAGGCAATCCTGGCAGGAGGACTGGCAGGAGGCATCGAGATCTGCATCACCTTCCCCACAGAGTACGTGAAGACCCAGCTGCAGCTGGACGAGCGGAGCCACCCACCTCGGTATAGAGGCATCGGCGATTGCGTGCGGCAGACAGTGCGCAGCCACGGCGTGCTGGGACTGTACAGAGGACTGAGCTCCCTGCTGTATGGCTCCATCCCCAAGGCCGCCGTGAGGTTCGGCATGTTCGAGTTTCTGTCCAACCACATGCGGGACGCCCAGGGCAGACTGGATTCTACCAGGGGCCTGCTGTGCGGACTGGGAGCAGGAGTG…	;
SLC25A10	Q9UBX3	CE0296-W	CT	Excluded_other_cell_line_comleted_or_due_to_expression		HGNC:10980	1468	ENSG00000183048		HGNC SLC family	SLC25	SLC25A10		HEK-SLC25A10-WTOE-p1	PD01B0-K	pJTI_R4_Strp_HA_Ct-SLC25A10	pJTI_R4_Strp_HA_Ct	codon-optimized cDNA	ATGGCAGCAGAGGCAAGGGTGTCTAGGTGGTACTTCGGAGGACTGGCAAGCTGCGGAGCAGCATGCTGTACACACCCACTGGACCTGCTGAAGGTGCACCTGCAGACCCAGCAGGAGGTGAAGCTGAGGATGACAGGCATGGCCCTGCGGGTGGTGAGAACCGATGGCATCCTGGCCCTGTATTCCGGACTGTCTGCCAGCCTGTGCAGGCAGATGACCTACTCTCTGACAAGATTTGCCATCTATGAGACAGTGCGGGACAGAGTGGCAAAGGGATCCCAGGGACCACTGCCTTTCCACGAGAAGGTGCTGCTGGGATCCGTGTCTGGACTGGCAGGAGGATTTGTGGGAACCCCTGCAGACCTGGTGAACGTGCGGATGCAGAATGATGTGAAGCTG…	;
SLC25A12	O75746	CE02A2-H	CT	Excluded_other_cell_line_comleted_or_due_to_expression		HGNC:10982	8604	ENSG00000115840	4P5X;4P60	HGNC SLC family	SLC25	SLC25A12		HEK-SLC25A12-WTOE-p1	PD00M5-3	pJTI_R4_Strp_HA_Ct-SLC25A12	pJTI_R4_Strp_HA_Ct	codon-optimized cDNA	ATGGCCGTGAAGGTGCAGACCACAAAGAGGGGCGACCCACACGAGCTGCGCAACATCTTCCTGCAGTACGCCAGCACCGAGGTGGACGGCGAGAGGTATATGACACCCGAGGATTTTGTGCAGCGGTACCTGGGCCTGTATAATGATCCCAACTCCAATCCTAAGATCGTGCAGCTGCTGGCAGGAGTGGCAGACCAGACCAAGGATGGCCTGATCTCTTACCAGGAGTTCCTGGCCTTTGAGTCCGTGCTGTGCGCCCCTGACTCTATGTTCATCGTGGCCTTCCAGCTGTTTGATAAGTCCGGCAACGGCGAGGTGACCTTTGAGAATGTGAAGGAGATCTTCGGCCAGACAATCATCCACCACCACATCCCCTTCAACTGGGACTGTGAGTTTATC…	;
SLC25A14	O95258	CE05XH-M	NT	Excluded_other_cell_line_comleted_or_due_to_expression		HGNC:10984	9016	ENSG00000102078		HGNC SLC family	SLC25	SLC25A14		HEK-SLC25A14-WTOE-p2	PD04MX-8	pJTI_R4_Strp_HA_Nt-SLC25A14	pJTI_R4_Strp_HA_Nt	codon-optimized cDNA	ATGGGCATCTTCCCAGGCATCATCCTGATCTTCCTGAGGGTGAAGTTTGCAACCGCAGCCGTGATCGTGAGCGGACACCAGAAGTCCACCACAGTGTCTCACGAGATGAGCGGCCTGAACTGGAAGCCTTTCGTGTACGGAGGACTGGCAAGCATCGTGGCCGAGTTCGGCACATTTCCAGTGGACCTGACCAAGACACGCCTGCAGGTGCAGGGCCAGTCCATCGATGCCAGGTTTAAGGAGATCAAGTACCGCGGCATGTTCCACGCCCTGTTTAGGATCTGCAAGGAGGAGGGCGTGCTGGCCCTGTATAGCGGAATCGCACCCGCCCTGCTGAGGCAGGCCTCCTACGGCACCATCAAGATCGGCATCTATCAGTCTCTGAAGCGGCTGTTTGTG…	;
SLC25A17	O43808	CE028T-S	CT	Excluded_other_cell_line_comleted_or_due_to_expression		HGNC:10987	10478	ENSG00000100372		HGNC SLC family	SLC25	SLC25A17		HEK-SLC25A17-WTOE-p1	PD01B6-3	pJTI_R4_Strp_HA_Ct-SLC25A17	pJTI_R4_Strp_HA_Ct	codon-optimized cDNA	ATGGCCTCCGTGCTGTCTTACGAGAGCCTGGTGCACGCAGTGGCAGGAGCAGTGGGCTCCGTGACCGCCATGACAGTGTTCTTTCCACTGGACACCGCAAGGCTGAGGCTGCAGGTGGATGAGAAGCGGAAGTCTAAGACCACACACATGGTGCTGCTGGAGATCATCAAGGAGGAGGGCCTGCTGGCCCCCTATAGAGGCTGGTTTCCTGTGATCAGCTCCCTGTGCTGTAGCAACTTCGTGTACTTTTATACATTCAATTCCCTGAAGGCCCTGTGGGTGAAGGGCCAGCACTCCACCACAGGCAAGGACCTGGTGGTGGGATTCGTGGCAGGAGTGGTGAACGTGCTGCTGACCACACCCCTGTGGGTGGTGAATACCAGGCTGAAGCTGCAGGGC…	;
SLC25A18	Q9H1K4	CE0297-E	CT	Excluded_other_cell_line_comleted_or_due_to_expression		HGNC:10988	83733	ENSG00000182902		HGNC SLC family	SLC25	SLC25A18		HEK-SLC25A18-WTOE-p1	PD01B7-M	pJTI_R4_Strp_HA_Ct-SLC25A18	pJTI_R4_Strp_HA_Ct	codon-optimized cDNA	ATGACCCACCAGGACCTGTCCATCACAGCCAAGCTGATCAATGGAGGAGTGGCAGGACTGGTGGGAGTGACCTGCGTGTTCCCAATCGACCTGGCCAAGACAAGGCTGCAGAACCAGCACGGCAAGGCCATGTACAAGGGCATGATCGATTGTCTGATGAAGACCGCCAGGGCCGAGGGCTTCTTTGGCATGTATAGGGGAGCAGCAGTGAACCTGACCCTGGTGACACCCGAGAAGGCCATCAAGCTGGCCGCCAATGACTTCTTTCGGAGACTGCTGATGGAGGATGGCATGCAGCGCAACCTGAAGATGGAGATGCTGGCAGGATGCGGAGCAGGAATGTGCCAGGTGGTGGTGACCTGCCCTATGGAGATGCTGAAGATCCAGCTGCAGGATGCA…	;
SLC25A19	Q9HC21	CE037H-Z	NT	Excluded_other_cell_line_comleted_or_due_to_expression		HGNC:14409	60386	ENSG00000125454		HGNC SLC family	SLC25	SLC25A19		HEK-SLC25A19-WTOE-p2	PD03TX-T	pJTI_R4_Strp_HA_Nt-SLC25A19	pJTI_R4_Strp_HA_Nt	codon-optimized cDNA	ATGGTGGGCTACGACCCCAAGCCTGATGGCCGGAACAATACCAAGTTCCAGGTGGCAGTGGCAGGATCTGTGAGCGGCCTGGTGACAAGGGCCCTGATCTCTCCATTCGACGTGATCAAGATCCGCTTTCAGCTGCAGCACGAGCGGCTGTCCAGATCTGATCCCTCTGCCAAGTATCACGGCATCCTGCAGGCCAGCAGGCAGATCCTGCAGGAGGAGGGCCCTACCGCCTTTTGGAAGGGCCACGTGCCAGCCCAGATCCTGTCCATCGGCTACGGCGCCGTGCAGTTCCTGTCTTTTGAGATGCTGACAGAGCTGGTGCACCGGGGCAGCGTGTATGACGCCAGAGAGTTCTCCGTGCACTTCGTGTGCGGAGGACTGGCAGCATGTATGGCCACC…	;
SLC25A2	Q9BXI2	CE02A3-Z	CT	Excluded_other_cell_line_comleted_or_due_to_expression		HGNC:22921	83884	ENSG00000120329		HGNC SLC family	SLC25	SLC25A2		HEK-SLC25A2-WTOE-p1	PD01B8-T	pJTI_R4_Strp_HA_Ct-SLC25A2	pJTI_R4_Strp_HA_Ct	codon-optimized cDNA	ATGAAGTCCGGACCAGGAATCCAGGCAGCAATCGACCTGACCGCAGGAGCAGCAGGAGGAACCGCATGCGTGCTGACAGGACAGCCCTTCGATACCATCAAGGTGAAGATGCAGACATTTCCTGACCTGTACAAGGGCCTGACCGATTGTTTCCTGAAGACATACGCCCAAGTGGGCCTGAGGGGCTTTTATAAGGGCACCGGACCCGCCCTGATGGCATACGTGGCAGAGAACAGCGTGCTGTTCATGTGCTATGGCTTCTGTCAGCAGTTTGTGCGCAAGGTGGCCGGCATGGACAAGCAGGCCAAGCTGTCCGATCTGCAGACAGCAGCAGCAGGATCCTTCGCCTCTGCCTTTGCCGCCCTGGCCCTGTGCCCTACCGAGCTGGTGAAGTGTCGG…	;
SLC25A2	Q9BXI2	CE065B-V	CT	Excluded_other_cell_line_comleted_or_due_to_expression		HGNC:22921	83884	ENSG00000120329		HGNC SLC family	SLC25	SLC25A2		HEK-SLC25A2-WTOE-p3	PD04RV-W	pJTI_R4_Strp_HA_Ct-SLC25A2_v2	pJTI_R4_Strp_HA_Ct	codon-optimized cDNA	ATGAAGTCCGGACCAGGAATCCAGGCAGCAATCGACCTGACCGCAGGAGCAGCAGGAGGAACCGCATGCGTGCTGACAGGACAGCCCTTCGATACCATCAAGGTGAAGATGCAGACATTTCCTGACCTGTACAAGGGCCTGACCGATTGTTTCCTGAAGACATACGCCCAAGTGGGCCTGAGGGGCTTTTATAAGGGCACCGGACCCGCCCTGATGGCATACGTGGCAGAGAACAGCGTGCTGTTCATGTGCTATGGCTTCTGTCAGCAGTTTGTGCGCAAGGTGGCCGGCATGGACAAGCAGGCCAAGCTGTCCGATCTGCAGACAGCAGCAGCAGGATCCTTCGCCTCTGCCTTTGCCGCCCTGGCCCTGTGCCCTACCGAGCTGGTGAAGTGTCGG…	;
SLC25A21	Q9BQT8	CE00TV-S	CT	Excluded_other_cell_line_comleted_or_due_to_expression		HGNC:14411	89874	ENSG00000183032		HGNC SLC family	SLC25	SLC25A21		HEK-SLC25A21-WTOE-p1	PD01BA-S	pJTI_R4_Strp_HA_Ct-SLC25A21	pJTI_R4_Strp_HA_Ct	codon-optimized cDNA	ATGAGCGCCAAGCCAGAGGTGTCCCTGGTGCGGGAGGCCTCTAGACAGATCGTGGCAGGAGGATCTGCCGGACTGGTGGAGATCTGCCTTATGCACCCGTTGGATGTCGTAAAGACCAGGTTCCAGATCCAGCGGTGCGCCACAGACCCTAACTCTTATAAGAGCCTGGTGGATAGCTTCCGGATGATCTTTCAGATGGAGGGCCTGTTCGGCTTTTACAAGGGCATCCTGCCCCCTATCCTGGCCGAGACCCCTAAGAGAGCCGTGAAGTTCTTTACATTCGAGCAGTATAAGAAGCTGCTGGGCTACGTGAGCCTGTCCCCAGCCCTGACCTTTGCCATCGCAGGACTGGGAAGCGGACTGACAGAGGCCATCGTGGTGAATCCATTCGAGGTGGTG…	;
SLC25A22	Q9H936	CE0280-C	CT	Excluded_other_cell_line_comleted_or_due_to_expression		HGNC:19954	79751	ENSG00000177542		HGNC SLC family	SLC25	SLC25A22		HEK-SLC25A22-WTOE-p1	PD01BB-9	pJTI_R4_Strp_HA_Ct-SLC25A22	pJTI_R4_Strp_HA_Ct	codon-optimized cDNA	ATGGCCGACAAGCAGATCAGCCTGCCTGCCAAGCTGATCAACGGAGGAATCGCAGGACTGATCGGAGTGACCTGCGTGTTCCCAATCGACCTGGCCAAGACAAGGCTGCAGAACCAGCAGAATGGCCAGCGCGTGTACACCAGCATGTCCGATTGTCTGATCAAGACAGTGCGGTCTGAGGGCTACTTTGGCATGTATAGAGGCGCCGCCGTGAACCTGACCCTGGTGACACCCGAGAAGGCCATCAAGCTGGCCGCCAATGACTTCTTTCGGCACCAGCTGTCCAAGGATGGCCAGAAGCTGACCCTGCTGAAGGAGATGCTGGCAGGATGCGGAGCAGGCACATGTCAGGTCATCGTGACCACACCTATGGAGATGCTGAAGATCCAGCTGCAGGAT…	;
SLC25A24	Q6NUK1	CE028V-9	CT	Excluded_other_cell_line_comleted_or_due_to_expression		HGNC:20662	29957	ENSG00000085491	4N5X;4ZCU;4ZCV	HGNC SLC family	SLC25	SLC25A24		HEK-SLC25A24-WTOE-p1	PD01BE-N	pJTI_R4_Strp_HA_Ct-SLC25A24	pJTI_R4_Strp_HA_Ct	codon-optimized cDNA	ATGCTGCGGTGGCTGAGAGACTTCGTGCTGCCTACCGCAGCATGCCAGGATGCCGAGCAGCCAACCAGATACGAGACACTGTTTCAGGCCCTGGACAGGAACGGCGATGGAGTGGTGGACATCGGCGAGCTGCAGGAGGGCCTGAGGAATCTGGGAATCCCTCTGGGACAGGACGCAGAGGAGAAGATCTTCACCACAGGCGATGTGAACAAGGACGGCAAGCTGGATTTCGAGGAGTTTATGAAGTATCTGAAGGATCACGAGAAGAAGATGAAGCTGGCCTTTAAGAGCCTGGACAAGAACAATGATGGCAAGATCGAGGCCTCTGAGATCGTGCAGAGCCTGCAGACCCTGGGCCTGACAATCAGCGAGCAGCAGGCCGAGCTGATCCTGCAGTCC…	;
SLC25A25	Q6KCM7	CE0298-B	CT	Excluded_other_cell_line_comleted_or_due_to_expression		HGNC:20663	114789	ENSG00000148339		HGNC SLC family	SLC25	SLC25A25		HEK-SLC25A25-WTOE-p1	PD01BF-H	pJTI_R4_Strp_HA_Ct-SLC25A25	pJTI_R4_Strp_HA_Ct	codon-optimized cDNA	ATGCTGTGCCTGTGCCTGTACGTGCCAGTGATCGGCGAGGCCCAGACAGAGTTCCAGTATTTTGAGTCCAAGGGCCTGCCCGCCGAGCTGAAGAGCATCTTCAAGCTGTCCGTGTTTATCCCTTCCCAGGAGTTTTCTACCTACCGGCAGTGGAAGCAGAAGATCGTGCAGGCCGGCGACAAGGATCTGGACGGCCAGCTGGACTTCGAGGAGTTTGTGCACTATCTGCAGGATCACGAGAAGAAGCTGAGACTGGTGTTCAAGTCCCTGGATAAGAAGAACGACGGCCGGATCGATGCCCAGGAGATCATGCAGTCTCTGAGAGACCTGGGCGTGAAGATCAGCGAGCAGCAGGCCGAGAAGATCCTGAAGTCTATGGATAAGAACGGCACCATGACA…	;
SLC25A26	Q70HW3	CE029P-G	CT	Excluded_other_cell_line_comleted_or_due_to_expression		HGNC:20661	115286	ENSG00000144741		HGNC SLC family	SLC25	SLC25A26		HEK-SLC25A26-WTOE-p1	PD00K5-F	pJTI_R4_Strp_HA_Ct-SLC25A26	pJTI_R4_Strp_HA_Ct	codon-optimized cDNA	ATGGACCGGCCTGGCTTCGTGGCCGCCCTGGTGGCAGGAGGAGTGGCAGGCGTGAGCGTGGACCTGATCCTGTTTCCTCTGGATACCATCAAGACAAGACTGCAGTCCCCACAGGGCTTCAACAAGGCAGGAGGATTTCACGGAATCTACGCAGGAGTGCCAAGCGCCGCAATCGGATCCTTCCCAAATGCAGCCGCCTTCTTTATCACCTACGAGTATGTGAAGTGGTTTCTGCACGCCGATAGCTCCTCTTATCTGACACCCATGAAGCACATGCTGGCAGCATCCGCCGGAGAGGTGGTGGCCTGCCTGATCCGGGTGCCTTCTGAGGTGGTGAAGCAGAGGGCACAGGTGTCTGCCAGCACCAGAACATTCCAGATCTTTTCTAACATCCTGTAC…	;
SLC25A26	Q70HW3	CE035N-7	NT	Excluded_other_cell_line_comleted_or_due_to_expression		HGNC:20661	115286	ENSG00000144741		HGNC SLC family	SLC25	SLC25A26		HEK-SLC25A26-WTOE-p2	PD03S5-W	pJTI_R4_Strp_HA_Nt-SLC25A26	pJTI_R4_Strp_HA_Nt	codon-optimized cDNA	ATGGACCGGCCTGGCTTCGTGGCCGCCCTGGTGGCAGGAGGAGTGGCAGGCGTGAGCGTGGACCTGATCCTGTTTCCTCTGGATACCATCAAGACAAGACTGCAGTCCCCACAGGGCTTCAACAAGGCAGGAGGATTTCACGGAATCTACGCAGGAGTGCCAAGCGCCGCAATCGGATCCTTCCCAAATGCAGCCGCCTTCTTTATCACCTACGAGTATGTGAAGTGGTTTCTGCACGCCGATAGCTCCTCTTATCTGACACCCATGAAGCACATGCTGGCAGCATCCGCCGGAGAGGTGGTGGCCTGCCTGATCCGGGTGCCTTCTGAGGTGGTGAAGCAGAGGGCACAGGTGTCTGCCAGCACCAGAACATTCCAGATCTTTTCTAACATCCTGTAC…	;
SLC25A29	Q8N8R3	CE00TW-9	CT	Excluded_other_cell_line_comleted_or_due_to_expression		HGNC:20116	123096	ENSG00000197119		HGNC SLC family	SLC25	SLC25A29		HEK-SLC25A29-WTOE-p1	PD01BK-R	pJTI_R4_Strp_HA_Ct-SLC25A29	pJTI_R4_Strp_HA_Ct	codon-optimized cDNA	ATGGCCCTGGACTTCCTGGCAGGATGCGCAGGAGGAGTGGCAGGCGTGCTGGTGGGCCACCCTTTTGATACCGTGAAGGTGCGGCTGCAGGTGCAGTCTGTGGAGAAGCCACAGTACAGAGGCACCCTGCACTGTTTCAAGTCCATCATCAAGCAGGAGTCTGTGCTGGGCCTGTATAAGGGACTGGGAAGCCCTCTGATGGGACTGACCTTTATAAATGCTCTCGTGTTCGGCGTGCAGGGCAATACACTGCGGGCCCTGGGACACGACTCCCCACTGAACCAGTTTCTGGCAGGAGCAGCAGCAGGAGCAATCCAGTGCGTGATCTGCTGTCCAATGGAGCTGGCCAAGACCAGGCTGCAGCTGCAGGACGCAGGACCAGCACGCACATACAAGGGC…	;
SLC25A3	Q00325	CE0281-5	CT	Excluded_other_cell_line_comleted_or_due_to_expression		HGNC:10989	5250	ENSG00000075415		HGNC SLC family	SLC25	SLC25A3		HEK-SLC25A3-WTOE-p1	PD01BM-C	pJTI_R4_Strp_HA_Ct-SLC25A3	pJTI_R4_Strp_HA_Ct	codon-optimized cDNA	ATGTTCAGCTCCGTGGCACACCTGGCAAGGGCAAACCCTTTTAATACCCCACACCTGCAGCTGGTGCACGACGGACTGGGCGATCTGCGGTCTAGCTCCCCTGGACCAACAGGACAGCCACGGAGACCCAGAAACCTGGCAGCAGCAGCAGTGGAGGAGCAGTACTCCTGTGACTATGGCTCTGGCCGGTTCTTTATCCTGTGCGGCCTGGGCGGCATCATCTCCTGTGGAACCACACACACCGCCCTGGTGCCACTGGACCTGGTGAAGTGCAGAATGCAGGTGGATCCTCAGAAGTACAAGGGCATCTTCAATGGCTTTTCCGTGACCCTGAAGGAGGATGGCGTGAGGGGACTGGCAAAGGGATGGGCACCTACATTCCTGGGCTATAGCATGCAG…	;
SLC25A30	Q5SVS4	CE028E-K	CT	Excluded_other_cell_line_comleted_or_due_to_expression		HGNC:27371	253512	ENSG00000174032		HGNC SLC family	SLC25	SLC25A30		HEK-SLC25A30-WTOE-p1	PD01BN-5	pJTI_R4_Strp_HA_Ct-SLC25A30	pJTI_R4_Strp_HA_Ct	codon-optimized cDNA	ATGTCCGCCCTGAACTGGAAGCCTTTCGTGTACGGAGGACTGGCATCTATCACCGCAGAGTGCGGCACATTTCCAATCGACCTGACCAAGACAAGACTGCAGATCCAGGGCCAGACCAATGATGCCAAGTTCAAGGAGATCCGGTACAGAGGAATGCTGCACGCACTGGTGCGGATCGGAAGAGAGGAGGGCCTGAAGGCCCTGTATTCCGGAATCGCACCAGCAATGCTGAGGCAGGCCTCTTACGGCACCATCAAGATCGGCACATATCAGAGCCTGAAGAGACTGTTCATCGAGAGGCCCGAGGACGAGACCCTGCCTATCAACGTGATCTGTGGCATCCTGAGCGGCGTGATCAGCTCCACCATCGCCAACCCCACAGATGTGCTGAAGATCCGC…	;
SLC25A33	Q9BSK2	CE036X-6	NT	Excluded_other_cell_line_comleted_or_due_to_expression		HGNC:29681	84275	ENSG00000171612		HGNC SLC family	SLC25	SLC25A33		HEK-SLC25A33-WTOE-p2	PD03T8-W	pJTI_R4_Strp_HA_Nt-SLC25A33	pJTI_R4_Strp_HA_Nt	codon-optimized cDNA	ATGGCCACCGGCGGCCAGCAGAAGGAGAACACACTGCTGCACCTGTTCGCAGGAGGATGCGGAGGAACCGTGGGAGCCATCTTTACATGTCCTCTGGAAGTGATCAAGACCAGGCTGCAGAGCTCCAGGCTGGCCCTGCGGACCGTGTACTATCCACAGGTGCACCTGGGAACAATCAGCGGAGCAGGAATGGTGCGGCCCACCTCCGTGACACCTGGACTGTTCCAGGTGCTGAAGTCTATCCTGGAGAAGGAGGGCCCTAAGAGCCTGTTTAGAGGCCTGGGCCCAAACCTGGTGGGAGTGGCACCATCCAGGGCCGTGTACTTCGCATGCTATTCTAAGGCCAAGGAGCAGTTCAATGGCATCTTTGTGCCCAACAGCAATATCGTGCACATCTTC…	;
SLC25A35	Q3KQZ1	CE02AK-2	CT	Excluded_other_cell_line_comleted_or_due_to_expression		HGNC:31921	399512	ENSG00000125434		HGNC SLC family	SLC25	SLC25A35		HEK-SLC25A35-WTOE-p1	PD01BV-7	pJTI_R4_Strp_HA_Ct-SLC25A35	pJTI_R4_Strp_HA_Ct	codon-optimized cDNA	ATGGACTTCCTGATGTCTGGACTGGCAGCATGCGGAGCATGCGTGTTCACCAACCCTCTGGAGGTGGTGAAGACCAGGATGCAGCTGCAGGGAGAGCTGCAAGCACCGGGTACCTACCAACGACACTATAGAAACGTGTTCCACGCCTTTATCACCATCGGCAAGGTGGATGGACTGGCCGCCCTGCAGAAGGGACTGGCACCTGCCCTGCTGTACCAGTTCCTGATGAACGGAATCAGGCTGGGAACATACGGACTGGCAGAGGCAGGAGGATATCTGCACACCGCAGAGGGAACACACTCCCCAGCAAGATCTGCCGCAGCAGGAGCCATGGCCGGCGTGATGGGCGCCTACCTGGGCTCCCCTATCTATATGGTGAAGACACACCTGCAGGCACAG…	;
SLC25A35	Q3KQZ1	CE036Z-2	NT	Excluded_other_cell_line_comleted_or_due_to_expression		HGNC:31921	399512	ENSG00000125434		HGNC SLC family	SLC25	SLC25A35		HEK-SLC25A35-WTOE-p2	PD03T9-E	pJTI_R4_Strp_HA_Nt-SLC25A35	pJTI_R4_Strp_HA_Nt	codon-optimized cDNA	ATGGACTTCCTGATGTCTGGACTGGCAGCATGCGGAGCATGCGTGTTCACCAACCCTCTGGAGGTGGTGAAGACCAGGATGCAGCTGCAGGGAGAGCTGCAAGCACCGGGTACCTACCAACGACACTATAGAAACGTGTTCCACGCCTTTATCACCATCGGCAAGGTGGATGGACTGGCCGCCCTGCAGAAGGGACTGGCACCTGCCCTGCTGTACCAGTTCCTGATGAACGGAATCAGGCTGGGAACATACGGACTGGCAGAGGCAGGAGGATATCTGCACACCGCAGAGGGAACACACTCCCCAGCAAGATCTGCCGCAGCAGGAGCCATGGCCGGCGTGATGGGCGCCTACCTGGGCTCCCCTATCTATATGGTGAAGACACACCTGCAGGCACAG…	;
SLC25A38	Q96DW6	CE028F-8	CT	Excluded_other_cell_line_comleted_or_due_to_expression		HGNC:26054	54977	ENSG00000144659		HGNC SLC family	SLC25	SLC25A38		HEK-SLC25A38-WTOE-p1	PD01BZ-0	pJTI_R4_Strp_HA_Ct-SLC25A38	pJTI_R4_Strp_HA_Ct	codon-optimized cDNA	ATGATCCAGAACAGCAGGCCATCCCTGCTGCAGCCACAGGACGTGGGCGATACCGTGGAGACACTGATGCTGCACCCAGTGATCAAGGCCTTCCTGTGCGGCAGCATCTCCGGCACCTGTTCCACACTGCTGTTTCAGCCTCTGGACCTGCTGAAGACCAGACTGCAGACACTGCAGCCATCTGATCACGGAAGCAGGAGAGTGGGAATGCTGGCCGTGCTGCTGAAGGTGGTGAGGACCGAGAGCCTGCTGGGCCTGTGGAAGGGCATGTCTCCTAGCATCGTGCGCTGCGTGCCAGGAGTGGGAATCTACTTCGGCACCCTGTATAGCCTGAAGCAGTACTTTCTGAGGGGACACCCACCTACAGCCCTGGAGTCCGTGATGCTGGGAGTGGGATCC…	;
SLC25A44	Q96H78	CE0283-W	CT	Excluded_other_cell_line_comleted_or_due_to_expression		HGNC:29036	9673	ENSG00000160785		HGNC SLC family	SLC25	SLC25A44		HEK-SLC25A44-WTOE-p1	PD01C6-X	pJTI_R4_Strp_HA_Ct-SLC25A44	pJTI_R4_Strp_HA_Ct	codon-optimized cDNA	ATGGAGGACAAGAGGAACATCCAGATCATCGAGTGGGAGCACCTGGATAAGAAGAAGTTCTACGTGTTCGGCGTGGCCATGACCATGATGATCCGGGTGAGCGTGTACCCTTTCACCCTGATCCGGACAAGACTGCAGGTGCAGAAGGGCAAGAGCCTGTACCACGGCACCTTCGACGCCTTTATCAAGATCCTGAGGGCCGATGGCATCACAGGCCTGTATCGCGGCTTCCTGGTGAACACCTTTACACTGATCAGCGGCCAGTGCTACGTGACCACATATGAGCTGACCCGGAAGTTTGTGGCCGACTACAGCCAGTCCAATACAGTGAAGTCCCTGGTGGCAGGAGGATCTGCCAGCCTGGTGGCCCAGTCCATCACCGTGCCAATCGATGTGGTG…	;
SLC25A45	Q8N413	CE028G-A	CT	Excluded_other_cell_line_comleted_or_due_to_expression		HGNC:27442	283130	ENSG00000162241		HGNC SLC family	SLC25	SLC25A45		HEK-SLC25A45-WTOE-p1	PD01C7-G	pJTI_R4_Strp_HA_Ct-SLC25A45	pJTI_R4_Strp_HA_Ct	codon-optimized cDNA	ATGCCAGTGGAGGAGTTCGTGGCCGGCTGGATCTCCGGCGCCCTGGGACTGGTGCTGGGACACCCCTTTGACACCGTGAAGGTGCGCCTGCAGACACAGACCACATACCGGGGCATCGTGGATTGCATGGTGAAGATCTATCGCCACGAGTCTCTGCTGGGCTTCTTTAAGGGCATGTCCTTCCCCATCGCCTCTATCGCCGTGGTGAACAGCGTGCTGTTTGGCGTGTACTCCAATACCCTGCTGGTGCTGACCGCCACATCTCACCAGGAGAGGAGAGCACAGCCACCTAGCTACATGCACATCTTTTTGGCAGGTTGCACGGGTGGATTTCTGCAGGCCTATTGTCTGGCCCCTTTCGACCTGATCAAGGTGAGACTGCAGAACCAGACAGAGCCA…	;
SLC25A46	Q96AG3	CE028Z-H	CT	Excluded_other_cell_line_comleted_or_due_to_expression		HGNC:25198	91137	ENSG00000164209		HGNC SLC family	SLC25	SLC25A46		HEK-SLC25A46-WTOE-p1	PD01C8-Y	pJTI_R4_Strp_HA_Ct-SLC25A46	pJTI_R4_Strp_HA_Ct	codon-optimized cDNA	ATGCACCCCCGGAGACCTGACGGCTTCGATGGACTGGGATACAGGGGAGGAGCAAGAGACGAGCAGGGATTCGGAGGAGCATTTCCAGCACGGAGCTTTTCCACCGGAAGCGACCTGGGACACTGGGTGACCACACCACCTGATATCCCCGGCTCCAGAAACCTGCACTGGGGCGAGAAGTCTCCACCCTACGGCGTGCCTACCACAAGCACCCCATATGAGGGCCCCACAGAGGAGCCTTTCAGCTCCGGAGGAGGAGGATCTGTGCAGGGACAGTCTAGCGAGCAGCTGAATAGGTTCGCAGGATTTGGAATCGGACTGGCATCCCTGTTTACAGAGAACGTGCTGGCCCACCCTTGCATCGTGCTGAGGCGCCAGTGTCAAGTGAATTACCACGCC…	;
SLC25A47	Q6Q0C1	CE0372-8	NT	Excluded_other_cell_line_comleted_or_due_to_expression		HGNC:20115	283600	ENSG00000140107		HGNC SLC family	SLC25	SLC25A47		HEK-SLC25A47-WTOE-p2	PD03TC-Q	pJTI_R4_Strp_HA_Nt-SLC25A47	pJTI_R4_Strp_HA_Nt	codon-optimized cDNA	ATGGACTTCGTGGCAGGAGCAATCGGAGGCGTGTGCGGCGTGGCCGTGGGCTACCCCCTGGATACCGTGAAGGTGAGGATCCAGACCGAGCCTAAGTATACAGGCATCTGGCACTGCGTGCGGGACACATACCACCGGGAGAGAGTGTGGGGCTTCTATAGAGGACTGTCCCTGCCCGTGTGCACCGTGTCCCTGGTGAGCTCCGTGTCTTTTGGCACATACCGCCACTGCCTGGCCCACATCTGTAGGCTGCGCTATGGCAACCCAGACGCCAAGCCCACCAAGGCCGATATCACACTGAGCGGATGTGCATCCGGACTGGTGAGGGTGTTTCTGACCTCTCCCACAGAGGTGGCCAAGGTGCGCCTGCAGACCCAGACACAGGCCCAGAAGCAGCAG…	;
SLC25A48	Q6ZT89	CE029T-M	CT	Excluded_other_cell_line_comleted_or_due_to_expression		HGNC:30451	153328	ENSG00000145832		HGNC SLC family	SLC25	SLC25A48		HEK-SLC25A48-WTOE-p1	PD01CA-M	pJTI_R4_Strp_HA_Ct-SLC25A48	pJTI_R4_Strp_HA_Ct	codon-optimized cDNA	ATGGGCAGCTTCCAGCTGGAGGACTTTGCAGCAGGATGGATCGGAGGAGCAGCATCTGTTATTGTAGGGCATCCGCTGGATACCGTGAAGACAAGGCTGCAGGCAGGAGTGGGATACGGAAACACCCTGTCCTGCATCCGGGTGGTGTATCGGAGAGAGTCTATGTTCGGCTTCTTTAAGGGCATGTCTTTTCCACTGGCCAGCATCGCCGTGTACAACTCCGTGGTGTTCGGCGTGTTTTCTAATACCCAGAGGTTCCTGAGCCAGCACAGATGTGGAGAGCCAGAGGCATCCCCACCTCGCACACTGTCTGACCTGCTGCTGGCAAGCATGGTGGCAGGAGTGGTGTCTGTGGGACTGGGAGGACCAGTGGACCTGATCAAGATCCGGCTGCAGATG…	;
SLC25A51	Q9H1U9	CE02AN-K	CT	Excluded_other_cell_line_comleted_or_due_to_expression		HGNC:23323	92014	ENSG00000122696		HGNC SLC family	SLC25	SLC25A51		HEK-SLC25A51-WTOE-p1	PD01CC-F	pJTI_R4_Strp_HA_Ct-SLC25A51	pJTI_R4_Strp_HA_Ct	codon-optimized cDNA	ATGATGGACTCTGAGGCCCACGAGAAGAGGCCCCCTATCCTGACAAGCTCCAAGCAGGATATCAGCCCTCACATCACCAACGTGGGCGAGATGAAGCACTACCTGTGCGGCTGCTGTGCCGCCTTCAACAATGTGGCCATCACATTTCCAATCCAGAAGGTGCTGTTCAGGCAGCAGCTGTACGGCATCAAGACCAGGGACGCAATCCTGCAGCTGAGGAGAGATGGCTTTCGGAATCTGTATAGAGGCATCCTGCCACCCCTGATGCAGAAGACCACAACCCTGGCCCTGATGTTCGGCCTGTACGAGGACCTGAGCTGTCTGCTGCACAAGCACGTGTCCGCCCCAGAGTTTGCCACATCTGGAGTGGCAGCCGTGCTGGCAGGAACAACCGAGGCC…	;
SLC25A6	P12236	CE02BH-Q	CT	Excluded_other_cell_line_comleted_or_due_to_expression		HGNC:10992	293	ENSG00000169100		HGNC SLC family	SLC25	SLC25A6		HEK-SLC25A6-WTOE-p1	PD01CG-V	pJTI_R4_Strp_HA_Ct-SLC25A6	pJTI_R4_Strp_HA_Ct	codon-optimized cDNA	ATGACCGAGCAGGCCATCAGCTTCGCCAAGGATTTTCTGGCAGGAGGAATCGCAGCAGCAATCTCCAAGACAGCAGTGGCCCCCATCGAGAGAGTGAAGCTGCTGCTGCAGGTGCAGCACGCCTCCAAGCAGATCGCCGCCGACAAGCAGTATAAGGGCATCGTGGATTGCATCGTGAGGATCCCAAAGGAGCAGGGCGTGCTGTCTTTCTGGAGAGGCAACCTGGCCAATGTGATCAGGTATTTTCCCACCCAGGCCCTGAACTTCGCCTTTAAGGATAAGTACAAGCAGATCTTCCTGGGCGGCGTGGACAAGCACACCCAGTTCTGGAGGTATTTTGCCGGCAATCTGGCATCTGGAGGAGCAGCAGGAGCCACAAGCCTGTGCTTCGTGTACCCT…	;
SLC26A4	O43511	CE02AR-A	CT	Excluded_other_cell_line_comleted_or_due_to_expression		HGNC:8818	5172	ENSG00000091137		HGNC SLC family	SLC26	SLC26A4	APC	HEK-SLC26A4-WTOE-p1	PD01CR-C	pJTI_R4_Strp_HA_Ct-SLC26A4	pJTI_R4_Strp_HA_Ct	codon-optimized cDNA	ATGGCAGCACCAGGAGGCAGAAGCGAGCCACCTCAGCTGCCCGAGTACTCTTGCAGCTATATGGTGTCTAGGCCAGTGTACAGCGAGCTGGCCTTCCAGCAGCAGCACGAGCGGAGACTGCAGGAGAGGAAGACCCTGCGCGAGAGCCTGGCCAAGTGCTGTTCCTGTTCTAGGAAGCGCGCCTTTGGCGTGCTGAAGACACTGGTGCCTATCCTGGAGTGGCTGCCAAAGTATCGCGTGAAGGAGTGGCTGCTGTCCGACGTGATCTCTGGCGTGAGCACCGGACTGGTGGCCACACTGCAGGGAATGGCATACGCACTGCTGGCAGCCGTGCCTGTGGGCTACGGCCTGTATTCTGCCTTCTTTCCAATCCTGACCTATTTCATCTTTGGCACATCT…	;
SLC26A8	Q96RN1	CE02CE-5	CT	Excluded_other_cell_line_comleted_or_due_to_expression		HGNC:14468	116369	ENSG00000112053		HGNC SLC family	SLC26	SLC26A8	APC	HEK-SLC26A8-WTOE-p1	PD00KN-B	pJTI_R4_Strp_HA_Ct-SLC26A8	pJTI_R4_Strp_HA_Ct	codon-optimized cDNA	ATGGCACAGCTGGAGCGGTCTGCCATCAGCGGCTTTAGCTCCAAGTCCCGGAGAAACTCTTTCGCCTACGATGTGAAGAGGGAGGTGTATAATGAGGAGACCTTCCAGCAGGAGCACAAGCGCAAGGCCTCTAGCTCCGGCAACATGAATATCAACATCACCACATTTCGCCACCACGTGCAGTGCCGGTGTAGCTGGCACAGATTCCTGAGATGCGTGCTGACAATCTTCCCATTTCTGGAGTGGATGTGCATGTACAGGCTGAAGGATTGGCTGCTGGGCGACCTGCTGGCAGGAATCAGCGTGGGACTGGTGCAGGTGCCACAGGGACTGACCCTGTCCCTGCTGGCAAGGCAGCTGATCCCACCTCTGAACATCGCCTACGCCGCCTTTTGCTCT…	;
SLC26A9	Q7LBE3	CE02CW-K	CT	Excluded_other_cell_line_comleted_or_due_to_expression		HGNC:14469	115019	ENSG00000174502		HGNC SLC family	SLC26	SLC26A9	APC	HEK-SLC26A9-WTOE-p1	PD016A-Q	pJTI_R4_Strp_HA_Ct-SLC26A9	pJTI_R4_Strp_HA_Ct	codon-optimized cDNA	ATGTCTCAGCCCCGGCCTAGATACGTGGTGGACAGGGCCGCCTATAGCCTGACCCTGTTCGACGATGAGTTTGAGAAGAAGGATCGCACATACCCTGTGGGCGAGAAGCTGAGGAACGCCTTCCGCTGCAGCTCCGCCAAGATCAAGGCCGTGGTGTTTGGACTGCTGCCAGTGCTGTCCTGGCTGCCAAAGTACAAGATCAAGGACTATATCATCCCTGATCTGCTGGGAGGACTGAGCGGAGGATCCATCCAGGTGCCACAGGGAATGGCCTTCGCCCTGCTGGCCAATCTGCCAGCCGTGAACGGCCTGTACTCTAGCTTCTTTCCCCTGCTGACCTATTTCTTTCTGGGAGGAGTGCACCAGATGGTGCCAGGCACATTTGCCGTGATCTCCATC…	;
SLC27A2	O14975	CE05X2-7	NT	Excluded_other_cell_line_comleted_or_due_to_expression		HGNC:10996	11001	ENSG00000140284		HGNC SLC family	SLC27	SLC27A2		HEK-SLC27A2-WTOE-p2	PD04MB-R	pJTI_R4_Strp_HA_Nt-SLC27A2	pJTI_R4_Strp_HA_Nt	codon-optimized cDNA	ATGCTGAGCGCCATCTACACCGTGCTGGCAGGACTGCTGTTCCTGCCACTGCTGGTGAACCTGTGCTGTCCCTACTTCTTTCAGGACATCGGCTATTTTCTGAAGGTGGCAGCAGTGGGCCGGAGAGTGCGCTCCTATGGCAAGAGGCGCCCCGCAAGGACCATCCTGAGAGCCTTCCTGGAGAAGGCCCGCCAGACACCACACAAGCCCTTCCTGCTGTTTCGGGACGAGACCCTGACATACGCCCAGGTGGATCGGAGAAGCAACCAGGTGGCAAGAGCCCTGCACGACCACCTGGGACTGAGGCAGGGCGATTGCGTGGCCCTGCTGATGGGGAACGAGCCAGCATACGTCTGGCTGTGGCTGGGACTGGTGAAGCTGGGATGCGCAATGGCCTGT…	;
SLC27A6	Q9Y2P4	CE05XS-N	NT	Excluded_other_cell_line_comleted_or_due_to_expression		HGNC:11000	28965	ENSG00000113396		HGNC SLC family	SLC27	SLC27A6		HEK-SLC27A6-WTOE-p2	PD04N4-M	pJTI_R4_Strp_HA_Nt-SLC27A6	pJTI_R4_Strp_HA_Nt	codon-optimized cDNA	ATGCTGCTGTCCTGGCTGACCGTGCTGGGAGCAGGCATGGTGGTGCTGCACTTCCTGCAGAAGCTGCTGTTCCCCTATTTTTGGGACGATTTCTGGTTTGTGCTGAAGGTGGTGCTGATCATCATCCGCCTGAAGAAGTACGAGAAGCGGGGCGAGCTGGTGACAGTGCTGGATAAGTTTCTGTCTCACGCCAAGCGGCAGCCAAGAAAGCCCTTCATCATCTATGAGGGCGACATCTACACCTATCAGGACGTGGATAAGAGGAGCTCCCGCGTGGCCCACGTGTTTCTGAACCACTCTAGCCTGAAGAAGGGCGACACAGTGGCCCTGCTGATGAGCAATGAACCCGATTTTGTACACGTCTGGTTTGGACTGGCAAAGCTGGGATGCGTGGTGGCC…	;
SLC28A3	Q9HAS3	CE02EA-N	CT	Excluded_other_cell_line_comleted_or_due_to_expression		HGNC:16484	64078	ENSG00000197506		HGNC SLC family	SLC28	SLC28A3		HEK-SLC28A3-WTOE-p1	PD016K-8	pJTI_R4_Strp_HA_Ct-SLC28A3	pJTI_R4_Strp_HA_Ct	codon-optimized cDNA	ATGGAGCTGCGGAGCACCGCAGCACCTAGAGCAGAGGGCTACTCCAACGTGGGCTTCCAGAACGAGGAGAATTTTCTGGAGAACGAGAATACATCCGGCAACAATTCCATCCGGTCTAGAGCCGTGCAGTCTAGGGAGCACACCAACACAAAGCAGGATGAGGAGCAGGTGACCGTGGAGCAGGACTCCCCAAGGAATCGCGAGCACATGGAGGACGATGACGAGGAGATGCAGCAGAAGGGCTGCCTGGAGCGGAGATACGATACAGTGTGCGGCTTCTGTAGGAAGCACAAGACCACACTGCGCCACATCATCTGGGGCATCCTGCTGGCCGGCTACCTGGTCATGGTCATCAGCGCCTGCGTGCTGAACTTCCACCGGGCCCTGCCTCTGTTTGTG…	;
SLC29A1	Q99808	CE02ES-Q	CT	Excluded_other_cell_line_comleted_or_due_to_expression		HGNC:11003	2030	ENSG00000112759		HGNC SLC family	SLC29	SLC29A1	MFS	HEK-SLC29A1-WTOE-p1	PD00M8-F	pJTI_R4_Strp_HA_Ct-SLC29A1	pJTI_R4_Strp_HA_Ct	codon-optimized cDNA	ATGACCACATCCCACCAGCCTCAGGACCGGTACAAGGCCGTGTGGCTGATCTTCTTTATGCTGGGCCTGGGCACCCTGCTGCCATGGAACTTCTTTATGACCGCCACACAGTATTTCACCAACAGGCTGGACATGAGCCAGAACGTGAGCCTGGTGACAGCCGAGCTGAGCAAGGATGCACAGGCATCCGCCGCACCAGCAGCACCACTGCCTGAGCGCAACTCCCTGTCTGCCATCTTTAACAATGTGATGACCCTGTGCGCCATGCTGCCTCTGCTGCTGTTCACATACCTGAATTCTTTTCTGCACCAGCGGATCCCACAGTCTGTGAGAATCCTGGGCAGCCTGGTGGCCATCCTGCTGGTGTTCCTGATCACCGCCATCCTGGTGAAGGTGCAG…	;
SLC2A4	P14672	CE02C4-S	CT	Excluded_other_cell_line_comleted_or_due_to_expression		HGNC:11009	6517	ENSG00000181856		HGNC SLC family	SLC2	SLC2A4	MFS	HEK-SLC2A4-WTOE-p1	PD01E7-8	pJTI_R4_Strp_HA_Ct-SLC2A4	pJTI_R4_Strp_HA_Ct	codon-optimized cDNA	ATGCCTTCTGGCTTCCAGCAGATCGGCAGCGAGGACGGAGAGCCACCTCAGCAGAGGGTGACCGGCACACTGGTGCTGGCCGTGTTCTCTGCCGTGCTGGGCAGCCTGCAGTTTGGCTACAACATCGGCGTGATCAATGCCCCACAGAAAGTGATCGAGCAGAGCTATAACGAGACCTGGCTGGGCCGGCAGGGACCAGAGGGACCTAGCTCCATCCCACCCGGCACACTGACCACACTGTGGGCCCTGTCCGTGGCCATCTTCTCTGTGGGCGGCATGATCTCTAGCTTTCTGATCGGCATCATCTCCCAGTGGCTGGGAAGGAAGAGGGCAATGCTGGTGAACAATGTGCTGGCCGTGCTGGGAGGATCTCTGATGGGACTGGCAAACGCAGCAGCA…	;
SLC2A6	Q9UGQ3	CE05XZ-C	CT	Excluded_other_cell_line_comleted_or_due_to_expression		HGNC:11011	11182	ENSG00000160326		HGNC SLC family	SLC2	SLC2A6	MFS	HEK-SLC2A6_LLtoAA-WTOE-p1	PD040W-B	pJTI_R4_Strp_HA_Ct-SLC2A6_LLtoAA	pJTI_R4_Strp_HA_Ct	Modification	ATGCAGGAGCCACTGCTGGGAGCAGAGGGACCAGACTACGATACCTTCCCCGAGAAGCCACCTCCAAGCCCTGGCGACAGGGCAAGAGTGGGCACCCTGCAGAACAAGCGGGTGTTCCTGGCCACATTTGCCGCCGTGCTGGGCAATTTCTCTTTTGGCTACGCCCTGGTGTATACCAGCCCCGTGATCCCTGCCCTGGAGAGATCCCTGGACCCTGATCTGCACCTGACCAAGAGCCAGGCCTCCTGGTTCGGCAGCGTGTTCACCCTGGGAGCAGCAGCAGGAGGACTGAGCGCCATGATCCTGAACGATCTGCTGGGCAGAAAGCTGTCCATCATGTTCTCTGCCGTGCCAAGCGCCGCAGGATATGCACTGATGGCAGGAGCCCACGGCCTGTGG…	;
SLC30A5	Q8TAD4	CE07CH-Y	CT	Excluded_other_cell_line_comleted_or_due_to_expression		HGNC:19089	64924	ENSG00000145740		HGNC SLC family	SLC30	SLC30A5		HEK-SLC30A5_H451A-WTOE-p5	PD054B-3	pJTI_R4_Strp_HA_Ct-SLC30A5_H451A	pJTI_R4_Strp_HA_Ct	codon-optimized cDNA	ATGGAGGAGAAGTACGGCGGCGACGTGCTGGCAGGCCCAGGAGGAGGAGGAGGACTGGGCCCTGTGGATGTGCCATCCGCCCGGCTGACCAAGTACATCGTGCTGCTGTGCTTCACAAAGTTTCTGAAGGCCGTGGGCCTGTTCGAGTCTTATGACCTGCTGAAGGCCGTGCACATCGTGCAGTTCATCTTTATCCTGAAGCTGGGCACCGCCTTCTTTATGGTGCTGTTCCAGAAGCCTTTTAGCTCCGGCAAGACCATCACAAAGCACCAGTGGATCAAGATCTTTAAGCACGCCGTGGCCGGCTGCATCATCTCTCTGCTGTGGTTCTTTGGACTGACCCTGTGCGGACCACTGCGGACACTGCTGCTGTTCGAGCACAGCGATATCGTGGTCATC…	;
SLC30A8	Q8IWU4	CE07CM-M	CT	Excluded_other_cell_line_comleted_or_due_to_expression		HGNC:20303	169026	ENSG00000164756		HGNC SLC family	SLC30	SLC30A8		HEK-SLC30A8_D110N_D224N-WTOE-p5	PD054Z-E	pJTI_R4_Strp_HA_Ct-SLC30A8_D110N_D224N			ATGGAGTTCCTGGAGCGGACCTACCTGGTGAACGATAAGGCCGCCAAGATGTATGCCTTTACACTGGAGTCCGTGGAGCTGCAGCAGAAGCCAGTGAATAAGGACCAGTGCCCAAGGGAGAGGCCAGAGGAGCTGGAGAGCGGAGGCATGTACCACTGTCACTCCGGCTCTAAGCCCACCGAGAAGGGCGCCAACGAGTACGCCTATGCCAAGTGGAAGCTGTGCAGCGCCTCCGCCATCTGTTTCATCTTTATGATCGCAGAGGTGGTGGGAGGACACATCGCAGGATCTCTGGCAGTGGTGACCGATGCAGCACACCTGCTGATCGACCTGACAAGCTTCCTGCTGAGCCTGTTTTCCCTGTGGCTGAGCTCCAAGCCCCCTTCCAAGCGGCTGACC…	;
SLC30A8	Q8IWU4	CE0758-C	NT	Excluded_other_cell_line_comleted_or_due_to_expression		HGNC:20303	169026	ENSG00000164756		HGNC SLC family	SLC30	SLC30A8		HEK-SLC30A8-WTOE-p2	PD0536-G	pJTI_R4_Strp_HA_Nt-SLC30A8	pJTI_R4_Strp_HA_Nt	codon-optimized cDNA	ATGGAGTTCCTGGAGCGGACCTACCTGGTGAACGATAAGGCCGCCAAGATGTATGCCTTTACACTGGAGTCCGTGGAGCTGCAGCAGAAGCCAGTGAATAAGGACCAGTGCCCAAGGGAGAGGCCAGAGGAGCTGGAGAGCGGAGGCATGTACCACTGTCACTCCGGCTCTAAGCCCACCGAGAAGGGCGCCAACGAGTACGCCTATGCCAAGTGGAAGCTGTGCAGCGCCTCCGCCATCTGTTTCATCTTTATGATCGCAGAGGTGGTGGGAGGACACATCGCAGGATCTCTGGCAGTGGTGACCGATGCAGCACACCTGCTGATCGACCTGACAAGCTTCCTGCTGAGCCTGTTTTCCCTGTGGCTGAGCTCCAAGCCCCCTTCCAAGCGGCTGACC…	;
SLC30A9	Q6PML9	CE0368-S	NT	Excluded_other_cell_line_comleted_or_due_to_expression		HGNC:1329	10463	ENSG00000014824	2ENK	HGNC SLC family	SLC30	SLC30A9		HEK-SLC30A9-WTOE-p2	PD03SS-M	pJTI_R4_Strp_HA_Nt-SLC30A9	pJTI_R4_Strp_HA_Nt	codon-optimized cDNA	ATGCTGCCAGGACTGGCAGCAGCAGCAGCACACCGCTGCTCCTGGAGCTCCCTGTGCAGACTGAGGCTGAGGTGCAGGGCAGCAGCCTGTAACCCCTCTGACCGGCAGGAGTGGCAGAATCTGGTGACATTCGGCAGCTTTTCCAACATGGTGCCTTGCTCCCACCCATACATCGGCACCCTGTCCCAGGTGAAGCTGTATTCTACAAATGTGCAGAAGGAGGGACAGGGATCCCAGACCCTGAGGGTGGAGAAGGTGCCATCTTTCGAGACCGCCGAGGGCATCGGCACAGAGCTGAAGGCCCCCCTGAAGCAGGAGCCTCTGCAGGTGAGAGTGAAGGCCGTGCTGAAGAAGAGGGAGTACGGCAGCAAGTATACCCAGAACAATTTCATCACAGGC…	;
SLC31A2	O15432	CE05Z5-7	CT	Excluded_other_cell_line_comleted_or_due_to_expression		HGNC:11017	1318	ENSG00000136867		HGNC SLC family	SLC31	SLC31A2		HEK-SLC31A2-WTOE-p3	PD04NF-R	pJTI_R4_Strp_HA_Ct-SLC31A2_v2	pJTI_R4_Strp_HA_Ct	codon-optimized cDNA	ATGGCCATGCACTTCATCTTTTCCGACACCGCCGTGCTGCTGTTCGATTTTTGGTCCGTGCACTCTCCAGCAGGAATGGCACTGTCTGTGCTGGTGCTGCTGCTGCTGGCCGTGCTGTACGAGGGCATCAAGGTCGGCAAGGCCAAGCTGCTGAACCAGGTGCTGGTGAATCTGCCCACCAGCATCTCCCAGCAGACCATCGCAGAGACAGACGGCGATAGCGCCGGATCTGACAGCTTCCCTGTGGGACGGACACACCACAGATGGTACCTGTGCCACTTTGGCCAGTCTCTGATCCACGTGATCCAGGTGGTCATCGGCTACTTCATCATGCTGGCCGTGATGAGCTATAACACCTGGATCTTTCTGGGAGTGGTGCTGGGAAGCGCCGTGGGATAC…	;
SLC32A1	Q9H598	CE02E2-Y	CT	Excluded_other_cell_line_comleted_or_due_to_expression		HGNC:11018	140679	ENSG00000101438		HGNC SLC family	SLC32	SLC32A1	APC	HEK-SLC32A1-WTOE-p1	PD01ES-P	pJTI_R4_Strp_HA_Ct-SLC32A1	pJTI_R4_Strp_HA_Ct	codon-optimized cDNA	ATGGCCACACTGCTGAGGTCTAAGCTGAGCAACGTGGCCACCAGCGTGTCCAATAAGTCTCAGGCCAAGATGAGCGGCATGTTCGCCCGCATGGGCTTTCAGGCAGCAACAGACGAGGAGGCAGTGGGATTCGCACACTGCGACGATCTGGACTTTGAGCACCGGCAGGGCCTGCAGATGGATATCCTGAAGGCCGAGGGCGAGCCATGTGGCGACGAGGGAGCAGAGGCACCAGTGGAGGGCGATATCCACTACCAGAGAGGATCCGGAGCACCACTGCCACCTTCTGGCAGCAAGGACCAAGTGGGAGGAGGAGGAGAGTTCGGAGGCCACGATAAGCCTAAGATCACAGCCTGGGAGGCCGGCTGGAACGTGACCAATGCCATCCAGGGCATGTTT…	;
SLC34A3	Q8N130	CE06CE-7	CT	Excluded_other_cell_line_comleted_or_due_to_expression		HGNC:20305	142680	ENSG00000198569		HGNC SLC family	SLC34	SLC34A3		HEK-SLC34A3-WTOE-p3	PD04V4-B	pJTI_R4_Strp_HA_Ct-SLC34A3_v2	pJTI_R4_Strp_HA_Ct	codon-optimized cDNA	ATGCCAAGCTCCCTGCCAGGAAGCCAGGTGCCACACCCCACCCTGGACGCCGTGGATCTGGTGGAGAAGACCCTGAGAAACGAGGGCACATCTAGCTCCGCCCCTGTGCTGGAGGAGGGCGACACCGATCCTTGGACACTGCCACAGCTGAAGGACACATCTCAGCCATGGAAGGAGCTGAGGGTGGCAGGCCGGCTGAGGAGAGTGGCAGGAAGCGTGCTGAAGGCATGCGGACTGCTGGGCTCCCTGTACTTCTTTATCTGTTCTCTGGATGTGCTGTCTAGCGCCTTTCAGCTGCTGGGATCCAAGGTGGCAGGCGACATCTTCAAGGATAACGTGGTGCTGTCTAATCCTGTGGCAGGGCTGGTTATAGGGGTTTTGGTGACCGCCCTGGTGCAG…	;
SLC35A5	Q9BS91	CE02EG-C	CT	Excluded_other_cell_line_comleted_or_due_to_expression		HGNC:20792	55032	ENSG00000138459		HGNC SLC family	SLC35	SLC35A5	DMT	HEK-SLC35A5-WTOE-p1	PD01F2-7	pJTI_R4_Strp_HA_Ct-SLC35A5	pJTI_R4_Strp_HA_Ct	codon-optimized cDNA	ATGGAGAAGCAGTGCTGTAGCCACCCTGTGATCTGCTCCCTGTCTACCATGTACACATTCCTGCTGGGCGCCATCTTTATCGCCCTGAGCTCCTCTCGGATCCTGCTGGTCAAGTATAGCGCCAACGAGGAGAATAAGTACGACTATCTGCCAACCACAGTGAACGTGTGCTCCGAGCTGGTGAAGCTGGTGTTCTGCGTGCTGGTGTCCTTTTGCGTGATCAAGAAGGATCACCAGTCTAGGAATCTGAAGTACGCCTCTTGGAAGGAGTTCAGCGACTTTATGAAGTGGTCTATCCCCGCCTTCCTGTATTTTCTGGATAACCTGATCGTGTTCTACGTGCTGAGCTATCTGCAGCCTGCCATGGCCGTGATCTTCAGCAATTTTTCCATCATCACC…	;
SLC35B3	Q9H1N7	CE02BC-W	CT	Excluded_other_cell_line_comleted_or_due_to_expression		HGNC:21601	51000	ENSG00000124786		HGNC SLC family	SLC35	SLC35B3	DMT	HEK-SLC35B3-WTOE-p1	PD01F4-U	pJTI_R4_Strp_HA_Ct-SLC35B3	pJTI_R4_Strp_HA_Ct	codon-optimized cDNA	ATGGACCTGACCCAGCAGGCCAAGGATATCCAGAACATCACCGTGCAGGAGACAAATAAGAACAATAGCGAGTCCATCGAGTGCTCCAAGATCACCATGGACCTGAAGTTCAACAATTCTCGCAAGTACATCAGCATCACAGTGCCCTCCAAGACCCAGACAATGTCTCCTCACATCAAGAGCGTGGACGATGTGGTGGTGCTGGGCATGAACCTGAGCAAGTTTAATAAGCTGACCCAGTTCTTTATCTGCGTGGCCGGCGTGTTCGTGTTTTATCTGATCTACGGCTATCTGCAGGAGCTGATCTTCTCCGTGGAGGGCTTTAAGTCATGTGGATGGTACCTTACTCTGGTGCAGTTCGCCTTTTATTCCATCTTCGGCCTGATCGAGCTGCAGCTG…	;
SLC35B4	Q969S0	CE02BV-A	CT	Excluded_other_cell_line_comleted_or_due_to_expression		HGNC:20584	84912	ENSG00000205060		HGNC SLC family	SLC35	SLC35B4	DMT	HEK-SLC35B4-WTOE-p1	PD01F5-0	pJTI_R4_Strp_HA_Ct-SLC35B4	pJTI_R4_Strp_HA_Ct	codon-optimized cDNA	ATGAGGCCCGCCCTGGCAGTGGGACTGGTGTTCGCCGGCTGCTGTAGCAACGTGATCTTTCTGGAGCTGCTGGCAAGGAAGCACCCTGGATGCGGCAATATCGTGACCTTCGCCCAGTTCCTGTTTATCGCCGTGGAGGGCTTCCTGTTTGAGGCAGACCTGGGAAGGAAGCCACCTGCAATCCCAATCAGATACTATGCCATCATGGTGACCATGTTCTTTACAGTGTCCGTGGTGAACAATTACGCCCTGAACCTGAATATCGCCATGCCCCTGCACATGATCTTCCGGTCTGGCAGCCTGATCGCCAACATGATCCTGGGCATCATCATCCTGAAGAAGAGATACTCCATCTTTAAGTATACAAGCATCGCCCTGGTGTCCGTGGGCATCTTCATC…	;
SLC35D1	Q9NTN3	CE02E4-M	CT	Excluded_other_cell_line_comleted_or_due_to_expression		HGNC:20800	23169	ENSG00000116704		HGNC SLC family	SLC35	SLC35D1	DMT	HEK-SLC35D1-WTOE-p1	PD01F8-4	pJTI_R4_Strp_HA_Ct-SLC35D1	pJTI_R4_Strp_HA_Ct	codon-optimized cDNA	ATGGCAGAGGTGCACCGGAGACAGCACGCAAGGGTGAAGGGAGAGGCACCTGCCAAGAGCTCCACACTGAGGGACGAGGAGGAGCTGGGAATGGCATCTGCCGAGACACTGACCGTGTTCCTGAAGCTGCTGGCAGCAGGCTTCTACGGCGTGTCTAGCTTTCTGATCGTGGTGGTGAACAAGAGCGTGCTGACAAATTATCGGTTTCCATCCTCTCTGTGCGTGGGACTGGGACAGATGGTGGCAACCGTGGCCGTGCTGTGGGTGGGCAAGGCCCTGCGGGTGGTGAAGTTCCCAGACCTGGATCGGAACGTGCCCAGAAAGACCTTCCCCCTGCCTCTGCTGTACTTTGGCAACCAGATCACAGGCCTGTTTTCCACCAAGAAGCTGAATCTGCCC…	;
SLC35E1	Q96K37	CE02B1-S	CT	Excluded_other_cell_line_comleted_or_due_to_expression		HGNC:20803	79939	ENSG00000127526		HGNC SLC family	SLC35	SLC35E1	DMT	HEK-SLC35E1-WTOE-p1	PD01FB-A	pJTI_R4_Strp_HA_Ct-SLC35E1	pJTI_R4_Strp_HA_Ct	codon-optimized cDNA	ATGGCAGCAGCAGCAGTGGGAGCAGGACACGGCGCCGGCGGCCCTGGCGCCGCCAGCTCCTCTGGCGGCGCCAGGGAGGGCGCCCGCGTGGCCGCCCTGTGCCTGCTGTGGTACGCACTGAGCGCCGGAGGCAACGTGGTGAACAAAGTGATCCTGAGCGCCTTCCCATTTCCCGTGACCGTGTCCCTGTGCCACATCCTGGCCCTGTGCGCCGGCCTGCCCCCTCTGCTGAGGGCATGGAGGGTGCCACCAGCACCTCCAGTGTCTGGACCTGGACCAAGCCCACACCCTAGCTCCGGACCACTGCTGCCACCTCGGTTCTACCCTAGATATGTGCTGCCACTGGCCTTCGGCAAGTACTTTGCCAGCGTGTCCGCCCACGTGTCTATCTGGAAGGTG…	;
SLC35E2A	P0CK97	CE02BE-E	CT	Excluded_other_cell_line_comleted_or_due_to_expression		HGNC:20863	9906	ENSG00000215790		HGNC SLC family	SLC35	SLC35E2	DMT	HEK-SLC35E2A-WTOE-p1	PD01FC-X	pJTI_R4_Strp_HA_Ct-SLC35E2A	pJTI_R4_Strp_HA_Ct	codon-optimized cDNA	ATGAGCTCCTCTGTGAAGACACCAGCCCTGGAGGAGCTGGTGCCAGGAAGCGAGGAGAAGCCAAAGGGCCGGTCCCCTCTGTCTTGGGGAAGCCTGTTCGGCCACAGATCCGAGAAGATCGTGTTTGCCAAGTCTGACGGCGGCACCGATGAGAACGTGCTGACCGTGACAATCACCGAGACCACAGTGATCGAGTCCGACCTGGGCGTGTGGAGCTCCCGGGCCCTGCTGTACCTGACACTGTGGTTCTTTTTCTCTTTTTGCACCCTGTTCCTGAATAAGTATATCCTGAGCCTGCTGGGAGGAGAGCCATCCATGCTGGGAGCCGTGCAGATGCTGAGCACCACAGTGATCGGCTGCGTGAAGACACTGGTGCCCTGCTGTCTGTACCAGCACAAG…	;
SLC35E2B	P0CK96	CE02BW-X	CT	Excluded_other_cell_line_comleted_or_due_to_expression		HGNC:33941	728661	ENSG00000189339		HGNC SLC family	SLC35	SLC35E2B	DMT	HEK-SLC35E2B-WTOE-p1	PD01FE-G	pJTI_R4_Strp_HA_Ct-SLC35E2B	pJTI_R4_Strp_HA_Ct	codon-optimized cDNA	ATGAGCTCCTCTGTGAAGACACCTGCCCTGGAGGAGCTGGTGCCAGGAAGCGAGGAGAAGCCAAAGGGCAGGTCTCCACTGAGCTGGGGATCCCTGTTCGGACACCGCTCTGAGAAGATCGTGTTTGCCAAGAGCGACGGCGGCACCGATGAGAACGTGCTGACCGTGACAATCACCGAGACCACAGTGATCGAGTCCGACCTGGGCGTGTGGAGCTCCAGGGCCCTGCTGTACCTGACACTGTGGTTCTTTTTCTCTTTTTGCACCCTGTTCCTGAATAAGTATATCCTGTCCCTGCTGGGAGGAGAGCCTTCTATGCTGGGAGCCGTGCAGATGCTGAGCACCACAGTGATCGGCTGCGTGAAGACCCTGGTGCCATGCTGTCTGTACCAGCACAAG…	;
SLC35F1	Q5T1Q4	CE02E5-T	CT	Excluded_other_cell_line_comleted_or_due_to_expression		HGNC:21483	222553	ENSG00000196376		HGNC SLC family	SLC35	SLC35F1	DMT	HEK-SLC35F1-WTOE-p1	PD01FH-M	pJTI_R4_Strp_HA_Ct-SLC35F1	pJTI_R4_Strp_HA_Ct	codon-optimized cDNA	ATGATCCCCCCTGAGCAGCCTCAGCAGCAGCTGCAGCCACCATCTCCAGCACCTCCAAACCACGTGGTGACCACAATCGAGAATCTGCCTGCAGAGGGATCCGGAGGAGGAGGATCCCTGTCTGCCAGCTCCAGGGCAGGCGTGCGCCAGAGGATCAGAAAGGTGCTGAACCGCGAGATGCTGATCTCTGTGGCCCTGGGACAGGTGCTGAGCCTGCTGATCTGCGGCATCGGCCTGACATCTAAGTACCTGAGCGAGGACTTTCACGCCAACACCCCAGTGTTCCAGAGCTTTCTGAATTACATCCTGCTGTTCCTGGTGTATACCACAACCCTGGCCGTGAGGCAGGGAGAGGAGAACCTGCTGGCCATCCTGCGGAGAAGGTGGTGGAAGTACATG…	;
SLC35F2	Q8IXU6	CE02EK-1	CT	Excluded_other_cell_line_comleted_or_due_to_expression		HGNC:23615	54733	ENSG00000110660		HGNC SLC family	SLC35	SLC35F2	DMT	HEK-SLC35F2-WTOE-p1	PD01FK-T	pJTI_R4_Strp_HA_Ct-SLC35F2	pJTI_R4_Strp_HA_Ct	codon-optimized cDNA	ATGGAGGCCGATAGCCCTGCAGGACCAGGAGCACCAGAGCCACTGGCCGAGGGCGCCGCCGCCGAGTTTAGCTCCCTGCTGCGGAGAATCAAGGGCAAGCTGTTCACATGGAACATCCTGAAGACCATCGCCCTGGGCCAGATGCTGTCTCTGTGCATCTGTGGCACAGCCATCACCAGCCAGTACCTGGCCGAGCGGTATAAGGTGAACACACCAATGCTGCAGTCCTTCATCAATTACTGCCTGCTGTTTCTGATCTATACCGTGATGCTGGCCTTTCGGTCCGGCTCTGATAACCTGCTGGTCATCCTGAAGAGAAAGTGGTGGAAGTACATCCTGCTGGGACTGGCAGACGTGGAGGCCAATTATGTGATCGTGCGGGCCTACCAGTATACCACA…	;
SLC35F3	Q8IY50	CE02F1-8	CT	Excluded_other_cell_line_comleted_or_due_to_expression		HGNC:23616	148641	ENSG00000183780		HGNC SLC family	SLC35	SLC35F3	DMT	HEK-SLC35F3-WTOE-p1	PD01FM-F	pJTI_R4_Strp_HA_Ct-SLC35F3	pJTI_R4_Strp_HA_Ct	codon-optimized cDNA	ATGAAGAAGCACTCCGCCAGGGTGGCACCACTGTCTGCCTGCAATAGCCCCGTGCTGACCCTGACAAAGGTGGAGGGAGAGGAGAGGCCAAGAGACTCTCCAGGACCTGCAGAGGCACAGGCACCTGCAGGCGTGGAGGCCGGCGGCAGGGCCTCTCGGAGATGCTGGACCTGTAGCCGCGCCCAGCTGAAGAAGATCTTCTGGGGAGTGGCAGTGGTGCTGTGCGTGTGCAGCTCCTGGGCAGGATCCACCCAGCTGGCCAAGCTGACATTCCGGAAGTTTGACGCCCCTTTCACCCTGACATGGTTTGCCACCAACTGGAATTTTCTGTTCTTTCCACTGTACTATGTGGGCCACGTGTGCAAGTCCACAGAGAAGCAGTCTGTGAAGCAGAGGTAC…	;
SLC35F4	A4IF30	CE035V-2	NT	Excluded_other_cell_line_comleted_or_due_to_expression		HGNC:19845	341880	ENSG00000151812		HGNC SLC family	SLC35	SLC35F4	DMT	HEK-SLC35F4-WTOE-p2	PD03SA-U	pJTI_R4_Strp_HA_Nt-SLC35F4	pJTI_R4_Strp_HA_Nt	codon-optimized cDNA	ATGGACGAGCTGCTGCTGGATCTGTTCCACAAGCTGACCAGCGGCAGGCAGCTGGCAGCAGGAAACGGACTGTGCGGCATCTCCCACAAGGAGCAGGAAGTGTGGAAGCCTGGCCACAATATCCTGGTGAAGATGAGGAAGGAGGACAAGTCCCTGGTGTGGCTGATCCACTCTACCCTGGCCCGCTACACCCAGGTGACAAACTTTCTGGGCACCTCCAGGAGCTCCGTGACAAGGTGCAAGCCAGGAGCCAATTGTCCTTCTAGCCACAGCGGCATCTCCCGCCAGCTGTCTCCACTGAGCGTGACAGAGGATTCCTCTGCCCCCATCCTGGAGCTGCAGAACCAGGGCAGCTCCGGCGTGTGCGGACACAGGGTGGAGAGGCAGAATAGAAGCGCC…	;
SLC35F5	Q8WV83	CE02BF-B	CT	Excluded_other_cell_line_comleted_or_due_to_expression		HGNC:23617	80255	ENSG00000115084		HGNC SLC family	SLC35	SLC35F5	DMT	HEK-SLC35F5-WTOE-p1	PD01FP-9	pJTI_R4_Strp_HA_Ct-SLC35F5	pJTI_R4_Strp_HA_Ct	codon-optimized cDNA	ATGGTGCCACCTCGGAGACACAGGGGAGCAGGCAGACCCGGCGTGCTGAGCTCCTCTCCACCCTTTAGACTGAGGTCCGCCAAGTTCTCTGGAATCGCCCTGGAGGATCTGAGGCGCGCCCTGAAGACAAGGCTGCAGATGGTGTGCGTGTTCGTGATGAACCGCATGAATTCTCAGAACAGCGGCTTTACCCAGCGGAGAAGGATGGCCCTGGGCATCGTGATCCTGCTGCTGGTGGACGTGATCTGGGTGGCCAGCTCCGAGCTGACCTCCTACGTGTTCACACAGTATAATAAGCCCTTCTTTTCCACCTTTGCCAAGACATCTATGTTCGTGCTGTACCTGCTGGGCTTTATCATCTGGAAGCCTTGGAGACAGCAGTGCACAAGAGGCCTGAGG…	;
SLC35G1	Q2M3R5	CE02CA-P	CT	Excluded_other_cell_line_comleted_or_due_to_expression		HGNC:26607	159371	ENSG00000176273		HGNC SLC family	SLC35	SLC35G1	DMT	HEK-SLC35G1-WTOE-p1	PD01FS-N	pJTI_R4_Strp_HA_Ct-SLC35G1	pJTI_R4_Strp_HA_Ct	codon-optimized cDNA	ATGCGGCCCCAGGACTCCACCGGAGTGGCAGAGCTGCAGGAGCCAGGACTGCCTCTGACCGACGATGCCCCCCCTGGCGCCACAGAGGAGCCTGCAGCAGCAGAGGCAGCAGGAGCACCAGATCGGGGCAGATGCTGGCTGTGCCTGAGCTCCCCATGCTGTTCCAGAACCGAGCCCGAGGCCAAGAAGAAGGCCCCTTGCCCAGGCCTGGGCCTGTTTTACACACTGCTGTCTGCCTTCCTGTTTTCTGTGGGCAGCCTGTTCGTGAAGAAGGTGCAGGACGTGCACGCCGTGGAGATCAGCGCCTTTCGGTGCGTGTTCCAGATGCTGGTGGTCATCCCCTGTCTGATCTATAGAAAGACCGGCTTTATCGGCCCTAAGGGCCAGAGGATCTTCCTG…	;
SLC35G3	Q8N808	CE0377-3	NT	Excluded_other_cell_line_comleted_or_due_to_expression		HGNC:26848	146861	ENSG00000164729		HGNC SLC family	SLC35	SLC35G3	DMT	HEK-SLC35G3-WTOE-p2	PD03TK-4	pJTI_R4_Strp_HA_Nt-SLC35G3	pJTI_R4_Strp_HA_Nt	codon-optimized cDNA	ATGGCCGGCAGCCACCCATACTTCAACCAGCCAGACTCCACACACCCTTCCCCACCTTCTGCCCCACCATCTCTGAGGTGGTATCAGAGATGTCAGCCAAGCGATGCCACCTCCGGACTGCTGGTGGCCCTGCTGGGAGGAGGACTGCCTGCAGGATTCGTGGGACCACTGTCCAGGATGGCCTACCAGGCCTCTAATCTGCCCAGCCTGGAGCTGCTGATCTGGCGGTGCCTGTTTCACCTGCCTATCGCCCTGCTGCTGAAGCTGAGAGGCGACCCACTGCTGGGAACCCCCGATATCCGGAGCAGAGCCTTCTTTTGCGCCCTGCTGAACATCCTGAGCATCGGCTGTGCCTACTCCGCCGTGCAGGTGGTGCCAGCAGGAAATGCAGCAACCGTG…	;
SLC35G4	P0C7Q5	CE0378-M	NT	Excluded_other_cell_line_comleted_or_due_to_expression		HGNC:31043	646000	ENSG00000236396		HGNC SLC family	SLC35	SLC35G4		HEK-SLC35G4-WTOE-p2	PD03TM-K	pJTI_R4_Strp_HA_Nt-SLC35G4	pJTI_R4_Strp_HA_Nt	codon-optimized cDNA	ATGGCCGGCTCCCACCCTTACTTCAACCTGCCAGACTCTACCCACCCATCCCCACCTTCTACACCACCCAGCCTGCACTGGCACCAGAGGTGTCAGCCTTCCGATGCAACCAACGGACTGCTGGTGGCCCTGCTGGGAGGAGGACTGCCTGCAGGATTCGTGGGACCACTGAGCAGGATGGCCTATCAGGCCAGCAATCTGCCATCCCTGGAGCTGGTCATCTGCCGGTGTCTGTTTCACCTGCCCATCGCCCTGCTGCTGAAGCTGAGAGGCGACCCTCTGCTGGGACCTCCAGATATCCGGGGCAGAACATGCTTCTGTGCCCTGCTGAACGTGCTGAATATCGGCTGTGCATACTCCGCCGTGCAGGTGGTGCCAACCGGAAATGCAGCAACAGTG…	;
SLC35G6	P0C7Q6	CE02B3-V	CT	Excluded_other_cell_line_comleted_or_due_to_expression		HGNC:31351	643664	ENSG00000259224		HGNC SLC family	SLC35	SLC35G6		HEK-SLC35G6-WTOE-p1	PD01FZ-C	pJTI_R4_Strp_HA_Ct-SLC35G6	pJTI_R4_Strp_HA_Ct	codon-optimized cDNA	ATGGCAGGAAGCCACCCTTACCTGAACCCACCTGACTCCACACACCCATCCCCACCCTCTGCCCCTCCATCTCTGAGGTGGCACCAGTGCTGTCAGCCTAGCGATGCAACCAACGGACTGCTGGTGGCCCTGCTGGGAGGAGGACTGCCAGCAGGATTCGTGGGACCACTGAGCCACATGGCCTATCAGGCCAGCAATCTGCCATCCCTGGAGCTGCTGATCTGCAGGTGTCTGTTTCACCTGCCAATCGCCCTGCTGCTGAAGCTGAGGGGCGACCCTCTGCTGGGACCACCTGATATCAGGGGAAGAGCCTACTTCTATGCCCTGCTGAACGTGCTGTCTATCGGCTGTGCCTACAGCGCCGTGCAGGTGGTGCCAGCAGGAAATGCAGCAACCGTG…	;
SLC36A1	Q7Z2H8	CE02BG-7	CT	Excluded_other_cell_line_comleted_or_due_to_expression		HGNC:18761	206358	ENSG00000123643		HGNC SLC family	SLC36	SLC36A1	APC	HEK-SLC36A1-WTOE-p1	PD01G0-5	pJTI_R4_Strp_HA_Ct-SLC36A1	pJTI_R4_Strp_HA_Ct	codon-optimized cDNA	ATGTCCACCCAGCGGCTGAGAAACGAGGACTACCACGATTATAGCTCCACAGACGTGTCTCCTGAGGAGAGCCCATCCGAGGGCCTGAACAATCTGTCTAGCCCTGGCAGCTACCAGAGGTTCGGCCAGTCTAATAGCACCACATGGTTTCAGACCCTGATCCACCTGCTGAAGGGCAACATCGGAACAGGACTGCTGGGACTGCCACTGGCAGTGAAGAATGCCGGCATCGTGATGGGCCCCATCAGCCTGCTGATCATCGGCATCGTGGCCGTGCACTGCATGGGCATCCTGGTGAAGTGCGCCCACCACTTCTGTCGGAGACTGAACAAGTCCTTTGTGGACTACGGCGATACAGTGATGTATGGCCTGGAGTCCTCTCCATGTTCTTGGCTCAGA…	;
SLC36A2	Q495M3	CE0643-M	CT	Excluded_other_cell_line_comleted_or_due_to_expression		HGNC:18762	153201	ENSG00000186335		HGNC SLC family	SLC36	SLC36A2	APC	HEK-SLC36A2-WTOE-p3	PD04SE-M	pJTI_R4_Strp_HA_Ct-SLC36A2_v2	pJTI_R4_Strp_HA_Ct	codon-optimized cDNA	ATGAGCGTGACCAAGTCCACAGAGGGACCACAGGGAGCAGTGGCCATCAAGCTGGACCTGATGTCTCCCCCTGAGAGCGCCAAGAAGCTGGAGAATAAGGACTCCACCTTCCTGGATGAGAGCCCCTCCGAGTCTGCCGGCCTGAAGAAGACCAAGGGCATCACAGTGTTTCAGGCCCTGATCCACCTGGTGAAGGGCAATATGGGAACAGGAATCCTGGGACTGCCTCTGGCAGTGAAGAACGCAGGCATCCTGATGGGCCCACTGTCTCTGCTGGTCATGGGCTTCATCGCCTGCCACTGTATGCACATCCTGGTGAAGTGCGCCCAGAGGTTCTGTAAGCGCCTGAATAAGCCTTTTATGGACTACGGCGATACCGTGATGCACGGCCTGGAGGCC…	;
SLC37A4	O43826	CE02F4-G	CT	Excluded_other_cell_line_comleted_or_due_to_expression		HGNC:4061	2542	ENSG00000137700		HGNC SLC family	SLC37	SLC37A4	MFS	HEK-SLC37A4-WTOE-p1	PD00M9-S	pJTI_R4_Strp_HA_Ct-SLC37A4	pJTI_R4_Strp_HA_Ct	codon-optimized cDNA	ATGGCCGCCCAGGGCTACGGCTACTATCGGACCGTGATCTTCTCCGCCATGTTTGGCGGCTATTCTCTGTACTATTTCAACAGAAAGACATTCTCCTTTGTGATGCCCTCTCTGGTGGAGGAGATCCCTCTGGACAAGGACGATCTGGGCTTCATCACCAGCTCCCAGAGCGCCGCCTACGCCATCAGCAAGTTCGTGAGCGGCGTGCTGTCTGATCAGATGAGCGCCCGGTGGCTGTTTTCTAGCGGCCTGCTGCTGGTGGGCCTGGTGAACATCTTCTTTGCCTGGTCCTCTACAGTGCCCGTGTTCGCCGCCCTGTGGTTTCTGAATGGACTGGCACAGGGACTGGGATGGCCACCTTGCGGCAAGGTGCTGAGAAAGTGGTTCGAGCCTTCCCAG…	;
SLC37A4	O43826	CE0698-6	NT	Excluded_other_cell_line_comleted_or_due_to_expression		HGNC:4061	2542	ENSG00000137700		HGNC SLC family	SLC37	SLC37A4	MFS	HEK-SLC37A4_KKAEdel-WTOE-p2	PD04TC-X	pJTI_R4_Strp_HA_Nt-SLC37A4_KKAEdel	pJTI_R4_Strp_HA_Nt	codon-optimized cDNA	ATGGCCGCCCAGGGCTACGGCTACTATCGGACCGTGATCTTCTCCGCCATGTTTGGCGGCTATTCTCTGTACTATTTCAACAGAAAGACATTCTCCTTTGTGATGCCCTCTCTGGTGGAGGAGATCCCTCTGGACAAGGACGATCTGGGCTTCATCACCAGCTCCCAGAGCGCCGCCTACGCCATCAGCAAGTTCGTGAGCGGCGTGCTGTCTGATCAGATGAGCGCCCGGTGGCTGTTTTCTAGCGGCCTGCTGCTGGTGGGCCTGGTGAACATCTTCTTTGCCTGGTCCTCTACAGTGCCCGTGTTCGCCGCCCTGTGGTTTCTGAATGGACTGGCACAGGGACTGGGATGGCCACCTTGCGGCAAGGTGCTGAGAAAGTGGTTCGAGCCTTCCCAG…	;
SLC37A4	O43826	CE036N-W	CT	Excluded_other_cell_line_comleted_or_due_to_expression		HGNC:4061	2542	ENSG00000137700		HGNC SLC family	SLC37	SLC37A4	MFS	HEK-SLC37A4_KKAEdel-WTOE-p1	PD03R5-7	pJTI_R4_Strp_HA_Ct-SLC37A4_KKAE_del	pJTI_R4_Strp_HA_Ct	codon-optimized cDNA	ATGGCCGCCCAGGGCTACGGCTACTATCGGACCGTGATCTTCTCCGCCATGTTTGGCGGCTATTCTCTGTACTATTTCAACAGAAAGACATTCTCCTTTGTGATGCCCTCTCTGGTGGAGGAGATCCCTCTGGACAAGGACGATCTGGGCTTCATCACCAGCTCCCAGAGCGCCGCCTACGCCATCAGCAAGTTCGTGAGCGGCGTGCTGTCTGATCAGATGAGCGCCCGGTGGCTGTTTTCTAGCGGCCTGCTGCTGGTGGGCCTGGTGAACATCTTCTTTGCCTGGTCCTCTACAGTGCCCGTGTTCGCCGCCCTGTGGTTTCTGAATGGACTGGCACAGGGACTGGGATGGCCACCTTGCGGCAAGGTGCTGAGAAAGTGGTTCGAGCCTTCCCAG…	;
SLC37A4	O43826	CE07CG-G	CT	Excluded_other_cell_line_comleted_or_due_to_expression		HGNC:4061	2542	ENSG00000137700		HGNC SLC family	SLC37	SLC37A4	MFS	HEK-SLC37A4_G376S-WTOE-p5	PD054A-Y	pJTI_R4_Strp_HA_Ct-SLC37A4_G376S	pJTI_R4_Strp_HA_Ct	codon-optimized cDNA	ATGGCCGCCCAGGGCTACGGCTACTATCGGACCGTGATCTTCTCCGCCATGTTTGGCGGCTATTCTCTGTACTATTTCAACAGAAAGACATTCTCCTTTGTGATGCCCTCTCTGGTGGAGGAGATCCCTCTGGACAAGGACGATCTGGGCTTCATCACCAGCTCCCAGAGCGCCGCCTACGCCATCAGCAAGTTCGTGAGCGGCGTGCTGTCTGATCAGATGAGCGCCCGGTGGCTGTTTTCTAGCGGCCTGCTGCTGGTGGGCCTGGTGAACATCTTCTTTGCCTGGTCCTCTACAGTGCCCGTGTTCGCCGCCCTGTGGTTTCTGAATGGACTGGCACAGGGACTGGGATGGCCACCTTGCGGCAAGGTGCTGAGAAAGTGGTTCGAGCCTTCCCAG…	;
SLC38A1	Q9H2H9	CE02FH-P	CT	Excluded_other_cell_line_comleted_or_due_to_expression		HGNC:13447	81539	ENSG00000111371		HGNC SLC family	SLC38	SLC38A1	APC	HEK-SLC38A1-WTOE-p1	PD01G7-U	pJTI_R4_Strp_HA_Ct-SLC38A1	pJTI_R4_Strp_HA_Ct	codon-optimized cDNA	ATGATGCACTTCAAGAGCGGCCTGGAGCTGACCGAGCTGCAGAATATGACAGTGCCTGAGGACGATAACATCTCCAATGATTCTAACGACTTCACCGAGGTGGAGAATGGCCAGATCAACTCTAAGTTTATCAGCGATAGGGAGAGCCGGAGATCCCTGACAAACTCCCACCTGGAGAAGAAGAAGTGCGACGAGTACATCCCAGGCACCACATCCCTGGGCATGAGCGTGTTCAACCTGAGCAACGCCATCATGGGATCCGGAATCCTGGGACTGGCCTTCGCCCTGGCAAATACCGGCATCCTGCTGTTTCTGGTGCTGCTGACCTCCGTGACACTGCTGTCTATCTACAGCATCAACCTGCTGCTGATCTGCTCTAAGGAGACAGGCTGTATGGTG…	;
SLC38A10	Q9HBR0	CE02G0-6	CT	Excluded_other_cell_line_comleted_or_due_to_expression		HGNC:28237	124565	ENSG00000157637		HGNC SLC family	SLC38	SLC38A10	APC	HEK-SLC38A10-WTOE-p1	PD01G8-0	pJTI_R4_Strp_HA_Ct-SLC38A10	pJTI_R4_Strp_HA_Ct	codon-optimized cDNA	ATGACCGCAGCAGCAGCAAGCAACTGGGGACTGATCACAAACATCGTGAATTCTATCGTGGGCGTGAGCGTGCTGACCATGCCCTTCTGCTTTAAGCAGTGTGGAATCGTGCTGGGCGCCCTGCTGCTGGTGTTTTGCTCTTGGATGACCCACCAGAGCTGTATGTTCCTGGTGAAGTCTGCCAGCCTGTCCAAGCGGAGAACATACGCCGGCCTGGCCTTTCATGCGTATGGAAAGGCGGGGAAGATGCTGGTGGAGACCAGCATGATCGGCCTGATGCTGGGCACATGCATCGCCTTCTATGTGGTCATCGGCGACCTGGGCTCCAACTTCTTTGCCAGACTGTTCGGCTTTCAAGTGGGCGGCACCTTCAGGATGTTTCTGCTGTTCGCCGTGAGC…	;
SLC38A11	Q08AI6	CE02GC-F	CT	Excluded_other_cell_line_comleted_or_due_to_expression		HGNC:26836	151258	ENSG00000169507		HGNC SLC family	SLC38	SLC38A11	APC	HEK-SLC38A11-WTOE-p1	PD01G9-6	pJTI_R4_Strp_HA_Ct-SLC38A11	pJTI_R4_Strp_HA_Ct	codon-optimized cDNA	ATGAAGCAGGCAGGATTCCCACTGGGAATCCTGCTGCTGTTTTGGGTGTCTTACGTGACAGACTTCAGCCTGGTGCTGCTGATCAAGGGAGGCGCCCTGTCCGGAACCGATACATACCAGTCTCTGGTGAACAAGACCTTCGGCTTTCCCGGCTATCTGCTGCTGAGCGTGCTGCAGTTCCTGTACCCTTTTATCGCCATGATCAGCTATAACATCATCGCCGGCGACACCCTGTCCAAGGTGTTTCAGAGGATCCCAGGCGTGGATCCCGAGAACGTGTTCATCGGCCGCCACTTTATCATCGGCCTGTCTACCGTGACATTCACCCTGCCTCTGAGCCTGTACCGGAATATCGCCAAGCTGGGCAAGGTGAGCCTGATCTCCACAGGCCTGACCACA…	;
SLC38A2	Q96QD8	CE0732-C	CT	Excluded_other_cell_line_comleted_or_due_to_expression		HGNC:13448	54407	ENSG00000134294		HGNC SLC family	SLC38	SLC38A2	APC	HEK-SLC38A2-WTOE-p3	PD052C-N	pJTI_R4_Strp_HA_Ct-SLC38A2_v2	pJTI_R4_Strp_HA_Ct	codon-optimized cDNA	ATGAAGAAGGCCGAGATGGGCCGGTTCTCTATCAGCCCTGACGAGGATAGCTCCTCTTACAGCTCCAACTCCGACTTTAATTACTCTTATCCCACCAAGCAGGCCGCCCTGAAGTCCCACTATGCCGACGTGGATCCTGAGAACCAGAATTTCCTGCTGGAGAGCAACCTGGGCAAGAAGAAGTACGAGACAGAGTTTCACCCAGGCACCACAAGCTTCGGCATGTCCGTGTTTAACCTGTCTAATGCAATCGTGGGAAGCGGAATCCTGGGACTGTCCTATGCCATGGCCAACACCGGCATCGCCCTGTTCATCATCCTGCTGACATTCGTGAGCATCTTTTCCCTGTACTCTGTGCACCTGCTGCTGAAGACCGCCAATGAGGGAGGAAGCCTGCTG…	;
SLC38A3	Q99624	CE02H8-A	CT	Excluded_other_cell_line_comleted_or_due_to_expression		HGNC:18044	10991	ENSG00000188338		HGNC SLC family	SLC38	SLC38A3	APC	HEK-SLC38A3-WTOE-p1	PD01GB-4	pJTI_R4_Strp_HA_Ct-SLC38A3	pJTI_R4_Strp_HA_Ct	codon-optimized cDNA	ATGGAGGCCCCTCTGCAGACCGAGATGGTGGAGCTGGTGCCAAACGGCAAGCACTCCGAGGGCCTGCTGCCTGTGATCACACCAATGGCAGGAAATCAGAGGGTGGAGGACCCAGCACGCTCTTGCATGGAGGGCAAGAGCTTCCTGCAGAAGTCTCCCAGCAAGGAGCCTCACTTCACCGATTTTGAGGGCAAGACAAGCTTCGGCATGTCCGTGTTTAACCTGTCCAATGCCATCATGGGATCTGGAATCCTGGGACTGGCATACGCAATGGCAAACACCGGCATCATCCTGTTCCTGTTTCTGCTGACAGCCGTGGCCCTGCTGAGCTCCTATAGCATCCACCTGCTGCTGAAGTCTAGCGGAGTGGTGGGAATCAGGGCATACGAGCAGCTGGGC…	;
SLC38A5	Q8WUX1	CE07CF-X	NT	Excluded_other_cell_line_comleted_or_due_to_expression		HGNC:18070	92745	ENSG00000017483		HGNC SLC family	SLC38	SLC38A5	APC	HEK-SLC38A5-WTOE-p2	PD0545-K	pJTI_R4_Strp_HA_Nt-SLC38A5	pJTI_R4_Strp_HA_Nt	codon-optimized cDNA	ATGGAGCTGCAGGACCCCAAGATGAACGGCGCCCTGCCTAGCGATGCAGTGGGATACAGGCAGGAGAGAGAGGGCTTCCTGCCATCTAGGGGACCAGCACCTGGCAGCAAGCCTGTGCAGTTCATGGACTTTGAGGGCAAGACCTCCTTCGGCATGAGCGTGTTCAACCTGAGCAATGCCATCATGGGATCCGGAATCCTGGGACTGGCATATGCAATGGCACACACCGGCGTGATCTTCTTTCTGGCCCTGCTGCTGTGCATCGCCCTGCTGAGCTCCTACTCCATCCACCTGCTGCTGACATGTGCCGGCATCGCCGGCATCAGGGCATATGAGCAGCTGGGACAGAGGGCCTTCGGCCCTGCAGGCAAGGTGGTGGTGGCCACCGTGATCTGCCTG…	;
SLC38A6	Q8IZM9	CE06WC-Z	NT	Excluded_other_cell_line_comleted_or_due_to_expression		HGNC:19863	145389	ENSG00000139974		HGNC SLC family	SLC38	SLC38A6	APC	HEK-SLC38A6-WTOE-p2	PD04XC-Q	pJTI_R4_Strp_HA_Nt-SLC38A6	pJTI_R4_Strp_HA_Nt	codon-optimized cDNA	ATGGAGGCCTCCTGGGGCTCTTTCAACGCAGAGAGGGGATGGTACGTGAGCGTGCAGCAGCCAGAGGAGGCAGAGGCAGAGGAGCTGTCTCCACTGCTGAGCAATGAGCTGCACCGGCAGAGATCCCCTGGCGTGTCTTTCGGCCTGAGCGTGTTTAACCTGATGAATGCCATCATGGGCTCCGGCATCCTGGGCCTGGCCTATGTGCTGGCCAACACCGGCGTGTTTGGCTTCTCTTTTCTGCTGCTGACAGTGGCCCTGCTGGCCTCCTACTCTGTGCACCTGCTGCTGTCTATGTGCATCCAGACCGCCGTGACAAGCTATGAGGACCTGGGCCTGTTCGCCTTTGGCCTGCCAGGCAAGCTGGTGGTGGCAGGAACCATCATCATCCAGAATATC…	;
SLC39A11	Q8N1S5	CE06MM-9	NT	Excluded_other_cell_line_comleted_or_due_to_expression		HGNC:14463	201266	ENSG00000133195		HGNC SLC family	SLC39	SLC39A11	DMT	HEK-SLC39A11-WTOE-p2	PD02MK-Y	pJTI_R4_Strp_HA_Nt-SLC39A11	pDONR221	codon-optimized cDNA	ATGCTGCAGGGCCACAGCTCCGTGTTCCAGGCCCTGCTGGGCACCTTCTTTACATGGGGAATGACCGCAGCAGGAGCCGCCCTGGTGTTCGTGTTTTCTAGCGGACAGAGGAGAATCCTGGACGGAAGCCTGGGATTTGCAGCAGGCGTGATGCTGGCAGCATCTTACTGGAGCCTGCTGGCACCAGCAGTGGAGATGGCCACCTCCTCTGGAGGATTCGGAGCCTTTGCCTTCTTTCCTGTGGCAGTGGGCTTCACACTGGGAGCAGCCTTCGTGTACCTGGCAGACCTGCTGATGCCACACCTGGGAGCAGCAGAGGATCCACAGACCACACTGGCCCTGAACTTCGGCAGCACACTGATGAAGAAGAAGAGCGACCCAGAGGGACCCGCCCTGCTG…	;
SLC39A12	Q504Y0	CE06MN-V	NT	Excluded_other_cell_line_comleted_or_due_to_expression		HGNC:20860	221074	ENSG00000148482		HGNC SLC family	SLC39	SLC39A12	DMT	HEK-SLC39A12-WTOE-p2	PD02MM-3	pJTI_R4_Strp_HA_Nt-SLC39A12	pDONR221	codon-optimized cDNA	ATGTGCTTCCGCACCAAGCTGAGCGTGTCCTGGGTGCCTCTGTTCCTGCTGCTGTCTCGGGTGTTTAGCACAGAGACCGACAAGCCATCTGCCCAGGATTCTCGCAGCAGGGGAAGCTCCGGACAGCCTGCAGACCTGCTGCAGGTGCTGAGCGCCGGCGATCACCCACCTCACAACCACTCCCGCTCTCTGATCAAGACCCTGCTGGAGAAGACAGGCTGCCCTCGGAGAAGGAACGGCATGCAGGGCGACTGCAACCTGTGCTTCGAGCCAGATGCACTGCTGCTGATCGCAGGAGGCAATTTTGAGGACCAGCTGAGGGAGGAGGTGGTGCAGCGGGTGTCCCTGCTGCTGCTGTACTATATCATCCACCAGGAGGAGATCTGTTCTAGCAAGCTG…	;
SLC3A1	Q07837	CE037B-S	NT	Excluded_other_cell_line_comleted_or_due_to_expression		HGNC:11025	6519	ENSG00000138079		HGNC SLC family	SLC3	SLC3A1		HEK-SLC3A1-WTOE-p2	PD03TR-X	pJTI_R4_Strp_HA_Nt-SLC3A1	pJTI_R4_Strp_HA_Nt	codon-optimized cDNA	ATGGCCGAGGATAAGTCTAAGAGGGACAGCATCGAGATGTCCATGAAGGGCTGCCAGACCAACAATGGCTTCGTGCACAACGAGGATATCCTGGAGCAGACACCAGATCCCGGCAGCTCCACCGACAATCTGAAGCACAGCACAAGGGGAATCCTGGGATCCCAGGAGCCAGACTTCAAGGGAGTGCAGCCATACGCAGGAATGCCTAAGGAGGTGCTGTTCCAGTTTTCCGGCCAGGCCCGGTATAGAATCCCCAGAGAGATCCTGTTTTGGCTGACCGTGGCATCCGTGCTGGTGCTGATCGCAGCAACAATCGCCATCATCGCCCTGTCTCCTAAGTGTCTGGACTGGTGGCAGGAGGGCCCTATGTACCAGATCTATCCACGCTCTTTCAAGGAC…	;
SLC40A1	Q9NP59	CE07CK-3	CT	Excluded_other_cell_line_comleted_or_due_to_expression		HGNC:10909	30061	ENSG00000138449		HGNC SLC family	SLC40	SLC40A1	MFS	HEK-SLC40A1_D39A-WTOE-p5	PD054G-S	pJTI_R4_Strp_HA_Ct-SLC40A1_D39A	pJTI_R4_Strp_HA_Ct	codon-optimized cDNA	ATGACCAGGGCAGGCGACCACAATAGGCAGAGAGGATGCTGTGGATCCCTGGCAGATTACCTGACATCTGCCAAGTTTCTGCTGTATCTGGGACACAGCCTGTCCACCTGGGGCGACAGAATGTGGCACTTCGCCGTGTCCGTGTTTCTGGTGGAGCTGTACGGCAACTCTCTGCTGCTGACAGCCGTGTATGGACTGGTGGTGGCAGGATCCGTGCTGGTGCTGGGAGCAATCATCGGCGACTGGGTGGATAAGAATGCCAGGCTGAAGGTGGCCCAGACCAGCCTGGTGGTGCAGAACGTGTCCGTGATCCTGTGCGGCATCATCCTGATGATGGTGTTCCTGCACAAGCACGAGCTGCTGACCATGTACCACGGCTGGGTGCTGACATCTTGTTAT…	;
SLC41A3	Q96GZ6	CE07FP-X	NT	Excluded_other_cell_line_comleted_or_due_to_expression		HGNC:31046	54946	ENSG00000114544		HGNC SLC family	SLC41	SLC41A3		HEK-SLC41A3-WTOE-p2	PD055T-Z	pJTI_R4_Strp_HA_Nt-SLC41A3	pJTI_R4_Strp_HA_Nt	codon-optimized cDNA	ATGGACGGCACCGAGACAAGGCAGCGGAGACTGGATTCCTGCGGCAAGCCTGGAGAGCTGGGACTGCCTCACCCACTGTCTACCGGAGGACTGCCTGTGGCAAGCGAGGACGGCGCCCTGAGGGCACCAGAGTCTCAGAGCGTGACCCCCAAGCCTCTGGAGACAGAGCCAAGCCGCGAGACCACATGGTCCATCGGCCTGCAGGTGACCGTGCCCTTCATGTTTGCAGGACTGGGACTGAGCTGGGCAGGAATGCTGCTGGACTACTTTCAGCACTGGCCCGTGTTCGTGGAGGTGAAGGATCTGCTGACCCTGGTGCCACCTCTGGTGGGCCTGAAGGGCAACCTGGAGATGACACTGGCAAGCAGGCTGTCCACCGCAGCAAATACAGGACAGATC…	;
SLC44A5	Q8NCS7	CE02K8-4	CT	Excluded_other_cell_line_comleted_or_due_to_expression		HGNC:28524	204962	ENSG00000137968		HGNC SLC family	SLC44	SLC44A5		HEK-SLC44A5-WTOE-p1	PD01HG-K	pJTI_R4_Strp_HA_Ct-SLC44A5	pJTI_R4_Strp_HA_Ct	codon-optimized cDNA	ATGAATGATACCGAGAAGCCTGCCGACACACCATCCGAGGAGGAGGATTTTGGCGACCCCAGAACCTACGATCCTGACTTCAAGGGCCCAGTGGCCAACAGGTCTTGCACAGATGTGCTGTGCTGTATGATCTTTCTGCTGTGCATCATCGGCTACATCGTGCTGGGACTGGTGGCATGGGTGCACGGCGATCCAAGGAGAGCCGCCTATCCCACAGACAGCCAGGGACACTTCTGCGGACAGAAGGGAACCCCTAACGAGAATAAGACAATCCTGTTCTACTTCAACCTGCTGCGCTGCACCTCTCCTAGCGTGCTGCTGAATCTGCAGTGTCCAACCACACAGATCTGCGTGAGCAAGTGTCCAGAGAAGTTTCTGACCTACGTGGAGATGCAGCTG…	;
SLC45A4	Q5BKX6	CE02GK-H	CT	Excluded_other_cell_line_comleted_or_due_to_expression		HGNC:29196	57210	ENSG00000022567		HGNC SLC family	SLC45	SLC45A4	MFS	HEK-SLC45A4-WTOE-p1	PD01HK-A	pJTI_R4_Strp_HA_Ct-SLC45A4	pJTI_R4_Strp_HA_Ct	codon-optimized cDNA	ATGAAGATGGCTCCCCAGAACGCTGATCCCGAGTCTATGCAGGTCCAGGAACTGTCCGTCCCACTGCCCGACCCCCAGAAAGCAGGAGGCGCCGAGGCCGAGAACTGCGAGACCATCTCTGAGGGCTCCATCGACAGAATCCCCATGAGACTGTGGGTAATGCACGGCGCCGTGATGTTCGGCCGCGAGTTTTGTTACGCCATGGAGACCGCCCTGGTGACCCCTATCCTGCTGCAGATCGGCCTGCCAGAGCAGTATTACTCCCTGACCTGGTTCCTGTCCCCAATCCTGGGCCTGATCTTCACACCCCTGATCGGCAGCGCCTCTGATAGGTGCACACTGTCTTGGGGCAGACGGAGACCTTTCATCCTGGCCCTGTGCGTGGGCGTGCTGTTTGGC…	;
SLC48A1	Q6P1K1	CE02FS-E	CT	Excluded_other_cell_line_comleted_or_due_to_expression		HGNC:26035	55652	ENSG00000211584		HGNC SLC family	SLC48	SLC48A1		HEK-SLC48A1-WTOE-p1	PD01HT-T	pJTI_R4_Strp_HA_Ct-SLC48A1	pJTI_R4_Strp_HA_Ct	codon-optimized cDNA	ATGGCCCCCTCTAGGCTGCAGCTGGGACTGAGGGCAGCATACAGCGGCATCAGCTCCGTGGCCGGCTTTTCCATCTTCCTGGTGTGGACCGTGGTGTATAGGCAGCCTGGAACAGCAGCAATGGGAGGACTGGCAGGCGTGCTGGCCCTGTGGGTGCTGGTGACCCACGTGATGTACATGCAGGACTATTGGCGGACATGGCTGAAGGGCCTGAGAGGCTTCTTTTTCGTGGGCGTGCTGTTTTCCGCCGTGTCTATCGCCGCCTTTTGCACCTTCCTGGTGCTGGCCATCACAAGACACCAGTCCCTGACCGACCCCACATCTTACTATCTGTCTAGCGTGTGGAGCTTTATCTCCTTCAAGTGGGCCTTCCTGCTGTCCCTGTACGCCCACCGGTAT…	;
SLC4A10	Q6U841	CE02H2-0	CT	Excluded_other_cell_line_comleted_or_due_to_expression		HGNC:13811	57282	ENSG00000144290		HGNC SLC family	SLC4	SLC4A10	APC	HEK-SLC4A10-WTOE-p1	PD00KH-1	pJTI_R4_Strp_HA_Ct-SLC4A10	pJTI_R4_Strp_HA_Ct	codon-optimized cDNA	ATGGAGATCAAGGATCAGGGCGCCCAGATGGAGCCTCTGCTGCCAACCCGGAACGATGAGGAGGCCGTGGTGGACAGGGGAGGAACCAGATCCATCCTGAAGACACACTTCGAGAAGGAGGACCTGGAGGGCCACCGGACACTGTTTATCGGAGTGCACGTGCCACTGGGAGGAAGAAAGAGCCACCGGAGACACAGGCACAGGGGACACAAGCACCGGAAGAGAGATAGGGAGAGGGACTCTGGACTGGAGGATGGAAGGGAGAGCCCTTCCTTTGACACCCCAAGCCAGAGAGTGCAGTTCATCCTGGGCACAGAGGACGATGACGAGGAGCACATCCCCCACGATCTGTTCACCGAGCTGGACGAGATCTGCTGGAGAGAAGGAGAGGACGCAGAG…	;
SLC4A3	P48751	CE02KA-8	CT	Excluded_other_cell_line_comleted_or_due_to_expression		HGNC:11029	6508	ENSG00000114923		HGNC SLC family	SLC4	SLC4A3	APC	HEK-SLC4A3-WTOE-p1	PD00KC-P	pJTI_R4_Strp_HA_Ct-SLC4A3	pJTI_R4_Strp_HA_Ct	codon-optimized cDNA	ATGGCCAACGGCGTGATCCCACCTCCAGGAGGAGCAAGCCCACTGCCTCAGGTGCGGGTGCCCCTGGAGGAGCCCCCTCTGTCCCCTGACGTGGAGGAGGAGGACGATGACCTGGGCAAGACCCTGGCCGTGTCTAGATTTGGCGATCTGATCAGCAAGCCACCAGCATGGGACCCAGAGAAGCCTTCTCGGAGCTATTCCGAGAGAGATTTCGAGTTTCACAGGCACACAAGCCACCACACCCACCACCCACTGTCCGCCAGGCTGCCTCCACCCCACAAGCTGCGGAGACTGCCTCCAACATCCGCCAGGCACACCAGGCGCAAGCGCAAGAAGGAGAAGACATCCGCCCCACCTTCTGAGGGAACCCCACCAATCCAGGAGGAGGGAGGAGCAGGC…	;
SLC4A4	Q9Y6R1	CE02FB-9	CT	Excluded_other_cell_line_comleted_or_due_to_expression		HGNC:11030	8671	ENSG00000080493		HGNC SLC family	SLC4	SLC4A4	APC	HEK-SLC4A4-WTOE-p1	PD00KE-R	pJTI_R4_Strp_HA_Ct-SLC4A4	pJTI_R4_Strp_HA_Ct	codon-optimized cDNA	ATGGAGGACGAGGCCGTGCTGGATAGGGGAGCAAGCTTCCTGAAGCACGTGTGCGACGAGGAGGAGGTGGAGGGCCACCACACCATCTACATCGGCGTGCACGTGCCCAAGAGCTATCGGAGAAGGCGCCGGCACAAGAGAAAGACAGGCCACAAGGAGAAGAAGGAGAAGGAGAGGATCTCCGAGAACTACTCCGACAAGTCTGATATCGAGAATGCCGACGAGAGCTCCTCTAGCATCCTGAAGCCCCTGATCTCTCCTGCAGCAGAGAGGATCCGGTTCATCCTGGGAGAGGAGGACGATAGCCCAGCACCACCTCAGCTGTTTACCGAGCTGGACGAGCTGCTGGCCGTGGATGGCCAGGAGATGGAGTGGAAGGAGACAGCCCGCTGGATCAAG…	;
SLC4A4	Q9Y6R1	CE035X-K	NT	Excluded_other_cell_line_comleted_or_due_to_expression		HGNC:11030	8671	ENSG00000080493		HGNC SLC family	SLC4	SLC4A4	APC	HEK-SLC4A4-WTOE-p2	PD03SC-6	pJTI_R4_Strp_HA_Nt-SLC4A4	pJTI_R4_Strp_HA_Nt	codon-optimized cDNA	ATGGAGGACGAGGCCGTGCTGGATAGGGGAGCAAGCTTCCTGAAGCACGTGTGCGACGAGGAGGAGGTGGAGGGCCACCACACCATCTACATCGGCGTGCACGTGCCCAAGAGCTATCGGAGAAGGCGCCGGCACAAGAGAAAGACAGGCCACAAGGAGAAGAAGGAGAAGGAGAGGATCTCCGAGAACTACTCCGACAAGTCTGATATCGAGAATGCCGACGAGAGCTCCTCTAGCATCCTGAAGCCCCTGATCTCTCCTGCAGCAGAGAGGATCCGGTTCATCCTGGGAGAGGAGGACGATAGCCCAGCACCACCTCAGCTGTTTACCGAGCTGGACGAGCTGCTGGCCGTGGATGGCCAGGAGATGGAGTGGAAGGAGACAGCCCGCTGGATCAAG…	;
SLC4A5	Q9BY07	CE02FT-B	CT	Excluded_other_cell_line_comleted_or_due_to_expression		HGNC:18168	57835	ENSG00000188687		HGNC SLC family	SLC4	SLC4A5	APC	HEK-SLC4A5-WTOE-p1	PD00KF-C	pJTI_R4_Strp_HA_Ct-SLC4A5	pJTI_R4_Strp_HA_Ct	codon-optimized cDNA	ATGAAGGTGAAGGAGGAGAAGGCCGGCGTGGGCAAGCTGGACCACACCAACCACCGGAGAAGGTTCCCCGATCAGAAGGAGTGCCCACCTATCCACATCGGACTGCCAGTGCCTACCTACCCTCAGAGAAAGACAGATCAGAAGGGCCACCTGTCTGGCCTGCAGAAGGTGCACTGGGGACTGAGGCCAGACCAGCCACAGCAGGAGCTGACCGGACCTGGAAGCGGAGCAAGCTCCCAGGACTCTAGCATGGATCTGATCTCTAGAACAAGGAGCCCAGCAGCAGAGCAGCTGCAGGACATCCTGGGAGAGGAGGATGAGGCCCCAAATCCCACCCTGTTTACAGAGATGGATACCCTGCAGCACGACGGCGATCAGATGGAGTGGAAGGAGAGCGCC…	;
SLC4A7	Q9Y6M7	CE02G7-G	CT	Excluded_other_cell_line_comleted_or_due_to_expression		HGNC:11033	9497	ENSG00000033867		HGNC SLC family	SLC4	SLC4A7	APC	HEK-SLC4A7-WTOE-p1	PD01HZ-V	pJTI_R4_Strp_HA_Ct-SLC4A7	pJTI_R4_Strp_HA_Ct	codon-optimized cDNA	ATGGAGAGGTTCCGCCTGGAGAAGAAGCTGCCTGGCCCAGATGAGGAGGCCGTGGTGGACCTGGGCAAGACCAGCTCCACAGTGAATACCAAGTTTGAGAAGGAGGAGCTGGAGAGCCACAGGGCCGTGTACATCGGAGTGCACGTGCCCTTCTCCAAGGAGTCTCGGAGAAGGCACCGGCACAGAGGCCACAAGCACCACCACCGCCGGAGAAAGGACAAGGAGTCTGATAAGGAGGACGGCCGGGAGTCTCCTAGCTATGATACCCCAAGCCAGAGAGTGCAGTTTATCCTGGGCACAGAGGACGATGACGAGGAGCACATCCCTCACGATCTGTTCACCGAGATGGACGAGCTGTGCTACCGGGATGGCGAGGAGTATGAGTGGAAGGAGACAGCC…	;
SLC50A1	Q9BRV3	CE02HG-F	CT	Excluded_other_cell_line_comleted_or_due_to_expression		HGNC:30657	55974	ENSG00000169241		HGNC SLC family	SLC50	SLC50A1		HEK-SLC50A1-WTOE-p1	PD01K1-H	pJTI_R4_Strp_HA_Ct-SLC50A1	pJTI_R4_Strp_HA_Ct	codon-optimized cDNA	ATGGAGGCCGGCGGCTTTCTGGACAGCCTGATCTACGGCGCCTGCGTGGTGTTTACACTGGGCATGTTCTCTGCCGGCCTGAGCGACCTGCGGCACATGAGAATGACCAGGTCCGTGGATAACGTGCAGTTCCTGCCCTTTCTGACCACAGAGGTGAACAATCTGGGCTGGCTGTCTTACGGCGCCCTGAAGGGCGATGGCATCCTGATCGTGGTGAATACAGTGGGCGCCGCCCTGCAGACCCTGTATATCCTGGCCTACCTGCACTATTGCCCTCGGAAGAGAGTGGTGCTGCTGCAGACCGCCACACTGCTGGGCGTGCTGCTGCTGGGATACGGATATTTCTGGCTGCTGGTGCCAAACCCTGAGGCAAGGCTGCAGCAGCTGGGCCTGTTTTGT…	;
SLC51A	Q86UW1	CE02HZ-W	CT	Excluded_other_cell_line_comleted_or_due_to_expression		HGNC:29955	200931	ENSG00000163959		HGNC SLC family	SLC51	SLC51A		HEK-SLC51A-WTOE-p1	PD01K2-Z	pJTI_R4_Strp_HA_Ct-SLC51A	pJTI_R4_Strp_HA_Ct	codon-optimized cDNA	ATGGAGCCTGGCAGGACCCAGATCAAGCTGGACCCACGCTACACAGCCGATCTGCTGGAGGTGCTGAAGACCAACTATGGCATCCCATCCGCCTGTTTCTCTCAGCCCCCTACAGCAGCACAGCTGCTGAGGGCCCTGGGACCAGTGGAGCTGGCCCTGACCAGCATCCTGACACTGCTGGCCCTGGGCTCCATCGCCATCTTTCTGGAGGACGCCGTGTACCTGTATAAGAATACCCTGTGCCCCATCAAGCGGAGAACACTGCTGTGGAAGAGCTCCGCCCCTACCGTGGTGAGCGTGCTGTGCTGTTTCGGACTGTGGATCCCACGGTCCCTGGTGCTGGTGGAGATGACCATCACATCTTTCTACGCCGTGTGCTTTTATCTGCTGATGCTGGTC…	;
SLC51B	Q86UW2	CE02KB-A	CT	Excluded_other_cell_line_comleted_or_due_to_expression		HGNC:29956	123264	ENSG00000186198		HGNC SLC family (previous version)	SLC51	SLC51B		HEK-SLC51B-WTOE-p1	PD01K3-P	pJTI_R4_Strp_HA_Ct-SLC51B	pJTI_R4_Strp_HA_Ct	codon-optimized cDNA	ATGGAGCACTCTGAGGGAGCACCAGGCGACCCAGCAGGAACCGTGGTGCCCCAGGAGCTGCTGGAGGAGATGCTGTGGTTCTTTCGGGTGGAGGATGCCTCTCCTTGGAACCACAGCATCCTGGCCCTGGCAGCAGTGGTGGTCATCATCTCCATGGTGCTGCTGGGCCGGAGCATCCAGGCATCCAGAAAGGAGAAGATGCAGCCCCCTGAGAAGGAGACCCCAGAGGTGCTGCACCTGGACGAGGCCAAGGATCACAACTCCCTGAACAATCTGAGGGAGACACTGCTGTCTGAGAAGCCCAATCTGGCCCAGGTGGAGCTGGAGCTGAAGGAGCGCGACGTGCTGAGCGTGTTCCTGCCTGATGTGCCAGAGACAGAGTCC	;
SLC52A2	Q9HAB3	CE02FV-7	CT	Excluded_other_cell_line_comleted_or_due_to_expression		HGNC:30224	79581	ENSG00000185803		HGNC SLC family	SLC52	SLC52A2		HEK-SLC52A2-WTOE-p1	PD00MA-9	pJTI_R4_Strp_HA_Ct-SLC52A2	pJTI_R4_Strp_HA_Ct	codon-optimized cDNA	ATGGCAGCACCTACCCCAGCAAGGCCCGTGCTGACACACCTGCTGGTGGCCCTGTTCGGAATGGGATCCTGGGCAGCAGTGAACGGAATCTGGGTGGAGCTGCCTGTGGTGGTGAAGGAGCTGCCAGAGGGATGGAGCCTGCCATCCTACGTGTCTGTGCTGGTGGCCCTGGGCAATCTGGGACTGCTGGTGGTGACCCTGTGGCGGAGACTGGCACCTGGCAAGGATGAGCAGGTGCCAATCAGGGTGGTGCAGGTGCTGGGAATGGTGGGAACAGCCCTGCTGGCAAGCCTGTGGCACCACGTGGCACCAGTGGCAGGACAGCTGCACTCCGTGGCCTTCCTGGCCCTGGCCTTTGTGCTGGCCCTGGCATGCTGTGCCTCCAACGTGACCTTCCTG…	;
SLC52A2	Q9HAB3	CE07CE-A	NT	Excluded_other_cell_line_comleted_or_due_to_expression		HGNC:30224	79581	ENSG00000185803		HGNC SLC family	SLC52	SLC52A2		HEK-SLC52A2-WTOE-p2	PD0544-4	pJTI_R4_Strp_HA_Nt-SLC52A2	pJTI_R4_Strp_HA_Nt	codon-optimized cDNA	ATGGCAGCACCTACCCCAGCAAGGCCCGTGCTGACACACCTGCTGGTGGCCCTGTTCGGAATGGGATCCTGGGCAGCAGTGAACGGAATCTGGGTGGAGCTGCCTGTGGTGGTGAAGGAGCTGCCAGAGGGATGGAGCCTGCCATCCTACGTGTCTGTGCTGGTGGCCCTGGGCAATCTGGGACTGCTGGTGGTGACCCTGTGGCGGAGACTGGCACCTGGCAAGGATGAGCAGGTGCCAATCAGGGTGGTGCAGGTGCTGGGAATGGTGGGAACAGCCCTGCTGGCAAGCCTGTGGCACCACGTGGCACCAGTGGCAGGACAGCTGCACTCCGTGGCCTTCCTGGCCCTGGCCTTTGTGCTGGCCCTGGCATGCTGTGCCTCCAACGTGACCTTCCTG…	;
SLC5A10	A0PJK1	CE02H4-2	CT	Excluded_other_cell_line_comleted_or_due_to_expression		HGNC:23155	125206	ENSG00000154025		HGNC SLC family	SLC5	SLC5A10	APC	HEK-SLC5A10-WTOE-p1	PD01K7-1	pJTI_R4_Strp_HA_Ct-SLC5A10	pJTI_R4_Strp_HA_Ct	codon-optimized cDNA	ATGGCCGCCAACTCCACATCTGACCTGCACACCCCTGGCACACAGCTGTCCGTGGCCGATATCATCGTGATCACCGTGTACTTCGCCCTGAATGTGGCAGTGGGAATCTGGAGCTCCTGCAGGGCCTCTAGAAACACAGTGAATGGCTATTTTCTGGCAGGAAGGGACATGACCTGGTGGCCAATCGGAGCATCCCTGTTCGCATCTAGCGAGGGCTCTGGCCTGTTTATCGGACTGGCAGGAAGCGGAGCAGCAGGAGGCCTGGCAGTGGCAGGATTCGAGTGGAACGCAACATACGTGCTGCTGGCCCTGGCCTGGGTGTTTGTGCCAATCTATATCTCCTCTGAGATCGTGACCCTGCCCGAGTACATCCAGAAGAGATATGGCGGCCAGCGGATC…	;
SLC5A2	P31639	CE06CM-2	CT	Excluded_other_cell_line_comleted_or_due_to_expression		HGNC:11037	6524	ENSG00000140675		HGNC SLC family	SLC5	SLC5A2	APC	HEK-SLC5A2-WTOE-p3	PD04VB-4	pJTI_R4_Strp_HA_Ct-SLC5A2_v2	pJTI_R4_Strp_HA_Ct	codon-optimized cDNA	ATGGAGGAGCACACCGAGGCAGGAAGCGCCCCTGAGATGGGCGCCCAGAAGGCCCTGATCGATAACCCAGCCGACATCCTGGTCATCGCCGCCTACTTCCTGCTTGTTATAGGCGTGGGGCTCTGGTCTATGTGCAGAACCAATAGGGGCACAGTGGGCGGCTATTTTCTGGCCGGCAGATCCATGGTGTGGTGGCCAGTGGGAGCAAGCCTGTTCGCCTCCAACATCGGATCTGGACACTTTGTGGGACTGGCAGGAACCGGAGCAGCATCCGGCCTGGCCGTGGCCGGCTTCGAGTGGAATGCCCTGTTTGTGGTGCTGCTGCTGGGATGGCTGTTCGCACCAGTGTACCTGACCGCCGGCGTGATCACAATGCCCCAGTATCTGAGGAAGCGGTTC…	;
SLC5A3	P53794	CE02FE-N	CT	Excluded_other_cell_line_comleted_or_due_to_expression		HGNC:11038	6526	ENSG00000198743		HGNC SLC family	SLC5	SLC5A3	APC	HEK-SLC5A3-WTOE-p1	PD01KB-7	pJTI_R4_Strp_HA_Ct-SLC5A3	pJTI_R4_Strp_HA_Ct	codon-optimized cDNA	ATGAGGGCCGTGCTGGACACAGCCGATATCGCCATCGTGGCCCTGTACTTCATCCTGGTCATGTGCATCGGCTTCTTTGCCATGTGGAAGTCCAACAGGTCTACCGTGAGCGGCTATTTTCTGGCCGGCCGCAGCATGACATGGGTGACCATCGGCGCCAGCCTGTTCGTGTCCAACATCGGCTCTGAGCACTTTATCGGACTGGCAGGAAGCGGAGCAGCATCCGGCTTCGCCGTGGGCGCCTGGGAGTTTAATGCACTGCTGCTGCTGCAGCTGCTGGGATGGGTGTTCATCCCCATCTACATCCGCTCCGGCGTGTACACAATGCCTGAGTATCTGTCTAAGCGGTTCGGCGGCCACAGAATCCAGGTGTACTTTGCCGCCCTGTCCCTGATCCTG…	;
SLC5A4	Q9NY91	CE02FW-Q	CT	Excluded_other_cell_line_comleted_or_due_to_expression		HGNC:11039	6527	ENSG00000100191		HGNC SLC family	SLC5	SLC5A4	APC	HEK-SLC5A4-WTOE-p1	PD01KC-Q	pJTI_R4_Strp_HA_Ct-SLC5A4	pJTI_R4_Strp_HA_Ct	codon-optimized cDNA	ATGGCCTCCACCGTGAGCCCATCCACAATCGCAGAGACCCCAGAGCCACCTCCACTGTCCGACCACATCAGAAACGCCGCCGATATCTCTGTGATCGTGATCTACTTCCTGGTGGTCATGGCAGTGGGACTGTGGGCCATGCTGAAGACAAATAGAGGCACCATCGGCGGCTTCTTTCTGGCAGGAAGGGATATGGCATGGTGGCCAATGGGCGCCTCTCTGTTTGCCAGCAACATCGGCTCCAATCACTATGTGGGACTGGCAGGAACAGGAGCAGCAAGCGGCGTGGCCACAGTGACCTTCGAGTGGACCAGCTCCGTGATGCTGCTGATCCTGGGCTGGATCTTTGTGCCAATCTACATCAAGTCCGGCGTGATGACCATGCCCGAGTACCTTAAA…	;
SLC5A5	Q92911	CE06CF-Q	CT	Excluded_other_cell_line_comleted_or_due_to_expression		HGNC:11040	6528	ENSG00000105641		HGNC SLC family	SLC5	SLC5A5	APC	HEK-SLC5A5-WTOE-p3	PD04V7-U	pJTI_R4_Strp_HA_Ct-SLC5A5_v2	pJTI_R4_Strp_HA_Ct	codon-optimized cDNA	ATGGAGGCCGTGGAGACAGGAGAGAGGCCCACCTTCGGCGCATGGGACTACGGCGTGTTTGCCCTGATGCTGCTGGTGTCCACAGGCATCGGACTGTGGGTGGGACTGGCAAGAGGAGGCCAGAGGTCTGCCGAGGATTTCTTTACCGGAGGCCGGAGACTGGCCGCCCTGCCTGTGGGCCTGTCCCTGTCTGCCAGCTTCATGAGCGCCGTGCAGGTGCTGGGAGTGCCATCCGAGGCATACCGCTATGGCCTGAAGTTTCTGTGGATGTGCCTGGGCCAGCTGCTGAATTCCGTGCTGACAGCCCTGCTGTTCATGCCAGTGTTTTACCGGCTGGGCCTGACCTCCACATACGAGTATCTGGAGATGAGGTTCTCTAGGGCCGTGCGGCTGTGCGGC…	;
SLC5A8	Q8N695	CE02HK-9	CT	Excluded_other_cell_line_comleted_or_due_to_expression		HGNC:19119	160728	ENSG00000256870		HGNC SLC family	SLC5	SLC5A8	APC	HEK-SLC5A8-WTOE-p1	PD01KH-2	pJTI_R4_Strp_HA_Ct-SLC5A8	pJTI_R4_Strp_HA_Ct	codon-optimized cDNA	ATGGACACACCTAGGGGCATCGGCACCTTCGTGGTGTGGGATTACGTGGTGTTTGCCGGCATGCTGGTCATCTCTGCCGCCATCGGGATCTACTACGCATTCGCTGGTGGAGGACAGCAGACCAGCAAGGACTTTCTGATGGGCGGCCGGAGAATGACAGCAGTGCCTGTGGCCCTGAGCCTGACCGCATCTTTCATGAGCGCCGTGACAGTGCTGGGAACCCCATCCGAGGTGTACCGCTTCGGCGCCATCTTTTCTATCTTCGCCTTTACCTATTTCTTTGTGGTGGTCATCAGCGCCGAGGTGTTCCTGCCCGTGTTTTACAAGCTGGGCATCACATCCACCTACGAGTATCTGGAGCTGCGGTTCAATAAGTGCGTGAGACTGTGCGGCACCGTG…	;
SLC5A9	Q2M3M2	CE02K1-B	CT	Excluded_other_cell_line_comleted_or_due_to_expression		HGNC:22146	200010	ENSG00000117834		HGNC SLC family	SLC5	SLC5A9	APC	HEK-SLC5A9-WTOE-p1	PD01KK-4	pJTI_R4_Strp_HA_Ct-SLC5A9	pJTI_R4_Strp_HA_Ct	codon-optimized cDNA	ATGAGCAAGGAGCTGGCCGCCATGGGACCAGGAGCATCCGGCGACGGCGTGCGGACCGAGACAGCCCCCCACATCGCCCTGGACTCCAGAGTGGGACTGCACGCCTACGATATCTCTGTGGTGGTCATCTACTTCGTGTTTGTGATCGCCGTGGGCATCTGGAGCTCCATCAGGGCAAGCAGGGGAACCATCGGAGGATACTTCCTGGCCGGCAGATCCATGTCTTGGTGGCCCATCGGCGCCTCTCTGATGTCTAGCAACGTGGGAAGCGGACTGTTTATCGGACTGGCAGGCACAGGAGCAGCAGGAGGACTGGCAGTGGGAGGATTCGAGTGGAATGCAACCTGGCTGCTGCTGGCCCTGGGATGGGTGTTTGTGCCCGTGTACATCGCAGCAGGA…	;
SLC6A12	P48065	CE02FX-U	CT	Excluded_other_cell_line_comleted_or_due_to_expression		HGNC:11045	6539	ENSG00000111181		HGNC SLC family	SLC6	SLC6A12	APC	HEK-SLC6A12-WTOE-p1	PD01KP-A	pJTI_R4_Strp_HA_Ct-SLC6A12	pJTI_R4_Strp_HA_Ct	codon-optimized cDNA	ATGGACGGCAAGGTGGCAGTGCAGGAGTGTGGACCACCTGCCGTGTCCTGGGTGCCAGAGGAGGGAGAGAAGCTGGACCAGGAGGACGAGGATCAGGTGAAGGATCGCGGCCAGTGGACCAACAAGATGGAGTTTGTGCTGTCTGTGGCCGGCGAGATCATCGGCCTGGGCAACGTGTGGCGGTTCCCCTACCTGTGCTATAAGAATGGCGGCGGCGCCTTCTTTATCCCCTACTTTATCTTCTTTTTCGTGTGCGGCATCCCCGTGTTCTTCCTGGAGGTGGCCCTGGGCCAGTATACCTCCCAGGGCTCTGTGACAGCCTGGAGAAAGATCTGCCCACTGTTCCAGGGAATCGGACTGGCCTCCGTGGTCATCGAGTCTTACCTGAACGTGTACTAT…	;
SLC6A16	Q9GZN6	CE06WF-R	NT	Excluded_other_cell_line_comleted_or_due_to_expression		HGNC:13622	28968	ENSG00000063127		HGNC SLC family	SLC6	SLC6A16	APC	HEK-SLC6A16-WTOE-p2	PD04XM-K	pJTI_R4_Strp_HA_Nt-SLC6A16	pJTI_R4_Strp_HA_Nt	codon-optimized cDNA	ATGAAGACCGAGGCCCAGCCTTCCACATCTCTGCTGGCCAACACCAGCTGGACCGGCACAGTGATCAGCGACTCCGTGCCAGGCTCTCAGACATGGGAGGATAAGGGCAGCCTGACCAGGTCTGCCACCAGCTGGACATCCGAGGCCCAGGTGTCCGCCGCAAGGGTGGCAGAGGCACAGGCACGCACATCTCAGCCCAAGCAGATCAGCGTGCTGGAGGCCCTGACCGCATCCGCCCTGAACCAGAAGCCTACACACGAGAAGGTGCAGATGACCGAGAAGAAGGAGTCTGAGGTGCTGCTGGCCCGGCCATTCTGGAGCTCCAAGACCGAGTACATCCTGGCCCAAGTGGGCTTCTCCATGAAGCCCTCTTGCCTGTGGAGATTTGCCTACCTGTGG…	;
SLC6A18	Q96N87	CE0362-G	NT	Excluded_other_cell_line_comleted_or_due_to_expression		HGNC:26441	348932	ENSG00000164363		HGNC SLC family	SLC6	SLC6A18	APC	HEK-SLC6A18-WTOE-p2	PD03SH-8	pJTI_R4_Strp_HA_Nt-SLC6A18	pJTI_R4_Strp_HA_Nt	codon-optimized cDNA	ATGGCACACGCACCAGAGCCAGACCCTGCAGCATGCGACCTGGGCGATGAGAGACCAAAGTGGGATAACAAGGCCCAGTACCTGCTGAGCTGCACCGGATTCGCAGTGGGACTGGGCAATATCTGGAGGTTTCCTTACCTGTGCCAGACATATGGCGGCGGCGCCTTCCTGATCCCCTATGTGATCGCCCTGGTGTTCGAGGGCATCCCTATCTTTCACGTGGAGCTGGCAATCGGACAGAGGCTGAGGAAGGGATCCGTGGGCGTGTGGACCGCAATCTCTCCTTACCTGAGCGGAGTGGGACTGGGATGCGTGACCCTGTCCTTCCTGATCTCTCTGTACTATAACACAATCGTGGCCTGGGTGCTGTGGTATCTGCTGAATTCCTTTCAGCACCCA…	;
SLC6A19	Q695T7	CE0363-Y	NT	Excluded_other_cell_line_comleted_or_due_to_expression		HGNC:27960	340024	ENSG00000174358		HGNC SLC family	SLC6	SLC6A19	APC	HEK-SLC6A19-WTOE-p2	PD03SK-A	pJTI_R4_Strp_HA_Nt-SLC6A19	pJTI_R4_Strp_HA_Nt	codon-optimized cDNA	ATGGTGAGGCTGGTGCTGCCAAACCCAGGACTGGACGCAAGGATCCCATCCCTGGCCGAGCTGGAGACCATCGAGCAGGAGGAGGCCAGCTCCAGGCCCAAGTGGGATAACAAGGCCCAGTACATGCTGACATGCCTGGGCTTTTGCGTGGGACTGGGAAACGTGTGGAGGTTCCCTTACCTGTGCCAGAGCCACGGAGGAGGAGCCTTTATGATCCCATTCCTGATCCTGCTGGTGCTGGAGGGCATCCCCCTGCTGTACCTGGAGTTTGCCATCGGACAGCGGCTGAGGAGAGGATCCCTGGGCGTGTGGTCTAGCATCCACCCAGCCCTGAAGGGACTGGGACTGGCCTCTATGCTGACCAGCTTCATGGTGGGCCTGTACTATAACACAATCATC…	;
SLC6A20	Q9NP91	CE0364-3	NT	Excluded_other_cell_line_comleted_or_due_to_expression		HGNC:30927	54716	ENSG00000163817		HGNC SLC family	SLC6	SLC6A20	APC	HEK-SLC6A20-WTOE-p2	PD03SM-X	pJTI_R4_Strp_HA_Nt-SLC6A20	pJTI_R4_Strp_HA_Nt	codon-optimized cDNA	ATGGAGAAGGCAAGGCCACTGTGGGCAAACTCCCTGCAGTTCGTGTTTGCCTGCATCTCTTACGCAGTGGGACTGGGAAACGTGTGGAGGTTCCCTTACCTGTGCCAGATGTATGGCGGCGGCTCCTTTCTGGTGCCCTACATCATCATGCTGATCGTGGAGGGCATGCCTCTGCTGTATCTGGAGCTGGCAGTGGGACAGAGGATGAGACAGGGAAGCATCGGCGCCTGGAGGACCATCTCTCCATACCTGAGCGGAGTGGGAGTGGCATCCGTGGTGGTGTCTTTCTTTCTGAGCATGTACTATAACGTGATCAATGCCTGGGCCTTCTGGTACCTGTTCCACTCTTTTCAGGACCCACTGCCTTGGAGCGTGTGCCCCCTGAACGGCAATCACACC…	;
SLC6A4	P31645	CE02H7-8	CT	Excluded_other_cell_line_comleted_or_due_to_expression		HGNC:11050	6532	ENSG00000108576	5I6X;5I6Z;5I71;5I73;5I74;5I75;6AWN;6AWO;6AWP;6AWQ	HGNC SLC family	SLC6	SLC6A4	APC	HEK-SLC6A4-WTOE-p1	PD01M0-S	pJTI_R4_Strp_HA_Ct-SLC6A4	pJTI_R4_Strp_HA_Ct	codon-optimized cDNA	ATGGAGACCACACCTCTGAATTCCCAGAAGCAGCTGTCTGCCTGCGAGGACGGCGAGGATTGTCAGGAGAACGGCGTGCTGCAGAAGGTGGTGCCAACCCCCGGCGACAAGGTGGAGTCTGGCCAGATCAGCAATGGCTACTCCGCCGTGCCTTCTCCAGGAGCAGGCGACGATACCAGGCACTCTATCCCAGCCACCACAACCACACTGGTGGCAGAGCTGCACCAGGGAGAGAGAGAGACATGGGGCAAGAAGGTGGACTTTCTGCTGAGCGTGATCGGCTATGCCGTGGATCTGGGCAACGTGTGGCGGTTTCCCTATATCTGCTACCAGAACGGAGGAGGAGCCTTCCTGCTGCCATACACCATCATGGCCATCTTCGGCGGCATCCCCCTGTTT…	;
SLC6A5	Q9Y345	CE02HN-N	CT	Excluded_other_cell_line_comleted_or_due_to_expression		HGNC:11051	9152	ENSG00000165970		HGNC SLC family	SLC6	SLC6A5	APC	HEK-SLC6A5-WTOE-p1	PD01M1-9	pJTI_R4_Strp_HA_Ct-SLC6A5	pJTI_R4_Strp_HA_Ct	codon-optimized cDNA	ATGGACTGCTCCGCCCCCAAGGAGATGAACAAGCTGCCAGCCAATTCTCCAGAGGCAGCAGCAGCACAGGGACACCCAGATGGACCTTGTGCACCACGGACCTCTCCAGAGCAGGAGCTGCCTGCAGCAGCAGCACCACCTCCACCACGGGTGCCTAGATCCGCCTCTACAGGCGCCCAGACCTTCCAGAGCGCCGACGCAAGGGCATGCGAGGCCGAGAGACCAGGCGTGGGCAGCTGTAAGCTGAGCTCCCCAAGAGCACAGGCAGCATCCGCCGCCCTGAGGGATCTGCGCGAGGCCCAGGGCGCCCAGGCCTCCCCTCCACCCGGCTCTAGCGGACCAGGAAACGCACTGCACTGCAAGATCCCATTTCTGAGGGGACCAGAGGGCGACGCAAAC…	;
SLC9A1	P19634	CE02MF-A	CT	Excluded_other_cell_line_comleted_or_due_to_expression		HGNC:11071	6548	ENSG00000090020	1Y4E;2BEC;2E30;2HTG;2KBV;2L0E;2MDF;2YGG	HGNC SLC family	SLC9	SLC9A1	CPA_AT	HEK-SLC9A1-WTOE-p1	PD01MN-2	pJTI_R4_Strp_HA_Ct-SLC9A1	pJTI_R4_Strp_HA_Ct	codon-optimized cDNA	ATGGTGCTGCGCTCTGGAATCTGCGGACTGAGCCCACACCGGATCTTCCCCTCCCTGCTGGTGGTGGTGGCCCTGGTGGGACTGCTGCCTGTGCTGAGATCTCACGGACTGCAGCTGAGCCCAACCGCATCCACAATCAGGAGCTCCGAGCCACCTAGGGAGCGGAGCATCGGCGACGTGACCACAGCACCACCAGAGGTGACACCTGAGTCCAGGCCAGTGAACCACTCTGTGACCGATCACGGCATGAAGCCTCGGAAGGCCTTCCCAGTGCTGGGCATCGACTACACCCACGTGAGAACACCCTTTGAGATCAGCCTGTGGATCCTGCTGGCCTGCCTGATGAAGATCGGCTTCCACGTGATCCCCACAATCTCTAGCATCGTGCCTGAGTCCTGT…	;
SLC9A7	Q96T83	CE0365-M	NT	Excluded_other_cell_line_comleted_or_due_to_expression		HGNC:17123	84679	ENSG00000065923		HGNC SLC family	SLC9	SLC9A7	CPA_AT	HEK-SLC9A7-WTOE-p2	PD03SN-G	pJTI_R4_Strp_HA_Nt-SLC9A7	pJTI_R4_Strp_HA_Nt	codon-optimized cDNA	ATGGAGCCTGGCGATGCCGCCAGGCCAGGAAGCGGAAGGGCAACCGGAGCACCCCCTCCAAGGCTGCTGCTGCTGCCACTGCTGCTGGGATGGGGACTGAGAGTGGCAGCAGCAGCCTCCGCCAGCTCCTCTGGCGCCGCCGCCGAGGATAGCTCCGCCATGGAGGAGCTGGCCACCGAGAAGGAGGCCGAGGAGTCTCACAGGCAGGACTCTGTGAGCCTGCTGACATTCATCCTGCTGCTGACCCTGACAATCCTGACCATCTGGCTGTTTAAGCACCGGAGAGTGCGCTTCCTGCACGAGACCGGACTGGCAATGATCTACGGCCTGATCGTGGGCGTGATCCTGAGATATGGAACCCCAGCCACATCCGGAAGGGATAAGTCCCTGTCTTGCACC…	;
SLCO1B7	G3V0H7	CE0367-F	NT	Excluded_other_cell_line_comleted_or_due_to_expression		HGNC:32934	338821	ENSG00000205754		HGNC SLC family	SLCO	SLCO1B7	MFS	HEK-SLCO1B7-WTOE-p2	PD03SR-3	pJTI_R4_Strp_HA_Nt-SLCO1B7	pJTI_R4_Strp_HA_Nt	codon-optimized cDNA	ATGAAGATCTCCACCACACAGATCGAGCGGAGATTCGAGATCAGCTCCTCTCTGGTGGGCCTGATCGACGGCTCTTTTGAGATCGGCAACCTGTTTGTGATCGTGTTCGTGTCTTACTTTGGCAGCAAGCTGCACAGGCCAAAGCTGATCGGCATCGGCTGCTTCCTGATGGGAACCGGAAGCATCCTGATGGCACTGCCCCACTTCTTTATGGGCTACTATCGCTATAGCAAGGAGACCAACATCGATCCTTCCGAGAATAGCACATCCAACCTGCCAAATTGCCTGATCAACCAGATGCTGAGCCTGAATAGGACCCCATCCGAGATCATCGAGAGGGGATGCGTGAAGGAGTCTGGCAGCCACATGTGGATCTACGTGTTCATGGGCAACATGCTG…	;
SLCO1C1	Q9NYB5	CE037F-N	NT	Excluded_other_cell_line_comleted_or_due_to_expression		HGNC:13819	53919	ENSG00000139155		HGNC SLC family	SLCO	SLCO1C1	MFS	HEK-SLCO1C1-WTOE-p2	PD03TV-3	pJTI_R4_Strp_HA_Nt-SLCO1C1	pJTI_R4_Strp_HA_Nt	codon-optimized cDNA	ATGGATACCAGCTCCAAGGAGAACATCCAGCTGTTCTGCAAGACAAGCGTGCAGCCAGTGGGCCGCCCTTCCTTTAAGACCGAGTACCCCTCTAGCGAGGAGAAGCAGCCTTGCTGTGGCGAGCTGAAGGTGTTCCTGTGCGCCCTGAGCTTCGTGTACTTTGCCAAGGCCCTGGCCGAGGGCTATCTGAAGTCCACCATCACACAGATCGAGCGGAGATTTGACATCCCATCCTCTCTGGTGGGCGTGATCGATGGCTCTTTCGAGATCGGCAATCTGCTGGTCATCACCTTCGTGAGCTATTTTGGCGCCAAGCTGCACAGGCCAAAGATCATCGGAGCAGGATGCGTGATCATGGGAGTGGGCACACTGCTGATCGCCATGCCTCAGTTCTTTATG…	;
SV2A	Q7L0J3	CE02NR-3	CT	Excluded_other_cell_line_comleted_or_due_to_expression		HGNC:20566	9900	ENSG00000159164	4V11	HGNC SLC family	SLC22	SLC22B1	MFS	HEK-SV2A-WTOE-p1	PD01NG-E	pJTI_R4_Strp_HA_Ct-SV2A	pJTI_R4_Strp_HA_Ct	codon-optimized cDNA	ATGGAGGAGGGCTTCCGGGATAGAGCCGCCTTTATCAGGGGCGCCAAGGACATCGCCAAGGAGGTGAAGAAGCACGCCGCCAAGAAGGTGGTGAAGGGCCTGGATCGGGTGCAGGACGAGTACTCTCGGAGATCCTATTCTAGATTCGAGGAGGAGGACGATGACGATGACTTTCCAGCCCCCAGCGATGGCTACTATCGCGGCGAGGGCACACAGGACGAGGAGGAGGGAGGAGCAAGCTCCGATGCAACCGAGGGACACGACGAGGATGACGAGATCTACGAGGGAGAGTATCAGGGAATCCCAAGGGCAGAGTCCGGAGGCAAGGGCGAGAGAATGGCCGATGGAGCACCTCTGGCCGGCGTGAGGGGAGGACTGTCTGACGGCGAGGGCCCCCCT…	;
UCP1	P25874	CE02KT-H	CT	Excluded_other_cell_line_comleted_or_due_to_expression		HGNC:12517	7350	ENSG00000109424		HGNC SLC family	SLC25	SLC25A7		HEK-UCP1-WTOE-p1	PD01NR-6	pJTI_R4_Strp_HA_Ct-UCP1	pJTI_R4_Strp_HA_Ct	codon-optimized cDNA	ATGGGAGGACTGACCGCATCTGACGTGCACCCCACACTGGGAGTGCAGCTGTTCAGCGCCGGAATCGCAGCATGCCTGGCAGACGTGATCACCTTTCCTCTGGATACAGCCAAGGTGAGGCTGCAGGTGCAGGGCGAGTGTCCAACCAGCTCCGTGATCCGCTACAAGGGCGTGCTGGGCACCATCACAGCCGTGGTGAAGACAGAGGGCCGGATGAAGCTGTATTCCGGACTGCCTGCAGGACTGCAGAGGCAGATCTCTAGCGCCTCTCTGCGCATCGGCCTGTACGATACCGTGCAGGAGTTCCTGACCGCCGGCAAGGAGACAGCCCCATCTCTGGGCAGCAAGATCCTGGCAGGACTGACCACAGGAGGAGTGGCCGTGTTTATCGGACAGCCA…	;
UCP2	P55851	CE02M3-E	CT	Excluded_other_cell_line_comleted_or_due_to_expression		HGNC:12518	7351	ENSG00000175567		HGNC SLC family	SLC25	SLC25A8		HEK-UCP2-WTOE-p1	PD01NS-2	pJTI_R4_Strp_HA_Ct-UCP2	pJTI_R4_Strp_HA_Ct	codon-optimized cDNA	ATGGTGGGCTTCAAGGCAACCGACGTGCCACCTACCGCAACAGTGAAGTTTCTGGGAGCAGGAACAGCAGCATGCATCGCAGACCTGATCACCTTCCCTCTGGATACAGCCAAGGTGAGGCTGCAGATCCAGGGCGAGTCTCAGGGACCAGTGCGGGCAACCGCAAGCGCCCAGTACAGAGGCGTGATGGGCACCATCCTGACAATGGTGAGGACAGAGGGCCCTCGCTCCCTGTATAATGGACTGGTGGCAGGACTGCAGAGGCAGATGTCTTTCGCCAGCGTGCGCATCGGCCTGTACGACTCCGTGAAGCAGTTTTATACCAAGGGCTCTGAGCACGCCTCCATCGGCTCTAGACTGCTGGCAGGATCTACCACAGGCGCCCTGGCAGTGGCAGTG…	;
UCP2	P55851	CE036A-V	NT	Excluded_other_cell_line_comleted_or_due_to_expression		HGNC:12518	7351	ENSG00000175567		HGNC SLC family	SLC25	SLC25A8		HEK-UCP2-WTOE-p2	PD03SV-F	pJTI_R4_Strp_HA_Nt-UCP2	pJTI_R4_Strp_HA_Nt	codon-optimized cDNA	ATGGTGGGCTTCAAGGCAACCGACGTGCCACCTACCGCAACAGTGAAGTTTCTGGGAGCAGGAACAGCAGCATGCATCGCAGACCTGATCACCTTCCCTCTGGATACAGCCAAGGTGAGGCTGCAGATCCAGGGCGAGTCTCAGGGACCAGTGCGGGCAACCGCAAGCGCCCAGTACAGAGGCGTGATGGGCACCATCCTGACAATGGTGAGGACAGAGGGCCCTCGCTCCCTGTATAATGGACTGGTGGCAGGACTGCAGAGGCAGATGTCTTTCGCCAGCGTGCGCATCGGCCTGTACGACTCCGTGAAGCAGTTTTATACCAAGGGCTCTGAGCACGCCTCCATCGGCTCTAGACTGCTGGCAGGATCTACCACAGGCGCCCTGGCAGTGGCAGTG…	;
UNC93B1	Q9H1C4	CE02MZ-Z	CT	Excluded_other_cell_line_comleted_or_due_to_expression		HGNC:13481	81622	ENSG00000110057		Perland+Fredriksson2016	UNC93		MFS	HEK-UNC93B1-WTOE-p1	PD01NW-8	pJTI_R4_Strp_HA_Ct-UNC93B1	pJTI_R4_Strp_HA_Ct	codon-optimized cDNA	ATGGAGGCCGAGCCCCCTCTGTACCCAATGGCAGGAGCAGCAGGACCTCAGGGCGACGAGGATCTGCTGGGAGTGCCTGATGGACCAGAGGCACCACTGGACGAGCTGGTGGGAGCATACCCCAACTATAATGAGGAGGAGGAGGAGCGGAGATACTATAGGCGCAAGAGACTGGGCGTGCTGAAGAACGTGCTGGCAGCATCTGCCGGAGGAATGCTGACCTACGGCGTGTATCTGGGCCTGCTGCAGATGCAGCTGATCCTGCACTATGATGAGACATACAGGGAGGTGAAGTATGGCAACATGGGCCTGCCTGACATCGATAGCAAGATGCTGATGGGCATCAATGTGACCCCAATCGCCGCCCTGCTGTACACACCCGTGCTGATCAGATTCTTT…	;
MFSD10	Q14728	CE06WH-5	NT	Rejected_due_to_low_performance	TRUE	HGNC:16894	10227	ENSG00000109736		Perland+Fredriksson2016;Bioparadigms SLCtables	SLC22	SLC22A32	MFS	HEK-MFSD10-WTOE-p2	PD0506-N	pJTI_R4_Strp_HA_Nt-MFSD10	pJTI_R4_Strp_HA_Nt	codon-optimized cDNA	ATGGGATGGGGAGGAGGAGGAGGATGTACCCCAAGGCCACCTATCCACCAGCAGCCACCAGAGCGGAGAGTGGTGACCGTGGTGTTTCTGGGCCTGCTGCTGGACCTGCTGGCCTTCACACTGCTGCTGCCACTGCTGCCTGGACTGCTGGAGTCTCACGGAAGGGCACACGACCCTCTGTACGGAAGCTGGCAGGGAGGCGTGGATTGGTTTGCCACAGCCATCGGCATGCCAGTGGAGAAGCGGTACAACAGCGTGCTGTTCGGAGGACTGATCGGATCCGCCTTTTCTGTGCTGCAGTTCCTGTGCGCACCACTGACCGGAGCCACAAGCGATTGTCTGGGCAGGCGCCCTGTGATGCTGCTGTGCCTGATGGGAGTGGCCACCTCCTACGCCGTG…	;
MFSD2A	Q8NA29	CE023X-6	CT	Rejected_due_to_low_performance	TRUE	HGNC:25897	84879	ENSG00000168389		HGNC SLC family	SLC59	SLC59A1	MFS	HEK-MFSD2A-WTOE-p1	PD0176-C	pJTI_R4_Strp_HA_Ct-MFSD2A	pJTI_R4_Strp_HA_Ct	codon-optimized cDNA	ATGGCCAAGGGAGAGGGAGCAGAGAGCGGATCCGCCGCCGGCCTGCTGCCAACCAGCATCCTGCAGTCCACAGAGCGCCCTGCCCAGGTGAAGAAGGAGCCCAAGAAGAAGAAGCAGCAGCTGTCCGTGTGCAACAAGCTGTGCTACGCACTGGGAGGAGCACCTTATCAGGTGACCGGATGCGCCCTGGGCTTCTTTCTGCAGATCTACCTGCTGGACGTGGCCCAGAAGGATGAGGAGGTGGTGTTCTGTTTTAGCTCCTTTCAAGTGGGCCCATTCTCTGCCAGCATCATCCTGTTTGTGGGAAGGGCATGGGACGCAATCACCGATCCACTGGTGGGACTGTGCATCTCCAAGTCTCCTTGGACATGTCTGGGCCGGCTGATGCCCTGGATCATC…	;
MFSD3	Q96ES6	CE06ME-3	NT	Rejected_due_to_low_performance	TRUE	HGNC:25157	113655	ENSG00000167700		HGNC SLC family	SLC33	SLC33A2	MFS	HEK-MFSD3-WTOE-p2	PD028W-V	pJTI_R4_Strp_HA_Nt-MFSD3	pDONR221	codon-optimized cDNA	ATGAGGGGCAAGCTGCTGCCTCTGGCAGGACTGTACCTGGTGCAGGGACTGCCATATGGACTGCAGTCCGGACTGCTGCCTGTGCTGCTGAGGGCAGGCGGCCTGTCTCTGACCAGAGTGGGCCTGGCCAAGGTGCTGTACGCACCATGGCTGCTGAAGCTGGCATGGGCACCACTGGTGGACGCACAGGGCAGCGCCAGGGCATGGGTGACCAGATCCACAGCAGGACTGGGACTGGTGTGCGGCCTGCTGGCCGGCCTGCCCCCTCCAGGAGCAGGACAGGCAGGACTGCCAGCAGCAGTGGCAGGACTGCTGCTGCTGCTGAACCTGGGAGCAGCAATGCAGGACGTGGCCCTGGATGCACTGGCAGTGCAGCTGCTGGAGCCTGCAGAGCTGGGC…	;
MFSD4B	Q5TF39	CE06E2-S	CT	Rejected_due_to_low_performance	TRUE	HGNC:21053	91749	ENSG00000173214		HGNC SLC family	SLC60	SLC60A2	MFS	HEK-MFSD4B-WTOE-p3	PD04TW-P	pJTI_R4_Strp_HA_Ct-MFSD4B_v2	pJTI_R4_Strp_HA_Ct	codon-optimized cDNA	ATGCTGTGCGCAAGCTTCCTGGGACTGGGACTGTCCGTGGCAATCGTGGGCCCCACCTTTCAGGATCTGGCCACAAACGTGAATAGGAACATCAGCTCCCTGAGCTTCATCTTTGTGGGACGCGCCCTGGGATACCTGAGCGGATCCGTGATCGGAGGCTTCCTGGTGGACGTGATGAATTATTTTCTGCTGCTGGGCATCTCTATGAGCGCCACCACAGTGGGCCTGTACCTGGTGCCATTCTGTAAGACCGCCATCCTGCTGACAGTGATGATGAGCATCTTTGGCGTGTCCATCGGCATCCTGGATACCGGCGGCAACGTGCTGATCCTGGCAATCTGGGGCGACAAGGGAGCACCACACATGCAGGCCCTGCACTTCTCCTTTGCCCTGGGAGCC…	;
MFSD6L	Q8IWD5	CE026X-5	CT	Rejected_due_to_low_performance	TRUE	HGNC:26656	162387	ENSG00000185156		Perland+Fredriksson2016	MFSD#		MFS	HEK-MFSD6L-WTOE-p1	PD017C-7	pJTI_R4_Strp_HA_Ct-MFSD6L	pJTI_R4_Strp_HA_Ct	codon-optimized cDNA	ATGAGCGCCAACCCTCGGTGGGATATCTCCAGAGCCCTGGGCGTGGCCAAGCTGTTCCACCTGGTGTGCGGCGTGCGGGAGGCATGCGTGACCCCTTTTCTGACACTGTACCTGAGACAGCTGGGACTGGCAGCACCATGGGTGGGCACCCTGATGGGCACAAAGCACCTGATCGCAGCATTCTGGGCACCCGTGTGCGCCTTTCTGGCCAAGAGCTATAGGAAGCGGAGAGCCCTGCTGATCGGATCTCTGCTGGGAAGCGTGGGAGCATCCCTGCTGATGGTGCTGGTGCCCCCTGTGGATAAGAACCGCGTGCACTTCCCATGTAATGGAAGCTCCGGACTGACCTCCACAGACGCACTGCCTGGAGTGACCCTGCCAGTGAACATCACATCTGCC…	;
RHAG	Q02094	CE06CV-G	CT	Rejected_due_to_low_performance	TRUE	HGNC:10006	6005	ENSG00000112077		HGNC SLC family	SLC42	SLC42A1		HEK-RHAG-WTOE-p3	PD04TR-V	pJTI_R4_Strp_HA_Ct-RHAG_v2	pJTI_R4_Strp_HA_Ct	codon-optimized cDNA	ATGCGGTTCACCTTTCCTCTGATGGCCATCGTGCTGGAGATCGCCATGATCGTGCTGTTCGGCCTGTTTGTGGAGTACGAGACCGACCAGACAGTGCTGGAGCAGCTGAACATCACCAAGCCTACAGACATGGGCATCTTCTTTGAGCTGTACCCACTGTTTCAGGATGTGCACGTGATGATCTTCGTGGGCTTCGGCTTTCTGATGACCTTTCTGAAGAAGTATGGCTTCAGCTCCGTGGGCATCAACCTGCTGGTGGCCGCCCTGGGACTGCAGTGGGGCACAATCGTGCAGGGCATCCTGCAGAGCCAGGGCCAGAAGTTTAATATCGGCATCAAGAACATGATCAATGCCGACTTTTCCGCCGCCACCGTGCTGATCTCTTTCGGCGCCGTGCTG…	;
RHAG	Q02094	CE0241-K	CT	Rejected_due_to_low_performance	TRUE	HGNC:10006	6005	ENSG00000112077		HGNC SLC family	SLC42	SLC42A1		HEK-RHAG-WTOE-p1	PD017P-8	pJTI_R4_Strp_HA_Ct-RHAG	pJTI_R4_Strp_HA_Ct	codon-optimized cDNA	ATGCGGTTCACCTTTCCTCTGATGGCCATCGTGCTGGAGATCGCCATGATCGTGCTGTTCGGCCTGTTTGTGGAGTACGAGACCGACCAGACAGTGCTGGAGCAGCTGAACATCACCAAGCCTACAGACATGGGCATCTTCTTTGAGCTGTACCCACTGTTTCAGGATGTGCACGTGATGATCTTCGTGGGCTTCGGCTTTCTGATGACCTTTCTGAAGAAGTATGGCTTCAGCTCCGTGGGCATCAACCTGCTGGTGGCCGCCCTGGGACTGCAGTGGGGCACAATCGTGCAGGGCATCCTGCAGAGCCAGGGCCAGAAGTTTAATATCGGCATCAAGAACATGATCAATGCCGACTTTTCCGCCGCCACCGTGCTGATCTCTTTCGGCGCCGTGCTG…	;
SFXN4	Q6P4A7	CE026K-S	CT	Rejected_due_to_low_performance	TRUE	HGNC:16088	119559	ENSG00000183605		HGNC SLC family	SLC56	SLC56A4		HEK-SFXN4-WTOE-p1	PD03PZ-C	pJTI_R4_Strp_HA_Ct-SFXN4	pJTI_R4_Strp_HA_Ct	codon-optimized cDNA	ATGAGCCTGGAGCAGGAGGAGGAGACCCAGCCAGGCCGGCTGCTGGGCCGGAGAGACGCCGTGCCAGCCTTCATCGAGCCCAACGTGAGGTTTTGGATCACAGAGCGCCAGTCTTTCATCAGGCGCTTTCTGCAGTGGACCGAGCTGCTGGATCCTACAAACGTGTTCATCTCCGTGGAGTCTATCGAGAACTCCCGGCAGCTGCTGTGCACCAATGAGGACGTGAGCTCCCCAGCCTCCGCCGATCAGAGGATCCAGGAGGCATGGAAGCGGAGCCTGGCAACAGTGCACCCAGACTCTAGCAACCTGATCCCTAAGCTGTTTAGACCAGCCGCCTTCCTGCCCTTTATGGCCCCTACCGTGTTCCTGTCTATGACACCTCTGAAGGGCATCAAGAGC…	;
SLC10A1	Q14973	CE0242-8	CT	Rejected_due_to_low_performance	TRUE	HGNC:10905	6554	ENSG00000100652		HGNC SLC family	SLC10	SLC10A1	CPA_AT	HEK-SLC10A1-WTOE-p1	PD017T-G	pJTI_R4_Strp_HA_Ct-SLC10A1	pJTI_R4_Strp_HA_Ct	codon-optimized cDNA	ATGGAGGCCCACAACGCCAGCGCCCCTTTTAATTTCACACTGCCCCCTAACTTTGGCAAGAGGCCAACCGACCTGGCCCTGTCCGTGATCCTGGTGTTCATGCTGTTCTTTATCATGCTGAGCCTGGGCTGCACAATGGAGTTTTCCAAGATCAAGGCACACCTGTGGAAGCCAAAGGGACTGGCAATCGCCCTGGTGGCCCAGTACGGCATCATGCCTCTGACCGCCTTTGTGCTGGGCAAGGTGTTCCGGCTGAAGAATATCGAGGCCCTGGCAATCCTGGTGTGCGGATGTTCTCCCGGCGGCAACCTGTCTAACGTGTTCAGCCTGGCCATGAAGGGCGACATGAACCTGTCCATCGTGATGACCACATGCTCTACCTTTTGTGCCCTGGGCATG…	;
SLC10A4	Q96EP9	CE0730-P	CT	Rejected_due_to_low_performance	TRUE	HGNC:22980	201780	ENSG00000145248		HGNC SLC family	SLC10	SLC10A4	CPA_AT	HEK-SLC10A4_A1_chim-WTOE-p1	PD052A-9	pJTI_R4_Strp_HA_Ct-SLC10A4_A1_chim	pJTI_R4_Strp_HA_Ct	codon-optimized cDNA	ATGGACGGCAACGATAATGTGACACTGCTGTTCGCCCCCCTGCTGAGGGACAACTACACCCTGGCACCAAATGCAAGCTCCCTGGGACCTGGAACAGATCTGGCCCTGGCACCTGCATCTAGCGCCGGACCTGGCCCAGGACTGTCCCTGGGACCAGGACCTTCTTTCGGCTTTAGCCCAGGACCAACCCCTACACCAGAGCCAACCACATCTGGACTGGCAGGAGGAGCAGCATCCCACGGACCTTCTCCATTCCCAAGACCTTGGGCACCACACGCACTGCCCTTTTGGGACACCCCCCTGAACCACGGCCTGAACGTGTTCGTGGGAGCCGCCCTGTGCATCACAATGCTGGGCCTGGGCTGTACCGTGGATGTGAACCACTTCGGAGCACACGTG…	;
SLC10A5	Q5PT55	CE025A-3	CT	Rejected_due_to_low_performance	TRUE	HGNC:22981	347051	ENSG00000253598		HGNC SLC family	SLC10	SLC10A5	CPA_AT	HEK-SLC10A4-WTOE-p1	PD017X-M	pJTI_R4_Strp_HA_Ct-SLC10A4	pJTI_R4_Strp_HA_Ct	codon-optimized cDNA	ATGATCAGGAAGCTGTTCATCGTGCTGCTGCTGCTGCTGGTGACAATCGAGGAGGCCCGCATGAGCTCCCTGAGCTTTCTGAACATCGAGAAGACAGAGATCCTGTTCTTTACCAAGACAGAGGAGACCATCCTGGTGTCTAGCTCCTACGAGAACAAGCGGCCCAATTCTAGCCACCTGTTCGTGAAGATCGAGGACCCTAAGATCCTGCAGATGGTGAATGTGGCCAAGAAGATCTCCTCTGACGCCACAAACTTTACCATCAATCTGGTGACCGATGAGGAGGGCGAGACAAACGTGACCATCCAGCTGTGGGATAGCGAGGGCAGGCAGGAGCGCCTGATCGAGGAGATCAAGAATGTGAAGGTGAAGGTGCTGAAGCAGAAGGACTCCCTGCTG…	;
SLC10A6	Q3KNW5	CE0266-4	CT	Rejected_due_to_low_performance	TRUE	HGNC:30603	345274	ENSG00000145283		HGNC SLC family	SLC10	SLC10A6	CPA_AT	HEK-SLC10A6-WTOE-p1	PD00M1-A	pJTI_R4_Strp_HA_Ct-SLC10A6	pJTI_R4_Strp_HA_Ct	codon-optimized cDNA	ATGCGGGCCAACTGCAGCTCCTCTAGCGCCTGTCCTGCCAATTCCTCTGAGGAGGAGCTGCCAGTGGGACTGGAGGTGCACGGCAACCTGGAGCTGGTGTTCACCGTGGTGTCTACAGTGATGATGGGCCTGCTGATGTTTTCCCTGGGCTGCTCTGTGGAGATCAGAAAGCTGTGGTCCCACATCCGGAGACCTTGGGGAATCGCAGTGGGACTGCTGTGCCAGTTCGGACTGATGCCCTTCACCGCCTACCTGCTGGCCATCTCTTTCAGCCTGAAGCCAGTGCAGGCCATCGCCGTGCTGATCATGGGCTGCTGTCCCGGCGGCACCATCAGCAATATCTTCACATTTTGGGTGGACGGCGATATGGACCTGTCCATCTCCATGACAACTTGTTCA…	;
SLC12A7	Q9Y666	CE0273-7	CT	Rejected_due_to_low_performance	TRUE	HGNC:10915	10723	ENSG00000113504		HGNC SLC family	SLC12	SLC12A7	APC	HEK-SLC12A7-WTOE-p1	PD0188-R	pJTI_R4_Strp_HA_Ct-SLC12A7	pJTI_R4_Strp_HA_Ct	codon-optimized cDNA	ATGCCTACCAACTTCACAGTGGTGCCAGTGGAGGCACACGCAGACGGAGGAGGCGATGAGACCGCAGAGAGGACAGAGGCACCAGGAACCCCAGAGGGACCAGAGCCCGAGCGCCCTAGCCCAGGCGACGGCAACCCACGGGAGAATTCCCCCTTCCTGAACAATGTGGAGGTGGAGCAGGAGTCCTTCTTTGAGGGCAAGAATATGGCCCTGTTTGAGGAGGAGATGGATTCTAACCCTATGGTGAGCTCCCTGCTGAATAAGCTGGCCAACTATACCAATCTGAGCCAGGGAGTGGTGGAGCACGAGGAGGACGAGGAGTCCCGGAGAAGGGAGGCAAAGGCACCAAGAATGGGCACATTCATCGGCGTGTACCTGCCCTGCCTGCAGAACATCCTG…	;
SLC12A8	A0AV02	CE06W7-S	NT	Rejected_due_to_low_performance	TRUE	HGNC:15595	84561	ENSG00000221955		HGNC SLC family	SLC12	SLC12A8	APC	HEK-SLC12A8-WTOE-p2	PD04X4-R	pJTI_R4_Strp_HA_Nt-SLC12A8	pJTI_R4_Strp_HA_Nt	codon-optimized cDNA	ATGACCCAGATGTCCCAGGTGCAGGAGCTGTTCCACGAGGCAGCACAGCAGGACGCACTGGCACAGCCACAGCCCTGGTGGAAGACACAGCTGTTCATGTGGGAGCCCGTGCTGTTTGGCACCTGGGATGGCGTGTTCACAAGCTGCATGATCAACATCTTCGGCGTGGTGCTGTTTCTGAGAACCGGCTGGCTGGTGGGCAATACAGGCGTGCTGCTGGGCATGTTCCTGGTGTCCTTTGTGATCCTGGTGGCCCTGGTGACCGTGCTGTCTGGCATCGGCGTGGGAGAGAGGAGCTCCATCGGAAGCGGAGGCGTGTACTCCATGATCTCTAGCGTGCTGGGAGGACAGACCGGAGGCACAATCGGCCTGCTGTACGTGTTTGGCCAGTGCGTGGCC…	;
SLC13A2	Q13183	CE025C-T	CT	Rejected_due_to_low_performance	TRUE	HGNC:10917	9058	ENSG00000007216		HGNC SLC family	SLC13	SLC13A2	IT	HEK-SLC13A2-WTOE-p1	PD018C-W	pJTI_R4_Strp_HA_Ct-SLC13A2	pJTI_R4_Strp_HA_Ct	codon-optimized cDNA	ATGGCAACCTGCTGGCAGGCCCTGTGGGCATACCGGTCTTATCTGATCGTGTTCTTTGTGCCTATCCTGCTGCTGCCACTGCCCATCCTGGTGCCAAGCAAGGAGGCCTACTGCGCCTATGCCATCATCCTGATGGCCCTGTTCTGGTGTACAGAGGCCCTGCCACTGGCAGTGACCGCCCTGTTTCCTCTGATCCTGTTCCCAATGATGGGAATCGTGGACGCATCCGAGGTGGCAGTGGAGTACCTGAAGGATTCTAACCTGCTGTTCTTTGGAGGACTGCTGGTGGCAATCGCAGTGGAGCACTGGAATCTGCACAAGCGGATCGCCCTGAGAGTGCTGCTGATCGTGGGCGTGCGGCCTGCACCACTGATCCTGGGCTTTATGCTGGTGACCGCC…	;
SLC16A1	P53985	CE026R-H	CT	Rejected_due_to_low_performance	TRUE	HGNC:10922	6566	ENSG00000155380		HGNC SLC family	SLC16	SLC16A1	MFS	HEK-SLC16A1-WTOE-p1	PD018R-4	pJTI_R4_Strp_HA_Ct-SLC16A1	pJTI_R4_Strp_HA_Ct	codon-optimized cDNA	ATGCCACCTGCAGTGGGAGGACCAGTGGGATATACCCCACCAGACGGAGGATGGGGATGGGCAGTGGTCATCGGCGCCTTCATCTCCATCGGCTTCTCTTACGCCTTTCCCAAGAGCATCACAGTGTTCTTTAAGGAGATCGAGGGCATCTTTCACGCCACCACAAGCGAGGTGTCCTGGATCAGCTCCATCATGCTGGCCGTGATGTATGGCGGCGGCCCCATCTCTAGCATCCTGGTGAATAAGTACGGCTCCCGGATCGTGATGATCGTGGGAGGATGCCTGTCCGGATGTGGACTGATCGCCGCCTCTTTCTGCAACACCGTGCAGCAGCTGTACGTGTGCATCGGCGTGATCGGAGGACTGGGACTGGCCTTCAACCTGAATCCTGCCCTGACA…	;
SLC16A11	Q8NCK7	CE0246-Y	CT	Rejected_due_to_low_performance	TRUE	HGNC:23093	162515	ENSG00000174326		HGNC SLC family	SLC16	SLC16A11	MFS	HEK-SLC16A11-WTOE-p1	PD00KX-4	pJTI_R4_Strp_HA_Ct-SLC16A11	pJTI_R4_Strp_HA_Ct	codon-optimized cDNA	ATGCCTGCCCCACAGAGAAAGCACCGGAGAGGCGGCTTCTCCCACAGGTGCTTTCCCACCCCTCAGACAGCCATGACCCCACAGCCAGCAGGACCACCTGACGGAGGATGGGGCTGGGTGGTGGCCGCCGCCGCCTTCGCCATCAACGGCCTGTCCTACGGACTGCTGCGCTCTCTGGGACTGGCATTCCCAGATCTGGCAGAGCACTTTGACCGGTCTGCCCAGGATACAGCCTGGATCAGCGCCCTGGCCCTGGCCGTGCAGCAGGCCGCCAGCCCCGTGGGCAGCGCCCTGTCCACCAGATGGGGAGCAAGGCCTGTGGTCATGGTGGGAGGCGTGCTGGCATCCCTGGGCTTCGTGTTTTCCGCCTTCGCCTCTGACCTGCTGCACCTGTACCTG…	;
SLC16A14	Q7RTX9	CE036C-H	NT	Rejected_due_to_low_performance	TRUE	HGNC:26417	151473	ENSG00000163053		HGNC SLC family	SLC16	SLC16A14	MFS	HEK-SLC16A14_nco-WTOE-p11	PD0412-6	pJTI_R4_Strp_HA_Nt-SLC16A14_nco	pJTI_R4_Strp_HA_Nt	cDNA	ATGTACACCAGCCACGAGGACATCGGCTATGACTTCGAGGATGGCCCTAAGGATAAGAAGACACTGAAGCCACACCCAAACATCGACGGAGGATGGGCATGGATGATGGTGCTGAGCTCCTTCTTTGTGCACATCCTGATCATGGGCTCCCAGATGGCCCTGGGCGTGCTGAATGTGGAGTGGCTGGAGGAGTTTCACCAGTCTAGGGGCCTGACCGCCTGGGTGTCTAGCCTGAGCATGGGCATCACACTGATCGTGGGCCCCTTCATCGGCCTGTTTATCAACACATGCGGATGTAGGCAGACCGCAATCATCGGAGGACTGGTGAACTCTCTGGGATGGGTGCTGAGCGCCTACGCAGCAAATGTGCACTATCTGTTCATCACCTTTGGCGTGGCA…	;
SLC16A3	O15427	CE00TF-K	CT	Rejected_due_to_low_performance	TRUE	HGNC:10924	9123	ENSG00000141526		HGNC SLC family	SLC16	SLC16A3	MFS	HEK-SLC16A3-WTOE-p1	PD018X-G	pJTI_R4_Strp_HA_Ct-SLC16A3	pJTI_R4_Strp_HA_Ct	codon-optimized cDNA	ATGGGAGGAGCAGTGGTGGACGAGGGACCTACCGGAGTGAAGGCACCAGATGGAGGATGGGGATGGGCCGTGCTGTTCGGATGCTTTGTGATCACAGGCTTCAGCTACGCCTTTCCCAAGGCCGTGTCCGTGTTCTTTAAGGAGCTGATCCAGGAGTTCGGCATCGGCTACTCCGACACCGCCTGGATCAGCTCCATCCTGCTGGCCATGCTGTATGGCACAGGCCCTCTGTGCAGCGTGTGCGTGAACAGGTTTGGATGCAGGCCAGTGATGCTGGTGGGAGGACTGTTCGCAAGCCTGGGAATGGTGGCAGCATCTTTTTGTAGGAGCATCATCCAGGTGTACCTGACCACAGGCGTGATCACCGGACTGGGACTGGCCCTGAACTTCCAGCCATCC…	;
SLC16A4	O15374	CE026S-Z	CT	Rejected_due_to_low_performance	TRUE	HGNC:10925	9122	ENSG00000168679		HGNC SLC family	SLC16	SLC16A4	MFS	HEK-SLC16A4-WTOE-p1	PD018Z-Y	pJTI_R4_Strp_HA_Ct-SLC16A4	pJTI_R4_Strp_HA_Ct	codon-optimized cDNA	ATGCTGAAGCGGGAGGGCAAGGTGCAGCCATACACCAAGACACTGGACGGCGGCTGGGGCTGGATGATCGTGATCCACTTCTTTCTGGTGAACGTGTTTGTGATGGGCATGACCAAGACATTCGCCATCTTCTTTGTGGTGTTTCAGGAGGAGTTCGAGGGCACCAGCGAGCAGATCGGCTGGATCGGCTCCATCATGAGCTCCCTGAGATTCTGCGCAGGACCACTGGTGGCAATCATCTGTGATATCCTGGGCGAGAAGACCACAAGCATCCTGGGCGCCTTTGTGGTGACAGGCGGCTACCTGATCTCTAGCTGGGCCACCAGCATCCCCTTCCTGTGCGTGACAATGGGACTGCTGCCTGGACTGGGATCCGCCTTTCTGTACCAGGTGGCCGCC…	;
SLC16A5	O15375	CE0276-0	CT	Rejected_due_to_low_performance	TRUE	HGNC:10926	9121	ENSG00000170190		HGNC SLC family	SLC16	SLC16A5	MFS	HEK-SLC16A5-WTOE-p1	PD0190-3	pJTI_R4_Strp_HA_Ct-SLC16A5	pJTI_R4_Strp_HA_Ct	codon-optimized cDNA	ATGCCACAGGCCCTGGAGAGGGCAGACGGATCCTGGGCATGGGTGGTGCTGCTGGCAACCATGGTGACACAGGGCCTGACCCTGGGCTTCCCCACATGCATCGGCATCTTCTTTACCGAGCTGCAGTGGGAGTTCCAGGCCTCCAACTCTGAGACCAGCTGGTTTCCTTCCATCCTGACAGCCGTGCTGCACATGGCAGGACCACTGTGCTCCATCCTGGTGGGCAGATTCGGCTGTAGGGTGACAGTGATGCTGGGAGGCGTGCTGGCATCTCTGGGCATGGTGGCCAGCTCCTTTTCTCACAATCTGAGCCAGCTGTACTTCACCGCCGGCTTTATCACAGGCCTGGGCATGTGCTTCAGCTTTCAGTCTAGCATCACCGTGCTGGGCTTCTATTTT…	;
SLC16A9	Q7RTY1	CE025G-9	CT	Rejected_due_to_low_performance	TRUE	HGNC:23520	220963	ENSG00000165449		HGNC SLC family	SLC16	SLC16A9	MFS	HEK-SLC16A9-WTOE-p1	PD0194-S	pJTI_R4_Strp_HA_Ct-SLC16A9	pJTI_R4_Strp_HA_Ct	codon-optimized cDNA	ATGGAGCTGAAGAAGAGCCCAGACGGAGGATGGGGATGGGTCATCGTGTTCGTGAGCTTCCTGACACAGTTCCTGTGCTACGGATCCCCTCTGGCAGTGGGCGTGCTGTATATCGAGTGGCTGGATGCCTTTGGCGAGGGCAAGGGCAAGACCGCATGGGTGGGAAGCCTGGCATCCGGAGTGGGCCTGCTGGCCTCTCCCGTGTGCAGCCTGTGCGTGAGCTCCTTCGGCGCAAGGCCAGTGACCATCTTCTCTGGCTTTATGGTGGCCGGCGGCCTGATGCTGTCTAGCTTCGCCCCTAACATCTACTTTCTGTTCTTTAGCTATGGAATCGTGGTGGGACTGGGATGCGGACTGCTGTACACCGCCACAGTGACCATCACATGTCAGTATTTCGAC…	;
SLC18A1	P54219	CE05X9-K	NT	Rejected_due_to_low_performance	TRUE	HGNC:10934	6570	ENSG00000036565		HGNC SLC family	SLC18	SLC18A1	MFS	HEK-SLC18A1-WTOE-p2	PD04MM-7	pJTI_R4_Strp_HA_Nt-SLC18A1	pJTI_R4_Strp_HA_Nt	codon-optimized cDNA	ATGCTGAGGACCATCCTGGACGCACCACAGAGACTGCTGAAGGAGGGAAGGGCAAGCAGGCAGCTGGTGCTGGTGGTGGTGTTCGTGGCCCTGCTGCTGGACAATATGCTGTTTACCGTGGTGGTGCCAATCGTGCCCACATTCCTGTACGATATGGAGTTTAAGGAGGTGAACAGCTCCCTGCACCTGGGACACGCAGGATCTAGCCCACACGCACTGGCATCTCCTGCCTTCAGCACCATCTTTTCCTTCTTTAACAATAACACAGTGGCAGTGGAGGAGAGCGTGCCATCCGGAATCGCCTGGATGAATGATACCGCATCCACAATCCCACCTCCAGCAACCGAGGCAATCTCTGCCCACAAGAATAACTGCCTGCAGGGAACCGGCTTCCTGGAG…	;
SLC1A5	Q15758	CE00TM-G	CT	Rejected_due_to_low_performance	TRUE	HGNC:10943	6510	ENSG00000105281	5LLM;5LLU;5LM4;5MJU	HGNC SLC family	SLC1	SLC1A5		HEK-SLC1A5-WTOE-p1	PD019R-0	pJTI_R4_Strp_HA_Ct-SLC1A5	pJTI_R4_Strp_HA_Ct	codon-optimized cDNA	ATGGTGGCCGACCCCCCTAGAGATTCCAAGGGACTGGCAGCAGCAGAGCCTACAGCCAACGGCGGCCTGGCCCTGGCCAGCATCGAGGACCAGGGAGCAGCAGCAGGAGGATACTGCGGCTCCAGGGATCAGGTGCGGAGATGTCTGCGCGCCAATCTGCTGGTGCTGCTGACCGTGGTGGCCGTGGTGGCCGGCGTGGCCCTGGGCCTGGGCGTGTCTGGAGCAGGAGGCGCCCTGGCCCTGGGACCTGAGCGGCTGAGCGCCTTCGTGTTTCCAGGAGAGCTGCTGCTGAGGCTGCTGAGGATGATCATCCTGCCTCTGGTGGTGTGCAGCCTGATCGGAGGAGCAGCATCCCTGGACCCAGGCGCCCTGGGCAGACTGGGCGCCTGGGCCCTGCTG…	;
SLC22A12	Q96S37	CE00TN-Y	CT	Rejected_due_to_low_performance	TRUE	HGNC:17989	116085	ENSG00000197891		HGNC SLC family	SLC22	SLC22A12	MFS	HEK-SLC22A12-WTOE-p1	PD01A1-G	pJTI_R4_Strp_HA_Ct-SLC22A12	pJTI_R4_Strp_HA_Ct	codon-optimized cDNA	ATGGCCTTTTCCGAGCTGCTGGACCTGGTGGGAGGACTGGGCCGGTTCCAGGTGCTGCAGACCATGGCCCTGATGGTGAGCATCATGTGGCTGTGCACACAGTCCATGCTGGAGAACTTTAGCGCCGCAGTGCCATCCCACAGATGTTGGGCCCCTCTGCTGGATAATTCTACCGCCCAGGCCAGCATCCTGGGATCTCTGAGCCCTGAGGCCCTGCTGGCAATCAGCATCCCACCTGGACCTAACCAGAGGCCACACCAGTGCCGGCGGTTCCGGCAGCCACAGTGGCAGCTGCTGGACCCCAATGCCACCGCCACATCCTGGTCTGAGGCAGATACCGAGCCATGCGTGGACGGATGGGTGTACGATAGGAGCATCTTCACCTCCACAATCGTGGCC…	;
SLC22A16	Q86VW1	CE0293-C	CT	Rejected_due_to_low_performance	TRUE	HGNC:20302	85413	ENSG00000004809		HGNC SLC family	SLC22	SLC22A16	MFS	HEK-SLC22A16-WTOE-p1	PD01A5-T	pJTI_R4_Strp_HA_Ct-SLC22A16	pJTI_R4_Strp_HA_Ct	codon-optimized cDNA	ATGGGCAGCCGCCACTTCGAGGGCATCTACGACCACGTGGGCCACTTCGGCCGGTTTCAGAGAGTGCTGTATTTCATCTGCGCCTTTCAGAACATCTCTTGTGGCATCCACTACCTGGCCAGCGTGTTCATGGGAGTGACCCCTCACCACGTGTGCAGGCCACCTGGAAACGTGAGCCAGGTGGTGTTTCACAACCACTCCAATTGGTCTCTGGAGGACACAGGCGCCCTGCTGAGCTCCGGACAGAAGGATTACGTGACAGTTCAACTGCAGAATGGTGAGATCTGGGAGCTGAGCAGGTGTTCCCGCAACAAGCGGGAGAATACATCTAGCCTGGGCTACGAGTATACCGGCTCTAAGAAGGAGTTCCCTTGCGTGGACGGCTACATCTATGATCAG…	;
SLC22A20P	A6NK97	CE02NG-K	CT	Rejected_due_to_low_performance	TRUE	HGNC:29867	440044	ENSG00000197847		HGNC SLC family	SLC22	SLC22A20P	MFS	HEK-SLC22A20P-WTOE-p1	PD01A9-V	pJTI_R4_Strp_HA_Ct-SLC22A20P	pJTI_R4_Strp_HA_Ct	codon-optimized cDNA	ATGGCCTTCACCGACCTGCTGGATGCACTGGGAAGCATGGGCCGGTTTCAGCTGAACCACACAGCCCTGCTGCTGCTGCCATGCGGACTGCTGGCATGTCACAACTTCCTGCAGAACTTCACCGCAGCAGTGCCACCTCACCACTGCAGGGGACCAGCAAACCACACCGAGGCCAGCACAAATGACTCCGGAGCATGGCTGAGGGCAACCATCCCTCTGGATCAGCTGGGAGCACCTGAGCCATGTCGGAGATTCACAAAGCCACAGTGGGCCCTGCTGTCCCCAAACAGCTCCATCCCTGGAGCAGCAACCGAGGGATGCAAGGACGGATGGGTGTACAATCGGAGCGTGTTCCCAAGCACCATCGTGATGGAGTGGGACCTGGTGTGCGAGGCACGG…	;
SLC22A23	A1A5C7	CE036W-0	NT	Rejected_due_to_low_performance	TRUE	HGNC:21106	63027	ENSG00000137266		HGNC SLC family	SLC22	SLC22A23	MFS	HEK-SLC22A23-WTOE-p2	PD03T7-1	pJTI_R4_Strp_HA_Nt-SLC22A23	pJTI_R4_Strp_HA_Nt	codon-optimized cDNA	ATGGCCATCGATCGGAGAAGGGAGGCAGCAGGAGGAGGACCAGGCCGCCAGCCTGCACCAGCAGAGGAGAACGGATCTCTGCCACCTGGCGACGCCGCCGCCAGCGCCCCACTGGGAGGAAGGGCAGGCCCAGGAGGAGGAGCCGAGATCCAGCCACTGCCACCACTGCACCCTGGAGGAGGCCCCCACCCTTCTTGCTGTAGCGCCGCAGCAGCACCTTCCCTGCTGCTGCTGGACTACGATGGCTCTGTGCTGCCATTCCTGGGAGGACTGGGAGGAGGATATCAGAAGACACTGGTGCTGCTGACCTGGATCCCCGCCCTGTTCATCGGCTTTAGCCAGTTCTCTGACAGCTTCCTGCTGGATCAGCCTAACTTTTGGTGCAGGGGAGCAGGCAAG…	;
SLC22A24	Q8N4F4	CE075B-W	NT	Rejected_due_to_low_performance	TRUE	HGNC:28542	283238	ENSG00000197658		HGNC SLC family	SLC22	SLC22A24	MFS	HEK-SLC22A24-WTOE-p2	PD0538-3	pJTI_R4_Strp_HA_Nt-SLC22A24	pJTI_R4_Strp_HA_Nt	codon-optimized cDNA	ATGGGCTTCGACGTGCTGCTGGATCAAGTGGGCGGCATGGGCAGGTTTCAGATCTGCCTGATCGCCTTCTTTTGTATCACAAACATCCTGCTGTTCCCCAACATCGTGCTGGAGAATTTCACCGCCTTTACACCTTCTCACAGGTGCTGGGTGCCACTGCTGGACAACGATTCCGTGTCTGACAATGATACCGGCACACTGAGCAAGGACGATCTGCTGCGCATCAGCATCCCCCTGGACTCCAACCTGCGGCCTCAGAAGTGTCAGAGATTCATCCACCCACAGTGGCAGCTGCTGCACCTGAATGGCACCTTTCCCAACACAAATGAGCCAGACACCGAGCCTTGCGTGGACGGATGGGTGTACGATCGGAGCTCCTTCCTGAGCACCATCGTGACA…	;
SLC22A25	Q6T423	CE06W8-9	NT	Rejected_due_to_low_performance	TRUE	HGNC:32935	387601	ENSG00000196600		HGNC SLC family	SLC22	SLC22A25	MFS	HEK-SLC22A25-WTOE-p2	PD04X6-5	pJTI_R4_Strp_HA_Nt-SLC22A25	pJTI_R4_Strp_HA_Nt	codon-optimized cDNA	ATGGCCTTTCAGGACCTGCTGGATCAAGTGGGAGGACTGGGCCGGTTCCAGATCCTGCAGATGGTGTTTCTGATCATGTTCAACGTGATCGTGTACCACCAGACCCAGCTGGAGAATTTCGCCGCCTTTATCCTGGACCACAGATGCTGGGTGCACATCCTGGACAACGATACCATCCCAGACAATGATCCAGGCACACTGAGCCAGGACGCACTGCTGAGGATCTCTATCCCATTTGATAGCAACCTGCGCCCCGAGAAGTGTCGGAGATTCGTGCACCCTCAGTGGAAGCTGATCCACCTGAACGGCACCTTTCCAAATACATCCGAGCCTGACACAGAGCCATGCGTGGACGGCTGGGTGTACGATCAGAGCTCCTTCCCCTCTACCATCGTGACA…	;
SLC22A31	A6NKX4	CE0294-5	CT	Rejected_due_to_low_performance	TRUE	HGNC:27091	146429	ENSG00000259803		HGNC SLC family	SLC22	SLC22A31	MFS	HEK-SLC22A31-WTOE-p1	PD01AF-R	pJTI_R4_Strp_HA_Ct-SLC22A31	pJTI_R4_Strp_HA_Ct	codon-optimized cDNA	ATGGAGCAGGAGGCACGCGTGCTGAGGGCAGCAGGAGGCTTCGGAAGAGCACGGAGACTGCTGGCATCCGCCTCTTGGGTGCCATGCATCGTGCTGGGCCTGGTGCTGAGCTCCGAGGAGCTGCTGACCGCACAGCCAGCACCTCACTGTAGGCCAGACCCCACACTGCTGCCACCTGCCCTGAGAGCCCTGAGGGGACCCGCCCTGCTGGATGCAGCAATCCCAAGACTGGGACCTACCAGGGCACCAGCAGAGGCCCTGGGCGTGCTGAGCCCATCCTACCTGGCACCTCTGACAAGGGCACCTAGGCCATCTAGCTGGGCATCTTGCAGCGGAGCAGCAGCAGGACCTACCTGGAACCTGGTGTGCGGCGACGGATGGAAGGTGCCACTGGAGCAG…	;
SLC22A7	Q9Y694	CE00TR-M	CT	Rejected_due_to_low_performance	TRUE	HGNC:10971	10864	ENSG00000137204		HGNC SLC family	SLC22	SLC22A7	MFS	HEK-SLC22A7-WTOE-p1	PD01AK-1	pJTI_R4_Strp_HA_Ct-SLC22A7	pJTI_R4_Strp_HA_Ct	codon-optimized cDNA	ATGGGCTTCGAGGAGCTGCTGGAGCAAGTGGGAGGATTTGGACCATTCCAGCTGAGGAACGTGGCCCTGCTGGCCCTGCCTCGGGTGCTGCTGCCACTGCACTTTCTGCTGCCCATCTTCCTGGCCGCCGTGCCTGCACACAGGTGCGCACTGCCAGGAGCCCCTGCCAACTTTAGCCACCAGGACGTGTGGCTGGAGGCACACCTGCCAAGAGAGCCAGATGGCACACTGAGCTCCTGTCTGAGGTTCGCCTACCCCCAGGCCCTGCCTAATACCACACTGGGCGAGGAGAGACAGTCCAGGGGAGAGCTGGAGGACGAGCCAGCAACCGTGCCATGCTCCCAGGGCTGGGAGTATGATCACTCTGAGTTCTCTAGCACAATCGCCACCGAGTCCCAG…	;
SLC24A1	O60721	CE02A1-N	CT	Rejected_due_to_low_performance	TRUE	HGNC:10975	9187	ENSG00000074621		HGNC SLC family	SLC24	SLC24A1		HEK-SLC24A1-WTOE-p1	PD01AT-U	pJTI_R4_Strp_HA_Ct-SLC24A1	pJTI_R4_Strp_HA_Ct	codon-optimized cDNA	ATGGGCAAGCTGATCCGGATGGGCCCCCAGGAGAGATGGCTGCTGAGGACAAAGCGCCTGCACTGGTCCAGACTGCTGTTCCTGCTGGGCATGCTGATCATCGGCTCTACCTATCAGCACCTGCGGAGACCCAGAGGACTGAGCTCCCTGTGGGCAGCCGTGTCTAGCCACCAGCCTATCAAGCTGGCCTCTAGGGACCTGTCCTCTGAGGAGATGATGATGATGAGCTCCTCTCCTAGCAAGCCAAGCTCCGAGATGGGCGGCAAGATGCTGGTGCCTCAGGCAAGCGTGGGATCCGATGAGGCCACCCTGTCCATGACAGTGGAGAACATCCCCTCTATGCCTAAGAGGACCGCCAAGATGATCCCTACCACAACCAAGAACAATTACTCCCCAACC…	;
SLC24A4	Q8NFF2	CE027X-P	CT	Rejected_due_to_low_performance	TRUE	HGNC:10978	123041	ENSG00000140090		HGNC SLC family	SLC24	SLC24A4		HEK-SLC24A4-WTOE-p1	PD01AX-2	pJTI_R4_Strp_HA_Ct-SLC24A4	pJTI_R4_Strp_HA_Ct	codon-optimized cDNA	ATGGCCCTGAGAGGCACCCTGAGGCCACTGAAGGTGCGGAGAAGGCGCGAGATGCTGCCACAGCAAGTGGGATTCGTGTGCGCCGTGCTGGCCCTGGTGTGCTGTGCCTCTGGCCTGTTTGGAAGCCTGGGACACAAGACCGCATCCGCCTCTAAGCGGGTGCTGCCTGACACATGGCGGAACAGAAAGCTGATGGCCCCAGTGAACGGCACCCAGACAGCCAAGAATTGTACCGACCCTGCCATCCACGAGTTCCCAACAGATCTGTTTAGCAATAAGGAGAGACAGCACGGAGCCGTGCTGCTGCACATCCTGGGCGCCCTGTACATGTTCTATGCCCTGGCCATCGTGTGCGACGATTTCTTTGTGCCCTCTCTGGAGAAGATCTGTGAGAGGCTG…	;
SLC25A10	Q9UBX3	CE06EE-W	CT	Rejected_due_to_low_performance	TRUE	HGNC:10980	1468	ENSG00000183048		HGNC SLC family	SLC25	SLC25A10		HEK-SLC25A10-WTOE-p3	PD04VF-A	pJTI_R4_Strp_HA_Ct-SLC25A10_v2	pJTI_R4_Strp_HA_Ct	codon-optimized cDNA	ATGGCAGCAGAGGCAAGGGTGTCTAGGTGGTACTTCGGAGGACTGGCAAGCTGCGGAGCAGCATGCTGTACACACCCACTGGACCTGCTGAAGGTGCACCTGCAGACCCAGCAGGAGGTGAAGCTGAGGATGACAGGCATGGCCCTGCGGGTGGTGAGAACCGATGGCATCCTGGCCCTGTATTCCGGACTGTCTGCCAGCCTGTGCAGGCAGATGACCTACTCTCTGACAAGATTTGCCATCTATGAGACAGTGCGGGACAGAGTGGCAAAGGGATCCCAGGGACCACTGCCTTTCCACGAGAAGGTGCTGCTGGGATCCGTGTCTGGACTGGCAGGAGGATTTGTGGGAACCCCTGCAGACCTGGTGAACGTGCGGATGCAGAATGATGTGAAGCTG…	;
SLC25A12	O75746	CE035M-B	NT	Rejected_due_to_low_performance	TRUE	HGNC:10982	8604	ENSG00000115840	4P5X;4P60	HGNC SLC family	SLC25	SLC25A12		HEK-SLC25A12-WTOE-p2	PD03S4-1	pJTI_R4_Strp_HA_Nt-SLC25A12	pJTI_R4_Strp_HA_Nt	codon-optimized cDNA	ATGGCCGTGAAGGTGCAGACCACAAAGAGGGGCGACCCACACGAGCTGCGCAACATCTTCCTGCAGTACGCCAGCACCGAGGTGGACGGCGAGAGGTATATGACACCCGAGGATTTTGTGCAGCGGTACCTGGGCCTGTATAATGATCCCAACTCCAATCCTAAGATCGTGCAGCTGCTGGCAGGAGTGGCAGACCAGACCAAGGATGGCCTGATCTCTTACCAGGAGTTCCTGGCCTTTGAGTCCGTGCTGTGCGCCCCTGACTCTATGTTCATCGTGGCCTTCCAGCTGTTTGATAAGTCCGGCAACGGCGAGGTGACCTTTGAGAATGTGAAGGAGATCTTCGGCCAGACAATCATCCACCACCACATCCCCTTCAACTGGGACTGTGAGTTTATC…	;
SLC25A13	Q9UJS0	CE02AF-U	CT	Rejected_due_to_low_performance	TRUE	HGNC:10983	10165	ENSG00000004864	4P5W	HGNC SLC family	SLC25	SLC25A13		HEK-SLC25A13-WTOE-p1	PD01B2-A	pJTI_R4_Strp_HA_Ct-SLC25A13	pJTI_R4_Strp_HA_Ct	codon-optimized cDNA	ATGGCAGCAGCAAAGGTGGCCCTGACCAAGAGGGCCGATCCTGCCGAGCTGCGCACAATCTTCCTGAAGTACGCCAGCATCGAGAAGAACGGCGAGTTCTTTATGTCCCCAAATGACTTTGTGACCCGGTATCTGAACATCTTCGGCGAGTCTCAGCCCAATCCTAAGACCGTGGAGCTGCTGAGCGGAGTGGTGGACCAGACAAAGGATGGCCTGATCTCCTTCCAGGAGTTTGTGGCCTTCGAGTCTGTGCTGTGCGCCCCAGACGCCCTGTTTATGGTGGCCTTTCAGCTGTTCGATAAGGCCGGCAAGGGCGAGGTGACCTTCGAGGACGTGAAGCAGGTGTTTGGCCAGACCACAATCCACCAGCACATCCCCTTCAACTGGGATAGCGAGTTC…	;
SLC25A15	Q9Y619	CE027Z-R	CT	Rejected_due_to_low_performance	TRUE	HGNC:10985	10166	ENSG00000102743		HGNC SLC family	SLC25	SLC25A15		HEK-SLC25A15-WTOE-p1	PD01B4-G	pJTI_R4_Strp_HA_Ct-SLC25A15	pJTI_R4_Strp_HA_Ct	codon-optimized cDNA	ATGAAGAGCAACCCTGCCATCCAGGCCGCCATCGACCTGACCGCAGGAGCAGCAGGAGGAACCGCATGCGTGCTGACAGGCCAGCCTTTCGATACCATGAAGGTGAAGATGCAGACATTTCCAGACCTGTACCGGGGCCTGACCGATTGCTGTCTGAAGACATACTCTCAAGTGGGCTTCAGAGGCTTTTATAAGGGCACATCTCCGGCTTTGATAGCTAACATCGCTGAGAATAGCGTGCTGTTCATGTGCTATGGCTTTTGTCAGCAGGTGGTGAGGAAGGTGGCCGGCCTGGACAAGCAGGCCAAGCTGTCCGATCTGCAGAACGCAGCAGCAGGAAGCTTCGCCTCCGCCTTTGCCGCCCTGGTGCTGTGCCCAACCGAGCTGGTGAAGTGTCGG…	;
SLC25A17	O43808	CE06E7-Z	CT	Rejected_due_to_low_performance	TRUE	HGNC:10987	10478	ENSG00000100372		HGNC SLC family	SLC25	SLC25A17		HEK-SLC25A17-WTOE-p3	PD04VG-X	pJTI_R4_Strp_HA_Ct-SLC25A17_v2	pJTI_R4_Strp_HA_Ct	codon-optimized cDNA	ATGGCCTCCGTGCTGTCTTACGAGAGCCTGGTGCACGCAGTGGCAGGAGCAGTGGGCTCCGTGACCGCCATGACAGTGTTCTTTCCACTGGACACCGCAAGGCTGAGGCTGCAGGTGGATGAGAAGCGGAAGTCTAAGACCACACACATGGTGCTGCTGGAGATCATCAAGGAGGAGGGCCTGCTGGCCCCCTATAGAGGCTGGTTTCCTGTGATCAGCTCCCTGTGCTGTAGCAACTTCGTGTACTTTTATACATTCAATTCCCTGAAGGCCCTGTGGGTGAAGGGCCAGCACTCCACCACAGGCAAGGACCTGGTGGTGGGATTCGTGGCAGGAGTGGTGAACGTGCTGCTGACCACACCCCTGTGGGTGGTGAATACCAGGCTGAAGCTGCAGGGC…	;
SLC25A28	Q96A46	CE07G5-P	CT	Rejected_due_to_low_performance	TRUE	HGNC:23472	81894	ENSG00000155287		HGNC SLC family	SLC25	SLC25A28		HEK-SLC25A28-WTOE-p1c1	PD01BH-P	pJTI_R4_Strp_HA_Ct-SLC25A28	pJTI_R4_Strp_HA_Ct	codon-optimized cDNA	ATGGAGCTGGAGGGAAGGGGAGCAGGAGGAGTGGCAGGAGGCCCTGCCGCCGGCCCAGGCCGCTCTCCCGGCGAGAGCGCCCTGCTGGACGGCTGGCTGCAGCGGGGCGTGGGCAGAGGCGCCGGCGGCGGCGAGGCCGGCGCCTGCAGGCCACCTGTGCGCCAGGACCCTGATAGCGGCCCAGATTACGAGGCCCTGCCAGCAGGAGCAACCGTGACCACACACATGGTGGCAGGAGCAGTGGCAGGAATCCTGGAGCACTGCGTGATGTACCCTATCGACTGCGTGAAGACCAGGATGCAGTCCCTGCAGCCAGATCCAGCAGCAAGGTATCGCAACGTGCTGGAGGCCCTGTGGCGGATCATCAGAACAGAGGGACTGTGGAGGCCAATGAGGGGC…	;
SLC25A30	Q5SVS4	CE05XN-S	NT	Rejected_due_to_low_performance	TRUE	HGNC:27371	253512	ENSG00000174032		HGNC SLC family	SLC25	SLC25A30		HEK-SLC25A30-WTOE-p2	PD04N1-G	pJTI_R4_Strp_HA_Nt-SLC25A30	pJTI_R4_Strp_HA_Nt	codon-optimized cDNA	ATGTCCGCCCTGAACTGGAAGCCTTTCGTGTACGGAGGACTGGCATCTATCACCGCAGAGTGCGGCACATTTCCAATCGACCTGACCAAGACAAGACTGCAGATCCAGGGCCAGACCAATGATGCCAAGTTCAAGGAGATCCGGTACAGAGGAATGCTGCACGCACTGGTGCGGATCGGAAGAGAGGAGGGCCTGAAGGCCCTGTATTCCGGAATCGCACCAGCAATGCTGAGGCAGGCCTCTTACGGCACCATCAAGATCGGCACATATCAGAGCCTGAAGAGACTGTTCATCGAGAGGCCCGAGGACGAGACCCTGCCTATCAACGTGATCTGTGGCATCCTGAGCGGCGTGATCAGCTCCACCATCGCCAACCCCACAGATGTGCTGAAGATCCGC…	;
SLC25A31	Q9H0C2	CE028W-V	CT	Rejected_due_to_low_performance	TRUE	HGNC:25319	83447	ENSG00000151475		HGNC SLC family	SLC25	SLC25A31		HEK-SLC25A31-WTOE-p1	PD01BP-1	pJTI_R4_Strp_HA_Ct-SLC25A31	pJTI_R4_Strp_HA_Ct	codon-optimized cDNA	ATGCACCGCGAGCCAGCCAAGAAGAAGGCCGAGAAGCGGCTGTTCGACGCCAGCTCCTTTGGCAAGGATCTGCTGGCAGGAGGAGTGGCAGCAGCCGTGAGCAAGACCGCCGTGGCCCCCATCGAGAGAGTGAAGCTGCTGCTGCAGGTGCAGGCCTCTAGCAAGCAGATCAGCCCAGAGGCCAGGTATAAGGGCATGGTGGACTGCCTGGTGAGAATCCCCAGGGAGCAGGGCTTCTTTTCCTTCTGGCGCGGCAACCTGGCCAATGTGATCCGGTATTTTCCTACACAGGCCCTGAACTTCGCCTTTAAGGATAAGTACAAGCAGCTGTTCATGTCCGGCGTGAACAAGGAGAAGCAGTTCTGGAGATGGTTTCTGGCCAATCTGGCATCTGGAGGA…	;
SLC25A34	Q6PIV7	CE02A5-R	CT	Rejected_due_to_low_performance	TRUE	HGNC:27653	284723	ENSG00000162461		HGNC SLC family	SLC25	SLC25A34		HEK-SLC25A34-WTOE-p1	PD01BT-B	pJTI_R4_Strp_HA_Ct-SLC25A34	pJTI_R4_Strp_HA_Ct	codon-optimized cDNA	ATGGAGACCGTGCCACCTGCAGTGGACCTGGTGCTGGGAGCATCTGCCTGCTGTCTGGCATGCGTGTTCACCAACCCCCTGGAGGTGGTGAAGACACGGCTGCAGCTGCAGGGAGAGCTGCAGGCAAGGGGCACATACCCAAGACCCTATCACGGCTTTATCGCAAGCGTGGCAGCAGTGGCAAGGGCAGATGGACTGTGGGGACTGCAGAAGGGACTGGCAGCAGGACTGCTGTACCAGGGCCTGATGAATGGCGTGCGCTTCTACTGCTATAGCCTGGCCTGTCAGGCAGGACTGACCCAGCAGCCAGGAGGAACAGTGGTGGCAGGAGCAGTGGCAGGCGCCCTGGGAGCCTTTGTGGGCTCCCCCGCCTATCTGATCAAGACCCAGCTGCAGGCA…	;
SLC25A37	Q9NYZ2	CE0282-1	CT	Rejected_due_to_low_performance	TRUE	HGNC:29786	51312	ENSG00000147454		HGNC SLC family	SLC25	SLC25A37		HEK-SLC25A37-WTOE-p1	PD01BX-U	pJTI_R4_Strp_HA_Ct-SLC25A37	pJTI_R4_Strp_HA_Ct	codon-optimized cDNA	ATGGAGCTGCGGAGCGGATCCGTGGGATCCCAGGCAGTGGCACGGAGAATGGACGGCGATTCTAGAGACGGAGGAGGAGGCAAGGATGCAACCGGATCCGAGGACTACGAGAACCTGCCCACATCTGCCAGCGTGTCCACCCACATGACAGCAGGAGCAATGGCAGGAATCCTGGAGCACAGCGTGATGTATCCTGTGGATTCCGTGAAGACCAGGATGCAGTCTCTGAGCCCCGACCCTAAGGCCCAGTACACCAGCATCTATGGCGCCCTGAAGAAGATCATGCGCACAGAGGGCTTTTGGAGGCCTCTGCGCGGCGTGAATGTGATGATCATGGGAGCAGGACCAGCACACGCCATGTACTTTGCCTGCTATGAGAACATGAAGAGGACCCTGAAT…	;
SLC25A37	Q9NYZ2	CE035P-Q	NT	Rejected_due_to_low_performance	TRUE	HGNC:29786	51312	ENSG00000147454		HGNC SLC family	SLC25	SLC25A37		HEK-SLC25A37-WTOE-p2	PD03S6-E	pJTI_R4_Strp_HA_Nt-SLC25A37	pJTI_R4_Strp_HA_Nt	codon-optimized cDNA	ATGGAGCTGCGGAGCGGATCCGTGGGATCCCAGGCAGTGGCACGGAGAATGGACGGCGATTCTAGAGACGGAGGAGGAGGCAAGGATGCAACCGGATCCGAGGACTACGAGAACCTGCCCACATCTGCCAGCGTGTCCACCCACATGACAGCAGGAGCAATGGCAGGAATCCTGGAGCACAGCGTGATGTATCCTGTGGATTCCGTGAAGACCAGGATGCAGTCTCTGAGCCCCGACCCTAAGGCCCAGTACACCAGCATCTATGGCGCCCTGAAGAAGATCATGCGCACAGAGGGCTTTTGGAGGCCTCTGCGCGGCGTGAATGTGATGATCATGGGAGCAGGACCAGCACACGCCATGTACTTTGCCTGCTATGAGAACATGAAGAGGACCCTGAAT…	;
SLC25A4	P12235	CE029A-Q	CT	Rejected_due_to_low_performance	TRUE	HGNC:10990	291	ENSG00000151729		HGNC SLC family	SLC25	SLC25A4		HEK-SLC25A4-WTOE-p1	PD01C1-2	pJTI_R4_Strp_HA_Ct-SLC25A4	pJTI_R4_Strp_HA_Ct	codon-optimized cDNA	ATGGGCGACCACGCCTGGTCCTTCCTGAAGGATTTTCTGGCAGGAGGAGTGGCAGCAGCCGTGTCTAAGACCGCCGTGGCCCCCATCGAGAGAGTGAAGCTGCTGCTGCAGGTGCAGCACGCCAGCAAGCAGATCTCCGCCGAGAAGCAGTATAAGGGCATCATCGATTGCGTGGTGAGGATCCCAAAGGAGCAGGGCTTCCTGAGCTTTTGGCGCGGCAACCTGGCCAATGTCATACGCTACTTCCCCACACAGGCCCTGAACTTCGCCTTTAAGGATAAGTACAAGCAGCTGTTTCTGGGCGGCGTGGACAGACACAAGCAGTTCTGGAGGTATTTTGCCGGCAATCTGGCATCCGGAGGAGCAGCAGGAGCCACCTCTCTGTGCTTCGTGTACCCT…	;
SLC25A43	Q8WUT9	CE00TZ-N	CT	Rejected_due_to_low_performance	TRUE	HGNC:30557	203427	ENSG00000077713		HGNC SLC family	SLC25	SLC25A43		HEK-SLC25A43-WTOE-p1	PD01C5-A	pJTI_R4_Strp_HA_Ct-SLC25A43	pJTI_R4_Strp_HA_Ct	codon-optimized cDNA	ATGGCCACATGGCGGAGAGACGGCAGGCTGACCGGAGGACAGCGCCTGCTGTGCGCAGGACTGGCCGGCACACTGTCTCTGAGCCTGACCGCACCTCTGGAGCTGGCAACAGTGCTGGCACAAGTGGGAGTGGTGCGGGGACACGCCAGAGGCCCATGGGCCACCGGCCACAGGGTGTGGCGCGCCGAGGGACTGAGGGCCCTGTGGAAGGGAAACGCAGTGGCATGCCTGAGGCTGTTCCCTTGTTCCGCCGTGCAGCTGGCCGCCTACAGGAAGTTCGTGGTGCTGTTTACAGACGATCTGGGCCACATCTCTCAGTGGAGCTCCATCATGGCAGGATCTCTGGCAGGAATGGTGAGCACCATCGTGACATACCCAACCGACCTGATCAAGACCCGG…	;
SLC25A44	Q96H78	CE06WA-N	NT	Rejected_due_to_low_performance	TRUE	HGNC:29036	9673	ENSG00000160785		HGNC SLC family	SLC25	SLC25A44		HEK-SLC25A44-WTOE-p2	PD04X8-W	pJTI_R4_Strp_HA_Nt-SLC25A44	pJTI_R4_Strp_HA_Nt	codon-optimized cDNA	ATGGAGGACAAGAGGAACATCCAGATCATCGAGTGGGAGCACCTGGATAAGAAGAAGTTCTACGTGTTCGGCGTGGCCATGACCATGATGATCCGGGTGAGCGTGTACCCTTTCACCCTGATCCGGACAAGACTGCAGGTGCAGAAGGGCAAGAGCCTGTACCACGGCACCTTCGACGCCTTTATCAAGATCCTGAGGGCCGATGGCATCACAGGCCTGTATCGCGGCTTCCTGGTGAACACCTTTACACTGATCAGCGGCCAGTGCTACGTGACCACATATGAGCTGACCCGGAAGTTTGTGGCCGACTACAGCCAGTCCAATACAGTGAAGTCCCTGGTGGCAGGAGGATCTGCCAGCCTGGTGGCCCAGTCCATCACCGTGCCAATCGATGTGGTG…	;
SLC25A45	Q8N413	CE0371-K	NT	Rejected_due_to_low_performance	TRUE	HGNC:27442	283130	ENSG00000162241		HGNC SLC family	SLC25	SLC25A45		HEK-SLC25A45-WTOE-p2	PD03TB-7	pJTI_R4_Strp_HA_Nt-SLC25A45	pJTI_R4_Strp_HA_Nt	codon-optimized cDNA	ATGCCAGTGGAGGAGTTCGTGGCCGGCTGGATCTCCGGCGCCCTGGGACTGGTGCTGGGACACCCCTTTGACACCGTGAAGGTGCGCCTGCAGACACAGACCACATACCGGGGCATCGTGGATTGCATGGTGAAGATCTATCGCCACGAGTCTCTGCTGGGCTTCTTTAAGGGCATGTCCTTCCCCATCGCCTCTATCGCCGTGGTGAACAGCGTGCTGTTTGGCGTGTACTCCAATACCCTGCTGGTGCTGACCGCCACATCTCACCAGGAGAGGAGAGCACAGCCACCTAGCTACATGCACATCTTTTTGGCAGGTTGCACGGGTGGATTTCTGCAGGCCTATTGTCTGGCCCCTTTCGACCTGATCAAGGTGAGACTGCAGAACCAGACAGAGCCA…	;
SLC25A47	Q6Q0C1	CE029B-U	CT	Rejected_due_to_low_performance	TRUE	HGNC:20115	283600	ENSG00000140107		HGNC SLC family	SLC25	SLC25A47		HEK-SLC25A47-WTOE-p1	PD01C9-3	pJTI_R4_Strp_HA_Ct-SLC25A47	pJTI_R4_Strp_HA_Ct	codon-optimized cDNA	ATGGACTTCGTGGCAGGAGCAATCGGAGGCGTGTGCGGCGTGGCCGTGGGCTACCCCCTGGATACCGTGAAGGTGAGGATCCAGACCGAGCCTAAGTATACAGGCATCTGGCACTGCGTGCGGGACACATACCACCGGGAGAGAGTGTGGGGCTTCTATAGAGGACTGTCCCTGCCCGTGTGCACCGTGTCCCTGGTGAGCTCCGTGTCTTTTGGCACATACCGCCACTGCCTGGCCCACATCTGTAGGCTGCGCTATGGCAACCCAGACGCCAAGCCCACCAAGGCCGATATCACACTGAGCGGATGTGCATCCGGACTGGTGAGGGTGTTTCTGACCTCTCCCACAGAGGTGGCCAAGGTGCGCCTGCAGACCCAGACACAGGCCCAGAAGCAGCAG…	;
SLC25A51	Q9H1U9	CE05Z3-E	CT	Rejected_due_to_low_performance	TRUE	HGNC:23323	92014	ENSG00000122696		HGNC SLC family	SLC25	SLC25A51		HEK-SLC25A51-WTOE-p3	PD04NC-Z	pJTI_R4_Strp_HA_Ct-SLC25A51_v2	pJTI_R4_Strp_HA_Ct	codon-optimized cDNA	ATGATGGACTCTGAGGCCCACGAGAAGAGGCCCCCTATCCTGACAAGCTCCAAGCAGGATATCAGCCCTCACATCACCAACGTGGGCGAGATGAAGCACTACCTGTGCGGCTGCTGTGCCGCCTTCAACAATGTGGCCATCACATTTCCAATCCAGAAGGTGCTGTTCAGGCAGCAGCTGTACGGCATCAAGACCAGGGACGCAATCCTGCAGCTGAGGAGAGATGGCTTTCGGAATCTGTATAGAGGCATCCTGCCACCCCTGATGCAGAAGACCACAACCCTGGCCCTGATGTTCGGCCTGTACGAGGACCTGAGCTGTCTGCTGCACAAGCACGTGTCCGCCCCAGAGTTTGCCACATCTGGAGTGGCAGCCGTGCTGGCAGGAACAACCGAGGCC…	;
SLC25A52	Q3SY17	CE02AP-8	CT	Rejected_due_to_low_performance	TRUE	HGNC:23324	147407	ENSG00000141437		HGNC SLC family	SLC25	SLC25A52		HEK-SLC25A52-WTOE-p1	PD01CE-S	pJTI_R4_Strp_HA_Ct-SLC25A52	pJTI_R4_Strp_HA_Ct	codon-optimized cDNA	ATGATCGACAGCGAGGCACACGAGAAGAGGCCACCTATCCTGACAAGCTCCAAGCAGGATATCTCCCCTCACATCACCAACGTGGGCGAGATGAAGCACTACCTGTGCGGCTGCTGTGCCGCCTTCAACAATGTGGCCATCACATACCCAATCCAGAAGGTGCTGTTTCGGCAGCAGCTGTATGGCATCAAGACCAGAGACGCCGTGCTGCAGCTGCGGAGAGATGGCTTCCGGAATCTGTACAGAGGCATCCTGCCACCCCTGATGCAGAAGACCACAACCCTGGCCCTGATGTTTGGCCTGTATGAGGACCTGTCCTGCCTGCTGAGGAAGCACGTGCGCGCACCAGAGTTCGCAACACACGGAGTGGCAGCCGTGCTGGCAGGAACAGCCGAGGCC…	;
SLC25A53	Q5H9E4	CE02B4-N	CT	Rejected_due_to_low_performance	TRUE	HGNC:31894	401612	ENSG00000269743		HGNC SLC family	SLC25	SLC25A53		HEK-SLC25A53-WTOE-p1	PD01CF-9	pJTI_R4_Strp_HA_Ct-SLC25A53	pJTI_R4_Strp_HA_Ct	codon-optimized cDNA	ATGGGCGAGCAGAACCACAGCCCAGGCAAGGAGCTGCAGCACAGGACCAGAGCAGAGGCACCTGGCAAGAAGAGCTGGCACTCCCAGGCATACGCACTGGGAGCCGTGAGCAATTTCATGTCCACCTTCCTGACATTTCCAATCTATAAGGTGGTGTTTCGGCAGCAGATCCACGCCATGGCCGTGTCCGAGGCCGTGCGGCAGCTGTGGCACGAGGGACCTCAGTACTTCTATAGAGGCATCTACCCCCCTCTGCTGTCTAAGACCCTGCAGGGCACACTGCTGTTCGGCACCTATGACTCCCTGCTGTGCTTTCTGTCTCCAGTGGGACCACACACACTGGGACACAGATGGGCCGCCGGCCTGATGTCTGGAGTGGTGGAGGCAGTGGCCCTGAGC…	;
SLC25A6	P12236	CE06CZ-M	CT	Rejected_due_to_low_performance	TRUE	HGNC:10992	293	ENSG00000169100		HGNC SLC family	SLC25	SLC25A6		HEK-SLC25A6-WTOE-p3	PD04V0-5	pJTI_R4_Strp_HA_Ct-SLC25A6_v2	pJTI_R4_Strp_HA_Ct	codon-optimized cDNA	ATGACCGAGCAGGCCATCAGCTTCGCCAAGGATTTTCTGGCAGGAGGAATCGCAGCAGCAATCTCCAAGACAGCAGTGGCCCCCATCGAGAGAGTGAAGCTGCTGCTGCAGGTGCAGCACGCCTCCAAGCAGATCGCCGCCGACAAGCAGTATAAGGGCATCGTGGATTGCATCGTGAGGATCCCAAAGGAGCAGGGCGTGCTGTCTTTCTGGAGAGGCAACCTGGCCAATGTGATCAGGTATTTTCCCACCCAGGCCCTGAACTTCGCCTTTAAGGATAAGTACAAGCAGATCTTCCTGGGCGGCGTGGACAAGCACACCCAGTTCTGGAGGTATTTTGCCGGCAATCTGGCATCTGGAGGAGCAGCAGGAGCCACAAGCCTGTGCTTCGTGTACCCT…	;
SLC26A10	Q8NG04	CE06WB-H	NT	Rejected_due_to_low_performance	TRUE	HGNC:14470	65012	ENSG00000135502		HGNC SLC family	SLC26	SLC26A10	APC	HEK-SLC26A10-WTOE-p2	PD04X9-E	pJTI_R4_Strp_HA_Nt-SLC26A10	pJTI_R4_Strp_HA_Nt	codon-optimized cDNA	ATGCGCCTGGACCTGGCCTCCCTGATGTCTGCCCCAAAGAGCCTGGGCTCCGCCTTCAAGTCTTGGAGGCTGGATAAGGCACCAAGCCCACAGCACACCTTCCCATCCACATCTATCCCAGGAATGGCCTTTGCCCTGCTGGCAAGCGTGCCACCCGTGTTCGGCCTGTACACCTCCTTCTTTCCCGTGCTGATCTATTCTCTGCTGGGAACAGGCCGCCACCTGTCCACCGGCACATTTGCCATCCTGTCTCTGATGACCGGAAGCGCCGTGGAGCGGCTGGTGCCTGAGCCACTGGTGGGCAACCTGTCTGGCATCGAGAAGGAGCAGCTGGACGCACAGAGGGTGGGAGTGGCAGCAGCCGTGGCCTTTGGCTCCGGCGCCCTGATGCTGGGCATG…	;
[truncated: 64 more rows]
