# Supplementary material for: The solute carrier superfamily interactome
Source: Mol Syst Biol. 2025 May 12;21(6):632–75. doi: 10.1038/s44320-025-00109-1 (PMC12130317; doi:10.1038/s44320-025-00109-1)
Supplement: Supplementary file 3 — Table EV2 [file 44320_2025_109_MOESM3_ESM.xlsx]

## Sheet: Table_EV2
Table EV2: Features for ML-based scoring of interaction partners.
Numerical index for features.	Name of feature as used in the SLC-interactome result table.	Feature description indicating which scoring tool or calculation was used to derive the feature.	Categorization of features to sample-specific, experimental-wide and if it is a specificity, reproducibility or a quantitative feature.	Grouping of feature for Fig. 1.
No.	Feature	Description	Category of feature	Feature Grouping
I.	Fold Change	Fold Change against GFP or mito-GFP depending on experimental approach.	Specificity against GFP-controls	Bait-prey pair Quantitative Features
II.	Entropy	Entropy between biological replicates; penalizes inconsistent proteins across injections.	Reproducibility across biol replicates	Bait-prey pair Score Features
III.	Z-score	CompPASS-score: Z-score transformation of a prey’s average spectral counts compared to its abundance in all other APs.	Specificity against other SLCs	Bait-prey pair Score Features
IV.	n-WD	CompPASS-score: n-WD score incorporates total spectral counts, frequency of recovery across all APs, and reproducibility across replicates.	Specificity against other SLCs and Reproducibility	Bait-prey pair Score Features
IX.	FC against oter SLCs and GFP controls	Fold Change against AP of other SLCs and GFPs per prey. Imporant the signal of the AP iteself was removed (leave one out).	Specificity against other SLCs + GFPs	Experiment-wide Quantitative Features
V.	Frequency of observation	The frequency how often a prey was quantified across biological duplicates of all APs and GFP controls	Specificity against other SLCs + GFPs	Experiment-wide Quantitative Features
VI.	Ratio Total PSMs	For a given prey, the ratio of observed spectral counts against the total spectral counts across all APs for this given prey.	Specificity against other SLC + GFPs	Experiment-wide Quantitative Features
VII.	SAINTexpress score	SAINTexpress score against 100 randomly sampled in-silico controls	Specificity against in-silico controls	Bait-prey pair Score Features
VIII.	SAINTexpress BFDR	SAINTexpress BFDR calculated against 100 randomly sampled in-silico controls	Significance for SAINT score	Bait-prey pair Score Features
X.	Ratio unique PSMs/total PSMs per prey	Ratio of unique (proteotypic spectral counts) vs. total spectral counts for each prey within each sample. Feature to consider potentially wrong infered protein identifiers.	Corretion per prey	Bait-prey pair Quantitative Features
XI.	NSAF Ratio	Normalized spectral abundance factors includes relative abundance (Spectral counts) factored by the length of the protein scaled by the sum of all NSAF values within a sample.	Normalized abundance measure considering length of preys	Bait-prey pair Quantitative Features
XII.	Summed up Spectral Counts per prey	Summed up Spectral counts per prey protein across the entire SLC-interactome across biological replicate.	Total Quantiative signal per prey	Experiment-wide Quantitative Features
XIII.	Average Spectral Counts	Average Spectral counts for each prey per bait protein.	Quantiative signal per prey	Bait-prey pair Quantitative Features
XIV.	Experimental protocol	Label considering experimental protocol.	Correction per eperimental procedure	AP-MS sampl specific Features
XV.	MS platform	Indicates which MS-platform was used.	Correction per MS-platform	AP-MS sampl specific Features
XVI.	Average Spectral Counts of SLC bait	For a given bait, the observed spectral counts within the AP of this SLC.	Correction for bait abundance	AP-MS sampl specific Features
XVII.	Summed up Spectral Counts per SLC	Summed up average Spectral Counts within each AP of each SLC.	Correction for total abundance	AP-MS sampl specific Features
XVIII.	Summet up ProteinGroups per SLC	Summed up proteins within each AP of each SLC.	Correction for total quantified proteins	AP-MS sampl specific Features
