# Supplementary material for: The solute carrier superfamily interactome
Source: Mol Syst Biol. 2025 May 12;21(6):632–75. doi: 10.1038/s44320-025-00109-1 (PMC12130317; doi:10.1038/s44320-025-00109-1)
Supplement: Supplementary file 4 — Table EV3 [file 44320_2025_109_MOESM4_ESM.xlsx]

## Sheet: Table_EV3
Table EV3: Source PPI-databases and combined reference PPI-library.
Unique and stable UniProtKB accession identifier for Node A.	Unique and stable UniProtKB accession identifier for Node B.	Reports PubMedID associated with the PPI if reported within the database. For the combined PPI the references were dropped to ensure proper counting of PPIs. For the combined database the unique combination of UniProtKB identifiers was used.	Indicates PPI-database or states if it is the combined PPI-library.
UniProtKB_NodeA	UniProtKB_NodeB	PubMedIDs	Database
Q9GZV3	Q96IZ0	15090548	BioGRID
P13866	Q96IZ0	15090548	BioGRID
O15432	O60894	14722252	BioGRID
O15432	O60895	14722252	BioGRID
O15432	O60896	14722252	BioGRID
Q99726	O00203	14657250	BioGRID
P43005	P17252	12843260	BioGRID
Q9H2V7	P10415	12815463	BioGRID
Q9H2V7	Q07817	12815463	BioGRID
Q02094	P16157	12719424	BioGRID
O60721	O60721	12693957	BioGRID
O60721	P29973	12693957	BioGRID
Q01959	P37840	12672538	BioGRID
P19634	O43745	12576672	BioGRID
P48764	O43745	12576672	BioGRID
P19634	Q99653	12576672	BioGRID
P48764	Q99653	12576672	BioGRID
P08195	Q01650	9829974	BioGRID
P48764	Q15599	9748260	BioGRID
Q9UBY0	P12931	10187839	BioGRID
Q9UBY0	P20936	10187839	BioGRID
Q9UBY0	P02549	10187839	BioGRID
Q9UBY0	P00519	10187839	BioGRID
P02730	P02730	11049968	BioGRID
P14672	Q9UER7	11842083	BioGRID
O15245	Q96G23	11543633	BioGRID
P32418	P56539	11821059	BioGRID
P13866	P08107	12082088	BioGRID
P11166	Q14289	11007796	BioGRID
P40879	Q15599	12369822	BioGRID
P43005	O75915	11242046	BioGRID
P02730	P22748	11994299	BioGRID
P30531	Q16623	11960023	BioGRID
P02730	P00918	9774471	BioGRID
P08195	Q9UM01	9878049	BioGRID
Q9UM01	P08195	9878049	BioGRID
Q01959	O43294	12177201	BioGRID
P43004	Q96IF1	11860269	BioGRID
P02730	P16157	8227202	BioGRID
P48751	P16157	8227202	BioGRID
P19634	Q99653	8901634	BioGRID
Q02978	Q02978	8597574	BioGRID
P31645	P27824	10364189	BioGRID
P31645	P27797	10364189	BioGRID
P11166	P27824	8662691	BioGRID
P02730	P27824	10364201	BioGRID
P02730	P00918	11063570	BioGRID
P02730	P00918	10820026	BioGRID
P48067	Q16623	10722844	BioGRID
Q9Y345	Q16623	10722844	BioGRID
Q01959	Q9NRD5	11343649	BioGRID
Q01959	P37840	11292651	BioGRID
P30531	Q16623	11017172	BioGRID
P19634	Q99653	11350981	BioGRID
P49281	Q9BT67	18776082	BioGRID
P49281	Q9NV92	18776082	BioGRID
Q01959	P46934	16885233	BioGRID
Q01959	P42566	16885233	BioGRID
Q01959	Q9Y6I3	16885233	BioGRID
Q13286	Q7KZN9	20562859	BioGRID
Q13286	Q16891	20562859	BioGRID
Q13286	Q92616	20562859	BioGRID
Q13286	Q5VYK3	20562859	BioGRID
Q13286	O43592	20562859	BioGRID
Q13286	P78527	20562859	BioGRID
Q13286	A0FGR8	20562859	BioGRID
Q13286	Q53GQ0	20562859	BioGRID
Q13286	Q9H9S3	20562859	BioGRID
Q13286	P28288	20562859	BioGRID
Q13286	Q02978	20562859	BioGRID
Q13286	P04844	20562859	BioGRID
Q13286	Q9Y4W6	20562859	BioGRID
Q13286	P51617	20562859	BioGRID
Q13286	Q9H3U1	20562859	BioGRID
Q13286	Q92621	20562859	BioGRID
Q13286	O14980	20562859	BioGRID
Q13286	Q8N1F7	20562859	BioGRID
Q13286	O95352	20562859	BioGRID
Q13286	Q15645	20562859	BioGRID
Q13286	P08574	20562859	BioGRID
Q13286	Q9UHI6	20562859	BioGRID
Q13286	Q99720	20562859	BioGRID
Q13286	Q5UIP0	20562859	BioGRID
Q13286	Q9Y679	20562859	BioGRID
Q13286	Q9UBX3	20562859	BioGRID
Q13286	P45880	20562859	BioGRID
Q13286	P57678	20562859	BioGRID
Q13286	Q6P4A7	20562859	BioGRID
Q13286	Q9H936	20562859	BioGRID
Q13286	Q9Y4R8	20562859	BioGRID
Q13286	P35232	20562859	BioGRID
Q13286	P55786	20562859	BioGRID
Q13286	Q9NVI1	20562859	BioGRID
Q13286	Q96A33	20562859	BioGRID
Q13286	Q14697	20562859	BioGRID
Q13286	Q07065	20562859	BioGRID
Q13286	P39656	20562859	BioGRID
Q13286	Q86VP6	20562859	BioGRID
Q13286	P50416	20562859	BioGRID
Q13286	A1L0T0	20562859	BioGRID
Q92911	Q92911	20797386	BioGRID
P12235	P25963	11287411	BioGRID
P55017	P46934	21852580	BioGRID
P49281	O60260	20089134	BioGRID
Q99624	P46934	20737472	BioGRID
P49281	Q9BT67	19706893	BioGRID
P49281	P46934	19706893	BioGRID
Q9H1C4	P33527	21903422	BioGRID
Q9H1C4	Q8IWZ3	21903422	BioGRID
Q9H1C4	Q96A33	21903422	BioGRID
Q9H1C4	O14735	21903422	BioGRID
Q9H1C4	O96005	21903422	BioGRID
Q9H1C4	Q96KA5	21903422	BioGRID
Q9H1C4	P39656	21903422	BioGRID
Q9H1C4	Q9Y285	21903422	BioGRID
Q9H1C4	Q7L8L6	21903422	BioGRID
Q9H1C4	Q9Y3E0	21903422	BioGRID
Q9H1C4	Q8TCT9	21903422	BioGRID
Q9H1C4	P51617	21903422	BioGRID
Q9H1C4	Q92604	21903422	BioGRID
Q9H1C4	Q96N66	21903422	BioGRID
Q9H1C4	O15118	21903422	BioGRID
Q9H1C4	O95427	21903422	BioGRID
Q9H1C4	O14828	21903422	BioGRID
Q9H1C4	Q9UBV2	21903422	BioGRID
Q9H1C4	Q9H2V7	21903422	BioGRID
Q9H1C4	P46977	21903422	BioGRID
Q9H1C4	Q8TCJ2	21903422	BioGRID
Q9H1C4	O15260	21903422	BioGRID
Q9H1C4	Q99805	21903422	BioGRID
Q9H1C4	Q9HD45	21903422	BioGRID
Q9H1C4	Q9UM00	21903422	BioGRID
Q9H1C4	Q9GZM5	21903422	BioGRID
Q9H1C4	Q969M3	21903422	BioGRID
P14672	P12814	16396496	BioGRID
P14672	Q9BZJ0	16396496	BioGRID
P14672	O43707	16396496	BioGRID
P14672	P84085	16396496	BioGRID
P14672	P61204	16396496	BioGRID
P14672	P35613	16396496	BioGRID
P14672	P04406	16396496	BioGRID
P14672	P09622	16396496	BioGRID
P14672	Q15084	16396496	BioGRID
P14672	P50454	16396496	BioGRID
P14672	Q32P28	16396496	BioGRID
P14672	Q92791	16396496	BioGRID
P14672	Q96AY3	16396496	BioGRID
P14672	Q9HCN8	16396496	BioGRID
P14672	O60662	16396496	BioGRID
P14672	P51149	16396496	BioGRID
P14672	P46459	16396496	BioGRID
P14672	P10644	16396496	BioGRID
P14672	P52789	16396496	BioGRID
P14672	Q15067	16396496	BioGRID
P14672	O75874	16396496	BioGRID
P14672	P61088	16396496	BioGRID
P14672	P07339	16396496	BioGRID
P14672	P51665	16396496	BioGRID
P14672	P07900	16396496	BioGRID
P14672	A0FGR8	16396496	BioGRID
P14672	Q13033	16396496	BioGRID
P14672	Q14764	16396496	BioGRID
P14672	Q8WVX9	16396496	BioGRID
P14672	Q9NVN8	16396496	BioGRID
P14672	P53367	16396496	BioGRID
Q9GZV3	P46934	22361880	BioGRID
Q96RN1	Q9UBU9	7707528	BioGRID
P55017	Q9UH77	22406640	BioGRID
P23975	Q16623	17032905	BioGRID
P43004	P29590	17823119	BioGRID
Q01959	Q16623	18617632	BioGRID
P19634	Q9UER7	18003619	BioGRID
P02730	P10909	22016805	BioGRID
P02730	P69905	22016805	BioGRID
P23975	P37840	18331289	BioGRID
P23975	P60709	18331289	BioGRID
P31645	P37840	16882008	BioGRID
Q01959	P37840	14550771	BioGRID
P23975	P37840	17156375	BioGRID
Q14940	P32121	15699339	BioGRID
Q14940	P49407	15699339	BioGRID
Q01959	P37840	14756560	BioGRID
Q01959	P37840	16216085	BioGRID
Q01959	P68363	16216085	BioGRID
Q01959	Q9H4B7	16216085	BioGRID
Q2VYF4	P05067	21832049	BioGRID
P30825	P05067	21832049	BioGRID
Q6P1Q0	P05067	21832049	BioGRID
O94956	P05067	21832049	BioGRID
P78383	P05067	21832049	BioGRID
Q96GZ6	P05067	21832049	BioGRID
P43005	P05067	21832049	BioGRID
Q6P1K1	P05067	21832049	BioGRID
Q9NRA2	P05067	21832049	BioGRID
P11168	P05067	21832049	BioGRID
Q96QD8	P05067	21832049	BioGRID
Q4U2R8	P05067	21832049	BioGRID
Q14CX5	P05067	21832049	BioGRID
O43772	P03372	23178685	BioGRID
P19634	P62158	12626508	BioGRID
P55011	Q8N668	23515529	BioGRID
P55017	P07900	23482560	BioGRID
P55017	P08107	23482560	BioGRID
P55017	P25685	23482560	BioGRID
P55017	P11142	23482560	BioGRID
P55017	P60709	23482560	BioGRID
P55017	P31948	23482560	BioGRID
P55017	Q9UNE7	23482560	BioGRID
Q13286	Q9Y2W7	17189291	BioGRID
Q13286	P12235	23464991	BioGRID
Q13286	P05141	23464991	BioGRID
Q13286	P12236	23464991	BioGRID
Q13286	Q92616	23464991	BioGRID
Q13286	Q16891	23464991	BioGRID
Q13286	Q9UJS0	23464991	BioGRID
Q13286	P78527	23464991	BioGRID
Q13286	P16615	23464991	BioGRID
Q13286	P50416	23464991	BioGRID
Q13286	O43175	23464991	BioGRID
Q13286	O14980	23464991	BioGRID
Q13286	Q9BWM7	23464991	BioGRID
Q13286	Q00325	23464991	BioGRID
Q13286	Q53GQ0	23464991	BioGRID
Q13286	P18085	23464991	BioGRID
Q13286	P04844	23464991	BioGRID
Q13286	Q9NZ01	23464991	BioGRID
Q13286	Q9Y679	23464991	BioGRID
Q13286	P09172	23464991	BioGRID
Q13286	Q9H9B4	23464991	BioGRID
Q13286	P57088	23464991	BioGRID
Q13286	Q9P035	23464991	BioGRID
Q13286	O95490	23464991	BioGRID
Q13286	O60762	23464991	BioGRID
Q13286	Q9H936	23464991	BioGRID
Q13286	P53007	23464991	BioGRID
Q13286	P51571	23464991	BioGRID
Q13286	P04843	23464991	BioGRID
Q13286	Q9HAV4	23464991	BioGRID
Q13286	Q14257	23464991	BioGRID
Q13286	Q5VYK3	23464991	BioGRID
Q13286	Q9UBX3	23464991	BioGRID
Q13286	O43852	23464991	BioGRID
Q13286	Q92621	23464991	BioGRID
Q13286	O95864	23464991	BioGRID
Q13286	P22695	23464991	BioGRID
Q13286	O14828	23464991	BioGRID
Q13286	O94905	23464991	BioGRID
Q13286	P61204	23464991	BioGRID
Q13286	P05023	23464991	BioGRID
Q13286	P84085	23464991	BioGRID
Q13286	Q14318	23464991	BioGRID
Q13286	Q5XKP0	23464991	BioGRID
Q13286	Q9Y512	23464991	BioGRID
Q13286	O95674	23464991	BioGRID
Q13286	Q7KZN9	23464991	BioGRID
Q13286	Q02978	23464991	BioGRID
Q13286	Q9BX79	23464991	BioGRID
Q13286	P61619	23464991	BioGRID
Q13286	P50402	23464991	BioGRID
Q13286	O75964	23464991	BioGRID
Q13286	Q8WVX9	23464991	BioGRID
Q13286	Q6NXE6	23464991	BioGRID
Q13286	Q92604	23464991	BioGRID
Q13286	Q8TB61	23464991	BioGRID
Q13286	P02786	23464991	BioGRID
Q13286	P55060	23464991	BioGRID
Q13286	P39656	23464991	BioGRID
Q9UHI5	Q07837	10574970	BioGRID
O15431	O14618	24297923	BioGRID
P48764	P35462	24308971	BioGRID
P48764	Q96PU5	24831004	BioGRID
Q96BI1	Q9H6Y7	16314844	BioGRID
Q8TAD4	Q6NXT4	21402707	BioGRID
P43004	P10636	19527721	BioGRID
Q8N5S1	P10809	26186194	BioGRID
Q8N5S1	Q96CW1	26186194	BioGRID
Q8N5S1	Q69YQ0	26186194	BioGRID
Q8N5S1	Q5M775	26186194	BioGRID
Q8N5S1	O75781	26186194	BioGRID
Q8N5S1	O75695	26186194	BioGRID
Q8N5S1	Q15833	26186194	BioGRID
Q8N5S1	Q9NSY1	26186194	BioGRID
Q8N5S1	P42566	26186194	BioGRID
Q8N5S1	Q15311	26186194	BioGRID
Q8N5S1	P55081	26186194	BioGRID
Q8N5S1	Q5T2T1	26186194	BioGRID
Q8N5S1	Q9NQG5	26186194	BioGRID
Q8N5S1	Q9NZR1	26186194	BioGRID
Q8N5S1	O95782	26186194	BioGRID
Q8N5S1	Q9Y5K6	26186194	BioGRID
Q8N5S1	Q96K17	26186194	BioGRID
Q8N5S1	P17677	26186194	BioGRID
Q8N5S1	Q9NUP9	26186194	BioGRID
Q8N5S1	P33240	26186194	BioGRID
Q8N5S1	P98082	26186194	BioGRID
Q8N5S1	Q86YQ8	26186194	BioGRID
Q8N5S1	O15182	26186194	BioGRID
Q8N5S1	P50151	26186194	BioGRID
Q8N5S1	Q9Y6I3	26186194	BioGRID
Q8N5S1	Q96BJ3	26186194	BioGRID
Q8N5S1	Q9H7P6	26186194	BioGRID
Q8N5S1	P06241	26186194	BioGRID
Q8N5S1	P07947	26186194	BioGRID
Q8N5S1	P07948	26186194	BioGRID
Q8N5S1	P12931	26186194	BioGRID
Q8N5S1	O00443	26186194	BioGRID
Q8N5S1	Q8WXW3	26186194	BioGRID
Q8N5S1	Q8NCN5	26186194	BioGRID
Q8N5S1	P19086	26186194	BioGRID
Q8N5S1	P29992	26186194	BioGRID
Q8N5S1	P50148	26186194	BioGRID
Q8N5S1	Q14344	26186194	BioGRID
Q8N5S1	Q96I59	26186194	BioGRID
Q8N5S1	P11233	26186194	BioGRID
Q8N5S1	Q9NWQ8	26186194	BioGRID
Q8N5S1	P17252	26186194	BioGRID
Q8N5S1	Q0JRZ9	26186194	BioGRID
Q8N5S1	Q15154	26186194	BioGRID
Q8N5S1	P29317	26186194	BioGRID
Q8N5S1	P62166	26186194	BioGRID
Q8N5S1	P26440	26186194	BioGRID
Q8N5S1	Q6P9B6	26186194	BioGRID
Q8N5S1	Q8WXE9	26186194	BioGRID
Q8N5S1	P43897	26186194	BioGRID
Q8N5S1	P09668	26186194	BioGRID
Q8N5S1	Q6P6B1	26186194	BioGRID
Q8N5S1	Q9UPN4	26186194	BioGRID
Q8N5S1	Q96D71	26186194	BioGRID
Q8N5S1	O95819	26186194	BioGRID
Q8N5S1	P31146	26186194	BioGRID
Q8N5S1	P61019	26186194	BioGRID
Q8N5S1	P37235	26186194	BioGRID
Q8N5S1	P61106	26186194	BioGRID
Q8N5S1	Q9P289	26186194	BioGRID
Q8N5S1	Q9Y3E2	26186194	BioGRID
Q8N5S1	Q96EY5	26186194	BioGRID
Q8N5S1	Q13492	26186194	BioGRID
Q8N5S1	Q8TDZ2	26186194	BioGRID
Q8N5S1	P01112	26186194	BioGRID
Q8N5S1	P32929	26186194	BioGRID
Q8N5S1	Q9Y6M4	26186194	BioGRID
Q8N5S1	Q86VN1	26186194	BioGRID
Q8N5S1	Q14699	26186194	BioGRID
Q8N5S1	Q9UEY8	26186194	BioGRID
Q8N5S1	P63218	26186194	BioGRID
Q8N5S1	Q9UK41	26186194	BioGRID
Q8N5S1	Q13153	26186194	BioGRID
Q8N5S1	A8MXV4	26186194	BioGRID
Q8N5S1	Q9NZN5	26186194	BioGRID
Q8N5S1	Q96CB9	26186194	BioGRID
Q8N5S1	O60262	26186194	BioGRID
Q8N5S1	P10301	26186194	BioGRID
P57103	Q8TCT7	26186194	BioGRID
P57103	P43304	26186194	BioGRID
P57103	Q8N6G5	26186194	BioGRID
P57103	Q13370	26186194	BioGRID
P57103	Q9BTV4	26186194	BioGRID
P57103	Q9NPA0	26186194	BioGRID
P57103	Q9UPR5	26186194	BioGRID
P57103	Q9H6H4	26186194	BioGRID
O60779	Q92874	26186194	BioGRID
O60779	Q9UNP9	26186194	BioGRID
Q9UBX3	O95968	26186194	BioGRID
Q9UBX3	P01036	26186194	BioGRID
Q9UBX3	Q9GZZ8	26186194	BioGRID
Q9UBX3	O75556	26186194	BioGRID
Q9UBX3	Q16378	26186194	BioGRID
Q9Y619	Q96DA0	26186194	BioGRID
Q9Y619	-	26186194	BioGRID
Q9BQT8	Q9UMR3	26186194	BioGRID
Q9BQT8	Q9Y314	26186194	BioGRID
Q9BQT8	Q92874	26186194	BioGRID
Q9BQT8	Q9UNP9	26186194	BioGRID
P12236	Q96JN0	26186194	BioGRID
Q02978	P0CG38	26186194	BioGRID
Q02978	Q562R1	26186194	BioGRID
Q02978	Q9BYJ9	26186194	BioGRID
Q02978	P06241	26186194	BioGRID
Q02978	P07947	26186194	BioGRID
Q02978	Q13522	26186194	BioGRID
Q02978	Q9BZI7	26186194	BioGRID
Q02978	Q8WU79	26186194	BioGRID
Q02978	P17252	26186194	BioGRID
Q02978	Q9H7S9	26186194	BioGRID
Q02978	Q9Y484	26186194	BioGRID
Q02978	P13727	26186194	BioGRID
P55851	P04083	26186194	BioGRID
P55851	P04745	26186194	BioGRID
P55851	Q96DA0	26186194	BioGRID
P55851	P01036	26186194	BioGRID
P55851	P09228	26186194	BioGRID
P55851	P20930	26186194	BioGRID
P55851	P48594	26186194	BioGRID
P55851	P30838	26186194	BioGRID
P55851	Q8TAX7	26186194	BioGRID
P55851	P42357	26186194	BioGRID
P55851	P01833	26186194	BioGRID
P55851	-	26186194	BioGRID
P55851	Q9UBG3	26186194	BioGRID
Q3KQZ1	Q15437	26186194	BioGRID
Q3KQZ1	Q15126	26186194	BioGRID
Q9H2D1	Q14651	26186194	BioGRID
Q9H2D1	-	26186194	BioGRID
Q9H2D1	Q15126	26186194	BioGRID
Q9H2D1	Q14847	26186194	BioGRID
Q9H2D1	Q86WR0	26186194	BioGRID
Q9H2D1	Q9NPD8	26186194	BioGRID
Q9H2D1	Q13492	26186194	BioGRID
Q9H2D1	Q9UFN0	26186194	BioGRID
Q9H2D1	P32929	26186194	BioGRID
Q9H2D1	P23193	26186194	BioGRID
Q9H2D1	O43583	26186194	BioGRID
Q9H2D1	O94903	26186194	BioGRID
Q9H2D1	Q13951	26186194	BioGRID
Q96CQ1	-	26186194	BioGRID
Q96H78	-	26186194	BioGRID
Q96H78	P12268	26186194	BioGRID
Q96H78	Q14847	26186194	BioGRID
P25874	-	26186194	BioGRID
P25874	P09488	26186194	BioGRID
Q96NB2	Q07002	26186194	BioGRID
Q96NB2	O60749	26186194	BioGRID
Q9BWM7	Q9UBW7	26186194	BioGRID
Q9BWM7	Q15633	26186194	BioGRID
Q9BWM7	Q8NG27	26186194	BioGRID
Q9H936	P13637	26186194	BioGRID
Q9H936	Q9H1K4	26186194	BioGRID
Q9H936	Q8N5D0	26186194	BioGRID
Q9H936	Q5SXM8	26186194	BioGRID
Q9NY26	Q9H089	26186194	BioGRID
Q9NY26	Q7KZ85	26186194	BioGRID
P78382	Q9H3P7	26186194	BioGRID
Q6P5W5	Q6UX07	26186194	BioGRID
Q6P5W5	Q96NT5	26186194	BioGRID
Q6P5W5	P23634	26186194	BioGRID
Q6P5W5	Q658P3	26186194	BioGRID
Q6P5W5	Q9H1A3	26186194	BioGRID
Q6P5W5	Q8NBX0	26186194	BioGRID
Q6P5W5	O00461	26186194	BioGRID
Q6P5W5	Q9BVK2	26186194	BioGRID
Q6P5W5	Q9NQ11	26186194	BioGRID
Q6P5W5	Q8IY95	26186194	BioGRID
Q6P5W5	P55084	26186194	BioGRID
Q6P5W5	Q12772	26186194	BioGRID
Q6P5W5	Q96K12	26186194	BioGRID
Q6P5W5	P26572	26186194	BioGRID
Q6P5W5	Q9BWL3	26186194	BioGRID
Q6P5W5	P04920	26186194	BioGRID
Q6P5W5	O60704	26186194	BioGRID
Q6P5W5	Q8TB61	26186194	BioGRID
Q6P5W5	Q86X52	26186194	BioGRID
Q6P5W5	Q8TBA6	26186194	BioGRID
Q6P5W5	O43731	26186194	BioGRID
Q6P5W5	Q9NRZ5	26186194	BioGRID
Q6P5W5	Q9NZV5	26186194	BioGRID
Q6P5W5	O94991	26186194	BioGRID
Q6P5W5	Q07065	26186194	BioGRID
Q6P5W5	Q9BRR3	26186194	BioGRID
Q6P5W5	Q9H0P0	26186194	BioGRID
Q6P5W5	Q96B77	26186194	BioGRID
Q6P5W5	Q8N5K1	26186194	BioGRID
Q6P5W5	O43306	26186194	BioGRID
Q6P5W5	Q8NC56	26186194	BioGRID
Q6P5W5	Q9P0L0	26186194	BioGRID
Q6P5W5	Q96AN5	26186194	BioGRID
Q6P5W5	Q8WZA1	26186194	BioGRID
Q6P5W5	Q8NBJ4	26186194	BioGRID
Q6P5W5	Q9NWS8	26186194	BioGRID
Q6P5W5	Q8IWT6	26186194	BioGRID
Q6P5W5	P18031	26186194	BioGRID
Q6P5W5	Q9NRW7	26186194	BioGRID
Q6P5W5	O15228	26186194	BioGRID
Q6P5W5	P33897	26186194	BioGRID
Q6P5W5	P28288	26186194	BioGRID
Q6P5W5	Q9NRG9	26186194	BioGRID
Q6P5W5	Q14332	26186194	BioGRID
Q6P5W5	Q969V5	26186194	BioGRID
Q6P5W5	Q6P1Q0	26186194	BioGRID
Q6P5W5	Q8NBJ9	26186194	BioGRID
Q6P5W5	P43304	26186194	BioGRID
Q6P5W5	P98172	26186194	BioGRID
Q6P5W5	Q53EU6	26186194	BioGRID
Q6P5W5	Q8IW92	26186194	BioGRID
Q6P5W5	Q5BKT4	26186194	BioGRID
Q6P5W5	Q6Y1H2	26186194	BioGRID
Q6P5W5	Q53FV1	26186194	BioGRID
Q6P5W5	Q96E52	26186194	BioGRID
Q6P5W5	Q9BYC5	26186194	BioGRID
Q6P5W5	Q7Z7B1	26186194	BioGRID
Q6P5W5	Q8NBZ7	26186194	BioGRID
Q6P5W5	Q5T3F8	26186194	BioGRID
Q6P5W5	Q9NRK6	26186194	BioGRID
Q6P5W5	O14975	26186194	BioGRID
Q6P5W5	Q09328	26186194	BioGRID
Q6P5W5	P43007	26186194	BioGRID
Q6P5W5	P17302	26186194	BioGRID
Q6P5W5	Q6P1S2	26186194	BioGRID
Q6P5W5	O95159	26186194	BioGRID
Q6P5W5	Q9BTV4	26186194	BioGRID
Q6P5W5	Q9HD23	26186194	BioGRID
Q6P5W5	Q8N2K0	26186194	BioGRID
Q6P5W5	Q9BTX1	26186194	BioGRID
Q6P5W5	O95297	26186194	BioGRID
Q6P5W5	O43909	26186194	BioGRID
Q6P5W5	O75110	26186194	BioGRID
Q6P5W5	Q9GZR5	26186194	BioGRID
Q6P5W5	Q5SRI9	26186194	BioGRID
Q6P5W5	O15258	26186194	BioGRID
Q6P5W5	Q6NUT3	26186194	BioGRID
Q6P5W5	Q9UEU0	26186194	BioGRID
Q6P5W5	Q13370	26186194	BioGRID
Q6P5W5	Q9NQ84	26186194	BioGRID
Q6P5W5	P13224	26186194	BioGRID
Q6P5W5	Q9H228	26186194	BioGRID
Q6P5W5	Q9BXJ8	26186194	BioGRID
Q6P5W5	A0PK00	26186194	BioGRID
Q6P5W5	Q7Z4F1	26186194	BioGRID
Q6P5W5	Q92838	26186194	BioGRID
Q6P5W5	O43808	26186194	BioGRID
Q6P5W5	P17706	26186194	BioGRID
Q6P5W5	P49641	26186194	BioGRID
Q6P5W5	Q96FL8	26186194	BioGRID
Q6P5W5	Q3SY17	26186194	BioGRID
Q6P5W5	Q9H9S5	26186194	BioGRID
Q6P5W5	Q9C0E8	26186194	BioGRID
Q9H9B4	Q8WTU0	26186194	BioGRID
Q6P1Q0	Q9H3G5	26186194	BioGRID
Q6P1Q0	Q8WWV3	26186194	BioGRID
P54219	O95167	26186194	BioGRID
P54219	P48448	26186194	BioGRID
P54219	P04114	26186194	BioGRID
P54219	P34741	26186194	BioGRID
P54219	Q16625	26186194	BioGRID
P54219	Q9BPX6	26186194	BioGRID
P54219	Q9NPA0	26186194	BioGRID
P54219	Q15006	26186194	BioGRID
P54219	Q5HYI7	26186194	BioGRID
P54219	Q9NR77	26186194	BioGRID
P54219	Q5UCC4	26186194	BioGRID
P54219	Q6UW68	26186194	BioGRID
P54219	Q8TD22	26186194	BioGRID
P54219	O43402	26186194	BioGRID
Q6ZMD2	Q96S66	26186194	BioGRID
Q8TBE7	P01137	26186194	BioGRID
Q8TBE7	Q9BVC3	26186194	BioGRID
Q9UGH3	Q9GZY4	26186194	BioGRID
O14863	O76071	26186194	BioGRID
O14863	P07947	26186194	BioGRID
O14863	P51451	26186194	BioGRID
O14863	P13591	26186194	BioGRID
O14863	Q5KU26	26186194	BioGRID
O14863	P55010	26186194	BioGRID
O14863	P09471	26186194	BioGRID
O14863	P49756	26186194	BioGRID
O14863	P10114	26186194	BioGRID
O14863	Q9NTI5	26186194	BioGRID
O14863	Q29RF7	26186194	BioGRID
O14863	P54920	26186194	BioGRID
O14863	Q86U38	26186194	BioGRID
O14863	O75400	26186194	BioGRID
O14863	Q8TCG1	26186194	BioGRID
O14863	Q9HAV0	26186194	BioGRID
O14863	P02042	26186194	BioGRID
O14863	Q9UFG5	26186194	BioGRID
O14863	P33240	26186194	BioGRID
Q9BS91	Q96N66	26186194	BioGRID
Q9BS91	Q9H2K2	26186194	BioGRID
Q9BS91	O95271	26186194	BioGRID
Q9BS91	Q8N6G5	26186194	BioGRID
Q9BS91	Q8IVJ1	26186194	BioGRID
Q9BS91	P62745	26186194	BioGRID
P14672	Q9UKB3	26186194	BioGRID
P14672	Q6P4I2	26186194	BioGRID
P14672	Q8WU79	26186194	BioGRID
Q8IZM9	P02787	26186194	BioGRID
Q8IZM9	Q8TAT6	26186194	BioGRID
Q8IZM9	Q96DR8	26186194	BioGRID
Q8IZM9	P04114	26186194	BioGRID
Q8IZM9	Q9Y6C9	26186194	BioGRID
Q8IZM9	Q96DA0	26186194	BioGRID
Q8IZM9	P00167	26186194	BioGRID
Q8IZM9	A6NFN3	26186194	BioGRID
Q9UMX9	O14556	26186194	BioGRID
Q7Z3Q1	P17931	26186194	BioGRID
P31639	O14556	26186194	BioGRID
Q7RTX9	P50148	26186194	BioGRID
Q7RTX9	P07947	26186194	BioGRID
Q14CX5	P02452	26186194	BioGRID
Q14CX5	P29992	26186194	BioGRID
Q6NXT4	Q69YQ0	26186194	BioGRID
Q6NXT4	Q9Y3E1	26186194	BioGRID
Q6NXT4	P60709	26186194	BioGRID
Q6NXT4	Q562R1	26186194	BioGRID
Q6NXT4	Q92614	26186194	BioGRID
Q6NXT4	Q96C57	26186194	BioGRID
Q9Y6M7	P13569	12403779	BioGRID
P19634	Q99558	11369779	BioGRID
O00400	P16615	26496610	BioGRID
O00400	P25705	26496610	BioGRID
O00400	P56381	26496610	BioGRID
O00400	P48047	26496610	BioGRID
O00400	P27824	26496610	BioGRID
O00400	P51798	26496610	BioGRID
O00400	O00299	26496610	BioGRID
O00400	P29692	26496610	BioGRID
O00400	P26641	26496610	BioGRID
O00400	P08238	26496610	BioGRID
O00400	P31153	26496610	BioGRID
O00400	P46013	26496610	BioGRID
O15403	P51825	26496610	BioGRID
O00400	Q04912	26496610	BioGRID
O00400	Q12965	26496610	BioGRID
O00400	P35240	26496610	BioGRID
O00400	P07737	26496610	BioGRID
O00400	Q06609	26496610	BioGRID
O00400	P30825	26496610	BioGRID
O00400	Q03518	26496610	BioGRID
O00400	Q15370	26496610	BioGRID
O00400	P67936	26496610	BioGRID
O00400	P14625	26496610	BioGRID
O00400	Q13214	26496610	BioGRID
O00400	P37802	26496610	BioGRID
O15403	O14936	26496610	BioGRID
O00400	Q14155	26496610	BioGRID
O00400	O43264	26496610	BioGRID
O00400	O95149	26496610	BioGRID
O00400	Q92878	26496610	BioGRID
O00400	Q8NI35	26496610	BioGRID
O00400	Q9Y6K0	26496610	BioGRID
O00400	O00165	26496610	BioGRID
O00400	Q07065	26496610	BioGRID
O00400	Q16891	26496610	BioGRID
O00400	O14975	26496610	BioGRID
O15403	Q8IUD2	26496610	BioGRID
O00400	Q9UPU5	26496610	BioGRID
O00400	Q5VYK3	26496610	BioGRID
O00400	O43175	26496610	BioGRID
O00400	Q8WWK9	26496610	BioGRID
O00400	Q8IVS2	26496610	BioGRID
O00400	Q9Y2X7	26496610	BioGRID
O00400	P61106	26496610	BioGRID
O00400	Q8N5G2	26496610	BioGRID
O00400	Q969V3	26496610	BioGRID
O00400	Q96HP0	26496610	BioGRID
O00400	Q9HBH1	26496610	BioGRID
O00400	Q9BQ61	26496610	BioGRID
O15403	Q9H5H4	26496610	BioGRID
O00400	Q96BJ8	26496610	BioGRID
O00400	-	26496610	BioGRID
O00400	Q6ZVK8	26496610	BioGRID
O15403	Q5JTW2	26496610	BioGRID
O00400	Q86UK7	26496610	BioGRID
O00400	Q68DK7	26496610	BioGRID
Q96DW6	Q8IWA4	26813789	BioGRID
Q96DW6	O95140	26813789	BioGRID
Q96DW6	Q9NX47	26813789	BioGRID
Q70HW3	Q9NX47	26813789	BioGRID
Q9NSA0	Q96PU5	26740304	BioGRID
P12235	Q96CS3	26389662	BioGRID
Q8TCC7	Q96PU5	26651153	BioGRID
P14672	Q9BXS5	19558319	BioGRID
P02730	Q92831	28042499	BioGRID
Q96AG3	O60313	28057766	BioGRID
P53985	Q96SW2	27294876	BioGRID
P53985	P35613	27294876	BioGRID
Q8TDB8	P11169	28514442	BioGRID
Q5M8T2	Q9NPB8	28514442	BioGRID
Q92581	Q96T83	28514442	BioGRID
Q6KCM7	Q9BV35	28514442	BioGRID
Q86VW1	Q96PP8	28514442	BioGRID
Q6PIS1	O43272	28514442	BioGRID
Q13183	P62987	28514442	BioGRID
Q9UMX9	Q9Y6N5	28514442	BioGRID
Q8WUT9	Q86WR7	28514442	BioGRID
Q86VW1	Q08AH1	28514442	BioGRID
Q9H2J7	Q8IWB9	28514442	BioGRID
P43005	Q9Y6R0	28514442	BioGRID
Q6P5W5	Q8NBJ4	28514442	BioGRID
Q6ZMH5	O15320	28514442	BioGRID
Q9H2J7	Q8N4N3	28514442	BioGRID
Q9UBH6	Q9ULH0	28514442	BioGRID
Q9Y6L6	O60763	28514442	BioGRID
Q8NCK7	Q6PCB8	28514442	BioGRID
Q6P5W5	Q96AN5	28514442	BioGRID
Q6P5W5	Q6P1Q0	28514442	BioGRID
Q8N5S1	P98082	28514442	BioGRID
Q9C0K1	Q9UL54	28514442	BioGRID
Q8N5S1	Q0JRZ9	28514442	BioGRID
P43005	Q6P1N0	28514442	BioGRID
Q8IVM8	Q9NXB9	28514442	BioGRID
Q9BQT8	Q9UMR3	28514442	BioGRID
Q5K4L6	Q9UGP4	28514442	BioGRID
A0AV02	Q8N5V2	28514442	BioGRID
O95436	Q9P2E7	28514442	BioGRID
Q96NB2	Q07002	28514442	BioGRID
Q9NUM3	P16070	28514442	BioGRID
Q9BS91	Q9H2K2	28514442	BioGRID
P46059	Q96BW9	28514442	BioGRID
Q9H2J7	Q96CP7	28514442	BioGRID
Q0GE19	Q7Z388	28514442	BioGRID
Q86UG4	Q86VI4	28514442	BioGRID
Q92581	Q9BYC5	28514442	BioGRID
Q8N5S1	Q9H7P6	28514442	BioGRID
Q8IVM8	Q9NWH2	28514442	BioGRID
Q92581	Q96NH3	28514442	BioGRID
O00624	Q7L1W4	28514442	BioGRID
Q8IVM8	Q03135	28514442	BioGRID
Q8N468	Q8WU79	28514442	BioGRID
Q9H936	Q9H1K4	28514442	BioGRID
Q6ZMH5	P34925	28514442	BioGRID
Q96S37	Q8WU79	28514442	BioGRID
Q8IVM8	Q12893	28514442	BioGRID
Q8TD20	Q9NWH2	28514442	BioGRID
Q02978	P0CG38	28514442	BioGRID
Q13454	P04844	28514442	BioGRID
Q504Y0	Q9H0Q3	28514442	BioGRID
Q13454	Q7Z309	28514442	BioGRID
P30825	P60763	28514442	BioGRID
Q8WUM9	Q9NZW5	28514442	BioGRID
Q02978	Q13522	28514442	BioGRID
Q92581	Q8IZL9	28514442	BioGRID
Q8IVM8	Q9H1U9	28514442	BioGRID
Q92581	P60763	28514442	BioGRID
Q8N5S1	Q96EY5	28514442	BioGRID
Q6ZMH5	Q9H1A3	28514442	BioGRID
Q8N5S1	Q96BJ3	28514442	BioGRID
Q504Y0	Q9NZ53	28514442	BioGRID
Q8IVM8	Q8IVQ6	28514442	BioGRID
Q6ZMH5	Q9BZM4	28514442	BioGRID
Q92581	Q96LL9	28514442	BioGRID
Q6ZMH5	Q8N4L2	28514442	BioGRID
O00624	Q6UVM3	28514442	BioGRID
Q8WUM9	Q14168	28514442	BioGRID
Q8NCS7	Q9P0P0	28514442	BioGRID
O14863	Q9NTI5	28514442	BioGRID
Q6P5W5	P33897	28514442	BioGRID
Q9NUM3	Q6NXR4	28514442	BioGRID
Q6P5W5	P17706	28514442	BioGRID
Q8IVM8	Q5HYA8	28514442	BioGRID
Q6P5W5	Q7Z7B1	28514442	BioGRID
O00624	P0CG47	28514442	BioGRID
Q6ZMH5	Q96GP6	28514442	BioGRID
Q8IVM8	O76082	28514442	BioGRID
Q8TD22	P13473	28514442	BioGRID
Q86VW1	Q8NE00	28514442	BioGRID
Q8N5S1	P12931	28514442	BioGRID
P14672	Q8WU79	28514442	BioGRID
Q9UBD6	Q14108	28514442	BioGRID
P55851	P04745	28514442	BioGRID
O00624	O14678	28514442	BioGRID
P43005	Q96HJ9	28514442	BioGRID
Q92911	Q53FV1	28514442	BioGRID
Q9C0K1	P43304	28514442	BioGRID
O00624	Q9NW15	28514442	BioGRID
Q2Y0W8	Q7Z695	28514442	BioGRID
Q8N5S1	Q5M775	28514442	BioGRID
Q8WUM9	Q16739	28514442	BioGRID
O00624	Q9NP78	28514442	BioGRID
Q13454	Q15833	28514442	BioGRID
Q02978	Q8WU79	28514442	BioGRID
A1A5C7	P12644	28514442	BioGRID
Q8IVM8	Q6N075	28514442	BioGRID
P55851	Q8TAX7	28514442	BioGRID
Q8TD22	Q9H2J7	28514442	BioGRID
Q8N5S1	P37235	28514442	BioGRID
Q8TD20	Q96BW9	28514442	BioGRID
O95436	O94919	28514442	BioGRID
Q13454	Q6MZP7	28514442	BioGRID
Q9NUM3	Q9H9S5	28514442	BioGRID
Q8TD20	Q6P444	28514442	BioGRID
Q6P5W5	Q9H228	28514442	BioGRID
Q8IVM8	Q9BUV8	28514442	BioGRID
P46059	P0C0L4	28514442	BioGRID
Q9Y226	P04279	28514442	BioGRID
Q8NCC5	Q5W111	28514442	BioGRID
Q8NCS7	Q9NY35	28514442	BioGRID
Q8N468	Q9H1C7	28514442	BioGRID
Q8IVM8	Q96MV1	28514442	BioGRID
Q8NCC5	Q6UW56	28514442	BioGRID
P54219	O75844	28514442	BioGRID
P43005	O60493	28514442	BioGRID
Q9BS91	O95271	28514442	BioGRID
O14863	P49756	28514442	BioGRID
P46059	Q71RG4	28514442	BioGRID
Q8WUM9	Q9Y5Y0	28514442	BioGRID
Q9Y226	Q02383	28514442	BioGRID
O00624	Q03519	28514442	BioGRID
Q9Y2P4	Q9HAD4	28514442	BioGRID
Q9H2D1	Q86WR0	28514442	BioGRID
Q92581	Q9GZY4	28514442	BioGRID
Q86UG4	Q9H1E1	28514442	BioGRID
P55851	P09228	28514442	BioGRID
Q9NUM3	O75146	28514442	BioGRID
Q9NUM3	O75165	28514442	BioGRID
Q9NUM3	O60704	28514442	BioGRID
Q8WUT9	Q9GZM8	28514442	BioGRID
Q6P5W5	A0PK00	28514442	BioGRID
Q8IVM8	Q6NUT3	28514442	BioGRID
Q2Y0W8	O60266	28514442	BioGRID
Q13454	P61764	28514442	BioGRID
Q8IVM8	Q8TB61	28514442	BioGRID
Q13454	Q9UGV2	28514442	BioGRID
Q6ZMH5	Q9H1C7	28514442	BioGRID
Q8N5S1	Q15311	28514442	BioGRID
Q8IVM8	Q2PZI1	28514442	BioGRID
Q8TD20	Q53FV1	28514442	BioGRID
Q6P1K1	P22392	28514442	BioGRID
Q6P5W5	Q9NXB9	28514442	BioGRID
Q6P5W5	O75084	28514442	BioGRID
Q8IVM8	Q7Z7B1	28514442	BioGRID
Q504Y0	P62341	28514442	BioGRID
Q9Y619	-	28514442	BioGRID
Q6P5W5	O60704	28514442	BioGRID
Q86VW1	O96018	28514442	BioGRID
Q6P5W5	O95159	28514442	BioGRID
P30825	Q9BXK5	28514442	BioGRID
Q9NUM3	Q6NUK1	28514442	BioGRID
Q96H78	P12268	28514442	BioGRID
Q6ZMH5	Q13433	28514442	BioGRID
Q6P5W5	Q5T3F8	28514442	BioGRID
Q8N5S1	P19086	28514442	BioGRID
P43005	O15357	28514442	BioGRID
P43005	Q7Z5G4	28514442	BioGRID
Q15758	Q6NUK1	28514442	BioGRID
Q504Y0	Q6P1Q0	28514442	BioGRID
Q6NXT4	Q92614	28514442	BioGRID
Q6ZMH5	Q5JRA6	28514442	BioGRID
P30825	Q9H8H3	28514442	BioGRID
Q9NUM3	Q9NRP0	28514442	BioGRID
Q8N468	Q99766	28514442	BioGRID
Q4U2R8	Q9BV35	28514442	BioGRID
P30825	Q9Y6C9	28514442	BioGRID
Q8N5S1	Q9NSY1	28514442	BioGRID
Q8N5S1	Q8WXE9	28514442	BioGRID
Q2Y0W8	Q93084	28514442	BioGRID
Q8TDB8	Q9Y6I3	28514442	BioGRID
Q9NUM3	P37235	28514442	BioGRID
Q9UMX9	P0CG47	28514442	BioGRID
Q92581	Q8NAT1	28514442	BioGRID
Q13183	P0CG47	28514442	BioGRID
Q9C0K1	Q96LZ7	28514442	BioGRID
O14863	O75400	28514442	BioGRID
P55851	-	28514442	BioGRID
Q8IVM8	Q5VSG8	28514442	BioGRID
Q8TD20	Q9BV35	28514442	BioGRID
O43934	Q8WU79	28514442	BioGRID
Q6ZMH5	Q13332	28514442	BioGRID
Q6P5W5	Q9BWL3	28514442	BioGRID
P78381	P07478	28514442	BioGRID
P43005	Q8N138	28514442	BioGRID
Q8N5S1	P10809	28514442	BioGRID
Q6ZMH5	Q9UBQ6	28514442	BioGRID
Q13454	Q9UJ14	28514442	BioGRID
Q9NUM3	Q8WVQ1	28514442	BioGRID
Q9H9B4	Q8WTU0	28514442	BioGRID
Q86UG4	P19634	28514442	BioGRID
Q9UGQ3	O95968	28514442	BioGRID
Q504Y0	P36383	28514442	BioGRID
O00624	Q96BY9	28514442	BioGRID
Q8IVM8	Q92581	28514442	BioGRID
Q8N468	Q7Z5G4	28514442	BioGRID
P30825	O75907	28514442	BioGRID
Q8N695	Q8WU79	28514442	BioGRID
O00624	Q5T3U5	28514442	BioGRID
Q8TDB8	P68871	28514442	BioGRID
Q6ZMH5	Q4KMG0	28514442	BioGRID
P11168	Q8WWH5	28514442	BioGRID
Q8WUM9	Q08357	28514442	BioGRID
Q8TD20	Q96A46	28514442	BioGRID
O95436	Q9NUE0	28514442	BioGRID
Q6P5W5	Q96E52	28514442	BioGRID
P30825	Q8IVQ6	28514442	BioGRID
Q86VW1	Q9UL25	28514442	BioGRID
Q6P5W5	P23634	28514442	BioGRID
Q8N5S1	Q96D71	28514442	BioGRID
O43934	Q7Z7E8	28514442	BioGRID
Q6ZMH5	Q6P1S2	28514442	BioGRID
Q6ZMH5	Q9H1U9	28514442	BioGRID
Q6P5W5	O15228	28514442	BioGRID
Q8NHS3	Q9UHQ9	28514442	BioGRID
P46059	B0YJ81	28514442	BioGRID
Q8N5S1	Q8TDZ2	28514442	BioGRID
Q504Y0	Q96CP7	28514442	BioGRID
Q9UBX3	Q9GZZ8	28514442	BioGRID
Q6ZMH5	Q9P244	28514442	BioGRID
Q504Y0	Q8NBJ4	28514442	BioGRID
Q8N5S1	Q86VN1	28514442	BioGRID
Q9Y345	P62879	28514442	BioGRID
Q9UGQ3	Q9GZZ8	28514442	BioGRID
Q9H2J7	Q5T4D3	28514442	BioGRID
Q9UGQ3	O75556	28514442	BioGRID
P43005	Q9BT67	28514442	BioGRID
P30825	A0PK00	28514442	BioGRID
Q504Y0	Q8TB61	28514442	BioGRID
Q504Y0	P56937	28514442	BioGRID
Q9H598	Q9P0P0	28514442	BioGRID
Q8TD20	Q9H1U9	28514442	BioGRID
Q4U2R8	Q96AG3	28514442	BioGRID
Q6ZMH5	Q8WUY8	28514442	BioGRID
Q6P5W5	O75110	28514442	BioGRID
O00624	Q7RTY0	28514442	BioGRID
Q6ZMH5	P41273	28514442	BioGRID
Q9NUM3	O43761	28514442	BioGRID
O00624	Q9Y2Q0	28514442	BioGRID
Q504Y0	Q14534	28514442	BioGRID
Q92581	Q8N2A8	28514442	BioGRID
Q9NUM3	Q86W50	28514442	BioGRID
O00624	Q9UHW9	28514442	BioGRID
Q8N5S1	Q8WXW3	28514442	BioGRID
Q8N5S1	P17252	28514442	BioGRID
Q9H2D1	-	28514442	BioGRID
Q86UG4	P09668	28514442	BioGRID
A1A5C7	Q8IXJ6	28514442	BioGRID
Q6P5W5	Q8NBJ9	28514442	BioGRID
Q9H2J7	Q8TBA6	28514442	BioGRID
Q8IVM8	P00395	28514442	BioGRID
Q6ZT89	P07951	28514442	BioGRID
O95436	Q8IWU2	28514442	BioGRID
O00624	Q12767	28514442	BioGRID
Q8NCK7	P0C5Z0	28514442	BioGRID
Q8WUM9	O60503	28514442	BioGRID
P30825	P17152	28514442	BioGRID
Q504Y0	P17302	28514442	BioGRID
P30825	Q12846	28514442	BioGRID
Q92581	P43353	28514442	BioGRID
Q3KQZ1	Q15126	28514442	BioGRID
Q9NUM3	Q5VYK3	28514442	BioGRID
P46059	A6ZKI3	28514442	BioGRID
O00624	Q14654	28514442	BioGRID
Q8N5S1	O60262	28514442	BioGRID
Q8N5S1	Q9UPN4	28514442	BioGRID
Q8IVM8	Q9H6R6	28514442	BioGRID
Q9C0K1	Q92581	28514442	BioGRID
Q6P5W5	Q8NBZ7	28514442	BioGRID
P57103	P43304	28514442	BioGRID
P54219	Q5J8M3	28514442	BioGRID
O00624	Q9Y3P4	28514442	BioGRID
Q8N1S5	Q15165	28514442	BioGRID
Q8IVM8	Q92903	28514442	BioGRID
Q9NUM3	Q8TD22	28514442	BioGRID
Q2Y0W8	Q9Y5W7	28514442	BioGRID
Q8NCS7	Q8NHP6	28514442	BioGRID
Q9BWM7	P13473	28514442	BioGRID
P43005	Q9NR77	28514442	BioGRID
Q8IVM8	Q9BX95	28514442	BioGRID
Q8N5S1	Q13153	28514442	BioGRID
Q9Y226	Q9ULG6	28514442	BioGRID
Q8TD20	P30536	28514442	BioGRID
Q8N695	P30536	28514442	BioGRID
Q6ZMH5	Q9ULF5	28514442	BioGRID
Q6ZMH5	P22455	28514442	BioGRID
P54219	P56937	28514442	BioGRID
Q8WUM9	P55082	28514442	BioGRID
P46059	Q6NUK1	28514442	BioGRID
Q8IVM8	Q96N66	28514442	BioGRID
P54219	Q96BN8	28514442	BioGRID
O00624	Q96FL8	28514442	BioGRID
Q8N695	P20337	28514442	BioGRID
Q6KCM7	P50579	28514442	BioGRID
Q8WUM9	O14910	28514442	BioGRID
Q6P5W5	Q8NC56	28514442	BioGRID
Q504Y0	O95159	28514442	BioGRID
Q9UPI3	Q9Y6I3	28514442	BioGRID
Q9NUM3	Q5HYI7	28514442	BioGRID
Q4U2R8	Q08357	28514442	BioGRID
Q6ZMH5	Q12891	28514442	BioGRID
Q71RS6	Q9NRK6	28514442	BioGRID
P46059	Q9NTI5	28514442	BioGRID
O60779	Q9UNP9	28514442	BioGRID
O00624	Q8TDW4	28514442	BioGRID
Q86UW1	Q4KMQ2	28514442	BioGRID
P22732	A6NFN3	28514442	BioGRID
P46059	Q96A46	28514442	BioGRID
Q86VW1	Q96AG3	28514442	BioGRID
Q8N5S1	Q5T2T1	28514442	BioGRID
Q02978	Q562R1	28514442	BioGRID
P30825	Q8NC56	28514442	BioGRID
Q0GE19	P61421	28514442	BioGRID
Q8TD20	Q7Z7B1	28514442	BioGRID
Q92911	Q8TD22	28514442	BioGRID
Q9NUM3	P33981	28514442	BioGRID
Q8N695	Q03135	28514442	BioGRID
O00624	Q7Z3C6	28514442	BioGRID
P30825	Q9NRZ7	28514442	BioGRID
P46059	Q9BWM7	28514442	BioGRID
Q6P5W5	Q9NRK6	28514442	BioGRID
Q92911	O60779	28514442	BioGRID
P30825	Q8TB61	28514442	BioGRID
Q6P5W5	Q9UEU0	28514442	BioGRID
Q8N5S1	Q6P6B1	28514442	BioGRID
Q13183	O94855	28514442	BioGRID
P25874	-	28514442	BioGRID
P30825	Q96ET8	28514442	BioGRID
Q8NCC5	Q03135	28514442	BioGRID
P30825	Q09328	28514442	BioGRID
Q8N468	Q6NUK1	28514442	BioGRID
Q9C0K1	Q8NC56	28514442	BioGRID
P46059	Q9Y232	28514442	BioGRID
A1A5C7	Q9Y5B6	28514442	BioGRID
Q6P5W5	P18031	28514442	BioGRID
Q8N5S1	O95782	28514442	BioGRID
Q504Y0	Q8N2K0	28514442	BioGRID
Q6P5W5	Q9BXJ8	28514442	BioGRID
P46059	Q8TB61	28514442	BioGRID
P46059	Q5HYI7	28514442	BioGRID
Q8N695	P32189	28514442	BioGRID
O00624	Q92890	28514442	BioGRID
Q8N5S1	P17677	28514442	BioGRID
P30825	Q9NRZ5	28514442	BioGRID
Q504Y0	Q9BUJ0	28514442	BioGRID
Q13183	Q9H6A9	28514442	BioGRID
Q9C0K1	Q96EU7	28514442	BioGRID
Q9H936	Q8N5D0	28514442	BioGRID
Q86VW1	P36383	28514442	BioGRID
P54219	P36383	28514442	BioGRID
Q6NXT4	Q9Y3E1	28514442	BioGRID
Q99808	P12931	28514442	BioGRID
Q9C0K1	Q9BWL3	28514442	BioGRID
O00624	Q8TAT6	28514442	BioGRID
P78382	Q9UPZ9	28514442	BioGRID
Q2Y0W8	Q5T3F8	28514442	BioGRID
Q2Y0W8	O15439	28514442	BioGRID
Q6P5W5	P07919	28514442	BioGRID
P30825	Q9H9S5	28514442	BioGRID
O60779	Q92874	28514442	BioGRID
P54219	Q15118	28514442	BioGRID
P54219	Q9NR77	28514442	BioGRID
Q4U2R8	Q6NUK1	28514442	BioGRID
P30825	Q9Y5Y0	28514442	BioGRID
Q71RS6	Q96B77	28514442	BioGRID
O00624	Q9ULG6	28514442	BioGRID
Q2Y0W8	Q9BWL3	28514442	BioGRID
Q9NUM3	Q9NWS8	28514442	BioGRID
Q2Y0W8	Q9H6A9	28514442	BioGRID
Q9H936	Q5SXM8	28514442	BioGRID
Q5K4L6	P11142	28514442	BioGRID
Q6KCM7	Q9Y2H1	28514442	BioGRID
Q9C0K1	Q96RQ1	28514442	BioGRID
Q02978	Q9BYJ9	28514442	BioGRID
Q8TD20	O60779	28514442	BioGRID
Q5K4L6	P06576	28514442	BioGRID
Q8NCS7	Q9H6H4	28514442	BioGRID
Q9H2J7	Q9NRZ7	28514442	BioGRID
Q9H2D1	O94903	28514442	BioGRID
Q9UMX9	Q7Z3C6	28514442	BioGRID
Q504Y0	Q9H0P0	28514442	BioGRID
P54219	Q7L8W6	28514442	BioGRID
P46059	P20336	28514442	BioGRID
Q504Y0	Q9Y5Y5	28514442	BioGRID
O95436	Q93050	28514442	BioGRID
Q504Y0	Q9BRR6	28514442	BioGRID
Q6ZMH5	A0PJW6	28514442	BioGRID
Q8N5S1	Q69YQ0	28514442	BioGRID
P22732	Q8WY07	28514442	BioGRID
Q6P5W5	Q96K12	28514442	BioGRID
P55851	P01036	28514442	BioGRID
P30825	Q9NY26	28514442	BioGRID
Q2Y0W8	Q9UHW9	28514442	BioGRID
A1A5C7	Q5T749	28514442	BioGRID
Q9NY26	-	28514442	BioGRID
Q5K4L6	O95817	28514442	BioGRID
P46059	Q8TD22	28514442	BioGRID
A1A5C7	Q86VP1	28514442	BioGRID
Q9BQT8	Q92874	28514442	BioGRID
Q2Y0W8	Q9BZM5	28514442	BioGRID
Q6ZMH5	P17706	28514442	BioGRID
Q6P5W5	P43304	28514442	BioGRID
O43934	Q9H4B7	28514442	BioGRID
Q8TD20	Q5VST6	28514442	BioGRID
Q8N5S1	P50148	28514442	BioGRID
Q6P5W5	Q9H0P0	28514442	BioGRID
Q8IVM8	Q8N138	28514442	BioGRID
P57103	Q9H6H4	28514442	BioGRID
Q8N5S1	P01112	28514442	BioGRID
Q8IVM8	O15260	28514442	BioGRID
P55851	Q9UBG3	28514442	BioGRID
P30825	O60779	28514442	BioGRID
P57103	Q9UPR5	28514442	BioGRID
Q8IVM8	Q9H3K2	28514442	BioGRID
Q6ZMH5	Q9BZM5	28514442	BioGRID
O00624	O15121	28514442	BioGRID
P30825	Q9BSR8	28514442	BioGRID
Q6P5W5	Q6NUT3	28514442	BioGRID
P54219	O60427	28514442	BioGRID
O95436	Q9C0E8	28514442	BioGRID
Q8IVM8	Q8WUD6	28514442	BioGRID
Q8TD20	A6NJ78	28514442	BioGRID
P30825	O95858	28514442	BioGRID
O00624	Q7Z388	28514442	BioGRID
Q8N5S1	Q9NZN5	28514442	BioGRID
Q9BS91	Q8N6G5	28514442	BioGRID
Q8N5S1	P42566	28514442	BioGRID
Q9H2J7	Q53EU6	28514442	BioGRID
P30825	Q96N66	28514442	BioGRID
P22732	P54707	28514442	BioGRID
Q9H2J7	Q03135	28514442	BioGRID
Q92581	P49641	28514442	BioGRID
Q8N695	Q5HYI7	28514442	BioGRID
Q9NUM3	Q8NBJ4	28514442	BioGRID
Q6P1Q0	Q8WWV3	28514442	BioGRID
Q92581	P21802	28514442	BioGRID
Q8IVM8	Q8TF71	28514442	BioGRID
Q8TD20	Q9Y5Y5	28514442	BioGRID
Q504Y0	O43521	28514442	BioGRID
Q504Y0	Q9BZM4	28514442	BioGRID
Q9H2D1	P32929	28514442	BioGRID
Q8N5S1	Q8TAD7	28514442	BioGRID
Q8IVM8	Q8NBN3	28514442	BioGRID
Q8IVM8	Q53FV1	28514442	BioGRID
Q8N5S1	Q14344	28514442	BioGRID
Q13454	Q15599	28514442	BioGRID
Q8N5S1	A8MXV4	28514442	BioGRID
Q8IVM8	Q9BSR8	28514442	BioGRID
Q9H2D1	Q14651	28514442	BioGRID
Q92581	Q9H9S5	28514442	BioGRID
Q9C0K1	Q8IUH5	28514442	BioGRID
Q6ZMH5	Q9H4A6	28514442	BioGRID
P30825	Q9NYP7	28514442	BioGRID
Q8N695	P17152	28514442	BioGRID
Q9C0K1	Q9UBQ6	28514442	BioGRID
Q9H598	P01037	28514442	BioGRID
Q9NUM3	P08240	28514442	BioGRID
P46059	Q9NR77	28514442	BioGRID
P46059	Q9H6K4	28514442	BioGRID
Q8N5S1	P09668	28514442	BioGRID
O00624	Q9UP95	28514442	BioGRID
P46059	Q96DA2	28514442	BioGRID
Q8N5S1	Q15833	28514442	BioGRID
Q8N695	Q6P1A2	28514442	BioGRID
Q9NUM3	O43286	28514442	BioGRID
Q9H2J7	Q6ZT21	28514442	BioGRID
Q8N1S5	O14556	28514442	BioGRID
Q8N695	Q92828	28514442	BioGRID
Q6ZMH5	A8MVW0	28514442	BioGRID
P30825	Q8N6M3	28514442	BioGRID
Q504Y0	Q969V5	28514442	BioGRID
P30825	Q7Z434	28514442	BioGRID
Q2Y0W8	Q8N2G8	28514442	BioGRID
Q8TD20	P62341	28514442	BioGRID
O00624	Q8WY07	28514442	BioGRID
Q8TD20	Q8TCT6	28514442	BioGRID
Q8TD20	Q6Y1H2	28514442	BioGRID
Q8TD20	Q9NUT2	28514442	BioGRID
Q9NUM3	Q13586	28514442	BioGRID
P46059	Q96AG3	28514442	BioGRID
Q6P5W5	Q7Z4F1	28514442	BioGRID
O14863	O60271	28514442	BioGRID
Q504Y0	Q7Z434	28514442	BioGRID
Q9NUM3	P24468	28514442	BioGRID
Q9Y345	Q9ULP9	28514442	BioGRID
O14863	Q29RF7	28514442	BioGRID
O95436	Q8NB49	28514442	BioGRID
P46059	Q14849	28514442	BioGRID
P43005	Q15036	28514442	BioGRID
Q86UG4	P42357	28514442	BioGRID
Q8N5S1	Q96I59	28514442	BioGRID
Q9C0K1	O95292	28514442	BioGRID
Q9NUM3	Q9UDX5	28514442	BioGRID
Q8IVM8	Q9NYP7	28514442	BioGRID
Q9BQT8	Q9UNP9	28514442	BioGRID
Q92581	O60779	28514442	BioGRID
P54219	Q5VYK3	28514442	BioGRID
Q8N5S1	Q9NWQ8	28514442	BioGRID
Q6P5W5	P17302	28514442	BioGRID
Q9NUM3	Q9UJX2	28514442	BioGRID
Q8N5S1	Q9UK41	28514442	BioGRID
Q86VW1	Q6P1A2	28514442	BioGRID
Q6P5W5	Q9H1A3	28514442	BioGRID
Q8IVM8	Q99808	28514442	BioGRID
Q6P5W5	Q658P3	28514442	BioGRID
Q8TD20	Q8TD22	28514442	BioGRID
Q9H2J7	Q6Y1H2	28514442	BioGRID
Q8IVM8	Q9Y5Y0	28514442	BioGRID
Q4U2R8	Q6P1A2	28514442	BioGRID
Q8WUM9	Q7Z4F1	28514442	BioGRID
Q8TDB8	P69905	28514442	BioGRID
Q9UBX3	O95968	28514442	BioGRID
Q504Y0	Q5SRI9	28514442	BioGRID
P22732	Q68DH5	28514442	BioGRID
Q504Y0	Q68D91	28514442	BioGRID
Q9NVC3	P23193	28514442	BioGRID
Q6P5W5	Q5BKT4	28514442	BioGRID
Q02978	P13727	28514442	BioGRID
P54219	P33981	28514442	BioGRID
Q8N5S1	Q9Y6I3	28514442	BioGRID
P54219	Q14534	28514442	BioGRID
P46059	P33897	28514442	BioGRID
P54219	Q96CN4	28514442	BioGRID
Q8TD22	P60709	28514442	BioGRID
Q9H2J7	O15120	28514442	BioGRID
Q8N695	Q9BV35	28514442	BioGRID
Q504Y0	P01111	28514442	BioGRID
Q504Y0	Q13637	28514442	BioGRID
Q8TD20	Q6NUK1	28514442	BioGRID
P46059	Q05823	28514442	BioGRID
Q504Y0	P17152	28514442	BioGRID
Q2Y0W8	Q8TDW4	28514442	BioGRID
O00624	Q9H6U8	28514442	BioGRID
Q8N5S1	P32929	28514442	BioGRID
Q504Y0	Q9NRK6	28514442	BioGRID
Q8WUM9	P36894	28514442	BioGRID
P54219	Q9BRX8	28514442	BioGRID
O76082	Q01581	28514442	BioGRID
P31639	O14556	28514442	BioGRID
P55851	Q96DA0	28514442	BioGRID
Q6P5W5	Q8IW92	28514442	BioGRID
Q8WUM9	P19634	28514442	BioGRID
Q8IVM8	O43760	28514442	BioGRID
Q9C0K1	Q92838	28514442	BioGRID
P54219	Q9HBU6	28514442	BioGRID
P30825	Q5VZI3	28514442	BioGRID
Q8TD20	P17152	28514442	BioGRID
Q6P5W5	Q92838	28514442	BioGRID
P46059	P20337	28514442	BioGRID
P30825	O15228	28514442	BioGRID
Q8NCC5	P53675	28514442	BioGRID
Q92911	Q5VU13	28514442	BioGRID
Q02978	Q9Y484	28514442	BioGRID
Q5K4L6	Q9UNE7	28514442	BioGRID
Q9NUM3	P48735	28514442	BioGRID
Q4U2R8	P32189	28514442	BioGRID
P54219	Q9P0I2	28514442	BioGRID
P30825	Q9UHQ9	28514442	BioGRID
P14672	Q9UKB3	28514442	BioGRID
Q6ZMH5	Q9H4A5	28514442	BioGRID
O14863	Q9UFG5	28514442	BioGRID
O95436	Q9Y487	28514442	BioGRID
Q504Y0	Q86X52	28514442	BioGRID
Q8NCS7	-	28514442	BioGRID
Q8TD22	P10619	28514442	BioGRID
Q8TD20	Q0P651	28514442	BioGRID
Q6NXT4	Q96C57	28514442	BioGRID
Q9NUM3	O43808	28514442	BioGRID
Q504Y0	P13224	28514442	BioGRID
Q504Y0	Q96FL8	28514442	BioGRID
Q6P5W5	P98172	28514442	BioGRID
Q13183	Q96BY9	28514442	BioGRID
Q8N5S1	P31146	28514442	BioGRID
P46059	A6NJ78	28514442	BioGRID
P54219	Q8N6S4	28514442	BioGRID
Q6P5W5	Q8TB61	28514442	BioGRID
Q9NUM3	Q9NRZ9	28514442	BioGRID
Q8N695	Q9C0E8	28514442	BioGRID
Q02978	P60709	28514442	BioGRID
Q2Y0W8	Q9Y6M7	28514442	BioGRID
Q8N5S1	Q9Y3E2	28514442	BioGRID
O00624	Q9BSR8	28514442	BioGRID
Q6ZMH5	Q9BRR3	28514442	BioGRID
Q504Y0	Q99808	28514442	BioGRID
Q9Y6L6	Q15836	28514442	BioGRID
Q8N5S1	Q14699	28514442	BioGRID
Q8WUM9	Q9BT67	28514442	BioGRID
Q504Y0	Q8NBN7	28514442	BioGRID
Q9Y619	P01591	28514442	BioGRID
Q8N5S1	Q15154	28514442	BioGRID
Q2Y0W8	P62879	28514442	BioGRID
Q6ZMH5	P98172	28514442	BioGRID
Q6P5W5	Q96B77	28514442	BioGRID
Q6P5W5	Q9NQ11	28514442	BioGRID
Q4U2R8	Q13637	28514442	BioGRID
Q9H2D1	P23193	28514442	BioGRID
P30825	Q9BTX1	28514442	BioGRID
P30825	Q07065	28514442	BioGRID
P54219	Q9NPA0	28514442	BioGRID
O00624	-	28514442	BioGRID
Q15758	O75110	28514442	BioGRID
Q8N468	Q5VST6	28514442	BioGRID
P30825	P11117	28514442	BioGRID
Q8IVM8	O43731	28514442	BioGRID
Q504Y0	Q9BPX6	28514442	BioGRID
Q6NXT4	Q562R1	28514442	BioGRID
Q2Y0W8	Q9NQ11	28514442	BioGRID
Q8TD20	Q14156	28514442	BioGRID
Q496J9	Q5T3U5	28514442	BioGRID
Q8N695	Q96ET8	28514442	BioGRID
Q9H2J7	Q9Y3E5	28514442	BioGRID
P43005	Q6Y1H2	28514442	BioGRID
Q504Y0	Q9BRX8	28514442	BioGRID
Q5K4L6	P03928	28514442	BioGRID
P46059	Q9UBH6	28514442	BioGRID
Q86UG4	Q9UI42	28514442	BioGRID
P46059	Q86TW2	28514442	BioGRID
Q5T1Q4	P06576	28514442	BioGRID
Q6P5W5	Q6Y1H2	28514442	BioGRID
Q9NUM3	Q05193	28514442	BioGRID
Q9UMX9	Q6ZMK1	28514442	BioGRID
P30825	Q9H3K2	28514442	BioGRID
Q495N2	P16520	28514442	BioGRID
Q6P5W5	Q8IWT6	28514442	BioGRID
P54219	Q99808	28514442	BioGRID
O95436	O43760	28514442	BioGRID
P22732	Q01814	28514442	BioGRID
P46059	Q96DA6	28514442	BioGRID
P54219	Q8WUK0	28514442	BioGRID
P46059	O14981	28514442	BioGRID
Q504Y0	O43808	28514442	BioGRID
Q9Y6L6	Q6NZ67	28514442	BioGRID
Q86VW1	Q9NR77	28514442	BioGRID
Q9C0K1	Q8TDW4	28514442	BioGRID
Q8IVM8	Q6ZT21	28514442	BioGRID
Q9UMX9	Q8N5J2	28514442	BioGRID
Q8IVM8	O75110	28514442	BioGRID
Q504Y0	O60427	28514442	BioGRID
Q9C0K1	Q9BX95	28514442	BioGRID
P55851	P01833	28514442	BioGRID
Q5K4L6	A6NED2	28514442	BioGRID
Q8IVM8	Q8NHS3	28514442	BioGRID
Q8IZM9	P02787	28514442	BioGRID
Q8N468	P32189	28514442	BioGRID
Q6P5W5	O43306	28514442	BioGRID
Q9UMX9	Q9H6A9	28514442	BioGRID
Q8TBE7	Q9NRG0	28514442	BioGRID
Q8NCC5	P04114	28514442	BioGRID
P54219	Q9BXP2	28514442	BioGRID
Q6ZMH5	Q8TB61	28514442	BioGRID
Q9H2D1	O75391	28514442	BioGRID
Q8N695	Q96AG3	28514442	BioGRID
Q6P5W5	Q9H9S5	28514442	BioGRID
Q9Y6L6	O43760	28514442	BioGRID
Q4U2R8	Q9NVC3	28514442	BioGRID
Q504Y0	Q96N66	28514442	BioGRID
Q9Y6L6	Q53FV1	28514442	BioGRID
O00624	O75844	28514442	BioGRID
Q6ZMH5	Q7Z4F1	28514442	BioGRID
O00624	O60337	28514442	BioGRID
P54219	P68366	28514442	BioGRID
Q8TD20	Q8NHH9	28514442	BioGRID
Q8N5S1	P63218	28514442	BioGRID
Q9H2J7	Q9BVK2	28514442	BioGRID
Q8WWX8	Q96FE5	28514442	BioGRID
Q9H2D1	Q9NVS9	28514442	BioGRID
P55851	P48594	28514442	BioGRID
P54219	P53671	28514442	BioGRID
P54219	Q8TD22	28514442	BioGRID
P54219	Q96A54	28514442	BioGRID
Q6P5W5	Q9C0E8	28514442	BioGRID
Q9Y345	O75915	28514442	BioGRID
Q8N5S1	P06241	28514442	BioGRID
Q0GE19	Q5VYK3	28514442	BioGRID
Q8TD20	Q9BVK2	28514442	BioGRID
Q4U2R8	Q9Y282	28514442	BioGRID
Q86VW1	Q5HYI7	28514442	BioGRID
Q504Y0	Q8WUY8	28514442	BioGRID
Q6ZMH5	Q9BUJ0	28514442	BioGRID
P54219	O43402	28514442	BioGRID
P46059	Q8TBE7	28514442	BioGRID
Q8N695	Q8NE86	28514442	BioGRID
O14863	P55010	28514442	BioGRID
Q15758	Q96AG3	28514442	BioGRID
Q86UG4	P18031	28514442	BioGRID
Q2Y0W8	Q9NPA0	28514442	BioGRID
Q6P5W5	Q9BTX1	28514442	BioGRID
Q2Y0W8	Q9Y320	28514442	BioGRID
P30825	Q9BX95	28514442	BioGRID
Q86VW1	Q01814	28514442	BioGRID
P46059	P54707	28514442	BioGRID
Q9H2J7	Q8TCT6	28514442	BioGRID
Q6ZMH5	Q96BI1	28514442	BioGRID
Q504Y0	P33897	28514442	BioGRID
P30825	Q7Z7B1	28514442	BioGRID
Q9C0K1	Q09328	28514442	BioGRID
Q15849	Q99959	28514442	BioGRID
Q4U2R8	Q96RQ1	28514442	BioGRID
O00624	Q99808	28514442	BioGRID
Q2Y0W8	Q9P0I2	28514442	BioGRID
O00624	Q9UKV5	28514442	BioGRID
Q504Y0	Q9NV64	28514442	BioGRID
Q504Y0	Q96K12	28514442	BioGRID
Q8N5S1	Q14642	28514442	BioGRID
P46059	P24468	28514442	BioGRID
Q9Y345	P63218	28514442	BioGRID
O00624	Q9Y5K5	28514442	BioGRID
Q8IVM8	Q9BVK2	28514442	BioGRID
Q6P5W5	Q9BYC5	28514442	BioGRID
Q8NCC5	Q96AG3	28514442	BioGRID
P46059	Q02338	28514442	BioGRID
Q9Y345	P24539	28514442	BioGRID
Q8TD20	Q6DD88	28514442	BioGRID
Q8IVM8	Q8N6M3	28514442	BioGRID
Q8TD20	Q9H649	28514442	BioGRID
Q9C0K1	P09601	28514442	BioGRID
P30825	A0PJW6	28514442	BioGRID
O00624	O60266	28514442	BioGRID
Q6ZMH5	P11117	28514442	BioGRID
Q86VW1	Q96MV1	28514442	BioGRID
Q15758	Q9NUE0	28514442	BioGRID
Q86VW1	Q99808	28514442	BioGRID
Q6P5W5	Q96BI1	28514442	BioGRID
Q6P5W5	O95297	28514442	BioGRID
Q9NUM3	Q9NUT2	28514442	BioGRID
Q9NVC3	Q9UJY5	28514442	BioGRID
Q86VW1	Q6DD88	28514442	BioGRID
Q6P5W5	P49641	28514442	BioGRID
Q8TD20	O95671	28514442	BioGRID
P54219	Q9Y3P4	28514442	BioGRID
P46059	Q15382	28514442	BioGRID
Q4U2R8	Q8NE86	28514442	BioGRID
O60779	P06576	28514442	BioGRID
O00624	Q8NB49	28514442	BioGRID
Q8N5S1	P07947	28514442	BioGRID
P54219	Q9BVK2	28514442	BioGRID
Q9NUM3	P20585	28514442	BioGRID
Q8IVM8	Q5BKT4	28514442	BioGRID
P46059	P68366	28514442	BioGRID
Q8N468	O75146	28514442	BioGRID
Q6P499	Q9NRW7	28514442	BioGRID
Q9NUM3	Q9NR77	28514442	BioGRID
Q8NCK7	Q15785	28514442	BioGRID
P30825	O43760	28514442	BioGRID
Q4U2R8	Q6P996	28514442	BioGRID
Q504Y0	Q96HA1	28514442	BioGRID
Q8N5S1	Q9NZR1	28514442	BioGRID
Q13183	Q14241	28514442	BioGRID
P46059	O00124	28514442	BioGRID
Q496J9	Q5VST6	28514442	BioGRID
O00624	Q6DD88	28514442	BioGRID
Q8NCC5	Q5HYI7	28514442	BioGRID
P54219	Q9UBU6	28514442	BioGRID
Q504Y0	O00258	28514442	BioGRID
Q92581	P15260	28514442	BioGRID
O00624	Q9H6A9	28514442	BioGRID
Q6N075	O14556	28514442	BioGRID
Q504Y0	Q8IW92	28514442	BioGRID
P30825	Q9C0E8	28514442	BioGRID
Q6P5W5	O94991	28514442	BioGRID
P30825	Q8IZR5	28514442	BioGRID
Q6ZMH5	Q16394	28514442	BioGRID
Q15758	Q08722	28514442	BioGRID
Q6ZMH5	P13224	28514442	BioGRID
Q8N468	P52569	28514442	BioGRID
P30825	Q96EC8	28514442	BioGRID
Q8TD20	Q96D53	28514442	BioGRID
P43005	Q9NPF0	28514442	BioGRID
Q8TD20	Q96DA6	28514442	BioGRID
Q96CQ1	-	28514442	BioGRID
Q6ZMH5	Q9BZM6	28514442	BioGRID
Q6P5W5	Q09328	28514442	BioGRID
Q4U2R8	Q8WUD6	28514442	BioGRID
Q86VW1	P50443	28514442	BioGRID
O00624	Q14534	28514442	BioGRID
Q9Y2P4	O95801	28514442	BioGRID
Q8TD22	P16278	28514442	BioGRID
Q8NCC5	Q05823	28514442	BioGRID
Q86UW1	O94886	28514442	BioGRID
Q2Y0W8	P01111	28514442	BioGRID
P22732	O75844	28514442	BioGRID
Q6P5W5	Q9BVK2	28514442	BioGRID
Q8TD20	P24468	28514442	BioGRID
Q9UJS0	O75746	28514442	BioGRID
Q9H2J7	Q9NR77	28514442	BioGRID
Q8N695	Q9H7S9	28514442	BioGRID
Q8IVM8	Q8WV83	28514442	BioGRID
Q86UW1	P0CG47	28514442	BioGRID
Q8NCC5	Q9BSJ2	28514442	BioGRID
Q86UG4	Q13510	28514442	BioGRID
Q8IVM8	O60779	28514442	BioGRID
P43005	Q15828	28514442	BioGRID
Q8TDB8	Q8WU79	28514442	BioGRID
Q8TD20	Q9NRX5	28514442	BioGRID
Q6P5W5	Q969V5	28514442	BioGRID
Q504Y0	Q8N0U8	28514442	BioGRID
Q8TD20	P33981	28514442	BioGRID
Q6P1Q0	Q9H3G5	28514442	BioGRID
Q8IVM8	O75845	28514442	BioGRID
P57103	Q8N6G5	28514442	BioGRID
Q9Y2P4	Q8TF66	28514442	BioGRID
Q8NCC5	P54707	28514442	BioGRID
Q2Y0W8	Q7Z3C6	28514442	BioGRID
P54219	Q6NUM6	28514442	BioGRID
Q8NCS7	Q7Z3C6	28514442	BioGRID
Q8NCC5	P00387	28514442	BioGRID
Q2Y0W8	O94886	28514442	BioGRID
Q2Y0W8	P04920	28514442	BioGRID
Q504Y0	Q96DA6	28514442	BioGRID
P30825	Q96B77	28514442	BioGRID
Q6P5W5	Q96FL8	28514442	BioGRID
O14863	Q5KU26	28514442	BioGRID
Q8TD20	Q13505	28514442	BioGRID
Q8N1S5	-	28514442	BioGRID
Q6ZMH5	Q7Z2K6	28514442	BioGRID
Q8TD20	P13498	28514442	BioGRID
Q9NVC3	Q05639	28514442	BioGRID
Q9NUM3	Q8TDX7	28514442	BioGRID
P46059	Q5U3C3	28514442	BioGRID
Q9H2D1	Q15126	28514442	BioGRID
Q2Y0W8	Q6UWP7	28514442	BioGRID
Q8IVM8	O75915	28514442	BioGRID
Q504Y0	Q8NB49	28514442	BioGRID
Q9H2J7	O60488	28514442	BioGRID
P46059	Q96ET8	28514442	BioGRID
Q8IVM8	Q9Y519	28514442	BioGRID
Q8IVM8	Q9UBQ6	28514442	BioGRID
Q8N5S1	P10301	28514442	BioGRID
Q504Y0	Q8N697	28514442	BioGRID
Q8WUM9	Q8NC42	28514442	BioGRID
P46059	Q8TCT6	28514442	BioGRID
Q9UBX3	P01036	28514442	BioGRID
P43005	O95563	28514442	BioGRID
Q8WUT9	P10809	28514442	BioGRID
Q504Y0	Q5VSG8	28514442	BioGRID
O00624	Q9NRR5	28514442	BioGRID
P54219	O43521	28514442	BioGRID
P46059	Q9UI26	28514442	BioGRID
Q9BXI2	Q562R1	28514442	BioGRID
P46059	Q9BXS9	28514442	BioGRID
Q86YT5	Q05639	28514442	BioGRID
Q9H2J7	Q15125	28514442	BioGRID
Q6P5W5	P43007	28514442	BioGRID
Q9NVC3	P62495	28514442	BioGRID
Q86VW1	Q8NHS3	28514442	BioGRID
Q6ZMH5	Q8WUD6	28514442	BioGRID
Q6ZT89	Q9Y3C5	28514442	BioGRID
P54219	Q9Y3E5	28514442	BioGRID
Q96FL8	P07951	28514442	BioGRID
Q8IVM8	Q9P0S3	28514442	BioGRID
Q8NCC5	Q96DA6	28514442	BioGRID
Q8TD20	Q9UQ16	28514442	BioGRID
Q8NCC5	Q9NXU5	28514442	BioGRID
P46059	P84085	28514442	BioGRID
O95436	P54289	28514442	BioGRID
P30825	Q8NBJ4	28514442	BioGRID
P54219	P24468	28514442	BioGRID
Q9H2D1	Q13951	28514442	BioGRID
Q496J9	O43909	28514442	BioGRID
Q4U2R8	Q8TD22	28514442	BioGRID
Q8IVM8	P20338	28514442	BioGRID
P57103	Q8TCT7	28514442	BioGRID
P46059	P00395	28514442	BioGRID
Q504Y0	-	28514442	BioGRID
Q9UBX3	Q16378	28514442	BioGRID
P54219	Q86TW2	28514442	BioGRID
Q8N5S1	Q6PJ61	28514442	BioGRID
Q504Y0	Q96PU8	28514442	BioGRID
Q8TD20	Q96J84	28514442	BioGRID
Q13183	Q3B726	28514442	BioGRID
Q504Y0	Q13505	28514442	BioGRID
Q9NUM3	Q6P996	28514442	BioGRID
P54219	P51957	28514442	BioGRID
Q8TD20	P32189	28514442	BioGRID
Q96H78	Q14847	28514442	BioGRID
P30825	Q96BI1	28514442	BioGRID
Q6P1K1	-	28514442	BioGRID
Q8TD20	Q8WU79	28514442	BioGRID
Q6P5W5	Q8N5K1	28514442	BioGRID
Q4U2R8	P50443	28514442	BioGRID
Q5K4L6	P34932	28514442	BioGRID
Q4U2R8	Q8NHH9	28514442	BioGRID
Q496J9	Q9ULK5	28514442	BioGRID
Q86UG4	Q92838	28514442	BioGRID
O00624	Q8NBM4	28514442	BioGRID
Q5M8T2	Q93050	28514442	BioGRID
Q8TD20	Q6P996	28514442	BioGRID
Q9NUM3	O95563	28514442	BioGRID
P30825	O60831	28514442	BioGRID
Q6P5W5	Q8N6M3	28514442	BioGRID
Q92581	Q9NRX5	28514442	BioGRID
P54219	Q8WY07	28514442	BioGRID
Q8IVM8	O43676	28514442	BioGRID
Q6P5W5	Q07065	28514442	BioGRID
Q2Y0W8	Q12772	28514442	BioGRID
P55851	P29508	28514442	BioGRID
Q9Y345	Q8TBA6	28514442	BioGRID
O00624	Q9Y666	28514442	BioGRID
Q6NXT4	Q69YQ0	28514442	BioGRID
Q8NCC5	Q5SVS4	28514442	BioGRID
Q9UBH6	P04920	28514442	BioGRID
P46059	Q6KCM7	28514442	BioGRID
Q4U2R8	Q5HYI7	28514442	BioGRID
Q6P5W5	Q8N2K0	28514442	BioGRID
Q9H2D1	Q8WZA9	28514442	BioGRID
Q8TD20	O15258	28514442	BioGRID
Q504Y0	Q96BI1	28514442	BioGRID
P43005	Q8WUD6	28514442	BioGRID
P46059	Q5UIP0	28514442	BioGRID
Q504Y0	Q9BV10	28514442	BioGRID
Q8IVM8	Q5HYI7	28514442	BioGRID
Q8TD20	Q9H3K2	28514442	BioGRID
P43005	Q8IYU8	28514442	BioGRID
Q9H2D1	Q14847	28514442	BioGRID
O00624	O75387	28514442	BioGRID
Q8IVM8	P04114	28514442	BioGRID
Q9C0K1	Q8TCT6	28514442	BioGRID
P54219	Q9HAS0	28514442	BioGRID
Q6ZMH5	Q8N8L6	28514442	BioGRID
P46059	Q13505	28514442	BioGRID
O00624	Q9Y5W7	28514442	BioGRID
P46059	Q9NUT2	28514442	BioGRID
Q8N695	P00395	28514442	BioGRID
Q8N1S5	P42357	28514442	BioGRID
P46059	O75110	28514442	BioGRID
Q8N5S1	P29317	28514442	BioGRID
O00624	Q96GZ6	28514442	BioGRID
Q8TD20	Q13395	28514442	BioGRID
Q8IVM8	O15357	28514442	BioGRID
Q496J9	Q14139	28514442	BioGRID
P30825	Q9Y397	28514442	BioGRID
Q9UMX9	Q01814	28514442	BioGRID
Q02978	P07947	28514442	BioGRID
Q496J9	Q92890	28514442	BioGRID
Q8NCC5	-	28514442	BioGRID
P46059	Q8NHH9	28514442	BioGRID
Q504Y0	Q9BSJ5	28514442	BioGRID
P54219	Q96DX4	28514442	BioGRID
P46059	Q6UXV4	28514442	BioGRID
Q0GE19	P04114	28514442	BioGRID
Q8TD20	P35453	28514442	BioGRID
Q8IVM8	P50443	28514442	BioGRID
P54219	Q96JX3	28514442	BioGRID
Q92581	Q5U3C3	28514442	BioGRID
P46059	Q9H0H0	28514442	BioGRID
A1A5C7	Q9BVC3	28514442	BioGRID
O14863	P13591	28514442	BioGRID
Q9H2D1	O43583	28514442	BioGRID
Q15758	Q6Y1H2	28514442	BioGRID
Q86VW1	Q8TCT6	28514442	BioGRID
O00624	Q96J42	28514442	BioGRID
Q86UG4	Q9C0H2	28514442	BioGRID
Q2Y0W8	Q96E52	28514442	BioGRID
Q8IVM8	Q8WVP7	28514442	BioGRID
Q92581	Q8NBN3	28514442	BioGRID
Q9NUM3	Q02338	28514442	BioGRID
P43005	Q96DA6	28514442	BioGRID
Q86VW1	Q9NRX5	28514442	BioGRID
P30825	Q9BSF4	28514442	BioGRID
Q8N468	P04114	28514442	BioGRID
Q99808	P62879	28514442	BioGRID
Q504Y0	Q9H1U9	28514442	BioGRID
Q86VW1	Q5U3C3	28514442	BioGRID
P46059	O75146	28514442	BioGRID
Q8IVM8	Q9NRX5	28514442	BioGRID
Q8NCC5	P24468	28514442	BioGRID
Q8N5S1	P50151	28514442	BioGRID
Q9C0K1	Q12846	28514442	BioGRID
Q504Y0	Q09328	28514442	BioGRID
Q13183	O95104	28514442	BioGRID
P46059	Q9UFG5	28514442	BioGRID
P46059	Q86Y56	28514442	BioGRID
P43005	P11362	28514442	BioGRID
O95436	Q8NEW0	28514442	BioGRID
P46059	Q96DX4	28514442	BioGRID
Q9H2J7	P98198	28514442	BioGRID
P46059	Q29RF7	28514442	BioGRID
Q8NCS7	O94886	28514442	BioGRID
Q9C0K1	Q96BI1	28514442	BioGRID
P46059	Q6P996	28514442	BioGRID
Q12908	Q9UNP9	28514442	BioGRID
P43005	P61006	28514442	BioGRID
Q8IVM8	O94766	28514442	BioGRID
Q504Y0	Q6UXV4	28514442	BioGRID
P43005	Q6UXV4	28514442	BioGRID
Q9BS91	Q96N66	28514442	BioGRID
P30825	Q9GZR5	28514442	BioGRID
Q9Y345	P06576	28514442	BioGRID
Q86VW1	O43760	28514442	BioGRID
P46059	O60488	28514442	BioGRID
Q02978	Q9H7S9	28514442	BioGRID
Q9BWM7	Q15633	28514442	BioGRID
P46059	Q8NBN7	28514442	BioGRID
Q9Y6L6	Q13509	28514442	BioGRID
Q8N5S1	P62166	28514442	BioGRID
Q86VW1	Q5SVS4	28514442	BioGRID
Q8N5S1	Q96IZ0	28514442	BioGRID
P54219	Q6Y1H2	28514442	BioGRID
P46059	Q8NE86	28514442	BioGRID
Q86VW1	Q9Y2H6	28514442	BioGRID
Q8N468	P17931	28514442	BioGRID
Q9NVC3	Q99986	28514442	BioGRID
Q8TD20	Q6JQN1	28514442	BioGRID
Q9NUM3	Q9UIA9	28514442	BioGRID
Q9Y6L6	Q7Z5K2	28514442	BioGRID
Q86VW1	Q9Y5Y0	28514442	BioGRID
O00624	Q9UHD9	28514442	BioGRID
Q8WUM9	Q96KC2	28514442	BioGRID
Q504Y0	Q12772	28514442	BioGRID
Q9H2J7	Q9H490	28514442	BioGRID
Q5K4L6	P30049	28514442	BioGRID
Q6ZMD2	Q96S66	28514442	BioGRID
Q8NHS3	Q15125	28514442	BioGRID
Q8WUM9	Q5HYI7	28514442	BioGRID
Q13183	Q9UKV5	28514442	BioGRID
Q92911	Q13509	28514442	BioGRID
Q8NHS3	Q96DA6	28514442	BioGRID
Q8TD20	P36915	28514442	BioGRID
Q9UMX9	Q9NPA3	28514442	BioGRID
P78382	P42574	28514442	BioGRID
Q92581	A6NCE7	28514442	BioGRID
Q9Y6L6	Q7RTS9	28514442	BioGRID
Q8IVM8	Q86SJ6	28514442	BioGRID
O00624	O95476	28514442	BioGRID
P22732	Q8N6M3	28514442	BioGRID
Q8N5S1	P80723	28514442	BioGRID
Q15758	Q8TCT6	28514442	BioGRID
Q8IVM8	O00258	28514442	BioGRID
Q8TD20	Q8N6M3	28514442	BioGRID
P46059	P50748	28514442	BioGRID
Q8TDB8	Q6P4I2	28514442	BioGRID
O14863	Q9BVC4	28514442	BioGRID
Q8N695	Q8WUD6	28514442	BioGRID
Q13183	Q7Z3C6	28514442	BioGRID
Q9UMX9	P29083	28514442	BioGRID
Q8N5S1	Q9Y6M4	28514442	BioGRID
Q8TD20	Q9NPF2	28514442	BioGRID
Q86VW1	O95858	28514442	BioGRID
P22732	Q9BZF3	28514442	BioGRID
P11168	P04114	28514442	BioGRID
Q8N695	Q96N66	28514442	BioGRID
Q8NCC5	Q9Y4D1	28514442	BioGRID
Q8TD20	Q9UQ90	28514442	BioGRID
Q504Y0	P18031	28514442	BioGRID
P46059	P23458	28514442	BioGRID
O00624	Q9NQ11	28514442	BioGRID
Q504Y0	Q8IYU8	28514442	BioGRID
Q86VW1	Q96A54	28514442	BioGRID
Q8NCC5	P56937	28514442	BioGRID
P54219	Q8TCT6	28514442	BioGRID
Q8NCK7	Q9NUQ7	28514442	BioGRID
Q96A29	P05090	28514442	BioGRID
O00400	Q9BTD8	28514442	BioGRID
P30825	Q8WUY8	28514442	BioGRID
Q8N468	Q8NB49	28514442	BioGRID
Q9NUM3	Q5UIP0	28514442	BioGRID
Q8TD20	Q15125	28514442	BioGRID
Q9NVC3	O94805	28514442	BioGRID
Q2Y0W8	P06241	28514442	BioGRID
Q504Y0	P08240	28514442	BioGRID
Q8NCC5	Q9Y6M4	28514442	BioGRID
Q9NUM3	Q96JG6	28514442	BioGRID
Q8TD20	Q9UPQ8	28514442	BioGRID
Q504Y0	Q6ZT21	28514442	BioGRID
Q4U2R8	Q8IWB1	28514442	BioGRID
Q86VW1	Q9BRQ6	28514442	BioGRID
Q9C0K1	Q9Y282	28514442	BioGRID
Q92911	Q6DD88	28514442	BioGRID
Q504Y0	Q8TED1	28514442	BioGRID
Q504Y0	Q9Y3E5	28514442	BioGRID
P12236	P10253	28514442	BioGRID
Q6P5W5	Q8IY95	28514442	BioGRID
Q8TD20	Q9Y276	28514442	BioGRID
Q6P5W5	Q12772	28514442	BioGRID
Q9BS91	O94805	28514442	BioGRID
Q6P5W5	Q9NWS8	28514442	BioGRID
Q2Y0W8	Q9BZI7	28514442	BioGRID
Q8TD20	Q8WUK0	28514442	BioGRID
P43005	Q6UWP8	28514442	BioGRID
Q8N5S1	Q96K17	28514442	BioGRID
Q6ZMH5	Q9HD23	28514442	BioGRID
Q8IVM8	Q96AG3	28514442	BioGRID
Q9BXI2	Q15034	28514442	BioGRID
Q8IVM8	Q99805	28514442	BioGRID
Q9C0K1	Q7Z7N9	28514442	BioGRID
Q8WUM9	Q9NUP9	28514442	BioGRID
Q9Y345	Q86VR2	28514442	BioGRID
Q8N5S1	Q86YQ8	28514442	BioGRID
Q7RTX9	P50148	28514442	BioGRID
Q9C0K1	Q6ZT21	28514442	BioGRID
Q92911	Q2VPK5	28514442	BioGRID
Q1EHB4	Q86VP1	28514442	BioGRID
P22732	Q5VYK3	28514442	BioGRID
Q8TBE7	Q9BVC3	28514442	BioGRID
Q86UW1	Q9UBU6	28514442	BioGRID
O00624	P55072	28514442	BioGRID
P54219	P84085	28514442	BioGRID
P46059	Q9BX95	28514442	BioGRID
P43005	O43808	28514442	BioGRID
P55851	P20930	28514442	BioGRID
Q6P5W5	O00461	28514442	BioGRID
Q92581	P51648	28514442	BioGRID
Q9UMX9	Q9UKV5	28514442	BioGRID
Q9NUM3	O95292	28514442	BioGRID
Q9H2J7	O75915	28514442	BioGRID
Q96S37	P06576	28514442	BioGRID
Q504Y0	Q8NC56	28514442	BioGRID
Q8TD20	Q8N138	28514442	BioGRID
Q8N5S1	Q9NQG5	28514442	BioGRID
Q9C0K1	Q9ULK5	28514442	BioGRID
Q6P5W5	P98198	28514442	BioGRID
Q8N5S1	Q96CB9	28514442	BioGRID
Q8N5S1	O95630	28514442	BioGRID
Q504Y0	O60488	28514442	BioGRID
Q8IVM8	Q9NTJ5	28514442	BioGRID
P43005	O14763	28514442	BioGRID
Q5K4L6	P08107	28514442	BioGRID
Q9C0K1	Q9Y320	28514442	BioGRID
Q8NCC5	P01111	28514442	BioGRID
Q86VW1	Q9UK39	28514442	BioGRID
P54219	Q6P996	28514442	BioGRID
Q6ZMH5	Q9BTN0	28514442	BioGRID
P46059	Q8WUD6	28514442	BioGRID
Q9Y6L6	Q9BUV8	28514442	BioGRID
Q3KQZ1	O95865	28514442	BioGRID
Q504Y0	O15120	28514442	BioGRID
Q9C0K1	P04920	28514442	BioGRID
Q8N5S1	Q9Y5K6	28514442	BioGRID
Q6ZMH5	Q96EU7	28514442	BioGRID
P54219	Q02338	28514442	BioGRID
Q9NY26	Q96A49	28514442	BioGRID
P54219	Q96N66	28514442	BioGRID
Q86VW1	O15120	28514442	BioGRID
Q504Y0	Q9BRR3	28514442	BioGRID
Q92911	Q96KC2	28514442	BioGRID
P46059	Q96E52	28514442	BioGRID
Q8WUM9	Q9UM47	28514442	BioGRID
Q8IVM8	Q9H2C2	28514442	BioGRID
Q8TD20	Q8IZQ1	28514442	BioGRID
Q6ZMH5	O43909	28514442	BioGRID
Q8N695	P61803	28514442	BioGRID
Q8IVM8	Q96NT5	28514442	BioGRID
P46059	P48735	28514442	BioGRID
Q71RS6	Q86TM6	28514442	BioGRID
Q15758	Q9NUT2	28514442	BioGRID
Q6ZT89	P13639	28514442	BioGRID
Q9NUM3	Q13505	28514442	BioGRID
Q9C0K1	P13224	28514442	BioGRID
O00624	Q9P0I2	28514442	BioGRID
Q8TBE7	Q9BUQ8	28514442	BioGRID
P43005	P54764	28514442	BioGRID
Q9Y345	Q8WUY8	28514442	BioGRID
Q9NUM3	Q969Z0	28514442	BioGRID
Q7RTX9	Q8NHG7	28514442	BioGRID
Q86UG4	O00231	28514442	BioGRID
Q8N695	Q9NR77	28514442	BioGRID
Q9NUM3	Q6UXV4	28514442	BioGRID
Q9UMX9	O94886	28514442	BioGRID
O00624	O00231	28514442	BioGRID
Q6ZT89	Q6AI12	28514442	BioGRID
Q15758	Q9Y6C9	28514442	BioGRID
P54219	Q9NZ71	28514442	BioGRID
Q8TD20	Q9BRN9	28514442	BioGRID
Q92911	Q9GZM5	28514442	BioGRID
Q92581	Q9GZM5	28514442	BioGRID
Q86UW1	Q9C0E8	28514442	BioGRID
P55851	Q6ZVX7	28514442	BioGRID
P30825	Q9H300	28514442	BioGRID
Q86UG4	P22735	28514442	BioGRID
Q9H0U3	Q96GX1	27173435	BioGRID
P12235	P51957	27173435	BioGRID
Q4G0N8	Q96R06	27173435	BioGRID
Q8WV83	Q9UQ13	27173435	BioGRID
P43005	P61073	27173435	BioGRID
Q5TF39	Q8NCM8	27173435	BioGRID
Q96K37	Q9Y366	27173435	BioGRID
P19634	P31749	27751915	BioGRID
P19634	Q99653	27751915	BioGRID
P19634	P34932	27751915	BioGRID
P19634	P07900	27751915	BioGRID
P19634	P06733	27751915	BioGRID
Q4U2R8	P46934	27226107	BioGRID
Q9UI40	Q9UI40	12377762	BioGRID
Q8NBW4	Q6IAA8	25567906	BioGRID
Q8NBW4	Q9Y2Q5	25567906	BioGRID
Q8NBW4	Q9HB90	25567906	BioGRID
Q8NBW4	Q7L523	25567906	BioGRID
Q8NBW4	P61421	25567906	BioGRID
Q8NBW4	P21281	25567906	BioGRID
P31645	P08107	25202009	BioGRID
P31645	P11142	25202009	BioGRID
P31645	P08238	25202009	BioGRID
P31645	P31948	25202009	BioGRID
P31645	Q9UNE7	25202009	BioGRID
P31645	Q15185	25202009	BioGRID
Q01959	Q16623	25774383	BioGRID
Q9NY64	Q10567	16723738	BioGRID
Q9NY64	P63010	16723738	BioGRID
Q9NY64	O94973	16723738	BioGRID
Q4U2R8	Q96PU5	28572241	BioGRID
Q9H0U3	Q8TCJ2	28720733	BioGRID
Q8TCC7	P46934	28608480	BioGRID
Q9Y6C9	Q13838	27684187	BioGRID
P53007	Q96P70	27684187	BioGRID
P53007	Q9NTJ3	27684187	BioGRID
P53007	O95373	27684187	BioGRID
P53007	Q14697	27684187	BioGRID
P53007	P49368	27684187	BioGRID
P53007	P42704	27684187	BioGRID
P53007	P33993	27684187	BioGRID
P53007	P18085	27684187	BioGRID
P53007	Q02978	27684187	BioGRID
P53007	P78371	27684187	BioGRID
P53007	P48643	27684187	BioGRID
P53007	P50991	27684187	BioGRID
P53007	P16615	27684187	BioGRID
P53007	P50990	27684187	BioGRID
P53007	P43246	27684187	BioGRID
P53007	P04844	27684187	BioGRID
P53007	P28331	27684187	BioGRID
P53007	P78527	27684187	BioGRID
P53007	P36542	27684187	BioGRID
P53007	P13010	27684187	BioGRID
P53007	Q14204	27684187	BioGRID
P53007	P61619	27684187	BioGRID
P53007	P40938	27684187	BioGRID
P53007	P04843	27684187	BioGRID
P53007	P13489	27684187	BioGRID
P53007	Q9UJS0	27684187	BioGRID
P53007	P12956	27684187	BioGRID
P53007	P17987	27684187	BioGRID
P53007	P10809	27684187	BioGRID
P53007	Q9Y230	27684187	BioGRID
P53007	P49591	27684187	BioGRID
P53007	P02545	27684187	BioGRID
P53007	Q14974	27684187	BioGRID
P53007	O60884	27684187	BioGRID
P53007	P68366	27684187	BioGRID
P53007	Q9NRZ9	27684187	BioGRID
Q9Y6C9	Q00839	27684187	BioGRID
Q9Y6C9	P21333	27684187	BioGRID
Q9Y6C9	P01116	27684187	BioGRID
Q9Y6C9	Q02878	27684187	BioGRID
Q9Y6C9	Q01844	27684187	BioGRID
Q9Y6C9	P22626	27684187	BioGRID
Q9Y6C9	P17844	27684187	BioGRID
Q9Y6C9	P04792	27684187	BioGRID
Q9Y6C9	P30566	27684187	BioGRID
Q9Y6C9	Q6P179	27684187	BioGRID
Q9Y6C9	Q9UNE7	27684187	BioGRID
P53007	P27348	27684187	BioGRID
P53007	P49792	27684187	BioGRID
P53007	P00966	27684187	BioGRID
P53007	P05023	27684187	BioGRID
P53007	P08238	27684187	BioGRID
P53007	Q9BRX2	27684187	BioGRID
P53007	Q9Y265	27684187	BioGRID
P53007	P11142	27684187	BioGRID
P53007	P47756	27684187	BioGRID
P53007	Q15365	27684187	BioGRID
P53007	P35222	27684187	BioGRID
P53007	P30566	27684187	BioGRID
Q9Y6C9	Q9Y230	27684187	BioGRID
Q9Y6C9	P07437	27684187	BioGRID
Q9Y6C9	P49591	27684187	BioGRID
Q9Y6C9	Q86VP6	27684187	BioGRID
Q9Y6C9	P50454	27684187	BioGRID
Q9Y6C9	P08238	27684187	BioGRID
Q9Y6C9	Q15365	27684187	BioGRID
Q9Y6C9	P11142	27684187	BioGRID
Q9Y6C9	Q9BR76	27684187	BioGRID
Q9Y6C9	P50897	27684187	BioGRID
Q9Y6C9	P50570	27684187	BioGRID
Q9Y6C9	P62899	27684187	BioGRID
Q9Y6C9	Q92598	27684187	BioGRID
Q9Y6C9	P62987	27684187	BioGRID
Q9Y6C9	P10809	27684187	BioGRID
Q9Y6C9	Q9NSD9	27684187	BioGRID
Q9Y6C9	P11021	27684187	BioGRID
Q9Y6C9	Q16891	27684187	BioGRID
Q9Y6C9	P63104	27684187	BioGRID
Q9Y6C9	Q9Y6I9	27684187	BioGRID
Q9Y6C9	Q14192	27684187	BioGRID
Q9Y6C9	Q06210	27684187	BioGRID
Q9Y6C9	Q14498	27684187	BioGRID
Q9Y6C9	O15357	27684187	BioGRID
Q9Y6C9	Q9NYF8	27684187	BioGRID
Q9Y6C9	Q15070	27684187	BioGRID
Q9Y6C9	Q9UL46	27684187	BioGRID
Q9Y6C9	P42677	27684187	BioGRID
Q9Y6C9	Q13137	27684187	BioGRID
Q9Y6C9	P31948	27684187	BioGRID
Q9Y6C9	P00966	27684187	BioGRID
Q9Y6C9	P18124	27684187	BioGRID
P53007	P49915	27684187	BioGRID
P53007	Q13148	27684187	BioGRID
P53007	Q86VP6	27684187	BioGRID
P53007	Q13509	27684187	BioGRID
P53007	O94905	27684187	BioGRID
P53007	P07437	27684187	BioGRID
P53007	P06733	27684187	BioGRID
Q9Y6C9	Q16181	27684187	BioGRID
Q96AG3	Q8IWA4	28057766	BioGRID
Q96AG3	O95140	28057766	BioGRID
Q96AG3	Q16891	28057766	BioGRID
Q96AG3	Q9NX63	28057766	BioGRID
Q96AG3	Q6UXV4	28057766	BioGRID
Q96AG3	Q969V5	28057766	BioGRID
Q96AG3	O96008	28057766	BioGRID
Q96AG3	Q9Y6C9	28057766	BioGRID
Q96AG3	P55072	28057766	BioGRID
Q96AG3	Q9NVH1	28057766	BioGRID
Q96AG3	Q9Y512	28057766	BioGRID
Q96AG3	Q13505	28057766	BioGRID
Q96AG3	P17152	28057766	BioGRID
Q96AG3	O75431	28057766	BioGRID
Q96AG3	Q969Z3	28057766	BioGRID
Q96AG3	Q9GZY8	28057766	BioGRID
Q96AG3	Q6P444	28057766	BioGRID
Q96AG3	Q8N2A8	28057766	BioGRID
Q96AG3	Q9NVT9	28057766	BioGRID
Q96AG3	Q9BWH2	28057766	BioGRID
Q96AG3	Q15390	28057766	BioGRID
Q96AG3	Q9BUR5	28057766	BioGRID
Q96AG3	Q9BRQ6	28057766	BioGRID
Q96AG3	Q9NZJ7	28057766	BioGRID
Q96AG3	Q9NX47	28057766	BioGRID
Q96AG3	Q5XKP0	28057766	BioGRID
Q99726	Q6XR72	26728129	BioGRID
Q6XR72	Q6XR72	26728129	BioGRID
Q9BRI3	Q99726	26728129	BioGRID
O14863	Q99726	26728129	BioGRID
[truncated: 53,819 more rows]
