# Supplementary material for: The solute carrier superfamily interactome
Source: Mol Syst Biol. 2025 May 12;21(6):632–75. doi: 10.1038/s44320-025-00109-1 (PMC12130317; doi:10.1038/s44320-025-00109-1)
Supplement: Supplementary file 5 — Table EV4 [file 44320_2025_109_MOESM5_ESM.xlsx]

## Sheet: Table_EV4
Table EV4: SLC-GFP cell lines used for validation.
Gene Name/Symbol obtained from UniProtKB database for SLC.	RESOLUTE cell line identfier as reported in the Knowledgebase	Reference RFP marker used for the experiment.	Indiactes if the protein was tagged C- or N-terminal.	Subcellular localization assessment of SLC-GFP cell line after overexpression of SLC-GFP.	Subcellular localization for the SLCs reported in literature.
SLC_HGNC_Symbol	RESOLUTE cell line identifier	Reference_RFP	GFP_terminus	GFP_assessment	Meixner et al. (2021)
ANKH	CE07V0-Z	myr	CT	plasma membrane, vesicles
MFSD11	CE07R8-8	lyso	CT	lysosome
MFSD12	CE07VK-8	lyso	CT	lysosome
MTCH1	CE07V1-P	mito	CT	mitochondria	mitochondria
MTCH2	CE07V2-R	mito	CT	mitochondria	mitochondria
NIPA1	CE07R9-A	(myr)	CT	endosomes, lysosomes	lysosome, plasma membrane
NIPAL3	CE07RA-X	(myr)	CT	vesicles, ER, Golgi
SLC12A3	CE07RC-Y	(myr)	CT	plasma membrane	plasma membrane
SLC12A5	CE07RE-3	myr	CT	plasma membrane, cytoplasm	plasma membrane
SLC12A6	CE07VM-A	myr	CT	plasma membrane, vesicles	plasma membrane
SLC12A8	CE07RF-M	(myr)	CT	vesicles
SLC15A2	CE07TX-N	myr	CT	plasma membrane	plasma membrane
SLC15A3	CE07TP-M	lyso	CT	lysosome	lysosome
SLC16A1	CE07VP-G	myr	CT	plasma membrane, partly Golgi	plasma membrane
SLC16A13	CE07RK-S	myr	CT	plasma membrane, vesicles, Golgi	Golgi, plasma membrane
SLC16A6	CE07V3-C	myr	NT	plasma membrane, Golgi, vesicles	plasma membrane
SLC16A6(S240A)	CE07VR-Y	myr	NT	plasma membrane, Golgi, vesicles
SLC16A6(S240D)	CE07VS-3	myr	NT	plasma membrane, Golgi, vesicles
SLC16A6(T245N)	CE07VT-M	myr	NT	plasma membrane, Golgi, vesicles
SLC16A6(T245E)	CE07VV-T	myr	NT	plasma membrane, Golgi, vesicles
SLC17A8	CE07VW-F	lyso	CT	lysosome	vesicle
SLC19A1	CE07VX-S	myr	CT	plasma membrane, Golgi	plasma membrane
SLC1A2	CE07TT-S	myr	CT	plasma membrane	plasma membrane
SLC1A3	CE07TV-9	myr	CT	plasma membrane, partly vesicles	plasma membrane
SLC22A1	CE07RM-9	myr	CT	plasma membrane	plasma membrane
SLC22A11	CE07V4-5	myr	CT	plasma membrane, Golgi	plasma membrane
SLC22A17	CE07RN-V	(myr)	CT	ER	plasma membrane
SLC22A4	CE07TR-T	(myr)	CT	plasma membrane	mitochondria, plasma membrane
SLC22A5	CE07VZ-9	myr	CT	plasma membrane
SLC23A1	CE07RR-H	lyso	CT	plasma membrane, lysosome	plasma membrane
SLC27A1	CE07V5-1	pan	CT	ER	Golgi, mitochondria, plasma membrane
SLC27A2	CE07V6-W	pan	CT	ER
SLC27A4	CE07TS-F	(myr)	CT	ER	plasma membrane
SLC2A8	CE07V7-E	lyso	CT	lysosome	lysosome
SLC30A4	CE07V8-B	myr	NT	plasma membrane, Golgi	vesicle
SLC30A7	CE07V9-7	pan	CT	Golgi, vesicles	ER, Golgi
SLC31A1	CE07VA-Q	myr	CT	plasma membrane, vesicles	Golgi, nucleus, plasma membrane, vesicle
SLC34A1	CE07VB-U	myr	CT	plasma membrane, Golgi	plasma membrane, vesicle
SLC34A2	CE07W0-V	myr	CT	plasma membrane, Golgi
SLC35F2	CE07RX-5	(myr)	CT	plasma membrane, Golgi
SLC37A2	CE07VC-0	lyso	CT	lysosome	ER
SLC39A10	CE07W1-N	myr	CT	plasma membrane, Golgi	plasma membrane
SLC39A12	CE07RZ-1	myr	CT	ER, vesicles
SLC39A14	CE07TM-Y	myr	CT	plasma membrane, ER	plasma membrane
SLC39A4	CE07S0-W	(myr)	CT	ER, Golgi	ER, plasma membrane
SLC39A7	CE07S1-E	(myr)	CT	ER	ER
SLC39A8	CE07TZ-H	myr	CT	ER, partly plasma membrane	plasma membrane
SLC43A1	CE07TN-3	myr	CT	plasma membrane, Golgi	plasma membrane
SLC43A2	CE07VE-6	myr	CT	plasma membrane, vesicles	plasma membrane
SLC44A1	CE07S2-B	myr	CT	plasma membrane, vesicles	mitochondria, plasma membrane
SLC44A2	CE07S3-7	(myr)	CT	plasma membrane, partly vesicles	mitochondria, plasma membrane
SLC46A1	CE07S4-Q	myr	CT	plasma membrane, partly vesicles	nucleus, plasma membrane
SLC4A5	CE07S5-U	(myr)	CT	ER, partly plasma membrane	plasma membrane
SLC4A7	CE07S6-0	myr	CT	plasma membrane	plasma membrane
SLC52A1	CE07S7-6	(myr)	CT	ER	plasma membrane
SLC6A12	CE07TW-V	myr	CT	plasma membrane	plasma membrane
SLC6A15	CE07VF-2	myr	CT	plasma membrane, Golgi, vesicles	plasma membrane
SLC6A17	CE07S8-2	(myr)	CT	vesicles, partly Golgi, partly ER, partly plasma membrane
SLC6A2	CE07S9-4	nt_myr	NT	plasma membrane, vesicles, cytoplasm	plasma membrane
SLC6A3	CE07W2-H	nt_myr	NT	plasma membrane	plasma membrane
SLC6A8	CE07SA-K	myr	CT	plasma membrane, vesicles	plasma membrane
SLC7A1	CE07TG-A	myr	CT	ER	plasma membrane
SLC7A11	CE07SC-A	myr	CT	plasma membrane, ER, vesicles, Golgi	plasma membrane
SLC7A14	CE07SE-X	(myr)	CT	plasma membrane, lysosome	lysosome
SLC7A14	CE07TK-G	lyso	CT	plasma membrane, lysosome	lysosome
SLC7A6	CE07SF-G	myr	CT	plasma membrane, vesicles
SLC7A7	CE07VG-4	myr	CT	plasma membrane, partly vesicles	Golgi, plasma membrane
SLC9B2	CE07TH-X	nt_myr	NT	plasma membrane	plasma membrane
SLCO1B3	CE07SH-3	myr	CT	plasma membrane, vesicles	plasma membrane
SLCO4C1	CE07VH-K	myr	CT	plasma membrane, Golgi	plasma membrane
