# Supplementary material for: The solute carrier superfamily interactome
Source: Mol Syst Biol. 2025 May 12;21(6):632–75. doi: 10.1038/s44320-025-00109-1 (PMC12130317; doi:10.1038/s44320-025-00109-1)
Supplement: Supplementary file 6 — Table EV5 [file 44320_2025_109_MOESM6_ESM.xlsx]

## Sheet: Table_EV5
Table EV5: RNA interference ordering and sequence information
Gene Name/Symbol obtained from UniProtKB database for prey protein	Costum or predesigned	Design IDs	Custom primer sequences
ABCB6	Predesigned	hs.Ri.ABCB6.13.1	NA
ABCB6	Predesigned	hs.Ri.ABCB6.13.2	NA
ABCB6	Predesigned	hs.Ri.ABCB6.13.3	NA
ABCC1	Predesigned	hs.Ri.ABCC1.13.1	NA
ABCC1	Predesigned	hs.Ri.ABCC1.13.2	NA
ABCC1	Predesigned	hs.Ri.ABCC1.13.3	NA
ACBD3	Predesigned	hs.Ri.ACBD3.13.1	NA
ACBD3	Predesigned	hs.Ri.ACBD3.13.2	NA
ACBD3	Predesigned	hs.Ri.ACBD3.13.3	NA
AKAP1	Predesigned	hs.Ri.AKAP1.13.1	NA
AKAP1	Predesigned	hs.Ri.AKAP1.13.2	NA
AKAP1	Predesigned	hs.Ri.AKAP1.13.3	NA
ANKRD13A	Predesigned	hs.Ri.ANKRD13A.13.1	NA
ANKRD13A	Predesigned	hs.Ri.ANKRD13A.13.2	NA
ANKRD13A	Predesigned	hs.Ri.ANKRD13A.13.3	NA
ANKRD13D	Predesigned	hs.Ri.ANKRD13D.13.1	NA
ANKRD13D	Predesigned	hs.Ri.ANKRD13D.13.2	NA
ANKRD13D	Predesigned	hs.Ri.ANKRD13D.13.3	NA
ANKRD28	Predesigned	hs.Ri.ANKRD28.13.1	NA
ANKRD28	Predesigned	hs.Ri.ANKRD28.13.2	NA
ANKRD28	Predesigned	hs.Ri.ANKRD28.13.3	NA
AP3D1	Predesigned	hs.Ri.AP3D1.13.1	NA
AP3D1	Predesigned	hs.Ri.AP3D1.13.2	NA
AP3D1	Predesigned	hs.Ri.AP3D1.13.3	NA
ARFGEF3	Predesigned	hs.Ri.ARFGEF3.13.1	NA
ARFGEF3	Predesigned	hs.Ri.ARFGEF3.13.2	NA
ARFGEF3	Predesigned	hs.Ri.ARFGEF3.13.3	NA
ASB6	Predesigned	hs.Ri.ASB6.13.1	NA
ASB6	Predesigned	hs.Ri.ASB6.13.2	NA
ASB6	Predesigned	hs.Ri.ASB6.13.3	NA
ATAD1	Predesigned	hs.Ri.ATAD1.13.1	NA
ATAD1	Predesigned	hs.Ri.ATAD1.13.2	NA
ATAD1	Predesigned	hs.Ri.ATAD1.13.3	NA
ATM	Predesigned	hs.Ri.ATM.13.1	NA
ATM	Predesigned	hs.Ri.ATM.13.2	NA
ATM	Predesigned	hs.Ri.ATM.13.3	NA
ATR	Predesigned	hs.Ri.ATR.13.1	NA
ATR	Predesigned	hs.Ri.ATR.13.2	NA
ATR	Predesigned	hs.Ri.ATR.13.3	NA
BTRC	Predesigned	hs.Ri.BTRC.13.1	NA
BTRC	Predesigned	hs.Ri.BTRC.13.2	NA
BTRC	Predesigned	hs.Ri.BTRC.13.3	NA
CASK	Predesigned	hs.Ri.CASK.13.1	NA
CASK	Predesigned	hs.Ri.CASK.13.2	NA
CASK	Predesigned	hs.Ri.CASK.13.3	NA
CIP2A	Predesigned	hs.Ri.KIAA1524.13.1	NA
CIP2A	Predesigned	hs.Ri.KIAA1524.13.2	NA
CIP2A	Predesigned	hs.Ri.KIAA1524.13.3	NA
CLGN	Predesigned	hs.Ri.CLGN.13.1	NA
CLGN	Predesigned	hs.Ri.CLGN.13.2	NA
CLGN	Predesigned	hs.Ri.CLGN.13.3	NA
COP1	Predesigned	hs.Ri.RFWD2.13.1	NA
COP1	Predesigned	hs.Ri.RFWD2.13.2	NA
COP1	Predesigned	hs.Ri.RFWD2.13.3	NA
DLG1	Predesigned	hs.Ri.DLG1.13.1	NA
DLG1	Predesigned	hs.Ri.DLG1.13.2	NA
DLG1	Predesigned	hs.Ri.DLG1.13.3	NA
DNAJC11	Predesigned	hs.Ri.DNAJC11.13.1	NA
DNAJC11	Predesigned	hs.Ri.DNAJC11.13.2	NA
DNAJC11	Predesigned	hs.Ri.DNAJC11.13.3	NA
DOP1B	Predesigned	hs.Ri.DOPEY2.13.1	NA
DOP1B	Predesigned	hs.Ri.DOPEY2.13.2	NA
DOP1B	Predesigned	hs.Ri.DOPEY2.13.3	NA
ENPP1	Predesigned	hs.Ri.ENPP1.13.1	NA
ENPP1	Predesigned	hs.Ri.ENPP1.13.2	NA
ENPP1	Predesigned	hs.Ri.ENPP1.13.3	NA
ERBB2	Predesigned	hs.Ri.ERBB2.13.1	NA
ERBB2	Predesigned	hs.Ri.ERBB2.13.2	NA
ERBB2	Predesigned	hs.Ri.ERBB2.13.3	NA
ESYT1	Predesigned	hs.Ri.ESYT1.13.1	NA
ESYT1	Predesigned	hs.Ri.ESYT1.13.2	NA
ESYT1	Predesigned	hs.Ri.ESYT1.13.3	NA
FAM234B	Predesigned	hs.Ri.KIAA1467.13.1	NA
FAM234B	Predesigned	hs.Ri.KIAA1467.13.2	NA
FAM234B	Predesigned	hs.Ri.KIAA1467.13.3	NA
FBXW11	Predesigned	hs.Ri.FBXW11.13.1	NA
FBXW11	Predesigned	hs.Ri.FBXW11.13.2	NA
FBXW11	Predesigned	hs.Ri.FBXW11.13.3	NA
FRMD5	Predesigned	hs.Ri.FRMD5.13.1	NA
FRMD5	Predesigned	hs.Ri.FRMD5.13.2	NA
FRMD5	Predesigned	hs.Ri.FRMD5.13.3	NA
FRMD5	Predesigned	hs.Ri.FRMD5.13.4	NA
FRMD5	Predesigned	hs.Ri.FRMD5.13.5	NA
FRMD5	Predesigned	hs.Ri.FRMD5.13.6	NA
FURIN	Predesigned	hs.Ri.FURIN.13.1	NA
FURIN	Predesigned	hs.Ri.FURIN.13.2	NA
FURIN	Predesigned	hs.Ri.FURIN.13.3	NA
GALNT2	Predesigned	hs.Ri.GALNT2.13.1	NA
GALNT2	Predesigned	hs.Ri.GALNT2.13.2	NA
GALNT2	Predesigned	hs.Ri.GALNT2.13.3	NA
GBA2	Predesigned	hs.Ri.GBA2.13.1	NA
GBA2	Predesigned	hs.Ri.GBA2.13.2	NA
GBA2	Predesigned	hs.Ri.GBA2.13.3	NA
GBF1	Predesigned	hs.Ri.GBF1.13.1	NA
GBF1	Predesigned	hs.Ri.GBF1.13.2	NA
GBF1	Predesigned	hs.Ri.GBF1.13.3	NA
GDPD1	Predesigned	hs.Ri.GDPD1.13.1	NA
GDPD1	Predesigned	hs.Ri.GDPD1.13.2	NA
GDPD1	Predesigned	hs.Ri.GDPD1.13.3	NA
GOLM1	Predesigned	hs.Ri.GOLM1.13.1	NA
GOLM1	Predesigned	hs.Ri.GOLM1.13.2	NA
GOLM1	Predesigned	hs.Ri.GOLM1.13.3	NA
GOLM1	Predesigned	hs.Ri.GOLM1.13.4	NA
GOLM1	Predesigned	hs.Ri.GOLM1.13.5	NA
GOLM1	Predesigned	hs.Ri.GOLM1.13.6	NA
GPHN	Predesigned	hs.Ri.GPHN.13.1	NA
GPHN	Predesigned	hs.Ri.GPHN.13.2	NA
GPHN	Predesigned	hs.Ri.GPHN.13.3	NA
HECTD1	Predesigned	hs.Ri.HECTD1.13.1	NA
HECTD1	Predesigned	hs.Ri.HECTD1.13.2	NA
HECTD1	Predesigned	hs.Ri.HECTD1.13.3	NA
HERC2	Predesigned	hs.Ri.HERC2.13.1	NA
HERC2	Predesigned	hs.Ri.HERC2.13.2	NA
HERC2	Predesigned	hs.Ri.HERC2.13.3	NA
HLTF	Predesigned	hs.Ri.HLTF.13.1	NA
HLTF	Predesigned	hs.Ri.HLTF.13.2	NA
HLTF	Predesigned	hs.Ri.HLTF.13.3	NA
HMOX1	Predesigned	hs.Ri.HMOX1.13.1	NA
HMOX1	Predesigned	hs.Ri.HMOX1.13.2	NA
HMOX1	Predesigned	hs.Ri.HMOX1.13.3	NA
HOOK2	Predesigned	hs.Ri.HOOK2.13.1	NA
HOOK2	Predesigned	hs.Ri.HOOK2.13.2	NA
HOOK2	Predesigned	hs.Ri.HOOK2.13.3	NA
HOOK2	Predesigned	hs.Ri.HOOK2.13.4	NA
HOOK2	Predesigned	hs.Ri.HOOK2.13.5	NA
HOOK2	Predesigned	hs.Ri.HOOK2.13.6	NA
HSP90AA1	Predesigned	hs.Ri.HSP90AA1.13.1	NA
HSP90AA1	Predesigned	hs.Ri.HSP90AA1.13.2	NA
HSP90AA1	Predesigned	hs.Ri.HSP90AA1.13.3	NA
HSP90AB1	Predesigned	hs.Ri.HSP90AB1.13.1	NA
HSP90AB1	Predesigned	hs.Ri.HSP90AB1.13.2	NA
HSP90AB1	Predesigned	hs.Ri.HSP90AB1.13.3	NA
IGF2R	Predesigned	hs.Ri.IGF2R.13.1	NA
IGF2R	Predesigned	hs.Ri.IGF2R.13.2	NA
IGF2R	Predesigned	hs.Ri.IGF2R.13.3	NA
ILVBL	Predesigned	hs.Ri.ILVBL.13.1	NA
ILVBL	Predesigned	hs.Ri.ILVBL.13.2	NA
ILVBL	Predesigned	hs.Ri.ILVBL.13.3	NA
IQSEC1	Predesigned	hs.Ri.IQSEC1.13.1	NA
IQSEC1	Predesigned	hs.Ri.IQSEC1.13.2	NA
IQSEC1	Predesigned	hs.Ri.IQSEC1.13.3	NA
IQSEC1	Predesigned	hs.Ri.IQSEC1.13.4	NA
IQSEC1	Predesigned	hs.Ri.IQSEC1.13.5	NA
IQSEC1	Predesigned	hs.Ri.IQSEC1.13.6	NA
KCTD17	Predesigned	hs.Ri.KCTD17.13.1	NA
KCTD2	Predesigned	hs.Ri.KCTD2.13.1	NA
KCTD2	Predesigned	hs.Ri.KCTD2.13.2	NA
KCTD2	Predesigned	hs.Ri.KCTD2.13.3	NA
KCTD2	Predesigned	hs.Ri.KCTD2.13.4	NA
KCTD2	Predesigned	hs.Ri.KCTD2.13.5	NA
KCTD2	Predesigned	hs.Ri.KCTD2.13.6	NA
KCTD5	Predesigned	hs.Ri.KCTD5.13.1	NA
KCTD5	Predesigned	hs.Ri.KCTD5.13.2	NA
KCTD5	Predesigned	hs.Ri.KCTD5.13.3	NA
KCTD5	Predesigned	hs.Ri.KCTD5.13.4	NA
KCTD5	Predesigned	hs.Ri.KCTD5.13.5	NA
KCTD5	Predesigned	hs.Ri.KCTD5.13.6	NA
KLHL15	Predesigned	hs.Ri.KLHL15.13.1	NA
KLHL15	Predesigned	hs.Ri.KLHL15.13.2	NA
KLHL15	Predesigned	hs.Ri.KLHL15.13.3	NA
KLHL36	Predesigned	hs.Ri.KLHL36.13.1	NA
KLHL36	Predesigned	hs.Ri.KLHL36.13.2	NA
KLHL36	Predesigned	hs.Ri.KLHL36.13.3	NA
LGALS3	Predesigned	hs.Ri.LGALS3.13.1	NA
LGALS3	Predesigned	hs.Ri.LGALS3.13.2	NA
LGALS3	Predesigned	hs.Ri.LGALS3.13.3	NA
LIN7C	Predesigned	hs.Ri.LIN7C.13.1	NA
LIN7C	Predesigned	hs.Ri.LIN7C.13.2	NA
LIN7C	Predesigned	hs.Ri.LIN7C.13.3	NA
LMTK2	Predesigned	hs.Ri.LMTK2.13.1	NA
LMTK2	Predesigned	hs.Ri.LMTK2.13.2	NA
LMTK2	Predesigned	hs.Ri.LMTK2.13.3	NA
LNPEP	Predesigned	hs.Ri.LNPEP.13.1	NA
LNPEP	Predesigned	hs.Ri.LNPEP.13.2	NA
LNPEP	Predesigned	hs.Ri.LNPEP.13.3	NA
LRP2	Predesigned	hs.Ri.LRP2.13.1	NA
LRP2	Predesigned	hs.Ri.LRP2.13.2	NA
LRP2	Predesigned	hs.Ri.LRP2.13.3	NA
LTN1	Predesigned	hs.Ri.LTN1.13.1	NA
LTN1	Predesigned	hs.Ri.LTN1.13.2	NA
LTN1	Predesigned	hs.Ri.LTN1.13.3	NA
MARVELD3	Predesigned	hs.Ri.MARVELD3.13.1	NA
MARVELD3	Predesigned	hs.Ri.MARVELD3.13.2	NA
MARVELD3	Predesigned	hs.Ri.MARVELD3.13.3	NA
MON2	Predesigned	hs.Ri.MON2.13.1	NA
MON2	Predesigned	hs.Ri.MON2.13.2	NA
MON2	Predesigned	hs.Ri.MON2.13.3	NA
MPP1	Predesigned	hs.Ri.MPP1.13.1	NA
MPP1	Predesigned	hs.Ri.MPP1.13.2	NA
MPP1	Predesigned	hs.Ri.MPP1.13.3	NA
MTMR3	Predesigned	hs.Ri.MTMR3.13.1	NA
MTMR3	Predesigned	hs.Ri.MTMR3.13.2	NA
MTMR3	Predesigned	hs.Ri.MTMR3.13.3	NA
MTMR3	Predesigned	hs.Ri.MTMR3.13.4	NA
MTMR3	Predesigned	hs.Ri.MTMR3.13.5	NA
MTMR3	Predesigned	hs.Ri.MTMR3.13.6	NA
MUL1	Predesigned	hs.Ri.MUL1.13.1	NA
MUL1	Predesigned	hs.Ri.MUL1.13.2	NA
MUL1	Predesigned	hs.Ri.MUL1.13.3	NA
NCAM1	Predesigned	hs.Ri.NCAM1.13.1	NA
NCAM1	Predesigned	hs.Ri.NCAM1.13.2	NA
NCAM1	Predesigned	hs.Ri.NCAM1.13.3	NA
NEDD4L	Predesigned	hs.Ri.NEDD4L.13.1	NA
NEDD4L	Predesigned	hs.Ri.NEDD4L.13.2	NA
NEDD4L	Predesigned	hs.Ri.NEDD4L.13.3	NA
NEK6	Predesigned	hs.Ri.NEK6.13.4	NA
NEK6	Predesigned	hs.Ri.NEK6.13.5	NA
NEK6	Predesigned	hs.Ri.NEK6.13.6	NA
NFXL1	Predesigned	hs.Ri.NFXL1.13.1	NA
NFXL1	Predesigned	hs.Ri.NFXL1.13.2	NA
NFXL1	Predesigned	hs.Ri.NFXL1.13.3	NA
NFXL1	Predesigned	hs.Ri.NFXL1.13.4	NA
NFXL1	Predesigned	hs.Ri.NFXL1.13.5	NA
NFXL1	Predesigned	hs.Ri.NFXL1.13.6	NA
OTULIN	Predesigned	hs.Ri.OTULIN.13.1	NA
OTULIN	Predesigned	hs.Ri.OTULIN.13.2	NA
OTULIN	Predesigned	hs.Ri.OTULIN.13.3	NA
PDZD8	Predesigned	hs.Ri.PDZD8.13.1	NA
PDZD8	Predesigned	hs.Ri.PDZD8.13.2	NA
PDZD8	Predesigned	hs.Ri.PDZD8.13.3	NA
PIEZO1	Predesigned	hs.Ri.PIEZO1.13.1	NA
PIEZO1	Predesigned	hs.Ri.PIEZO1.13.2	NA
PIEZO1	Predesigned	hs.Ri.PIEZO1.13.3	NA
RAB11B	Predesigned	hs.Ri.RAB11B.13.1	NA
RAB11B	Predesigned	hs.Ri.RAB11B.13.2	NA
RAB11B	Predesigned	hs.Ri.RAB11B.13.3	NA
RAB20	Predesigned	hs.Ri.RAB20.13.1	NA
RAB20	Predesigned	hs.Ri.RAB20.13.2	NA
RAB20	Predesigned	hs.Ri.RAB20.13.3	NA
RAB5B	Predesigned	hs.Ri.RAB5B.13.1	NA
RAB5B	Predesigned	hs.Ri.RAB5B.13.2	NA
RAB5B	Predesigned	hs.Ri.RAB5B.13.3	NA
RNF123	Predesigned	hs.Ri.RNF123.13.1	NA
RNF123	Predesigned	hs.Ri.RNF123.13.2	NA
RNF123	Predesigned	hs.Ri.RNF123.13.3	NA
RNF167	Predesigned	hs.Ri.RNF167.13.1	NA
RNF167	Predesigned	hs.Ri.RNF167.13.2	NA
RNF167	Predesigned	hs.Ri.RNF167.13.3	NA
RNF213	Predesigned	hs.Ri.RNF213.13.1	NA
RNF213	Predesigned	hs.Ri.RNF213.13.2	NA
RNF213	Predesigned	hs.Ri.RNF213.13.3	NA
SCRIB	Predesigned	hs.Ri.SCRIB.13.1	NA
SCRIB	Predesigned	hs.Ri.SCRIB.13.2	NA
SCRIB	Predesigned	hs.Ri.SCRIB.13.3	NA
SIGMAR1	Predesigned	hs.Ri.SIGMAR1.13.1	NA
SIGMAR1	Predesigned	hs.Ri.SIGMAR1.13.2	NA
SIGMAR1	Predesigned	hs.Ri.SIGMAR1.13.3	NA
SLC12A4	Predesigned	hs.Ri.SLC12A4.13.1	NA
SLC12A4	Predesigned	hs.Ri.SLC12A4.13.2	NA
SLC12A4	Predesigned	hs.Ri.SLC12A4.13.3	NA
SLC4A8	Predesigned	hs.Ri.SLC4A8.13.1	NA
SLC4A8	Predesigned	hs.Ri.SLC4A8.13.2	NA
SLC4A8	Predesigned	hs.Ri.SLC4A8.13.3	NA
SLC7A2	Predesigned	hs.Ri.SLC7A2.13.1	NA
SLC7A2	Predesigned	hs.Ri.SLC7A2.13.2	NA
SLC7A2	Predesigned	hs.Ri.SLC7A2.13.3	NA
SNX2	Predesigned	hs.Ri.SNX2.13.1	NA
SNX2	Predesigned	hs.Ri.SNX2.13.2	NA
SNX2	Predesigned	hs.Ri.SNX2.13.3	NA
SNX25	Predesigned	hs.Ri.SNX25.13.1	NA
SNX25	Predesigned	hs.Ri.SNX25.13.2	NA
SNX25	Predesigned	hs.Ri.SNX25.13.3	NA
SNX25	Predesigned	hs.Ri.SNX25.13.4	NA
SNX25	Predesigned	hs.Ri.SNX25.13.5	NA
SNX25	Predesigned	hs.Ri.SNX25.13.6	NA
STUB1	Predesigned	hs.Ri.STUB1.13.1	NA
STUB1	Predesigned	hs.Ri.STUB1.13.2	NA
STUB1	Predesigned	hs.Ri.STUB1.13.3	NA
STX5	Predesigned	hs.Ri.STX5.13.1	NA
STX5	Predesigned	hs.Ri.STX5.13.2	NA
STX5	Predesigned	hs.Ri.STX5.13.3	NA
STX7	Predesigned	hs.Ri.STX7.13.1	NA
STX7	Predesigned	hs.Ri.STX7.13.2	NA
STX7	Predesigned	hs.Ri.STX7.13.3	NA
SURF4	Predesigned	hs.Ri.SURF4.13.1	NA
SURF4	Predesigned	hs.Ri.SURF4.13.2	NA
SURF4	Predesigned	hs.Ri.SURF4.13.3	NA
SYNE2	Predesigned	hs.Ri.SYNE2.13.1	NA
SYNE2	Predesigned	hs.Ri.SYNE2.13.2	NA
SYNE2	Predesigned	hs.Ri.SYNE2.13.3	NA
SYVN1	Predesigned	hs.Ri.SYVN1.13.1	NA
SYVN1	Predesigned	hs.Ri.SYVN1.13.2	NA
SYVN1	Predesigned	hs.Ri.SYVN1.13.3	NA
TRAF2	Predesigned	hs.Ri.TRAF2.13.1	NA
TRAF2	Predesigned	hs.Ri.TRAF2.13.2	NA
TRAF2	Predesigned	hs.Ri.TRAF2.13.3	NA
TRIM32	Predesigned	hs.Ri.TRIM32.13.1	NA
TRIM32	Predesigned	hs.Ri.TRIM32.13.2	NA
TRIM32	Predesigned	hs.Ri.TRIM32.13.3	NA
UBE4A	Predesigned	hs.Ri.UBE4A.13.1	NA
UBE4A	Predesigned	hs.Ri.UBE4A.13.2	NA
UBE4A	Predesigned	hs.Ri.UBE4A.13.3	NA
UBR1	Predesigned	hs.Ri.UBR1.13.1	NA
UBR1	Predesigned	hs.Ri.UBR1.13.2	NA
UBR1	Predesigned	hs.Ri.UBR1.13.3	NA
UBR2	Predesigned	hs.Ri.UBR2.13.1	NA
UBR2	Predesigned	hs.Ri.UBR2.13.2	NA
UBR2	Predesigned	hs.Ri.UBR2.13.3	NA
UBR3	Predesigned	hs.Ri.UBR3.13.1	NA
UBR3	Predesigned	hs.Ri.UBR3.13.2	NA
UBR3	Predesigned	hs.Ri.UBR3.13.3	NA
USP20	Predesigned	hs.Ri.USP20.13.1	NA
USP20	Predesigned	hs.Ri.USP20.13.2	NA
USP20	Predesigned	hs.Ri.USP20.13.3	NA
USP24	Predesigned	hs.Ri.USP24.13.1	NA
USP24	Predesigned	hs.Ri.USP24.13.2	NA
USP24	Predesigned	hs.Ri.USP24.13.3	NA
USP30	Predesigned	hs.Ri.USP30.13.1	NA
USP30	Predesigned	hs.Ri.USP30.13.2	NA
USP30	Predesigned	hs.Ri.USP30.13.3	NA
USP32	Predesigned	hs.Ri.USP32.13.1	NA
USP32	Predesigned	hs.Ri.USP32.13.2	NA
USP32	Predesigned	hs.Ri.USP32.13.3	NA
USP34	Predesigned	hs.Ri.USP34.13.1	NA
USP34	Predesigned	hs.Ri.USP34.13.2	NA
USP34	Predesigned	hs.Ri.USP34.13.3	NA
USP8	Predesigned	hs.Ri.USP8.13.1	NA
USP8	Predesigned	hs.Ri.USP8.13.2	NA
USP8	Predesigned	hs.Ri.USP8.13.3	NA
WDR6	Predesigned	hs.Ri.WDR6.13.1	NA
WDR6	Predesigned	hs.Ri.WDR6.13.2	NA
WDR6	Predesigned	hs.Ri.WDR6.13.3	NA
WNT3A	Predesigned	hs.Ri.WNT3A.13.1	NA
YIPF3	Predesigned	hs.Ri.YIPF3.13.1	NA
YIPF3	Predesigned	hs.Ri.YIPF3.13.2	NA
YIPF3	Predesigned	hs.Ri.YIPF3.13.3	NA
ZFPL1	Predesigned	hs.Ri.ZFPL1.13.1	NA
ZFPL1	Predesigned	hs.Ri.ZFPL1.13.2	NA
ZFPL1	Predesigned	hs.Ri.ZFPL1.13.3	NA
ZMYM4	Predesigned	hs.Ri.ZMYM4.13.1	NA
ZMYM4	Predesigned	hs.Ri.ZMYM4.13.2	NA
ZMYM4	Predesigned	hs.Ri.ZMYM4.13.3	NA
KCTD17	Custom	CD.Ri.459667.13.1	5' rCrArArArUrGrGrArGrArUrUrCrArGrGrUrArUrUrGrGrGGA 3'
KCTD17	Custom	CD.Ri.459667.13.2	5' rCrArUrUrGrCrCrUrCrCrUrUrGrArGrCrCrUrUrArGrUrCCA 3'
KCTD17	Custom	CD.Ri.459667.13.4	5' rArUrUrCrArGrGrUrArUrUrGrGrGrGrArUrGrCrArGrGrUTG 3'
KCTD17	Custom	CD.Ri.459667.13.7	5' rCrUrUrGrGrGrGrUrUrCrCrCrArUrCrUrGrArArArUrCrCTT 3'
KCTD17	Custom	CD.Ri.459667.13.8	5' rGrUrUrCrCrCrArUrCrUrGrArArArUrCrCrUrUrUrArUrUTT 3'
WNT3A	Custom	CD.Ri.459665.13.5	5' rGrUrGrArCrArCrGrCrUrCrArUrGrUrGrCrArGrArArGrGCA 3'
WNT3A	Custom	CD.Ri.459665.13.8	5' rArArUrUrCrUrGrCrGrUrUrUrUrUrGrGrUrUrUrUrArArUGT 3'
