# Supplementary material for: The solute carrier superfamily interactome
Source: Mol Syst Biol. 2025 May 12;21(6):632–75. doi: 10.1038/s44320-025-00109-1 (PMC12130317; doi:10.1038/s44320-025-00109-1)
Supplement: Supplementary file 7 — Table EV6 [file 44320_2025_109_MOESM7_ESM.xlsx]

## Sheet: Table_EV6
Table EV6: Primers used for validation of RNAi pools by RT-qPCR.
Indicates the experiment name as used in the Appendix Figure.	Gene Name/Symbol obtained from UniProtKB database for prey protein.	Indicates which RNAi pool was validated. For more information see RNAi pool table.	Concentration of RNAi pool.	Mock RNAi control used for the experiment.	Concentration of mock RNAi pool.	Indicates in which cell line the RNAi pool validation was performed. Recombinant protein expression was not induced.	Used set of primer. The best performing out of three tested primer sets was used for the study.	Contains sequence for primer pair.	Indicates concentration of primer in nM.	Reports the company name from which the primers were purchased.
Experiment_Name	Prey_Genes	RNAi_pool	Working_stock_concentration	Negative_control	Working_stock_concentration	Cell_line	Primers	Primer_Sequence	Concentration	Company
Validation NFXL1 RNAi Pool1	NFXL1	NFXL1 RNAi Pool1	20 uM	Mock RNAi	20 uM	HEK293 Jump In T-Rex	NFXL1_FW2	CCTTGTCATGCAGGAAGC	25 nm	IDT
Validation NFXL1 RNAi Pool1	NFXL1	NFXL1 RNAi Pool1	20 uM	Mock RNAi	20 uM	HEK293 Jump In T-Rex	NFXL1_RV2	CACATACTTGATCACAGTGCC	25 nm	IDT
Validation NFXL1 RNAi Pool1	NFXL1	NFXL1 RNAi Pool1	20 uM	Mock RNAi	20 uM	HEK293 Jump In T-Rex	HPRT1_NC_FW1	GAAAAGGACCCCACGAAGTGT	25 nm	IDT
Validation NFXL1 RNAi Pool1	NFXL1	NFXL1 RNAi Pool1	20 uM	Mock RNAi	20 uM	HEK293 Jump In T-Rex	HPRT1_NC_RV1	AGTCAAGGGCATATCCTACAACA	25 nm	IDT
Validation LTN1 RNAi Pool1	LTN1	LTN1 RNAi Pool1	20 uM	Mock RNAi	20 uM	HEK293 Jump In T-Rex	LTN1_FW1	TGATACACTCAGTGACCCGC	25 nm	IDT
Validation LTN1 RNAi Pool1	LTN1	LTN1 RNAi Pool1	20 uM	Mock RNAi	20 uM	HEK293 Jump In T-Rex	LTN1_RV1	AGCTCATTATCAGGTAAAAGGC	25 nm	IDT
Validation LTN1 RNAi Pool1	LTN1	LTN1 RNAi Pool1	20 uM	Mock RNAi	20 uM	HEK293 Jump In T-Rex	HPRT1_NC_FW1	GAAAAGGACCCCACGAAGTGT	25 nm	IDT
Validation LTN1 RNAi Pool1	LTN1	LTN1 RNAi Pool1	20 uM	Mock RNAi	20 uM	HEK293 Jump In T-Rex	HPRT1_NC_RV1	AGTCAAGGGCATATCCTACAACA	25 nm	IDT
Validation ZFPL1 RNAi Pool1	ZFPL1	ZFPL1 RNAi Pool1	20 uM	Mock RNAi	20 uM	HEK293 Jump In T-Rex	ZFPL1_FW1	CTATGATCTCTTTCACTGGGCC	25 nm	IDT
Validation ZFPL1 RNAi Pool1	ZFPL1	ZFPL1 RNAi Pool1	20 uM	Mock RNAi	20 uM	HEK293 Jump In T-Rex	ZFPL1_RV1	CAGCTTCTCTCTCAGTGCGG	25 nm	IDT
Validation ZFPL1 RNAi Pool1	ZFPL1	ZFPL1 RNAi Pool1	20 uM	Mock RNAi	20 uM	HEK293 Jump In T-Rex	HPRT1_NC_FW1	GAAAAGGACCCCACGAAGTGT	25 nm	IDT
Validation ZFPL1 RNAi Pool1	ZFPL1	ZFPL1 RNAi Pool1	20 uM	Mock RNAi	20 uM	HEK293 Jump In T-Rex	HPRT1_NC_RV1	AGTCAAGGGCATATCCTACAACA	25 nm	IDT
Validation IQSEC1 RNAi Pool1	IQSEC1	IQSEC1 RNAi Pool1	20 uM	Mock RNAi	20 uM	HEK293 Jump In T-Rex SLC1A3-GFP OE	IQSEC1_FW3	AGAAAGGCGTCGTGCGGC	25 nm	IDT
Validation IQSEC1 RNAi Pool1	IQSEC1	IQSEC1 RNAi Pool1	20 uM	Mock RNAi	20 uM	HEK293 Jump In T-Rex SLC1A3-GFP OE	IQSEC1_RV3	GCCCGGCTCAGTGTTCCG	25 nm	IDT
Validation IQSEC1 RNAi Pool1	IQSEC1	IQSEC1 RNAi Pool1	20 uM	Mock RNAi	20 uM	HEK293 Jump In T-Rex SLC1A3-GFP OE	HPRT1_NC_FW1	GAAAAGGACCCCACGAAGTGT	25 nm	IDT
Validation IQSEC1 RNAi Pool1	IQSEC1	IQSEC1 RNAi Pool1	20 uM	Mock RNAi	20 uM	HEK293 Jump In T-Rex SLC1A3-GFP OE	HPRT1_NC_RV1	AGTCAAGGGCATATCCTACAACA	25 nm	IDT
Validation GOLGA5 RNAi Pool1	GOLGA5	GOLGA5 RNAi Pool1	20 uM	Mock RNAi	20 uM	HEK293 Jump In T-Rex SLC6A15-GFP OE	GOLGA5_FW1	GAGAGACTGCATGAAGCG	25 nm	IDT
Validation GOLGA5 RNAi Pool1	GOLGA5	GOLGA5 RNAi Pool1	20 uM	Mock RNAi	20 uM	HEK293 Jump In T-Rex SLC6A15-GFP OE	GOLGA5_RV1	GAGTATTTTCTTTCGGCC	25 nm	IDT
Validation GOLGA5 RNAi Pool1	GOLGA5	GOLGA5 RNAi Pool1	20 uM	Mock RNAi	20 uM	HEK293 Jump In T-Rex SLC6A15-GFP OE	HPRT1_NC_FW1	GAAAAGGACCCCACGAAGTGT	25 nm	IDT
Validation GOLGA5 RNAi Pool1	GOLGA5	GOLGA5 RNAi Pool1	20 uM	Mock RNAi	20 uM	HEK293 Jump In T-Rex SLC6A15-GFP OE	HPRT1_NC_RV1	AGTCAAGGGCATATCCTACAACA	25 nm	IDT
Validation ILVBL RNAi Pool1	ILVBL	ILVBL RNAi Pool1	20 uM	Mock RNAi	20 uM	HEK293 Jump In T-Rex SLC6A8-GFP OE	ILVBL_FW1	GCACAAGGTGGACAAGGC	25 nm	IDT
Validation ILVBL RNAi Pool1	ILVBL	ILVBL RNAi Pool1	20 uM	Mock RNAi	20 uM	HEK293 Jump In T-Rex SLC6A8-GFP OE	ILVBL _RV1	AGCGTGAAGATGAACCGC	25 nm	IDT
Validation ILVBL RNAi Pool1	ILVBL	ILVBL RNAi Pool1	20 uM	Mock RNAi	20 uM	HEK293 Jump In T-Rex SLC6A8-GFP OE	HPRT1_NC_FW1	GAAAAGGACCCCACGAAGTGT	25 nm	IDT
Validation ILVBL RNAi Pool1	ILVBL	ILVBL RNAi Pool1	20 uM	Mock RNAi	20 uM	HEK293 Jump In T-Rex SLC6A8-GFP OE	HPRT1_NC_RV1	AGTCAAGGGCATATCCTACAACA	25 nm	IDT
Validation GBA2 RNAi Pool1	GBA2	GBA2 RNAi Pool1	20 uM	Mock RNAi	20 uM	HEK293 Jump In T-Rex SLC6A8-GFP OE	GBA2_FW3	CTGCTGTGGAATGGCCGC	25 nm	IDT
Validation GBA2 RNAi Pool1	GBA2	GBA2 RNAi Pool1	20 uM	Mock RNAi	20 uM	HEK293 Jump In T-Rex SLC6A8-GFP OE	GBA2_RV3	GGAACCACTGTCCAGC	25 nm	IDT
Validation GBA2 RNAi Pool1	GBA2	GBA2 RNAi Pool1	20 uM	Mock RNAi	20 uM	HEK293 Jump In T-Rex SLC6A8-GFP OE	HPRT1_NC_FW1	GAAAAGGACCCCACGAAGTGT	25 nm	IDT
Validation GBA2 RNAi Pool1	GBA2	GBA2 RNAi Pool1	20 uM	Mock RNAi	20 uM	HEK293 Jump In T-Rex SLC6A8-GFP OE	HPRT1_NC_RV1	AGTCAAGGGCATATCCTACAACA	25 nm	IDT
Validation SIGMAR1 RNAi Pool1	SIGMAR1	SIGMAR1 RNAi Pool1	20 uM	Mock RNAi	20 uM	HEK293 Jump In T-Rex SLC6A8-GFP OE	SIGMAR1_FW1	GGACCACGAGCTGGCC	25 nm	IDT
Validation SIGMAR1 RNAi Pool1	SIGMAR1	SIGMAR1 RNAi Pool1	20 uM	Mock RNAi	20 uM	HEK293 Jump In T-Rex SLC6A8-GFP OE	SIGMAR1_RV1	ACGAACACCCACTGCAGC	25 nm	IDT
Validation SIGMAR1 RNAi Pool1	SIGMAR1	SIGMAR1 RNAi Pool1	20 uM	Mock RNAi	20 uM	HEK293 Jump In T-Rex SLC6A8-GFP OE	HPRT1_NC_FW1	GAAAAGGACCCCACGAAGTGT	25 nm	IDT
Validation SIGMAR1 RNAi Pool1	SIGMAR1	SIGMAR1 RNAi Pool1	20 uM	Mock RNAi	20 uM	HEK293 Jump In T-Rex SLC6A8-GFP OE	HPRT1_NC_RV1	AGTCAAGGGCATATCCTACAACA	25 nm	IDT
Validation KCTD2 RNAi Pool1	KCTD2	KCTD2 RNAi Pool1	20 uM	Mock RNAi	20 uM	HEK293 Jump In T-Rex SLC1A3-GFP OE	KCTD2_FW3	TGTATGTATGTGCTAGGC	25 nm	IDT
Validation KCTD2 RNAi Pool1	KCTD2	KCTD2 RNAi Pool1	20 uM	Mock RNAi	20 uM	HEK293 Jump In T-Rex SLC1A3-GFP OE	KCTD2_RV3	GATCCTCGCCAGCATGGC	25 nm	IDT
Validation KCTD2 RNAi Pool1	KCTD2	KCTD2 RNAi Pool1	20 uM	Mock RNAi	20 uM	HEK293 Jump In T-Rex SLC1A3-GFP OE	HPRT1_NC_FW1	GAAAAGGACCCCACGAAGTGT	25 nm	IDT
Validation KCTD2 RNAi Pool1	KCTD2	KCTD2 RNAi Pool1	20 uM	Mock RNAi	20 uM	HEK293 Jump In T-Rex SLC1A3-GFP OE	HPRT1_NC_RV1	AGTCAAGGGCATATCCTACAACA	25 nm	IDT
Validation KCTD5 RNAi Pool1	KCTD5	KCTD5 RNAi Pool1	20 uM	Mock RNAi	20 uM	HEK293 Jump In T-Rex SLC1A3-GFP OE	KCTD5_FW2	GCAAAACATCGCAGGTGCC	25 nm	IDT
Validation KCTD5 RNAi Pool1	KCTD5	KCTD5 RNAi Pool1	20 uM	Mock RNAi	20 uM	HEK293 Jump In T-Rex SLC1A3-GFP OE	KCTD5_RV2	ATGCTGACCAACTGCTCG	25 nm	IDT
Validation KCTD5 RNAi Pool1	KCTD5	KCTD5 RNAi Pool1	20 uM	Mock RNAi	20 uM	HEK293 Jump In T-Rex SLC1A3-GFP OE	HPRT1_NC_FW1	GAAAAGGACCCCACGAAGTGT	25 nm	IDT
Validation KCTD5 RNAi Pool1	KCTD5	KCTD5 RNAi Pool1	20 uM	Mock RNAi	20 uM	HEK293 Jump In T-Rex SLC1A3-GFP OE	HPRT1_NC_RV1	AGTCAAGGGCATATCCTACAACA	25 nm	IDT
Validation KCTD17 RNAi Pool1	KCTD17	KCTD17 RNAi Pool1	20 uM	Mock RNAi	20 uM	HEK293 Jump In T-Rex SLC1A3-GFP OE	KCTD17_FW2	CATCCCTGCTGTTACAAGCC	25 nm	IDT
Validation KCTD17 RNAi Pool1	KCTD17	KCTD17 RNAi Pool1	20 uM	Mock RNAi	20 uM	HEK293 Jump In T-Rex SLC1A3-GFP OE	KCTD17_RV2	TGGAGGTGATCTGGGGCC	25 nm	IDT
Validation KCTD17 RNAi Pool1	KCTD17	KCTD17 RNAi Pool1	20 uM	Mock RNAi	20 uM	HEK293 Jump In T-Rex SLC1A3-GFP OE	HPRT1_NC_FW1	GAAAAGGACCCCACGAAGTGT	25 nm	IDT
Validation KCTD17 RNAi Pool1	KCTD17	KCTD17 RNAi Pool1	20 uM	Mock RNAi	20 uM	HEK293 Jump In T-Rex SLC1A3-GFP OE	HPRT1_NC_RV1	AGTCAAGGGCATATCCTACAACA	25 nm	IDT
