# Supplementary material for: The solute carrier superfamily interactome
Source: Mol Syst Biol. 2025 May 12;21(6):632–75. doi: 10.1038/s44320-025-00109-1 (PMC12130317; doi:10.1038/s44320-025-00109-1)
Supplement: Supplementary file 9 — Table EV8 [file 44320_2025_109_MOESM9_ESM.xlsx]

## Sheet: Table_EV8A
Table EV8: Assay results summarized
GeneName obtained from UniProtKB database for each Bait–Prey combination tested functionally	GeneName of the bait (SLC) obtained from UniProtKB database	Prey (Interactor) gene name obtained from UniProtKB database	Result of microscopy assay after depletion of interactor to test subcellular localization of SLC	Result of cytometry assay after depletion of interactor to test protein stability of SLC	Result of cytometry assay after overexpression of interactor to test protein stability of SLC	Result of transport assay after depletion of interactor to test transport function of SLC
Bait_Prey	Bait	Prey	Subcellular_localization_RNAi	Protein_stability_RNAi	Protein_stability_cDNA_overexpression	Transport_assay_RNAi
ANKH_ENPP1	ANKH	ENPP1	no_change	no_change	n.d.	n.d.
ANKH_FAM234B	ANKH	FAM234B	no_change	no_change	increase	n.d.
ANKH_LNPEP	ANKH	LNPEP	general_increase	no_change	n.d.	n.d.
MFSD11_ERBB2	MFSD11	ERBB2	no_change	no_change	n.d.	n.d.
MFSD11_RAB20	MFSD11	RAB20	no_change	no_change	n.d.	n.d.
MFSD12_AP3D1	MFSD12	AP3D1	no_change	no_change	n.d.	n.d.
MTCH1_MUL1	MTCH1	MUL1	single_location_increase	increase	decrease	n.d.
MTCH1_USP30	MTCH1	USP30	single_location_decrease	decrease	no_change	n.d.
MTCH2_AKAP1	MTCH2	AKAP1	single_location_increase	increase	n.d.	n.d.
MTCH2_ATAD1	MTCH2	ATAD1	no_change	no_change	n.d.	n.d.
MTCH2_DNAJC11	MTCH2	DNAJC11	no_change	no_change	n.d.	n.d.
MTCH2_MARCHF5	MTCH2	MARCHF5	single_location_increase	increase	n.d.	n.d.
MTCH2_MUL1	MTCH2	MUL1	single_location_increase	increase	decrease	n.d.
MTCH2_USP30	MTCH2	USP30	single_location_decrease	decrease	increase	n.d.
NIPA1_ANKRD13A	NIPA1	ANKRD13A	endosome_decrease	no_change	increase	n.d.
NIPA1_HERC2	NIPA1	HERC2	endosome_decrease	no_change	n.d.	n.d.
NIPA1_TRIM32	NIPA1	TRIM32	general_decrease	no_change	n.d.	n.d.
NIPAL3_STX5	NIPAL3	STX5	general_decrease	decrease	n.d.	n.d.
SLC12A3_STUB1	SLC12A3	STUB1	no_change	no_change	n.d.	n.d.
SLC12A5_HSP90AA1	SLC12A5	HSP90AA1	no_change	no_change	n.d.	n.d.
SLC12A5_HSP90AB1	SLC12A5	HSP90AB1	general_decrease	no_change	n.d.	n.d.
SLC12A6_SLC12A4	SLC12A6	SLC12A4	no_change	no_change	n.d.	n.d.
SLC12A8_COP1	SLC12A8	COP1	no_change	increase	n.d.	n.d.
SLC15A2_ABCB6	SLC15A2	ABCB6	no_change	no_change	n.d.	n.d.
SLC15A2_NCAM1	SLC15A2	NCAM1	no_change	no_change	n.d.	n.d.
SLC15A2_SNX19	SLC15A2	SNX19	n.d.	n.d.	no_change	n.d.
SLC15A2_SNX25	SLC15A2	SNX25	no_change	no_change	no_change	n.d.
SLC15A3_ZMYM4	SLC15A3	ZMYM4	no_change	no_change	n.d.	n.d.
SLC16A1_OTULIN	SLC16A1	OTULIN	no_change	no_change	n.d.	n.d.
SLC16A13_RNF213	SLC16A13	RNF213	Golgi_decrease	no_change	n.d.	n.d.
SLC16A6_BTRC	SLC16A6	BTRC	general_decrease	no_change	no_change	n.d.
SLC16A6_FBXW11	SLC16A6	FBXW11	no_change	no_change	no_change	n.d.
SLC17A8_UBR3	SLC17A8	UBR3	single_location_decrease	no_change	n.d.	n.d.
SLC19A1_ACBD3	SLC19A1	ACBD3	no_change	no_change	n.d.	n.d.
SLC1A2_GDPD1	SLC1A2	GDPD1	single_location_decrease	no_change	n.d.	decreased_uptake
SLC1A2_NEK6	SLC1A2	NEK6	n.d.	n.d.	n.d.	n.d.
SLC1A2_NFXL1	SLC1A2	NFXL1	no_change	increase	n.d.	n.d.
SLC1A3_IQSEC1	SLC1A3	IQSEC1	no_change	no_change	n.d.	increased_uptake
SLC1A3_KCTD17	SLC1A3	KCTD17	no_change	no_change	n.d.	unchanged
SLC1A3_KCTD2	SLC1A3	KCTD2	no_change	no_change	n.d.	unchanged
SLC1A3_KCTD5	SLC1A3	KCTD5	no_change	no_change	n.d.	unchanged
SLC1A3_NFXL1	SLC1A3	NFXL1	no_change	no_change	n.d.	unchanged
SLC22A1_ANKRD13A	SLC22A1	ANKRD13A	single_location_decrease	no_change	n.d.	n.d.
SLC22A1_WNT3A	SLC22A1	WNT3A	no_change	no_change	n.d.	n.d.
SLC22A11_FURIN	SLC22A11	FURIN	PM_increase	increase	n.d.	n.d.
SLC22A11_RNF213	SLC22A11	RNF213	no_change	no_change	n.d.	n.d.
SLC22A17_SYVN1	SLC22A17	SYVN1	single_location_increase	increase	n.d.	n.d.
SLC22A3–FRMD5	SLC22A3	FRMD5	n.d.	n.d.	n.d.	decreased_uptake
SLC22A3–HOOK2	SLC22A3	HOOK2	n.d.	n.d.	n.d.	decreased_uptake
SLC22A4_ANKRD13A	SLC22A4	ANKRD13A	single_location_decrease	decrease	n.d.	n.d.
SLC22A4_ANKRD13D	SLC22A4	ANKRD13D	single_location_decrease	no_change	n.d.	n.d.
SLC22A4_YIPF3	SLC22A4	YIPF3	single_location_decrease	no_change	n.d.	n.d.
SLC22A5_RNF123	SLC22A5	RNF123	single_location_decrease	no_change	n.d.	n.d.
SLC23A1_GALNT2	SLC23A1	GALNT2	general_increase	increase	n.d.	n.d.
SLC23A1_SYVN1	SLC23A1	SYVN1	lysosome_increase	no_change	n.d.	n.d.
SLC27A1_GBF1	SLC27A1	GBF1	no_change	no_change	n.d.	n.d.
SLC27A1_HECTD1	SLC27A1	HECTD1	single_location_increase	increase	n.d.	n.d.
SLC27A1_UBE4A	SLC27A1	UBE4A	single_location_increase	increase	n.d.	n.d.
SLC27A1_USP30	SLC27A1	USP30	single_location_increase	increase	no_change	n.d.
SLC27A2_ANKRD28	SLC27A2	ANKRD28	single_location_decrease	no_change	n.d.	n.d.
SLC27A2_ASB6	SLC27A2	ASB6	no_change	no_change	no_change	n.d.
SLC27A2_GBF1	SLC27A2	GBF1	no_change	no_change	n.d.	n.d.
SLC27A2_LTN1	SLC27A2	LTN1	single_location_decrease	no_change	n.d.	n.d.
SLC27A2_MON2	SLC27A2	MON2	single_location_decrease	no_change	n.d.	n.d.
SLC27A2_USP34	SLC27A2	USP34	no_change	no_change	n.d.	n.d.
SLC27A4_LTN1	SLC27A4	LTN1	n.d.	no_change	n.d.	n.d.
SLC27A4_UBE4A	SLC27A4	UBE4A	n.d.	increase	n.d.	n.d.
SLC2A8_RNF167	SLC2A8	RNF167	single_location_increase	increase	decrease	n.d.
SLC30A4_ARFGEF3	SLC30A4	ARFGEF3	no_change	no_change	n.d.	n.d.
SLC30A4_ATM	SLC30A4	ATM	no_change	no_change	n.d.	n.d.
SLC30A4_ATR	SLC30A4	ATR	general_decrease	no_change	n.d.	n.d.
SLC30A4_CIP2A	SLC30A4	CIP2A	no_change	no_change	n.d.	n.d.
SLC30A4_DOP1B	SLC30A4	DOP1B	no_change	no_change	n.d.	n.d.
SLC30A4_RNF213	SLC30A4	RNF213	no_change	no_change	n.d.	n.d.
SLC30A4_USP24	SLC30A4	USP24	general_decrease	decrease	n.d.	n.d.
SLC30A4_USP30	SLC30A4	USP30	no_change	no_change	no_change	n.d.
SLC30A4_USP34	SLC30A4	USP34	general_decrease	no_change	n.d.	n.d.
SLC30A7_SYNE2	SLC30A7	SYNE2	no_change	no_change	n.d.	n.d.
SLC30A7_USP32	SLC30A7	USP32	single_location_decrease	no_change	n.d.	n.d.
SLC30A7_ZFPL1	SLC30A7	ZFPL1	single_location_decrease	no_change	increase	n.d.
SLC31A1_STX7	SLC31A1	STX7	general_increase	no_change	n.d.	n.d.
SLC31A1_WDR6	SLC31A1	WDR6	PM_increase	increase	n.d.	n.d.
SLC34A1_KLHL15	SLC34A1	KLHL15	general_increase	increase	n.d.	n.d.
SLC34A2_LMTK2	SLC34A2	LMTK2	no_change	no_change	n.d.	n.d.
SLC34A2_RAB11B	SLC34A2	RAB11B	no_change	no_change	n.d.	n.d.
SLC35F2_SNX2	SLC35F2	SNX2	general_decrease	decrease	n.d.	n.d.
SLC37A2_USP8	SLC37A2	USP8	no_change	increase	n.d.	n.d.
SLC39A10_CASK	SLC39A10	CASK	no_change	no_change	n.d.	n.d.
SLC39A10_HMOX1	SLC39A10	HMOX1	general_increase	no_change	n.d.	n.d.
SLC39A10_UBR1	SLC39A10	UBR1	no_change	no_change	n.d.	n.d.
SLC39A10_UBR2	SLC39A10	UBR2	no_change	no_change	n.d.	n.d.
SLC39A10_USP20	SLC39A10	USP20	general_increase	no_change	n.d.	n.d.
SLC39A12_LRP2	SLC39A12	LRP2	no_change	no_change	n.d.	n.d.
SLC39A14_GOLM1	SLC39A14	GOLM1	no_change	no_change	n.d.	n.d.
SLC39A14_NFXL1	SLC39A14	NFXL1	general_increase	no_change	n.d.	n.d.
SLC39A14_SNX25	SLC39A14	SNX25	general_decrease	no_change	n.d.	n.d.
SLC39A4_GOLM1	SLC39A4	GOLM1	no_change	no_change	n.d.	n.d.
SLC39A4_ZFPL1	SLC39A4	ZFPL1	no_change	no_change	n.d.	n.d.
SLC39A7_SYNE2	SLC39A7	SYNE2	no_change	no_change	n.d.	n.d.
SLC39A7_ZFPL1	SLC39A7	ZFPL1	single_location_decrease	no_change	n.d.	n.d.
SLC39A8_GOLM1	SLC39A8	GOLM1	no_change	no_change	n.d.	decreased_uptake
SLC39A8_MTMR3	SLC39A8	MTMR3	n.d.	n.d.	n.d.	unchanged
SLC39A8_NFXL1	SLC39A8	NFXL1	general_increase	increase	n.d.	unchanged
SLC39A8_SNX25	SLC39A8	SNX25	no_change	no_change	n.d.	unchanged
SLC43A1_TRAF2	SLC43A1	TRAF2	no_change	no_change	n.d.	n.d.
SLC43A2_ABCC1	SLC43A2	ABCC1	no_change	no_change	n.d.	n.d.
SLC43A2_CASK	SLC43A2	CASK	PM_increase	increase	n.d.	n.d.
SLC43A2_DLG1	SLC43A2	DLG1	no_change	increase	n.d.	n.d.
SLC43A2_LIN7C	SLC43A2	LIN7C	PM_increase	increase	n.d.	n.d.
SLC43A2_MPP1	SLC43A2	MPP1	Golgi_increase	no_change	n.d.	n.d.
SLC44A1_PDZD8	SLC44A1	PDZD8	ER_increase	no_change	n.d.	n.d.
SLC44A2_NFXL1	SLC44A2	NFXL1	no_change	increase	n.d.	n.d.
SLC46A1_LGALS3	SLC46A1	LGALS3	no_change	no_change	n.d.	n.d.
SLC4A5_GPHN	SLC4A5	GPHN	PM_increase	no_change	n.d.	n.d.
SLC4A7_SLC4A8	SLC4A7	SLC4A8	no_change	no_change	n.d.	n.d.
SLC52A1_CLGN	SLC52A1	CLGN	no_change	no_change	n.d.	n.d.
SLC6A12_LGALS3	SLC6A12	LGALS3	no_change	no_change	n.d.	n.d.
SLC6A15_GOLGA5	SLC6A15	GOLGA5	general_increase	increase	n.d.	n.d.
SLC6A15_KLHL36	SLC6A15	KLHL36	general_increase	no_change	decrease	n.d.
SLC6A17_KLHL36	SLC6A17	KLHL36	PM_increase	increase	decrease	n.d.
SLC6A2_RAB5B	SLC6A2	RAB5B	no_change	no_change	n.d.	n.d.
SLC6A3_ESYT1	SLC6A3	ESYT1	no_change	no_change	n.d.	n.d.
SLC6A3_PIEZO1	SLC6A3	PIEZO1	no_change	no_change	n.d.	n.d.
SLC6A3_SCRIB	SLC6A3	SCRIB	no_change	no_change	n.d.	n.d.
SLC6A8_GBA2	SLC6A8	GBA2	no_change	no_change	n.d.	n.d.
SLC6A8_GOLGA5	SLC6A8	GOLGA5	general_increase	increase	n.d.	n.d.
SLC6A8_ILVBL	SLC6A8	ILVBL	no_change	increase	n.d.	n.d.
SLC6A8_SIGMAR1	SLC6A8	SIGMAR1	no_change	no_change	n.d.	n.d.
SLC7A1_SLC7A2	SLC7A1	SLC7A2	no_change	increase	n.d.	n.d.
SLC7A1_SURF4	SLC7A1	SURF4	no_change	no_change	n.d.	n.d.
SLC7A11_DOP1B	SLC7A11	DOP1B	no_change	no_change	n.d.	n.d.
SLC7A14_IGF2R	SLC7A14	IGF2R	no_change	no_change	n.d.	n.d.
SLC7A6_NCAM1	SLC7A6	NCAM1	no_change	no_change	n.d.	n.d.
SLC7A7_NEDD4L	SLC7A7	NEDD4L	no_change	increase	n.d.	n.d.
SLC9B2_UBR3	SLC9B2	UBR3	no_change	no_change	n.d.	n.d.
SLCO1B3_MARVELD3	SLCO1B3	MARVELD3	general_increase	increase	no_change	n.d.
SLCO4C1_HLTF	SLCO4C1	HLTF	general_increase	increase	n.d.	n.d.
*** Summary statistics
Category	Counts	Percetanges of all results	Percentages of results with change
PPIs tested	137	1
PPIs show changes in functional assay	72	0.525547	1
PPIs show changes in 4 types of functional assay	0	0	0
PPIs show changes in 3 types of functional assay	5	0.0364964	0.0694444
PPIs show changes in 2 types of functional assay	31	0.226277	0.430556
