# Supplementary material for: The solute carrier superfamily interactome
Source: Mol Syst Biol. 2025 May 12;21(6):632–75. doi: 10.1038/s44320-025-00109-1 (PMC12130317; doi:10.1038/s44320-025-00109-1)
Supplement: Supplementary file 11 — Dataset EV1 [file 44320_2025_109_MOESM11_ESM.xlsx]

## Sheet: Legend
Dataset EV1: Scored protein interactions in the SLC-interactome.
Header	Category
Resolute_Cell_line_ID	Experiment Information	RESOLUTE cell line identfier (unique for each experiment). Dataset inlcudes either C- or N-terminal cell line.
Unique_Group_ID	Experiment Information	Unique Group identifier for interaction proteomics experiments. Format <G[[:digit:]]{3}>
Bait_Tag	Bait and interaction partner information	Gene Name/Symbol obtained from UniProtKB database for bait protein in combination with the tag (CT/NT) information.
Bait_GeneName	Bait and interaction partner information	Gene Name/Symbol obtained from UniProtKB database for bait protein.
Bait_GeneID	Bait and interaction partner information	Bait NCBI-GeneID for bait protein.
Bait_UniProtKB	Bait and interaction partner information	Unique and stable UniProtKB accession identifier obtained from UniProtKB database for bait protein.
Bait_Protein_Name	Bait and interaction partner information	Short description of bait protein obtained from UniProtKB.
Bait_ProtSeq_Length	Bait and interaction partner information	Protein sequence length (AA) of the bait obtained from UniProtKB.
Prey_GeneName	Bait and interaction partner information	Gene Name/Symbol obtained from UniProtKB database for bait protein.
Prey_GeneID	Bait and interaction partner information	Bait NCBI-GeneID for bait protein.
Prey_UniProtKB	Bait and interaction partner information	Unique and stable UniProtKB accession identifier obtained from UniProtKB database for prey protein.
Prey_Protein_Name	Bait and interaction partner information	Short description of prey protein obtained from UniProtKB.
Prey_ProtSeq_Length	Bait and interaction partner information	Protein sequence length (AA) of prey protein obtained from UniProtKB.
Protocol	Protocol and MS info	Indicates if data was obtained by the standard or mito protocol.
Mass_spectrometer	Protocol and MS info	Indicates the MS platform used for data acquisiton.
SC_BiolReps	PSM and Fold changes	Indicates PSM/Spectral counts for each biol. Replicate of the samples averaged across technical replicates in the format (<avg_PSM_biol_rep_1>|<avg_PSM_biol_rep_2>)
SC_GFP_controls	PSM and Fold changes	Indicates PSM/Spectral counts for each biol. Replicate of the GFP controls averaged across technical replicates. Only GFP controls specific for protocol and MS-platform are indicated. Format: (<avg_PSM_biol_rep_1>|<avg_PSM_biol_rep_1+n|…>
Average_PSM	PSM and Fold changes	Average PSM/Spectral counts across biol replicate (considering 0 spectral countes); reported quantitative signal
FC	PSM and Fold changes	Fold Change against GFP controls; if the response was zero in the GFP controls, a single count was added to be able to derive a FC; specific controls for protocol and MS-platform are considered
FC_against_av_SLCs_GFPs	PSM and Fold changes	Fold Change against all other SLCs and GFPs; if the respnose was zero in all other SLCs and GFPs, a single count was added tobe able to derive a FC; the sample counts were not considered for the calculation of this FC (leave one out; one against all the others)
Ratio_Bait_Prey_on_NSAF	Features and Scores	Ratio of bait normalized spectral abundance factores against prey normalized spectral abundance factor.
Ratio_total_PSMs	Features and Scores	Ratio of sum of prey signal across biol replicate of sample against summed total signal per prey.
Ratio_unique_PSMs_total_PSMs	Features and Scores	Ratio of PSMs mapped to proteotypic peptides against the total PSMs (razzored).
Frequency_of_observation	Features and Scores	Reports the frequency how often a prey was identified across biological replicates.
Recovered_in_Biol_Rep_Samples	Features and Scores	Recovered across the 1747 samples: format (<count_in_biol_repls>/<total_samples>)
Average_PSM_SLC_bait_per_Experiment	Features and Scores	Signal of the bait protein across biological replicates.
Total_SC_Across	Features and Scores	Sum of the total PSMs/Spectral counts per prey across all samples.
Proteins_per_SLC	Features and Scores	Quantified proteins across biological replicates.
Total_PSM_per_SLC	Features and Scores	Sum of PSMs/Spectral counts per SLC (averaged across biological replicates).
SaintScore_in_silico_controls	Features and Scores	Saint Score obtained by SAINTexpress against in-silico sampled control (specific for each sample; sampled by background separated by protocol and MS-platform).
Saint_BFDR_in_silico_controls	Features and Scores	Saint BFDR obtained by SAINTexpress against in-silico sampled control (specific for each sample; sampled by background separated by protocol and MS-platform).
Entropy	Features and Scores	Entropy obtained by CompPASS scoring (score was dervied separated for each protocol, MS-platform dataset); 1-Entropy: high value is indicative for low entropy between biological replicates = similar quantitative signal.
Z	Features and Scores	Z-score obtained by CompPASS scoring (score was dervied separated for each protocol, MS-platform dataset).
WD	Features and Scores	WD-score obtained by CompPASS scoring (score was dervied separated for each protocol, MS-platform dataset).
PPI_Prob	Features and Scores	PPI-probability obtained after ML-learning approach.
Scored	Features and Scores	Indictes if an Interactor was identified in the format 1 = interactor, 0 = background.
BioPlex_3.0	Features and Scores	Indicates if a prey (scored or background) was reported in BioPlex.
BioGRID_4.4.223	Features and Scores	Indicates if a prey (scored or background) was reported in BioGRID only considering AP-MS, co-IP-WB, and reconstituted complexes.
Curated_TP	Features and Scores	Curated labels for PPIs reported in BioGRID, PDB, and bait-self loops for ML-appraoch.
CRAPome_Contaminant_Frequency	Features and Scores	CRAPome frequency reported by CRAPome v2.0.
SLC_Family	Family,Substrate and Localization	Meixner et al. family annotation.
count_family_members	Family,Substrate and Localization	Counter family members for all 447 SLCs.
count_family_members_in_dataset	Family,Substrate and Localization	Counter family members covered by AP-MS dataset.
Meixner_et_al_Localization	Family,Substrate and Localization	Meixner et al. localization annotation per SLC.
Meixner_et_al_Substrate_class	Family,Substrate and Localization	Meixner et al. substrate annotation per SLC.

## Sheet: Dataset_EV1
Resolute_Cell_line_ID	Unique_Group_ID	Bait_Tag	Bait_GeneName	Bait_GeneID	Bait_UniProtKB	Bait_Protein_Name	Bait_ProtSeq_Length	Prey_GeneName	Prey_GeneID	Prey_UniProtKB	Prey_Protein_Name	Prey_ProtSeq_Length	Protocol	Mass_spectrometer	SC_BiolReps	SC_GFP_controls	Average_PSM	FC	FC_against_av_SLCs_GFPs	Ratio_Bait_Prey_on_NSAF	Ratio_total_PSMs	Ratio_unique_PSMs_total_PSMs	Frequency_of_observation	Recovered_in_Biol_Rep_Samples	Average_PSM_SLC_bait_per_Experiment	Total_SC_Across	Proteins_per_SLC	Total_PSM_per_SLC	SaintScore_in_silico_controls	Saint_BFDR_in_silico_controls	Entropy	Z	WD	PPI_Prob	Scored	BioPlex_3.0	BioGRID_4.4.223	Curated_TP	CRAPome_Contaminant_Frequency	SLC_Family	count_family_members	count_family_members_in_dataset	Meixner_et_al_Localization	Meixner_et_al_Substrate_class
CE0260-7	G028	CT-LETM1	LETM1	3954	O95202	Mitochondrial proton/calcium exchanger protein (Electroneutral mitochondrial K(+)/H(+)exchanger) (KHE) (Leucine zipper-EF-hand-containing transmembrane protein 1)	739	ADCK2	90956	Q7Z695	Uncharacterized aarF domain-containing protein kinase 2 (EC 2.7.11.-)	626	mito	QE-CEMM	(16|22)	(0|0|0|0|0|0|0|0|0|0)	19	19	12.8235	0.0300868	0.0829694	1	0.148741	260/1747	745.5	458	1030	9010	0.99	0	0.982859	5.75459	3.36228	0.993222	1	NA	NA	NA	NA	SLC55	3	3	Mitochondria	Ion
CE0260-7	G028	CT-LETM1	LETM1	3954	O95202	Mitochondrial proton/calcium exchanger protein (Electroneutral mitochondrial K(+)/H(+)exchanger) (KHE) (Leucine zipper-EF-hand-containing transmembrane protein 1)	739	ADCK5	203054	Q3MIX3	Uncharacterized aarF domain-containing protein kinase 5 (EC 2.7.11.-)	580	mito	QE-CEMM	(2|2)	(0|0|0|0|0|0|0|0|0|0)	2	2	2	0.00341821	1	1	0.00228833	4/1747	745.5	4	1030	9010	0.73	0.05	1	7.07243	2.18534	0.802948	1	NA	NA	NA	NA	SLC55	3	3	Mitochondria	Ion
CE0260-7	G028	CT-LETM1	LETM1	3954	O95202	Mitochondrial proton/calcium exchanger protein (Electroneutral mitochondrial K(+)/H(+)exchanger) (KHE) (Leucine zipper-EF-hand-containing transmembrane protein 1)	739	BCS1L	617	Q9Y276	Mitochondrial chaperone BCS1 (h-BCS1) (BCS1-like protein)	419	mito	QE-CEMM	(34|32)	(0|0|0|0|0|0|0|0|0|0)	33	33	25.1538	0.0780723	0.195266	0.939394	0.0846682	148/1747	745.5	338	1030	9010	0.99	0	0.999357	5.48222	2.97312	0.994468	1	NA	NA	1	0.3	SLC55	3	3	Mitochondria	Ion
CE0260-7	G028	CT-LETM1	LETM1	3954	O95202	Mitochondrial proton/calcium exchanger protein (Electroneutral mitochondrial K(+)/H(+)exchanger) (KHE) (Leucine zipper-EF-hand-containing transmembrane protein 1)	739	C17orf80	55028	Q9BSJ5	Uncharacterized protein C17orf80 (Cell migration-inducing gene 3 protein) (Human lung cancer oncogene 8 protein) (HLC-8)	609	mito	QE-CEMM	(6|4)	(0|0|0|0|0|0|0|0|0|0)	5	5	3.97448	0.0081386	0.0425532	1	0.0709382	124/1747	745.5	235	1030	9010	0.99	0	0.976021	4.15393	0.918845	0.523189	1	NA	NA	NA	NA	SLC55	3	3	Mitochondria	Ion
CE0260-7	G028	CT-LETM1	LETM1	3954	O95202	Mitochondrial proton/calcium exchanger protein (Electroneutral mitochondrial K(+)/H(+)exchanger) (KHE) (Leucine zipper-EF-hand-containing transmembrane protein 1)	739	DNAJC11	55735	Q9NVH1	DnaJ homolog subfamily C member 11	559	mito	QE-CEMM	(58|45)	(0|0|0|0|0|0|6|0|0|9)	51.5	34.33	16.4378	0.0913255	0.0363316	1	0.391304	684/1747	745.5	2835	1030	9010	0.4	0.35	0.988699	3.81954	1.83899	0.841548	1	NA	NA	NA	1.5	SLC55	3	3	Mitochondria	Ion
CE0260-7	G028	CT-LETM1	LETM1	3954	O95202	Mitochondrial proton/calcium exchanger protein (Electroneutral mitochondrial K(+)/H(+)exchanger) (KHE) (Leucine zipper-EF-hand-containing transmembrane protein 1)	739	LETM2	137994	Q2VYF4	LETM1 domain-containing protein LETM2, mitochondrial (LETM1 and EF-hand domain-containing protein 2) (Leucine zipper-EF-hand-containing transmembrane protein 1-like)	491	mito	QE-CEMM	(16|22)	(0|0|0|0|0|0|0|0|0|0)	19	19	13.8993	0.0383591	0.106145	0.684211	0.00457666	8/1747	745.5	358	1030	9010	1	0	0.982859	0.697888	6.04908	0.522761	1	NA	NA	NA	NA	SLC55	3	3	Mitochondria	Ion
CE0260-7	G028	CT-LETM1	LETM1	3954	O95202	Mitochondrial proton/calcium exchanger protein (Electroneutral mitochondrial K(+)/H(+)exchanger) (KHE) (Leucine zipper-EF-hand-containing transmembrane protein 1)	739	SMIM12	113444	Q96EX1	Small integral membrane protein 12	92	mito	QE-CEMM	(4|6)	(0|0|0|0|0|0|0|0|0|0)	5	5	4.77547	0.053874	0.196078	1	0.0297483	52/1747	745.5	51	1030	9010	0.97	0	0.976021	6.17451	1.75668	0.820037	1	NA	NA	NA	NA	SLC55	3	3	Mitochondria	Ion
CE026C-Y	G029	CT-LETM2	LETM2	137994	Q2VYF4	LETM1 domain-containing protein LETM2, mitochondrial (LETM1 and EF-hand domain-containing protein 2) (Leucine zipper-EF-hand-containing transmembrane protein 1-like)	491	AHNAK	79026	Q09666	Neuroblast differentiation-associated protein AHNAK (Desmoyokin)	5890	mito	QE-MUW	(34|36)	(0|0|0|0|0|6|2|0|2|1)	35	31.82	5.68449	0.0182354	0.01287	1	0.608696	1063/1747	160	5439	1618	12619	0.03	0.49	0.999428	2.72515	1.48566	0.482826	1	NA	NA	NA	5	SLC55	3	3	Mitochondria	Orphan
CE026C-Y	G029	CT-LETM2	LETM2	137994	Q2VYF4	LETM1 domain-containing protein LETM2, mitochondrial (LETM1 and EF-hand domain-containing protein 2) (Leucine zipper-EF-hand-containing transmembrane protein 1-like)	491	AK4	205	P27144	Adenylate kinase 4, mitochondrial (AK 4) (EC 2.7.4.10) (EC 2.7.4.6) (Adenylate kinase 3-like) (GTP:AMP phosphotransferase AK4)	223	mito	QE-MUW	(10|6)	(0|0|0|0|0|0|0|0|0|0)	8	8	7.78571	0.11009	0.4	1	0.0102975	18/1747	160	40	1618	12619	0.98	0.01	0.959687	5.43012	2.21005	0.515499	1	NA	NA	NA	NA	SLC55	3	3	Mitochondria	Orphan
CE026C-Y	G029	CT-LETM2	LETM2	137994	Q2VYF4	LETM1 domain-containing protein LETM2, mitochondrial (LETM1 and EF-hand domain-containing protein 2) (Leucine zipper-EF-hand-containing transmembrane protein 1-like)	491	AMOT	154796	Q4VCS5	Angiomotin	1084	mito	QE-MUW	(8|10)	(0|0|0|0|0|0|0|0|0|0)	9	9	5.61373	0.0254786	0.0330882	1	0.143021	250/1747	160	544	1618	12619	0.98	0.01	0.991992	5.44592	1.63578	0.455473	1	NA	NA	NA	2.6	SLC55	3	3	Mitochondria	Orphan
CE026C-Y	G029	CT-LETM2	LETM2	137994	Q2VYF4	LETM1 domain-containing protein LETM2, mitochondrial (LETM1 and EF-hand domain-containing protein 2) (Leucine zipper-EF-hand-containing transmembrane protein 1-like)	491	AP2A2	161	O94973	AP-2 complex subunit alpha-2 (100 kDa coated vesicle protein C) (Adaptor protein complex AP-2 subunit alpha-2) (Adaptor-related protein complex 2 subunit alpha-2) (Alpha-adaptin C) (Alpha2-adaptin) (Clathrin assembly protein complex 2 alpha-C large chain) (Huntingtin yeast partner J) (Huntingtin-interacting protein 9) (HIP-9) (Huntingtin-interacting protein J) (Plasma membrane adaptor HA2/AP2 ada…	939	mito	QE-MUW	(5|6)	(0|0|0|0|0|0|0|0|0|0)	5.5	5.5	4.68359	0.0179746	0.0674847	0.636364	0.0469108	82/1747	160	163	1618	12619	0.99	0	0.994985	6.2674	2.21312	0.738994	1	NA	NA	NA	3.8	SLC55	3	3	Mitochondria	Orphan
CE026C-Y	G029	CT-LETM2	LETM2	137994	Q2VYF4	LETM1 domain-containing protein LETM2, mitochondrial (LETM1 and EF-hand domain-containing protein 2) (Leucine zipper-EF-hand-containing transmembrane protein 1-like)	491	APMAP	57136	Q9HDC9	Adipocyte plasma membrane-associated protein (Protein BSCv)	416	mito	QE-MUW	(10|10)	(0|0|0|0|0|2|0|0|0|0)	10	8.33	2.14725	0.073768	0.00490076	1	0.715103	1249/1747	160	4081	1618	12619	0.94	0.02	1	4.00823	0.737256	0.413757	1	NA	NA	NA	NA	SLC55	3	3	Mitochondria	Orphan
CE026C-Y	G029	CT-LETM2	LETM2	137994	Q2VYF4	LETM1 domain-containing protein LETM2, mitochondrial (LETM1 and EF-hand domain-containing protein 2) (Leucine zipper-EF-hand-containing transmembrane protein 1-like)	491	ARL6IP5	10550	O75915	PRA1 family protein 3 (ADP-ribosylation factor-like protein 6-interacting protein 5) (ARL-6-interacting protein 5) (Aip-5) (Cytoskeleton-related vitamin A-responsive protein) (Dermal papilla-derived protein 11) (GTRAP3-18) (Glutamate transporter EAAC1-interacting protein) (JM5) (Prenylated Rab acceptor protein 2) (Protein JWa) (Putative MAPK-activating protein PM27)	188	mito	QE-MUW	(4|4)	(0|0|0|0|0|0|0|0|0|0)	4	4	3.77081	0.0652926	0.00857449	1	0.347826	608/1747	160	933	1618	12619	1	0	1	6.14793	1.63617	0.649188	1	NA	NA	NA	0.9	SLC55	3	3	Mitochondria	Orphan
CE026C-Y	G029	CT-LETM2	LETM2	137994	Q2VYF4	LETM1 domain-containing protein LETM2, mitochondrial (LETM1 and EF-hand domain-containing protein 2) (Leucine zipper-EF-hand-containing transmembrane protein 1-like)	491	ARPC4	10093	P59998	Actin-related protein 2/3 complex subunit 4 (Arp2/3 complex 20 kDa subunit) (p20-ARC)	168	mito	QE-MUW	(4|4)	(0|0|0|0|0|0|0|0|0|0)	4	4	3.60703	0.0730655	0.0776699	1	0.0308924	54/1747	160	103	1618	12619	1	0	1	7.07243	3.09054	0.913799	1	NA	NA	NA	7.3	SLC55	3	3	Mitochondria	Orphan
CE026C-Y	G029	CT-LETM2	LETM2	137994	Q2VYF4	LETM1 domain-containing protein LETM2, mitochondrial (LETM1 and EF-hand domain-containing protein 2) (Leucine zipper-EF-hand-containing transmembrane protein 1-like)	491	ASAH1	427	Q13510	Acid ceramidase (AC) (ACDase) (Acid CDase) (EC 3.5.1.23) (Acylsphingosine deacylase) (N-acylethanolamine hydrolase ASAH1) (EC 3.5.1.-) (N-acylsphingosine amidohydrolase) (Putative 32 kDa heart protein) (PHP32) [Cleaved into: Acid ceramidase subunit alpha; Acid ceramidase subunit beta]	395	mito	QE-MUW	(6|5)	(0|0|0|0|0|0|0|0|0|0)	5.5	5.5	4.89388	0.0427294	0.092437	1	0.0583524	102/1747	160	119	1618	12619	1	0	0.994985	6.3836	2.06562	0.928517	1	NA	NA	NA	1.2	SLC55	3	3	Mitochondria	Orphan
CE026C-Y	G029	CT-LETM2	LETM2	137994	Q2VYF4	LETM1 domain-containing protein LETM2, mitochondrial (LETM1 and EF-hand domain-containing protein 2) (Leucine zipper-EF-hand-containing transmembrane protein 1-like)	491	BAP18	124944	Q8IXM2	Chromatin complexes subunit BAP18 (BPTF-associated protein of 18 kDa)	172	mito	QE-MUW	(4|4)	(0|0|0|0|0|0|0|0|0|0)	4	4	3.72252	0.0713663	0.109589	1	0.0480549	84/1747	160	73	1618	12619	0.99	0	1	6.33999	1.68999	0.8892	1	NA	NA	NA	NA	SLC55	3	3	Mitochondria	Orphan
CE026C-Y	G029	CT-LETM2	LETM2	137994	Q2VYF4	LETM1 domain-containing protein LETM2, mitochondrial (LETM1 and EF-hand domain-containing protein 2) (Leucine zipper-EF-hand-containing transmembrane protein 1-like)	491	BCS1L	617	Q9Y276	Mitochondrial chaperone BCS1 (h-BCS1) (BCS1-like protein)	419	mito	QE-MUW	(24|21)	(0|0|0|0|0|0|0|0|0|0)	22.5	22.5	16.8412	0.16479	0.133136	0.933333	0.0846682	148/1747	160	338	1618	12619	1	0	0.99693	3.60613	2.45498	0.987727	1	NA	NA	NA	0.3	SLC55	3	3	Mitochondria	Orphan
CE026C-Y	G029	CT-LETM2	LETM2	137994	Q2VYF4	LETM1 domain-containing protein LETM2, mitochondrial (LETM1 and EF-hand domain-containing protein 2) (Leucine zipper-EF-hand-containing transmembrane protein 1-like)	491	BRD2	6046	P25440	Bromodomain-containing protein 2 (O27.1.1) (Really interesting new gene 3 protein)	801	mito	QE-MUW	(21|15)	(0|0|2|2|2|2|0|0|0|0)	18	10	11.4319	0.0689607	0.0670391	0.833333	0.186499	326/1747	160	537	1618	12619	0.99	0	0.980947	4.79928	2.71732	0.964273	1	NA	NA	NA	1.5	SLC55	3	3	Mitochondria	Orphan
CE026C-Y	G029	CT-LETM2	LETM2	137994	Q2VYF4	LETM1 domain-containing protein LETM2, mitochondrial (LETM1 and EF-hand domain-containing protein 2) (Leucine zipper-EF-hand-containing transmembrane protein 1-like)	491	BRD3	8019	Q15059	Bromodomain-containing protein 3 (RING3-like protein)	726	mito	QE-MUW	(20|11)	(0|0|0|0|0|0|0|0|0|0)	15.5	15.5	13.6802	0.0655174	0.210884	0.580645	0.0343249	60/1747	160	147	1618	12619	0.9	0.03	0.942163	4.16935	2.30677	0.615705	1	NA	NA	NA	NA	SLC55	3	3	Mitochondria	Orphan
CE026C-Y	G029	CT-LETM2	LETM2	137994	Q2VYF4	LETM1 domain-containing protein LETM2, mitochondrial (LETM1 and EF-hand domain-containing protein 2) (Leucine zipper-EF-hand-containing transmembrane protein 1-like)	491	BRD4	23476	O60885	Bromodomain-containing protein 4 (Protein HUNK1)	1362	mito	QE-MUW	(21|20)	(0|0|0|0|0|0|0|0|0|0)	20.5	20.5	17.8403	0.046189	0.239766	0.682927	0.0446224	78/1747	160	171	1618	12619	0.99	0	0.999591	5.71188	3.56363	0.989438	1	NA	NA	NA	0.6	SLC55	3	3	Mitochondria	Orphan
CE026C-Y	G029	CT-LETM2	LETM2	137994	Q2VYF4	LETM1 domain-containing protein LETM2, mitochondrial (LETM1 and EF-hand domain-containing protein 2) (Leucine zipper-EF-hand-containing transmembrane protein 1-like)	491	CHD4	1108	Q14839	Chromodomain-helicase-DNA-binding protein 4 (CHD-4) (EC 3.6.4.12) (ATP-dependent helicase CHD4) (Mi-2 autoantigen 218 kDa protein) (Mi2-beta)	1912	mito	QE-MUW	(52|42)	(0|0|0|0|2|0|0|0|0|0)	47	39.17	31.072	0.0754348	0.0665251	0.765957	0.169336	296/1747	160	1413	1618	12619	0.9	0.04	0.991992	4.10896	2.12138	0.748254	1	NA	NA	NA	8.2	SLC55	3	3	Mitochondria	Orphan
CE026C-Y	G029	CT-LETM2	LETM2	137994	Q2VYF4	LETM1 domain-containing protein LETM2, mitochondrial (LETM1 and EF-hand domain-containing protein 2) (Leucine zipper-EF-hand-containing transmembrane protein 1-like)	491	CSTF2	1478	P33240	Cleavage stimulation factor subunit 2 (CF-1 64 kDa subunit) (Cleavage stimulation factor 64 kDa subunit) (CSTF 64 kDa subunit) (CstF-64)	577	mito	QE-MUW	(4|6)	(0|0|0|0|0|0|0|0|0|0)	5	5	3.488	0.0265923	0.0257732	1	0.135011	236/1747	160	388	1618	12619	1	0	0.976021	6.14135	1.85398	0.743799	1	NA	NA	NA	5.8	SLC55	3	3	Mitochondria	Orphan
CE026C-Y	G029	CT-LETM2	LETM2	137994	Q2VYF4	LETM1 domain-containing protein LETM2, mitochondrial (LETM1 and EF-hand domain-containing protein 2) (Leucine zipper-EF-hand-containing transmembrane protein 1-like)	491	CYB5R3	1727	P00387	NADH-cytochrome b5 reductase 3 (B5R) (Cytochrome b5 reductase) (EC 1.6.2.2) (Diaphorase-1)	301	mito	QE-MUW	(16|16)	(0|0|2|2|5|0|2|0|0|0)	16	14.55	7.63656	0.163123	0.0172136	1	0.530892	927/1747	160	1859	1618	12619	1	0	1	2.60703	1.02208	0.952561	1	NA	NA	NA	5	SLC55	3	3	Mitochondria	Orphan
CE026C-Y	G029	CT-LETM2	LETM2	137994	Q2VYF4	LETM1 domain-containing protein LETM2, mitochondrial (LETM1 and EF-hand domain-containing protein 2) (Leucine zipper-EF-hand-containing transmembrane protein 1-like)	491	CYP51A1	1595	Q16850	Lanosterol 14-alpha demethylase (LDM) (EC 1.14.14.154) (CYPLI) (Cytochrome P450 51A1) (CYP51A1) (Cytochrome P450-14DM) (Cytochrome P45014DM) (Cytochrome P450LI) (Sterol 14-alpha demethylase)	503	mito	QE-MUW	(10|14)	(0|0|0|0|0|0|0|0|0|0)	12	12	2.97611	0.0732107	0.00677966	1	0.695652	1215/1747	160	3540	1618	12619	1	0	0.981454	5.53914	1.1427	0.723958	1	NA	NA	NA	1.2	SLC55	3	3	Mitochondria	Orphan
CE026C-Y	G029	CT-LETM2	LETM2	137994	Q2VYF4	LETM1 domain-containing protein LETM2, mitochondrial (LETM1 and EF-hand domain-containing protein 2) (Leucine zipper-EF-hand-containing transmembrane protein 1-like)	491	DDX1	1653	Q92499	ATP-dependent RNA helicase DDX1 (EC 3.6.4.13) (DEAD box protein 1) (DEAD box protein retinoblastoma) (DBP-RB)	740	mito	QE-MUW	(22|22)	(0|0|0|0|0|0|0|0|2|0)	22	18.33	2.60157	0.0912331	0.00593152	1	0.83524	1459/1747	160	7418	1618	12619	0.93	0.03	1	4.34385	1.99304	0.472583	1	NA	NA	NA	21.9	SLC55	3	3	Mitochondria	Orphan
CE026C-Y	G029	CT-LETM2	LETM2	137994	Q2VYF4	LETM1 domain-containing protein LETM2, mitochondrial (LETM1 and EF-hand domain-containing protein 2) (Leucine zipper-EF-hand-containing transmembrane protein 1-like)	491	DDX39B	7919	Q13838	Spliceosome RNA helicase DDX39B (EC 3.6.4.13) (56 kDa U2AF65-associated protein) (ATP-dependent RNA helicase p47) (DEAD box protein UAP56) (HLA-B-associated transcript 1 protein)	428	mito	QE-MUW	(12|10)	(0|0|0|0|0|0|0|0|0|0)	11	11	9.24976	0.0788697	0.117647	0.227273	0.0286041	50/1747	160	187	1618	12619	1	0	0.994539	6.71266	3.80135	0.965438	1	NA	NA	NA	24.5	SLC55	3	3	Mitochondria	Orphan
CE026C-Y	G029	CT-LETM2	LETM2	137994	Q2VYF4	LETM1 domain-containing protein LETM2, mitochondrial (LETM1 and EF-hand domain-containing protein 2) (Leucine zipper-EF-hand-containing transmembrane protein 1-like)	491	DUT	1854	P33316	Deoxyuridine 5'-triphosphate nucleotidohydrolase, mitochondrial (dUTPase) (EC 3.6.1.23) (dUTP pyrophosphatase)	252	mito	QE-MUW	(2|2)	(0|0|0|0|0|0|0|0|0|0)	2	2	2	0.0243552	1	1	0.00228833	4/1747	160	4	1618	12619	0.96	0.02	1	7.07243	2.18534	0.662852	1	NA	NA	NA	3.8	SLC55	3	3	Mitochondria	Orphan
CE026C-Y	G029	CT-LETM2	LETM2	137994	Q2VYF4	LETM1 domain-containing protein LETM2, mitochondrial (LETM1 and EF-hand domain-containing protein 2) (Leucine zipper-EF-hand-containing transmembrane protein 1-like)	491	EIF3CL	728689	B5ME19	Eukaryotic translation initiation factor 3 subunit C-like protein	914	mito	QE-MUW	(12|13)	(0|0|0|0|0|0|0|0|0|0)	12.5	12.5	6.28604	0.0419687	0.0281849	0.96	0.242563	424/1747	160	887	1618	12619	0.96	0.01	0.998933	4.0188	2.33805	0.441489	1	NA	NA	NA	18.4	SLC55	3	3	Mitochondria	Orphan
CE026C-Y	G029	CT-LETM2	LETM2	137994	Q2VYF4	LETM1 domain-containing protein LETM2, mitochondrial (LETM1 and EF-hand domain-containing protein 2) (Leucine zipper-EF-hand-containing transmembrane protein 1-like)	491	EIF5B	9669	O60841	Eukaryotic translation initiation factor 5B (eIF-5B) (EC 3.6.5.3) (Translation initiation factor IF-2)	1220	mito	QE-MUW	(12|8)	(0|0|0|0|0|0|0|0|0|0)	10	10	5.36615	0.0251537	0.0258732	1	0.117849	206/1747	160	773	1618	12619	0.97	0.01	0.973668	4.93989	1.34892	0.416654	1	NA	NA	NA	12.2	SLC55	3	3	Mitochondria	Orphan
CE026C-Y	G029	CT-LETM2	LETM2	137994	Q2VYF4	LETM1 domain-containing protein LETM2, mitochondrial (LETM1 and EF-hand domain-containing protein 2) (Leucine zipper-EF-hand-containing transmembrane protein 1-like)	491	EPS8	2059	Q12929	Epidermal growth factor receptor kinase substrate 8	822	mito	QE-MUW	(3|4)	(0|0|0|0|0|0|0|0|0|0)	3.5	3.5	3.40245	0.0130665	0.21875	1	0.0125858	22/1747	160	32	1618	12619	1	0	0.988699	7.07243	2.89093	0.816012	1	NA	NA	NA	3.8	SLC55	3	3	Mitochondria	Orphan
CE026C-Y	G029	CT-LETM2	LETM2	137994	Q2VYF4	LETM1 domain-containing protein LETM2, mitochondrial (LETM1 and EF-hand domain-containing protein 2) (Leucine zipper-EF-hand-containing transmembrane protein 1-like)	491	ERG28	11161	Q9UKR5	Ergosterol biosynthetic protein 28 homolog	140	mito	QE-MUW	(4|4)	(0|0|0|0|0|0|0|0|0|0)	4	4	3.03568	0.0876786	0.0280702	0.625	0.139588	244/1747	160	285	1618	12619	1	0	1	5.902	1.60562	0.799535	1	NA	NA	NA	NA	SLC55	3	3	Mitochondria	Orphan
CE026C-Y	G029	CT-LETM2	LETM2	137994	Q2VYF4	LETM1 domain-containing protein LETM2, mitochondrial (LETM1 and EF-hand domain-containing protein 2) (Leucine zipper-EF-hand-containing transmembrane protein 1-like)	491	FAM98B	283742	Q52LJ0	Protein FAM98B	433	mito	QE-MUW	(10|9)	(0|0|0|0|0|0|0|0|0|0)	9.5	9.5	6.59029	0.0673282	0.0470297	0.894737	0.154462	270/1747	160	404	1618	12619	0.97	0.01	0.998196	5.17424	2.04679	0.47541	1	NA	NA	NA	10.2	SLC55	3	3	Mitochondria	Orphan
CE026C-Y	G029	CT-LETM2	LETM2	137994	Q2VYF4	LETM1 domain-containing protein LETM2, mitochondrial (LETM1 and EF-hand domain-containing protein 2) (Leucine zipper-EF-hand-containing transmembrane protein 1-like)	491	GATAD2B	57459	Q8WXI9	Transcriptional repressor p66-beta (GATA zinc finger domain-containing protein 2B) (p66/p68)	593	mito	QE-MUW	(9|12)	(0|0|0|0|0|0|0|0|0|0)	10.5	10.5	8.54104	0.0543371	0.0950226	0.857143	0.0652174	114/1747	160	221	1618	12619	0.94	0.03	0.986545	4.80374	1.53469	0.486632	1	NA	NA	NA	3.2	SLC55	3	3	Mitochondria	Orphan
CE026C-Y	G029	CT-LETM2	LETM2	137994	Q2VYF4	LETM1 domain-containing protein LETM2, mitochondrial (LETM1 and EF-hand domain-containing protein 2) (Leucine zipper-EF-hand-containing transmembrane protein 1-like)	491	GSTK1	373156	Q9Y2Q3	Glutathione S-transferase kappa 1 (EC 2.5.1.18) (GST 13-13) (GST class-kappa) (GSTK1-1) (hGSTK1) (Glutathione S-transferase subunit 13)	226	mito	QE-MUW	(8|7)	(0|0|0|0|0|0|0|0|0|0)	7.5	7.5	7.23451	0.101839	0.319149	1	0.0240275	42/1747	160	47	1618	12619	1	0	0.99718	6.09745	1.57203	0.958073	1	NA	NA	NA	1.7	SLC55	3	3	Mitochondria	Orphan
CE026C-Y	G029	CT-LETM2	LETM2	137994	Q2VYF4	LETM1 domain-containing protein LETM2, mitochondrial (LETM1 and EF-hand domain-containing protein 2) (Leucine zipper-EF-hand-containing transmembrane protein 1-like)	491	LMAN1	3998	P49257	Protein ERGIC-53 (ER-Golgi intermediate compartment 53 kDa protein) (Gp58) (Intracellular mannose-specific lectin MR60) (Lectin mannose-binding 1)	510	mito	QE-MUW	(11|12)	(0|0|0|0|0|0|0|0|0|0)	11.5	11.5	10.4895	0.0691973	0.0234934	0.913043	0.215103	376/1747	160	979	1618	12619	1	0	0.998747	6.84761	3.74006	0.915097	1	NA	NA	NA	2	SLC55	3	3	Mitochondria	Orphan
CE026C-Y	G029	CT-LETM2	LETM2	137994	Q2VYF4	LETM1 domain-containing protein LETM2, mitochondrial (LETM1 and EF-hand domain-containing protein 2) (Leucine zipper-EF-hand-containing transmembrane protein 1-like)	491	LSS	4047	P48449	Lanosterol synthase (EC 5.4.99.7) (2,3-epoxysqualene--lanosterol cyclase) (Oxidosqualene--lanosterol cyclase) (OSC) (hOSC)	732	mito	QE-MUW	(6|6)	(0|0|0|0|0|0|0|0|0|0)	6	6	5.30629	0.0251537	0.0952381	1	0.0663616	116/1747	160	126	1618	12619	0.99	0	1	6.55151	2.4196	0.971365	1	NA	NA	NA	0.3	SLC55	3	3	Mitochondria	Orphan
CE026C-Y	G029	CT-LETM2	LETM2	137994	Q2VYF4	LETM1 domain-containing protein LETM2, mitochondrial (LETM1 and EF-hand domain-containing protein 2) (Leucine zipper-EF-hand-containing transmembrane protein 1-like)	491	MORC2	22880	Q9Y6X9	ATPase MORC2 (EC 3.6.1.-) (MORC family CW-type zinc finger protein 2) (Zinc finger CW-type coiled-coil domain protein 1)	1032	mito	QE-MUW	(3|4)	(0|0|0|0|0|0|0|0|0|0)	3.5	3.5	3.42152	0.0104076	0.259259	1	0.00800915	14/1747	160	27	1618	12619	1	0	0.988699	7.07243	2.89093	0.763265	1	NA	NA	NA	0.3	SLC55	3	3	Mitochondria	Orphan
CE026C-Y	G029	CT-LETM2	LETM2	137994	Q2VYF4	LETM1 domain-containing protein LETM2, mitochondrial (LETM1 and EF-hand domain-containing protein 2) (Leucine zipper-EF-hand-containing transmembrane protein 1-like)	491	MPHOSPH8	54737	Q99549	M-phase phosphoprotein 8 (Two hybrid-associated protein 3 with RanBPM) (Twa3)	860	mito	QE-MUW	(2|2)	(0|0|0|0|0|0|0|0|0|0)	2	2	2	0.00713663	1	0.5	0.00228833	4/1747	160	4	1618	12619	0.96	0.02	1	7.07243	2.18534	0.688954	1	NA	NA	NA	4.1	SLC55	3	3	Mitochondria	Orphan
CE026C-Y	G029	CT-LETM2	LETM2	137994	Q2VYF4	LETM1 domain-containing protein LETM2, mitochondrial (LETM1 and EF-hand domain-containing protein 2) (Leucine zipper-EF-hand-containing transmembrane protein 1-like)	491	NUCB1	4924	Q02818	Nucleobindin-1 (CALNUC)	461	mito	QE-MUW	(4|4)	(0|0|0|0|0|0|0|0|0|0)	4	4	3.73448	0.0266269	0.114286	1	0.01373	24/1747	160	70	1618	12619	1	0	1	2.97758	1.67053	0.704478	1	NA	NA	NA	1.5	SLC55	3	3	Mitochondria	Orphan
CE026C-Y	G029	CT-LETM2	LETM2	137994	Q2VYF4	LETM1 domain-containing protein LETM2, mitochondrial (LETM1 and EF-hand domain-containing protein 2) (Leucine zipper-EF-hand-containing transmembrane protein 1-like)	491	NUCB2	4925	P80303	Nucleobindin-2 (DNA-binding protein NEFA) (Epididymis secretory protein Li 109) (Gastric cancer antigen Zg4) (Prepronesfatin) [Cleaved into: Nesfatin-1]	420	mito	QE-MUW	(4|6)	(0|0|0|0|0|0|0|0|0|0)	5	5	4.77547	0.0365327	0.196078	1	0.0114416	20/1747	160	51	1618	12619	1	0	0.976021	6.65292	2.4248	0.834109	1	NA	NA	NA	1.7	SLC55	3	3	Mitochondria	Orphan
CE026C-Y	G029	CT-LETM2	LETM2	137994	Q2VYF4	LETM1 domain-containing protein LETM2, mitochondrial (LETM1 and EF-hand domain-containing protein 2) (Leucine zipper-EF-hand-containing transmembrane protein 1-like)	491	ORC3	23595	Q9UBD5	Origin recognition complex subunit 3 (Origin recognition complex subunit Latheo)	711	mito	QE-MUW	(4|6)	(0|0|0|0|0|0|0|0|0|0)	5	5	4.82835	0.0215805	0.243902	1	0.020595	36/1747	160	41	1618	12619	0.99	0	0.976021	6.26153	1.65362	0.801299	1	NA	NA	NA	1.2	SLC55	3	3	Mitochondria	Orphan
CE026C-Y	G029	CT-LETM2	LETM2	137994	Q2VYF4	LETM1 domain-containing protein LETM2, mitochondrial (LETM1 and EF-hand domain-containing protein 2) (Leucine zipper-EF-hand-containing transmembrane protein 1-like)	491	PAK4	10298	O96013	Serine/threonine-protein kinase PAK 4 (EC 2.7.11.1) (p21-activated kinase 4) (PAK-4)	591	mito	QE-MUW	(4|3)	(0|0|0|0|0|0|0|0|0|0)	3.5	3.5	3.28525	0.0181736	0.109375	1	0.0263158	46/1747	160	64	1618	12619	1	0	0.988699	6.55646	1.96222	0.73468	1	NA	NA	NA	4.7	SLC55	3	3	Mitochondria	Orphan
CE026C-Y	G029	CT-LETM2	LETM2	137994	Q2VYF4	LETM1 domain-containing protein LETM2, mitochondrial (LETM1 and EF-hand domain-containing protein 2) (Leucine zipper-EF-hand-containing transmembrane protein 1-like)	491	PCYOX1	51449	Q9UHG3	Prenylcysteine oxidase 1 (EC 1.8.3.5) (Prenylcysteine lyase)	505	mito	QE-MUW	(13|13)	(0|0|3|0|0|0|0|0|2|0)	13	8.67	5.70796	0.0789975	0.0129225	0.961538	0.466819	816/1747	160	2012	1618	12619	0.99	0	1	4.06318	1.03408	0.837496	1	NA	NA	NA	0.6	SLC55	3	3	Mitochondria	Orphan
CE026C-Y	G029	CT-LETM2	LETM2	137994	Q2VYF4	LETM1 domain-containing protein LETM2, mitochondrial (LETM1 and EF-hand domain-containing protein 2) (Leucine zipper-EF-hand-containing transmembrane protein 1-like)	491	PDCD5	9141	O14737	Programmed cell death protein 5 (TF-1 cell apoptosis-related protein 19) (Protein TFAR19)	125	mito	QE-MUW	(3|6)	(0|0|0|0|0|0|0|0|0|0)	4.5	4.5	4.10031	0.110475	0.0957447	1	0.02746	48/1747	160	94	1618	12619	1	0	0.934068	7.07243	3.27801	0.833699	1	NA	NA	NA	9	SLC55	3	3	Mitochondria	Orphan
CE026C-Y	G029	CT-LETM2	LETM2	137994	Q2VYF4	LETM1 domain-containing protein LETM2, mitochondrial (LETM1 and EF-hand domain-containing protein 2) (Leucine zipper-EF-hand-containing transmembrane protein 1-like)	491	PDIA3	2923	P30101	Protein disulfide-isomerase A3 (EC 5.3.4.1) (58 kDa glucose-regulated protein) (58 kDa microsomal protein) (p58) (Disulfide isomerase ER-60) (Endoplasmic reticulum resident protein 57) (ER protein 57) (ERp57) (Endoplasmic reticulum resident protein 60) (ER protein 60) (ERp60)	505	mito	QE-MUW	(19|18)	(0|0|0|0|0|0|0|0|0|0)	18.5	18.5	3.40841	0.11242	0.00775681	1	0.694508	1213/1747	160	4770	1618	12619	0.79	0.08	0.9995	3.99064	1.17085	0.443462	1	NA	NA	NA	18.4	SLC55	3	3	Mitochondria	Orphan
CE026C-Y	G029	CT-LETM2	LETM2	137994	Q2VYF4	LETM1 domain-containing protein LETM2, mitochondrial (LETM1 and EF-hand domain-containing protein 2) (Leucine zipper-EF-hand-containing transmembrane protein 1-like)	491	PDIA6	10130	Q15084	Protein disulfide-isomerase A6 (EC 5.3.4.1) (Endoplasmic reticulum protein 5) (ER protein 5) (ERp5) (Protein disulfide isomerase P5) (Thioredoxin domain-containing protein 7)	440	mito	QE-MUW	(16|16)	(2|2|4|3|4|3|2|2|4|0)	16	6.15	6.08461	0.111591	0.0137634	1	0.535469	935/1747	160	2325	1618	12619	0.95	0.02	1	3.24669	0.619921	0.62261	1	NA	NA	NA	23.3	SLC55	3	3	Mitochondria	Orphan
CE026C-Y	G029	CT-LETM2	LETM2	137994	Q2VYF4	LETM1 domain-containing protein LETM2, mitochondrial (LETM1 and EF-hand domain-containing protein 2) (Leucine zipper-EF-hand-containing transmembrane protein 1-like)	491	PKN2	5586	Q16513	Serine/threonine-protein kinase N2 (EC 2.7.11.13) (PKN gamma) (Protein kinase C-like 2) (Protein-kinase C-related kinase 2)	984	mito	QE-MUW	(6|6)	(0|0|0|0|0|0|0|0|0|0)	6	6	5.21116	0.0187119	0.0833333	0.833333	0.0572082	100/1747	160	144	1618	12619	0.98	0.01	1	5.26508	1.22391	0.540116	1	NA	NA	NA	1.2	SLC55	3	3	Mitochondria	Orphan
CE026C-Y	G029	CT-LETM2	LETM2	137994	Q2VYF4	LETM1 domain-containing protein LETM2, mitochondrial (LETM1 and EF-hand domain-containing protein 2) (Leucine zipper-EF-hand-containing transmembrane protein 1-like)	491	PKN3	29941	Q6P5Z2	Serine/threonine-protein kinase N3 (EC 2.7.11.13) (Protein kinase PKN-beta) (Protein-kinase C-related kinase 3)	889	mito	QE-MUW	(6|6)	(0|0|0|0|0|0|0|0|0|0)	6	6	5.18533	0.0207115	0.0805369	1	0.0572082	100/1747	160	149	1618	12619	1	0	1	7.07243	3.78512	0.986425	1	NA	NA	NA	2.9	SLC55	3	3	Mitochondria	Orphan
CE026C-Y	G029	CT-LETM2	LETM2	137994	Q2VYF4	LETM1 domain-containing protein LETM2, mitochondrial (LETM1 and EF-hand domain-containing protein 2) (Leucine zipper-EF-hand-containing transmembrane protein 1-like)	491	PLEKHA7	144100	Q6IQ23	Pleckstrin homology domain-containing family A member 7 (PH domain-containing family A member 7)	1121	mito	QE-MUW	(3|2)	(0|0|0|0|0|0|0|0|0|0)	2.5	2.5	2.5	0.00684378	1	1	0.00228833	4/1747	160	5	1618	12619	0.98	0.01	0.979869	7.07243	2.44328	0.613164	1	NA	NA	NA	0.9	SLC55	3	3	Mitochondria	Orphan
CE026C-Y	G029	CT-LETM2	LETM2	137994	Q2VYF4	LETM1 domain-containing protein LETM2, mitochondrial (LETM1 and EF-hand domain-containing protein 2) (Leucine zipper-EF-hand-containing transmembrane protein 1-like)	491	POR	5447	P16435	NADPH--cytochrome P450 reductase (CPR) (P450R) (EC 1.6.2.4)	677	mito	QE-MUW	(16|20)	(0|0|0|0|0|0|0|0|0|0)	18	18	2.3905	0.0815916	0.00545289	1	0.758581	1325/1747	160	6602	1618	12619	0.99	0	0.991553	5.10794	1.44735	0.624609	1	NA	NA	NA	2	SLC55	3	3	Mitochondria	Orphan
CE026C-Y	G029	CT-LETM2	LETM2	137994	Q2VYF4	LETM1 domain-containing protein LETM2, mitochondrial (LETM1 and EF-hand domain-containing protein 2) (Leucine zipper-EF-hand-containing transmembrane protein 1-like)	491	PPT1	5538	P50897	Palmitoyl-protein thioesterase 1 (PPT-1) (EC 3.1.2.22) (Palmitoyl-protein hydrolase 1)	306	mito	QE-MUW	(10|7)	(0|0|0|0|2|1|0|0|2|2)	8.5	5	7.412	0.0852431	0.117241	1	0.0652174	114/1747	160	145	1618	12619	0.99	0	0.979869	4.88505	1.04978	0.815682	1	NA	NA	NA	0.9	SLC55	3	3	Mitochondria	Orphan
CE026C-Y	G029	CT-LETM2	LETM2	137994	Q2VYF4	LETM1 domain-containing protein LETM2, mitochondrial (LETM1 and EF-hand domain-containing protein 2) (Leucine zipper-EF-hand-containing transmembrane protein 1-like)	491	PRKCSH	5589	P14314	Glucosidase 2 subunit beta (80K-H protein) (Glucosidase II subunit beta) (Protein kinase C substrate 60.1 kDa protein heavy chain) (PKCSH)	528	mito	QE-MUW	(8|10)	(0|0|3|4|4|2|0|2|0|0)	9	6	4.99237	0.0523082	0.0250696	1	0.240275	420/1747	160	718	1618	12619	0.99	0	0.991992	4.62936	1.0759	0.754078	1	NA	NA	NA	12	SLC55	3	3	Mitochondria	Orphan
CE026C-Y	G029	CT-LETM2	LETM2	137994	Q2VYF4	LETM1 domain-containing protein LETM2, mitochondrial (LETM1 and EF-hand domain-containing protein 2) (Leucine zipper-EF-hand-containing transmembrane protein 1-like)	491	PSAP	5660	P07602	Prosaposin (Proactivator polypeptide) [Cleaved into: Saposin-A (Protein A); Saposin-B-Val; Saposin-B (Cerebroside sulfate activator) (CSAct) (Dispersin) (Sphingolipid activator protein 1) (SAP-1) (Sulfatide/GM1 activator); Saposin-C (A1 activator) (Co-beta-glucosidase) (Glucosylceramidase activator) (Sphingolipid activator protein 2) (SAP-2); Saposin-D (Component C) (Protein C)]	524	mito	QE-MUW	(8|8)	(0|0|0|0|0|0|0|0|0|0)	8	8	7.54978	0.0468511	0.235294	1	0.0251716	44/1747	160	68	1618	12619	0.99	0	1	5.36977	1.62621	0.965349	1	NA	NA	NA	1.2	SLC55	3	3	Mitochondria	Orphan
CE026C-Y	G029	CT-LETM2	LETM2	137994	Q2VYF4	LETM1 domain-containing protein LETM2, mitochondrial (LETM1 and EF-hand domain-containing protein 2) (Leucine zipper-EF-hand-containing transmembrane protein 1-like)	491	PSIP1	11168	O75475	PC4 and SFRS1-interacting protein (CLL-associated antigen KW-7) (Dense fine speckles 70 kDa protein) (DFS 70) (Lens epithelium-derived growth factor) (Transcriptional coactivator p75/p52)	530	mito	QE-MUW	(11|10)	(0|0|0|0|0|0|0|0|0|0)	10.5	10.5	8.63774	0.060796	0.100478	1	0.0572082	100/1747	160	209	1618	12619	0.94	0.03	0.998509	4.58695	1.23777	0.572603	1	NA	NA	NA	6.7	SLC55	3	3	Mitochondria	Orphan
CE026C-Y	G029	CT-LETM2	LETM2	137994	Q2VYF4	LETM1 domain-containing protein LETM2, mitochondrial (LETM1 and EF-hand domain-containing protein 2) (Leucine zipper-EF-hand-containing transmembrane protein 1-like)	491	PSPC1	55269	Q8WXF1	Paraspeckle component 1 (Paraspeckle protein 1)	523	mito	QE-MUW	(11|10)	(0|0|0|0|0|0|0|0|0|0)	10.5	10.5	7.05393	0.0616097	0.0469799	0.809524	0.122426	214/1747	160	447	1618	12619	0.91	0.03	0.998509	4.784	1.59661	0.42684	1	NA	NA	NA	12.2	SLC55	3	3	Mitochondria	Orphan
CE026C-Y	G029	CT-LETM2	LETM2	137994	Q2VYF4	LETM1 domain-containing protein LETM2, mitochondrial (LETM1 and EF-hand domain-containing protein 2) (Leucine zipper-EF-hand-containing transmembrane protein 1-like)	491	RMDN1	51115	Q96DB5	Regulator of microtubule dynamics protein 1 (RMD-1) (hRMD-1) (Protein FAM82B)	314	mito	QE-MUW	(4|4)	(0|0|0|0|0|0|0|0|0|0)	4	4	3.98174	0.0390924	0.666667	1	0.00343249	6/1747	160	12	1618	12619	0.99	0	1	6.31347	2.28541	0.837497	1	NA	NA	NA	NA	SLC55	3	3	Mitochondria	Orphan
CE026C-Y	G029	CT-LETM2	LETM2	137994	Q2VYF4	LETM1 domain-containing protein LETM2, mitochondrial (LETM1 and EF-hand domain-containing protein 2) (Leucine zipper-EF-hand-containing transmembrane protein 1-like)	491	RNF2	6045	Q99496	E3 ubiquitin-protein ligase RING2 (EC 2.3.2.27) (Huntingtin-interacting protein 2-interacting protein 3) (HIP2-interacting protein 3) (Protein DinG) (RING finger protein 1B) (RING1b) (RING finger protein 2) (RING finger protein BAP-1) (RING-type E3 ubiquitin transferase RING2)	336	mito	QE-MUW	(5|5)	(0|0|0|0|0|0|0|0|0|0)	5	5	4.5559	0.0456659	0.105263	1	0.0434783	76/1747	160	95	1618	12619	0.95	0.02	1	5.23579	1.44362	0.438492	1	NA	NA	NA	3.5	SLC55	3	3	Mitochondria	Orphan
CE026C-Y	G029	CT-LETM2	LETM2	137994	Q2VYF4	LETM1 domain-containing protein LETM2, mitochondrial (LETM1 and EF-hand domain-containing protein 2) (Leucine zipper-EF-hand-containing transmembrane protein 1-like)	491	RTCB	51493	Q9Y3I0	RNA-splicing ligase RtcB homolog (EC 6.5.1.8) (3'-phosphate/5'-hydroxy nucleic acid ligase)	505	mito	QE-MUW	(26|26)	(0|0|0|0|0|0|0|0|0|2)	26	21.67	2.67295	0.157995	0.00609327	1	0.893593	1561/1747	160	8534	1618	12619	0.99	0	1	4.94963	1.71733	0.885462	1	NA	NA	NA	NA	SLC55	3	3	Mitochondria	Orphan
CE026C-Y	G029	CT-LETM2	LETM2	137994	Q2VYF4	LETM1 domain-containing protein LETM2, mitochondrial (LETM1 and EF-hand domain-containing protein 2) (Leucine zipper-EF-hand-containing transmembrane protein 1-like)	491	SCARB2	950	Q14108	Lysosome membrane protein 2 (85 kDa lysosomal membrane sialoglycoprotein) (LGP85) (CD36 antigen-like 2) (Lysosome membrane protein II) (LIMP II) (Scavenger receptor class B member 2) (CD antigen CD36)	478	mito	QE-MUW	(4|3)	(0|0|0|0|0|0|0|0|0|0)	3.5	3.5	3.0922	0.0224699	0.057377	1	0.0491991	86/1747	160	122	1618	12619	1	0	0.988699	6.28132	1.87218	0.688009	1	NA	NA	NA	NA	SLC55	3	3	Mitochondria	Orphan
CE026C-Y	G029	CT-LETM2	LETM2	137994	Q2VYF4	LETM1 domain-containing protein LETM2, mitochondrial (LETM1 and EF-hand domain-containing protein 2) (Leucine zipper-EF-hand-containing transmembrane protein 1-like)	491	SCP2	6342	P22307	Sterol carrier protein 2 (SCP-2) (Acetyl-CoA C-myristoyltransferase) (EC 2.3.1.155) (Non-specific lipid-transfer protein) (NSL-TP) (Propanoyl-CoA C-acyltransferase) (EC 2.3.1.176) (SCP-2/3-oxoacyl-CoA thiolase) (SCP-2/thiolase) (EC 2.3.1.16) (SCP-chi) (SCPX) (Sterol carrier protein X) (SCP-X)	547	mito	QE-MUW	(8|12)	(0|0|0|3|0|0|2|0|0|0)	10	6.67	9.60352	0.0561015	0.357143	1	0.0148741	26/1747	160	56	1618	12619	1	0	0.973668	6.39758	2.28884	0.97223	1	NA	NA	NA	1.5	SLC55	3	3	Mitochondria	Orphan
CE026C-Y	G029	CT-LETM2	LETM2	137994	Q2VYF4	LETM1 domain-containing protein LETM2, mitochondrial (LETM1 and EF-hand domain-containing protein 2) (Leucine zipper-EF-hand-containing transmembrane protein 1-like)	491	SEC24C	9632	P53992	Protein transport protein Sec24C (SEC24-related protein C)	1094	mito	QE-MUW	(6|6)	(0|0|0|0|0|0|0|0|0|0)	6	6	4.59754	0.0168304	0.0104348	1	0.405034	708/1747	160	1150	1618	12619	0.99	0	1	6.26623	2.09417	0.784286	1	NA	NA	NA	3.8	SLC55	3	3	Mitochondria	Orphan
CE026C-Y	G029	CT-LETM2	LETM2	137994	Q2VYF4	LETM1 domain-containing protein LETM2, mitochondrial (LETM1 and EF-hand domain-containing protein 2) (Leucine zipper-EF-hand-containing transmembrane protein 1-like)	491	SERPINH1	871	P50454	Serpin H1 (47 kDa heat shock protein) (Arsenic-transactivated protein 3) (AsTP3) (Cell proliferation-inducing gene 14 protein) (Collagen-binding protein) (Colligin) (Rheumatoid arthritis-related antigen RA-A47)	418	mito	QE-MUW	(13|10)	(0|0|0|0|0|0|0|2|0|0)	11.5	9.58	6.9446	0.0844273	0.0156783	1	0.489703	856/1747	160	1467	1618	12619	1	0	0.988699	4.43396	1.72087	0.895405	1	NA	NA	NA	10.2	SLC55	3	3	Mitochondria	Orphan
CE026C-Y	G029	CT-LETM2	LETM2	137994	Q2VYF4	LETM1 domain-containing protein LETM2, mitochondrial (LETM1 and EF-hand domain-containing protein 2) (Leucine zipper-EF-hand-containing transmembrane protein 1-like)	491	SF1	7536	Q15637	Splicing factor 1 (Mammalian branch point-binding protein) (BBP) (mBBP) (Transcription factor ZFM1) (Zinc finger gene in MEN1 locus) (Zinc finger protein 162)	639	mito	QE-MUW	(16|16)	(0|0|0|0|0|0|0|4|0|2)	16	10	7.72964	0.0768388	0.0174197	1	0.503432	879/1747	160	1837	1618	12619	0.2	0.39	1	3.11253	0.861705	0.454877	1	NA	NA	NA	8.7	SLC55	3	3	Mitochondria	Orphan
CE026C-Y	G029	CT-LETM2	LETM2	137994	Q2VYF4	LETM1 domain-containing protein LETM2, mitochondrial (LETM1 and EF-hand domain-containing protein 2) (Leucine zipper-EF-hand-containing transmembrane protein 1-like)	491	SMARCA4	6597	P51532	Transcription activator BRG1 (EC 3.6.4.-) (ATP-dependent helicase SMARCA4) (BRG1-associated factor 190A) (BAF190A) (Mitotic growth and transcription activator) (Protein BRG-1) (Protein brahma homolog 1) (SNF2-beta) (SWI/SNF-related matrix-associated actin-dependent regulator of chromatin subfamily A member 4)	1647	mito	QE-MUW	(18|18)	(0|0|0|0|0|0|0|0|0|0)	18	18	12.4374	0.0335383	0.027735	0.777778	0.250572	438/1747	160	1298	1618	12619	0.12	0.42	1	3.13979	1.19552	0.45572	1	NA	NA	NA	6.1	SLC55	3	3	Mitochondria	Orphan
CE026C-Y	G029	CT-LETM2	LETM2	137994	Q2VYF4	LETM1 domain-containing protein LETM2, mitochondrial (LETM1 and EF-hand domain-containing protein 2) (Leucine zipper-EF-hand-containing transmembrane protein 1-like)	491	SMARCC1	6599	Q92922	SWI/SNF complex subunit SMARCC1 (BRG1-associated factor 155) (BAF155) (SWI/SNF complex 155 kDa subunit) (SWI/SNF-related matrix-associated actin-dependent regulator of chromatin subfamily C member 1)	1105	mito	QE-MUW	(14|14)	(0|0|0|0|0|0|0|0|0|0)	14	14	7.81062	0.0388801	0.038943	0.535714	0.114416	200/1747	160	719	1618	12619	0.69	0.1	1	3.56876	1.3633	0.545291	1	NA	NA	NA	7	SLC55	3	3	Mitochondria	Orphan
CE026C-Y	G029	CT-LETM2	LETM2	137994	Q2VYF4	LETM1 domain-containing protein LETM2, mitochondrial (LETM1 and EF-hand domain-containing protein 2) (Leucine zipper-EF-hand-containing transmembrane protein 1-like)	491	SMARCC2	6601	Q8TAQ2	SWI/SNF complex subunit SMARCC2 (BRG1-associated factor 170) (BAF170) (SWI/SNF complex 170 kDa subunit) (SWI/SNF-related matrix-associated actin-dependent regulator of chromatin subfamily C member 2)	1214	mito	QE-MUW	(22|17)	(0|0|0|0|0|0|0|0|0|0)	19.5	19.5	8.87011	0.0492921	0.0199386	0.666667	0.381007	666/1747	160	1956	1618	12619	0.53	0.16	0.988699	3.73132	1.41623	0.405705	1	NA	NA	NA	7	SLC55	3	3	Mitochondria	Orphan
CE026C-Y	G029	CT-LETM2	LETM2	137994	Q2VYF4	LETM1 domain-containing protein LETM2, mitochondrial (LETM1 and EF-hand domain-containing protein 2) (Leucine zipper-EF-hand-containing transmembrane protein 1-like)	491	SND1	27044	Q7KZF4	Staphylococcal nuclease domain-containing protein 1 (EC 3.1.31.1) (100 kDa coactivator) (EBNA2 coactivator p100) (Tudor domain-containing protein 11) (p100 co-activator)	910	mito	QE-MUW	(18|18)	(0|0|0|0|0|0|0|0|0|0)	18	18	10.2055	0.0607005	0.0512821	1	0.154462	270/1747	160	702	1618	12619	0.96	0.01	1	5.59654	2.30995	0.902583	1	NA	NA	NA	17.2	SLC55	3	3	Mitochondria	Orphan
CE026C-Y	G029	CT-LETM2	LETM2	137994	Q2VYF4	LETM1 domain-containing protein LETM2, mitochondrial (LETM1 and EF-hand domain-containing protein 2) (Leucine zipper-EF-hand-containing transmembrane protein 1-like)	491	SUPV3L1	6832	Q8IYB8	ATP-dependent RNA helicase SUPV3L1, mitochondrial (EC 3.6.4.13) (Suppressor of var1 3-like protein 1) (SUV3-like protein 1)	786	mito	QE-MUW	(21|22)	(0|0|8|4|6|6|2|0|6|6)	21.5	5.66	13.8566	0.0839416	0.0820611	1	0.104119	182/1747	160	524	1618	12619	0.97	0.01	0.999627	4.21751	0.9146	0.614363	1	NA	NA	NA	0.9	SLC55	3	3	Mitochondria	Orphan
CE026C-Y	G029	CT-LETM2	LETM2	137994	Q2VYF4	LETM1 domain-containing protein LETM2, mitochondrial (LETM1 and EF-hand domain-containing protein 2) (Leucine zipper-EF-hand-containing transmembrane protein 1-like)	491	TJP1	7082	Q07157	Tight junction protein ZO-1 (Tight junction protein 1) (Zona occludens protein 1) (Zonula occludens protein 1)	1748	mito	QE-MUW	(13|12)	(0|0|0|0|0|0|0|0|0|0)	12.5	12.5	10.4607	0.0219447	0.128205	0.96	0.0480549	84/1747	160	195	1618	12619	0.88	0.04	0.998933	4.21417	1.48962	0.55406	1	NA	NA	NA	4.1	SLC55	3	3	Mitochondria	Orphan
CE026C-Y	G029	CT-LETM2	LETM2	137994	Q2VYF4	LETM1 domain-containing protein LETM2, mitochondrial (LETM1 and EF-hand domain-containing protein 2) (Leucine zipper-EF-hand-containing transmembrane protein 1-like)	491	TLN1	7094	Q9Y490	Talin-1	2541	mito	QE-MUW	(20|19)	(0|0|0|0|0|0|0|0|0|0)	19.5	19.5	11.8577	0.02355	0.0264766	1	0.156751	274/1747	160	1473	1618	12619	0.96	0.01	0.999549	4.61091	1.72162	0.650365	1	NA	NA	NA	9.6	SLC55	3	3	Mitochondria	Orphan
CE026C-Y	G029	CT-LETM2	LETM2	137994	Q2VYF4	LETM1 domain-containing protein LETM2, mitochondrial (LETM1 and EF-hand domain-containing protein 2) (Leucine zipper-EF-hand-containing transmembrane protein 1-like)	491	TMTC3	160418	Q6ZXV5	Protein O-mannosyl-transferase TMTC3 (EC 2.4.1.109) (Protein SMILE) (Transmembrane and TPR repeat-containing protein 3)	915	mito	QE-MUW	(8|8)	(0|0|0|0|0|0|0|0|0|0)	8	8	5.07345	0.0268306	0.0308285	1	0.188787	330/1747	160	519	1618	12619	0.63	0.12	1	2.79351	1.00275	0.420719	1	NA	NA	NA	NA	SLC55	3	3	Mitochondria	Orphan
CE026C-Y	G029	CT-LETM2	LETM2	137994	Q2VYF4	LETM1 domain-containing protein LETM2, mitochondrial (LETM1 and EF-hand domain-containing protein 2) (Leucine zipper-EF-hand-containing transmembrane protein 1-like)	491	TOMM70	9868	O94826	Mitochondrial import receptor subunit TOM70 (Mitochondrial precursor proteins import receptor) (Translocase of outer membrane 70 kDa subunit) (Translocase of outer mitochondrial membrane protein 70)	608	mito	QE-MUW	(21|21)	(0|0|0|0|0|0|0|0|0|0)	21	21	9.33809	0.105993	0.0209685	1	0.322654	564/1747	160	2003	1618	12619	0	0.6	1	1.75894	0.89154	0.425808	1	NA	NA	NA	NA	SLC55	3	3	Mitochondria	Orphan
CE026C-Y	G029	CT-LETM2	LETM2	137994	Q2VYF4	LETM1 domain-containing protein LETM2, mitochondrial (LETM1 and EF-hand domain-containing protein 2) (Leucine zipper-EF-hand-containing transmembrane protein 1-like)	491	TRAP1	10131	Q12931	Heat shock protein 75 kDa, mitochondrial (HSP 75) (TNFR-associated protein 1) (Tumor necrosis factor type 1 receptor-associated protein) (TRAP-1)	704	mito	QE-MUW	(53|49)	(8|12|19|16|27|20|24|28|18|18)	51	2.68	10.506	0.22231	0.0235294	0.941176	0.607551	1061/1747	160	4335	1618	12619	1	0	0.998912	4.59263	0.830298	0.821322	1	NA	NA	NA	15.2	SLC55	3	3	Mitochondria	Orphan
CE026C-Y	G029	CT-LETM2	LETM2	137994	Q2VYF4	LETM1 domain-containing protein LETM2, mitochondrial (LETM1 and EF-hand domain-containing protein 2) (Leucine zipper-EF-hand-containing transmembrane protein 1-like)	491	TRRAP	8295	Q9Y4A5	Transformation/transcription domain-associated protein (350/400 kDa PCAF-associated factor) (PAF350/400) (STAF40) (Tra1 homolog)	3859	mito	QE-MUW	(8|8)	(0|0|0|0|0|0|0|0|0|0)	8	8	4.25885	0.00636175	0.0204604	1	0.197941	346/1747	160	782	1618	12619	0.97	0.01	1	5.18098	1.50523	0.529817	1	NA	NA	NA	0.9	SLC55	3	3	Mitochondria	Orphan
CE026C-Y	G029	CT-LETM2	LETM2	137994	Q2VYF4	LETM1 domain-containing protein LETM2, mitochondrial (LETM1 and EF-hand domain-containing protein 2) (Leucine zipper-EF-hand-containing transmembrane protein 1-like)	491	VAT1	10493	Q99536	Synaptic vesicle membrane protein VAT-1 homolog (EC 1.-.-.-)	393	mito	QE-MUW	(10|13)	(0|0|0|0|2|0|0|0|0|0)	11.5	9.58	6.04825	0.089798	0.0284302	1	0.259725	454/1747	160	809	1618	12619	0.91	0.03	0.988699	2.64279	0.970736	0.458933	1	NA	NA	NA	5.2	SLC55	3	3	Mitochondria	Orphan
CE026C-Y	G029	CT-LETM2	LETM2	137994	Q2VYF4	LETM1 domain-containing protein LETM2, mitochondrial (LETM1 and EF-hand domain-containing protein 2) (Leucine zipper-EF-hand-containing transmembrane protein 1-like)	491	WBP11	51729	Q9Y2W2	WW domain-binding protein 11 (WBP-11) (Npw38-binding protein) (NpwBP) (SH3 domain-binding protein SNP70) (Splicing factor that interacts with PQBP-1 and PP1)	641	mito	QE-MUW	(6|6)	(0|0|0|0|0|0|0|0|0|0)	6	6	4.93585	0.0287246	0.06	1	0.0514874	90/1747	160	200	1618	12619	1	0	1	5.31232	2.27259	0.953097	1	NA	NA	NA	4.4	SLC55	3	3	Mitochondria	Orphan
CE026C-Y	G029	CT-LETM2	LETM2	137994	Q2VYF4	LETM1 domain-containing protein LETM2, mitochondrial (LETM1 and EF-hand domain-containing protein 2) (Leucine zipper-EF-hand-containing transmembrane protein 1-like)	491	ZMPSTE24	10269	O75844	CAAX prenyl protease 1 homolog (EC 3.4.24.84) (Farnesylated proteins-converting enzyme 1) (FACE-1) (Prenyl protein-specific endoprotease 1) (Zinc metalloproteinase Ste24 homolog)	475	mito	QE-MUW	(16|16)	(0|0|3|0|2|0|0|0|0|0)	16	10.67	11.2064	0.103368	0.0250587	1	0.361556	632/1747	160	1277	1618	12619	0.96	0.01	1	4.27267	0.883225	0.822702	1	NA	NA	NA	2	SLC55	3	3	Mitochondria	Orphan
CE026V-R	G404	CT-LETMD1	LETMD1	25875	Q6P1Q0	LETM1 domain-containing protein 1 (Cervical cancer 1 proto-oncogene protein p40) (Cervical cancer proto-oncogene 2 protein) (HCCR-1) (HCRR-2)	360	CLCN5	1184	P51795	H(+)/Cl(-) exchange transporter 5 (Chloride channel protein 5) (ClC-5) (Chloride transporter ClC-5)	816	mito	QE-MUW	(8|6)	(0|0|0|0|0|0|0|0|0|0)	7	7	3.89783	0.0157563	0.019774	1	0.201373	352/1747	196	708	1874	13786.5	1	0	0.987138	6.81032	2.67156	0.844262	1	NA	NA	NA	0.3	SLC55	3	3	Mitochondria	Orphan
CE026V-R	G404	CT-LETMD1	LETMD1	25875	Q6P1Q0	LETM1 domain-containing protein 1 (Cervical cancer 1 proto-oncogene protein p40) (Cervical cancer proto-oncogene 2 protein) (HCCR-1) (HCRR-2)	360	GOSR2	9570	O14653	Golgi SNAP receptor complex member 2 (27 kDa Golgi SNARE protein) (Membrin)	212	mito	QE-MUW	(4|3)	(0|0|0|0|0|0|0|0|0|0)	3.5	3.5	2.67719	0.0303234	0.0254545	0.714286	0.104119	182/1747	196	275	1874	13786.5	0.96	0	0.988699	6.79751	2.32634	0.457739	1	NA	NA	NA	NA	SLC55	3	3	Mitochondria	Orphan
CE026V-R	G404	CT-LETMD1	LETMD1	25875	Q6P1Q0	LETM1 domain-containing protein 1 (Cervical cancer 1 proto-oncogene protein p40) (Cervical cancer proto-oncogene 2 protein) (HCCR-1) (HCRR-2)	360	MOSPD2	158747	Q8NHP6	Motile sperm domain-containing protein 2	518	mito	QE-MUW	(12|16)	(0|0|0|0|0|0|0|0|0|0)	14	14	7.34095	0.0496415	0.034188	1	0.196796	344/1747	196	819	1874	13786.5	1	0	0.986233	6.91342	3.72182	0.978592	1	NA	NA	NA	0.3	SLC55	3	3	Mitochondria	Orphan
CE026V-R	G404	CT-LETMD1	LETMD1	25875	Q6P1Q0	LETM1 domain-containing protein 1 (Cervical cancer 1 proto-oncogene protein p40) (Cervical cancer proto-oncogene 2 protein) (HCCR-1) (HCRR-2)	360	PEX19	5824	P40855	Peroxisomal biogenesis factor 19 (33 kDa housekeeping protein) (Peroxin-19) (Peroxisomal farnesylated protein)	299	mito	QE-MUW	(7|8)	(0|0|0|0|0|0|0|0|0|0)	7.5	7.5	7.08559	0.0460719	0.0159915	1	0.165904	290/1747	196	938	1874	13786.5	1	0	0.99718	6.3213	2.49337	0.769928	1	1	1	NA	0.3	SLC55	3	3	Mitochondria	Orphan
CE026V-R	G404	CT-LETMD1	LETMD1	25875	Q6P1Q0	LETM1 domain-containing protein 1 (Cervical cancer 1 proto-oncogene protein p40) (Cervical cancer proto-oncogene 2 protein) (HCCR-1) (HCRR-2)	360	RTN4IP1	84816	Q8WWV3	Reticulon-4-interacting protein 1, mitochondrial (NOGO-interacting mitochondrial protein)	396	mito	QE-MUW	(16|16)	(8|6|8|6|12|8|8|8|4|8)	16	2.11	13.0514	0.0742115	0.139738	1	0.0400458	70/1747	196	229	1874	13786.5	1	0	1	3.43016	2.09936	0.957229	1	1	1	1	NA	SLC55	3	3	Mitochondria	Orphan
CE024T-E	G418	CT-MPC1	MPC1	51660	Q9Y5U8	Mitochondrial pyruvate carrier 1 (Brain protein 44-like protein)	109	MGST3	4259	O14880	Glutathione S-transferase 3, mitochondrial (GST-3) (EC 2.5.1.-) (Glutathione peroxidase MGST3) (EC 1.11.1.-) (LTC4 synthase MGST3) (EC 4.4.1.20)	152	mito	QE-MUW	(12|10)	(0|0|1|1|1|1|2|2|1|1)	11	11	10.1718	0.267395	0.0227979	1	0.488558	854/1747	29.5	965	1371	10430	0.95	0.02	0.994539	3.35422	0.615416	0.557683	1	NA	NA	NA	2	SLC54	3	2	Mitochondria	Other
CE024T-E	G418	CT-MPC1	MPC1	51660	Q9Y5U8	Mitochondrial pyruvate carrier 1 (Brain protein 44-like protein)	109	MPC2	25874	O95563	Mitochondrial pyruvate carrier 2 (Brain protein 44)	127	mito	QE-MUW	(14|18)	(0|0|0|0|0|0|0|0|0|0)	16	16	10.5378	0.465501	0.0661157	0.90625	0.0892449	156/1747	29.5	484	1371	10430	0.96	0	0.989376	0.705971	3.67775	0.623307	1	NA	1	NA	NA	SLC54	3	2	Mitochondria	Other
CE024T-E	G418	CT-MPC1	MPC1	51660	Q9Y5U8	Mitochondrial pyruvate carrier 1 (Brain protein 44-like protein)	109	RAB35	11021	Q15286	Ras-related protein Rab-35 (GTP-binding protein RAY) (Ras-related protein Rab-1C)	201	mito	QE-MUW	(21|14)	(0|0|0|0|0|0|0|0|0|0)	17.5	17.5	10.7088	0.321697	0.0595238	0.0857143	0.0983982	172/1747	29.5	588	1371	10430	0.79	0.09	0.972552	3.78285	1.0621	0.452364	1	NA	NA	NA	3.8	SLC54	3	2	Mitochondria	Other
CE024T-E	G418	CT-MPC1	MPC1	51660	Q9Y5U8	Mitochondrial pyruvate carrier 1 (Brain protein 44-like protein)	109	RAB8B	51762	Q92930	Ras-related protein Rab-8B	207	mito	QE-MUW	(22|16)	(0|0|0|0|0|0|0|0|0|0)	19	19	12.1288	0.339147	0.0714286	0.0526316	0.0800915	140/1747	29.5	532	1371	10430	0.76	0.12	0.982859	3.90937	1.08727	0.449739	1	NA	NA	NA	3.5	SLC54	3	2	Mitochondria	Other
CE024T-E	G418	CT-MPC1	MPC1	51660	Q9Y5U8	Mitochondrial pyruvate carrier 1 (Brain protein 44-like protein)	109	TFAM	7019	Q00059	Transcription factor A, mitochondrial (mtTFA) (Mitochondrial transcription factor 1) (MtTF1) (Transcription factor 6) (TCF-6) (Transcription factor 6-like 2)	246	mito	QE-MUW	(24|24)	(10|10|7|8|8|8|4|6|10|10)	24	2.96	4.82212	0.36048	0.0109389	1	0.830664	1451/1747	29.5	4388	1371	10430	0.91	0.05	1	3.70225	0.527165	0.430271	1	NA	NA	NA	3.8	SLC54	3	2	Mitochondria	Other
CE025N-Z	G321	CT-MPC2	MPC2	25874	O95563	Mitochondrial pyruvate carrier 2 (Brain protein 44)	127	SCD5	79966	Q86SK9	Stearoyl-CoA desaturase 5 (EC 1.14.19.1) (Acyl-CoA-desaturase 4) (HSCD5) (Stearoyl-CoA 9-desaturase) (Stearoyl-CoA desaturase 2)	330	mito	QE-MUW	(12|14)	(0|0|0|0|0|0|0|0|0|0)	13	13	3.16914	0.040675	0.00721621	0.269231	0.781465	1365/1747	123	3603	1992	14598	0.97	0	0.996038	4.93811	1.14933	0.591528	1	NA	NA	NA	NA	SLC54	3	2	Mitochondria	Other
CE025N-Z	G321	CT-MPC2	MPC2	25874	O95563	Mitochondrial pyruvate carrier 2 (Brain protein 44)	127	TMBIM6	7009	P55061	Bax inhibitor 1 (BI-1) (Testis-enhanced gene transcript protein) (Transmembrane BAX inhibitor motif-containing protein 6)	237	mito	QE-MUW	(14|10)	(0|0|0|0|0|0|0|0|0|0)	12	12	4.35456	0.0522795	0.00988875	1	0.599542	1047/1747	123	2427	1992	14598	1	0	0.981454	6.92496	4.20828	0.820861	1	NA	NA	NA	NA	SLC54	3	2	Mitochondria	Other
CE0263-0	G055	CT-MTCH1	MTCH1	23787	Q9NZJ7	Mitochondrial carrier homolog 1 (Presenilin-associated protein)	389	AGPAT5	55326	Q9NUQ2	1-acyl-sn-glycerol-3-phosphate acyltransferase epsilon (EC 2.3.1.51) (1-acylglycerol-3-phosphate O-acyltransferase 5) (1-AGP acyltransferase 5) (1-AGPAT 5) (Lysophosphatidic acid acyltransferase epsilon) (LPAAT-epsilon)	364	mito	QE-MUW	(11|10)	(0|0|0|0|0|0|1|2|0|0)	10.5	8.08	7.51724	0.0411785	0.0572207	1	0.159039	278/1747	272.5	367	993	8417.5	0.94	0.02	0.998509	3.33665	1.46287	0.5875	1	NA	NA	NA	0.9	SLC25	53	37	Mitochondria	Orphan
CE0263-0	G055	CT-MTCH1	MTCH1	23787	Q9NZJ7	Mitochondrial carrier homolog 1 (Presenilin-associated protein)	389	ANGEL1	23357	Q9UNK9	Protein angel homolog 1	670	mito	QE-MUW	(4|4)	(0|0|0|0|0|0|0|0|0|0)	4	4	3.73848	0.00852252	0.115942	1	0.02746	48/1747	272.5	69	993	8417.5	1	0	1	4.79062	1.34194	0.795154	1	NA	NA	NA	NA	SLC25	53	37	Mitochondria	Orphan
CE0263-0	G055	CT-MTCH1	MTCH1	23787	Q9NZJ7	Mitochondrial carrier homolog 1 (Presenilin-associated protein)	389	ARL10	285598	Q8N8L6	ADP-ribosylation factor-like protein 10	244	mito	QE-MUW	(6|8)	(0|0|0|0|0|0|0|0|0|0)	7	7	6.20956	0.0409535	0.112	1	0.0537757	94/1747	272.5	125	993	8417.5	0.97	0.01	0.987138	4.68602	2.13748	0.458489	1	NA	NA	NA	NA	SLC25	53	37	Mitochondria	Orphan
CE0263-0	G055	CT-MTCH1	MTCH1	23787	Q9NZJ7	Mitochondrial carrier homolog 1 (Presenilin-associated protein)	389	ARMCX3	51566	Q9UH62	Armadillo repeat-containing X-linked protein 3 (ARM protein lost in epithelial cancers on chromosome X 3) (Protein ALEX3)	379	mito	QE-MUW	(10|12)	(0|0|0|0|0|0|0|0|0|0)	11	11	6.34811	0.0414321	0.0332829	1	0.185355	324/1747	272.5	661	993	8417.5	0.66	0.12	0.994539	2.55695	0.853651	0.48506	1	NA	NA	NA	0.9	SLC25	53	37	Mitochondria	Orphan
CE0263-0	G055	CT-MTCH1	MTCH1	23787	Q9NZJ7	Mitochondrial carrier homolog 1 (Presenilin-associated protein)	389	BCL2L11	10018	O43521	Bcl-2-like protein 11 (Bcl2-L-11) (Bcl2-interacting mediator of cell death)	198	mito	QE-MUW	(4|6)	(0|0|0|0|0|0|0|0|0|0)	5	5	4.26197	0.0360486	0.0621118	1	0.0858124	150/1747	272.5	161	993	8417.5	0.99	0	0.976021	3.95488	1.41548	0.690597	1	NA	NA	NA	NA	SLC25	53	37	Mitochondria	Orphan
CE0263-0	G055	CT-MTCH1	MTCH1	23787	Q9NZJ7	Mitochondrial carrier homolog 1 (Presenilin-associated protein)	389	CUL2	8453	Q13617	Cullin-2 (CUL-2)	745	mito	QE-MUW	(13|18)	(0|2|0|0|0|0|0|0|0|0)	15.5	12.92	3.92679	0.0297001	0.008926	0.935484	0.537757	939/1747	272.5	3473	993	8417.5	1	0	0.982317	6.92629	3.96884	0.825344	1	NA	NA	NA	3.2	SLC25	53	37	Mitochondria	Orphan
CE0263-0	G055	CT-MTCH1	MTCH1	23787	Q9NZJ7	Mitochondrial carrier homolog 1 (Presenilin-associated protein)	389	CYB5R3	1727	P00387	NADH-cytochrome b5 reductase 3 (B5R) (Cytochrome b5 reductase) (EC 1.6.2.2) (Diaphorase-1)	301	mito	QE-MUW	(18|20)	(0|0|2|2|5|0|2|0|0|0)	19	17.27	9.0983	0.0901094	0.0204411	1	0.530892	927/1747	272.5	1859	993	8417.5	0.46	0.3	0.998102	3.2531	1.11379	0.646201	1	NA	NA	NA	5	SLC25	53	37	Mitochondria	Orphan
CE0263-0	G055	CT-MTCH1	MTCH1	23787	Q9NZJ7	Mitochondrial carrier homolog 1 (Presenilin-associated protein)	389	DNAJC11	55735	Q9NVH1	DnaJ homolog subfamily C member 11	559	mito	QE-MUW	(33|30)	(0|0|0|0|0|0|6|0|0|9)	31.5	21	9.90909	0.0804418	0.0222222	1	0.391304	684/1747	272.5	2835	993	8417.5	0.01	0.64	0.998414	2.01147	1.43824	0.46442	1	NA	NA	NA	1.5	SLC25	53	37	Mitochondria	Orphan
CE0263-0	G055	CT-MTCH1	MTCH1	23787	Q9NZJ7	Mitochondrial carrier homolog 1 (Presenilin-associated protein)	389	FAF2	23197	Q96CS3	FAS-associated factor 2 (Protein ETEA) (UBX domain-containing protein 3B) (UBX domain-containing protein 8)	445	mito	QE-MUW	(22|20)	(0|0|2|0|0|0|0|0|0|0)	21	17.5	1.75184	0.0673663	0.00400191	1	0.895881	1565/1747	272.5	10495	993	8417.5	0.92	0.03	0.998439	2.98354	1.15914	0.512705	1	NA	NA	NA	1.7	SLC25	53	37	Mitochondria	Orphan
CE0263-0	G055	CT-MTCH1	MTCH1	23787	Q9NZJ7	Mitochondrial carrier homolog 1 (Presenilin-associated protein)	389	FEM1B	10116	Q9UK73	Protein fem-1 homolog B (FEM1b) (FEM1-beta) (Fem-1-like death receptor-binding protein alpha) (Fem-1-like in apoptotic pathway protein alpha) (F1A-alpha)	627	mito	QE-MUW	(4|6)	(0|0|0|0|0|0|0|0|0|0)	5	5	4.93213	0.0113838	0.454545	1	0.00686499	12/1747	272.5	22	993	8417.5	0.97	0	0.976021	6.01543	1.99141	0.651315	1	NA	NA	NA	0.3	SLC25	53	37	Mitochondria	Orphan
CE0263-0	G055	CT-MTCH1	MTCH1	23787	Q9NZJ7	Mitochondrial carrier homolog 1 (Presenilin-associated protein)	389	GDAP1	54332	Q8TB36	Ganglioside-induced differentiation-associated protein 1 (GDAP1)	358	mito	QE-MUW	(10|14)	(0|0|0|0|0|0|0|0|0|0)	12	12	10.8323	0.0478499	0.20339	0.833333	0.0503432	88/1747	272.5	118	993	8417.5	0.99	0	0.981454	6.06231	1.88829	0.95349	1	NA	NA	NA	0.3	SLC25	53	37	Mitochondria	Orphan
CE0263-0	G055	CT-MTCH1	MTCH1	23787	Q9NZJ7	Mitochondrial carrier homolog 1 (Presenilin-associated protein)	389	GNAS	2778	P63092	Guanine nucleotide-binding protein G(s) subunit alpha isoforms short (Adenylate cyclase-stimulating G alpha protein)	394	mito	QE-MUW	(12|12)	(0|0|0|0|0|0|0|0|0|0)	12	12	3.4985	0.0434779	0.0079602	0.833333	0.615561	1075/1747	272.5	3015	993	8417.5	1	0	1	5.82642	1.61988	0.914828	1	NA	NA	NA	9.6	SLC25	53	37	Mitochondria	Orphan
CE0263-0	G055	CT-MTCH1	MTCH1	23787	Q9NZJ7	Mitochondrial carrier homolog 1 (Presenilin-associated protein)	389	GPAM	57678	Q9HCL2	Glycerol-3-phosphate acyltransferase 1, mitochondrial (GPAT-1) (EC 2.3.1.15)	828	mito	QE-MUW	(5|5)	(0|0|0|0|0|0|0|0|0|0)	5	5	4.68817	0.00862031	0.147059	1	0.0308924	54/1747	272.5	68	993	8417.5	0.99	0	1	4.63383	1.04066	0.775502	1	NA	NA	NA	NA	SLC25	53	37	Mitochondria	Orphan
CE0263-0	G055	CT-MTCH1	MTCH1	23787	Q9NZJ7	Mitochondrial carrier homolog 1 (Presenilin-associated protein)	389	IPO5	3843	O00410	Importin-5 (Imp5) (Importin subunit beta-3) (Karyopherin beta-3) (Ran-binding protein 5) (RanBP5)	1097	mito	QE-MUW	(15|16)	(0|0|0|0|0|0|0|0|0|0)	15.5	15.5	5.62932	0.0201701	0.0127467	0.83871	0.553776	967/1747	272.5	2432	993	8417.5	0.96	0.01	0.999295	5.03041	1.35112	0.724639	1	NA	NA	NA	10.2	SLC25	53	37	Mitochondria	Orphan
CE0263-0	G055	CT-MTCH1	MTCH1	23787	Q9NZJ7	Mitochondrial carrier homolog 1 (Presenilin-associated protein)	389	KIF4A	24137	O95239	Chromosome-associated kinesin KIF4A (Chromokinesin-A)	1232	mito	QE-MUW	(16|18)	(0|0|0|0|7|2|0|0|0|0)	17	8.95	12.0815	0.019698	0.0874036	1	0.102975	180/1747	272.5	389	993	8417.5	0.99	0	0.997643	4.86202	1.12965	0.917284	1	NA	NA	NA	2.3	SLC25	53	37	Mitochondria	Orphan
CE0263-0	G055	CT-MTCH1	MTCH1	23787	Q9NZJ7	Mitochondrial carrier homolog 1 (Presenilin-associated protein)	389	MAGED2	10916	Q9UNF1	Melanoma-associated antigen D2 (11B6) (Breast cancer-associated gene 1 protein) (BCG-1) (Hepatocellular carcinoma-associated protein JCL-1) (MAGE-D2 antigen)	606	mito	QE-MUW	(12|11)	(0|0|0|0|0|0|0|0|0|0)	11.5	11.5	2.51454	0.02709	0.00573423	0.913043	0.614416	1073/1747	272.5	4011	993	8417.5	1	0	0.998747	6.9432	4.21177	0.633629	1	NA	NA	NA	6.1	SLC25	53	37	Mitochondria	Orphan
CE0263-0	G055	CT-MTCH1	MTCH1	23787	Q9NZJ7	Mitochondrial carrier homolog 1 (Presenilin-associated protein)	389	MARCHF5	54708	Q9NX47	E3 ubiquitin-protein ligase MARCHF5 (EC 2.3.2.27) (Membrane-associated RING finger protein 5) (Membrane-associated RING-CH protein V) (MARCH-V) (Mitochondrial ubiquitin ligase) (MITOL) (RING finger protein 153) (RING-type E3 ubiquitin transferase MARCHF5)	278	mito	QE-MUW	(15|14)	(0|0|0|0|0|0|0|0|0|3)	14.5	11.15	8.80501	0.0744571	0.0489039	1	0.208238	364/1747	272.5	593	993	8417.5	0.71	0.09	0.999198	2.40076	1.5445	0.549651	1	NA	NA	NA	NA	SLC25	53	37	Mitochondria	Orphan
CE0263-0	G055	CT-MTCH1	MTCH1	23787	Q9NZJ7	Mitochondrial carrier homolog 1 (Presenilin-associated protein)	389	MFF	56947	Q9GZY8	Mitochondrial fission factor	342	mito	QE-MUW	(10|9)	(0|0|0|0|0|0|0|0|0|0)	9.5	9.5	6.84628	0.0396534	0.0532213	1	0.113272	198/1747	272.5	357	993	8417.5	0.96	0.01	0.998196	2.93153	2.02319	0.499953	1	NA	NA	NA	NA	SLC25	53	37	Mitochondria	Orphan
CE0263-0	G055	CT-MTCH1	MTCH1	23787	Q9NZJ7	Mitochondrial carrier homolog 1 (Presenilin-associated protein)	389	MFN1	55669	Q8IWA4	Mitofusin-1 (EC 3.6.5.-) (Fzo homolog) (Transmembrane GTPase MFN1)	741	mito	QE-MUW	(12|14)	(0|0|0|0|0|0|0|0|0|0)	13	13	7.46772	0.0250443	0.0386905	0.846154	0.19222	336/1747	272.5	672	993	8417.5	0.81	0.05	0.996038	2.43289	1.27858	0.535805	1	NA	NA	NA	NA	SLC25	53	37	Mitochondria	Orphan
CE0263-0	G055	CT-MTCH1	MTCH1	23787	Q9NZJ7	Mitochondrial carrier homolog 1 (Presenilin-associated protein)	389	MFN2	9927	O95140	Mitofusin-2 (EC 3.6.5.-) (Transmembrane GTPase MFN2)	757	mito	QE-MUW	(20|18)	(0|0|0|0|0|0|0|0|0|0)	19	19	12.3182	0.0358295	0.074364	0.894737	0.102975	180/1747	272.5	511	993	8417.5	0.94	0.02	0.998102	2.7785	1.635	0.758023	1	NA	NA	NA	0.3	SLC25	53	37	Mitochondria	Orphan
CE0263-0	G055	CT-MTCH1	MTCH1	23787	Q9NZJ7	Mitochondrial carrier homolog 1 (Presenilin-associated protein)	389	MIGA1	374986	Q8NAN2	Mitoguardin 1 (Protein FAM73A)	632	mito	QE-MUW	(9|15)	(0|0|0|0|0|0|0|0|0|0)	12	12	10.8548	0.0271049	0.206897	1	0.0240275	42/1747	272.5	116	993	8417.5	0.97	0.01	0.958042	4.86482	3.02129	0.644937	1	NA	NA	NA	NA	SLC25	53	37	Mitochondria	Orphan
CE0263-0	G055	CT-MTCH1	MTCH1	23787	Q9NZJ7	Mitochondrial carrier homolog 1 (Presenilin-associated protein)	389	MIGA2	84895	Q7L4E1	Mitoguardin 2 (Protein FAM73B)	593	mito	QE-MUW	(6|4)	(0|0|0|0|0|0|0|0|0|0)	5	5	4.75983	0.0120365	0.185185	1	0.0148741	26/1747	272.5	54	993	8417.5	1	0	0.976021	7.07243	3.45533	0.862396	1	NA	NA	NA	NA	SLC25	53	37	Mitochondria	Orphan
CE0263-0	G055	CT-MTCH1	MTCH1	23787	Q9NZJ7	Mitochondrial carrier homolog 1 (Presenilin-associated protein)	389	MTARC2	54996	Q969Z3	Mitochondrial amidoxime reducing component 2 (mARC2) (EC 1.7.-.-) (Molybdenum cofactor sulfurase C-terminal domain-containing protein 2) (MOSC domain-containing protein 2) (Moco sulfurase C-terminal domain-containing protein 2)	335	mito	QE-MUW	(10|10)	(0|0|0|0|0|0|0|0|0|0)	10	10	6.04716	0.0426126	0.0338983	0.6	0.127002	222/1747	272.5	590	993	8417.5	0.65	0.13	1	1.74295	0.836494	0.455507	1	NA	NA	NA	NA	SLC25	53	37	Mitochondria	Orphan
CE0263-0	G055	CT-MTCH1	MTCH1	23787	Q9NZJ7	Mitochondrial carrier homolog 1 (Presenilin-associated protein)	389	MTFR2	113115	Q6P444	Mitochondrial fission regulator 2 (DUF729 domain-containing protein 1)	385	mito	QE-MUW	(16|16)	(0|0|0|0|0|0|0|0|0|0)	16	16	8.63901	0.0593256	0.0412903	1	0.241419	422/1747	272.5	775	993	8417.5	0.97	0.01	1	4.0128	1.69737	0.941149	1	NA	NA	NA	NA	SLC25	53	37	Mitochondria	Orphan
CE0263-0	G055	CT-MTCH1	MTCH1	23787	Q9NZJ7	Mitochondrial carrier homolog 1 (Presenilin-associated protein)	389	MUL1	79594	Q969V5	Mitochondrial ubiquitin ligase activator of NFKB 1 (EC 2.3.2.27) (E3 SUMO-protein ligase MUL1) (E3 ubiquitin-protein ligase MUL1) (Growth inhibition and death E3 ligase) (Mitochondrial-anchored protein ligase) (Protein Hades) (Putative NF-kappa-B-activating protein 266) (RING finger protein 218) (RING-type E3 ubiquitin transferase NFKB 1)	352	mito	QE-MUW	(22|28)	(0|0|0|0|0|0|0|0|0|0)	25	25	15.1599	0.101387	0.0336022	0.96	0.331808	580/1747	272.5	1488	993	8417.5	0.87	0.04	0.989993	3.0699	1.83235	0.747674	1	NA	NA	NA	0.3	SLC25	53	37	Mitochondria	Orphan
CE0263-0	G055	CT-MTCH1	MTCH1	23787	Q9NZJ7	Mitochondrial carrier homolog 1 (Presenilin-associated protein)	389	NBR1	4077	Q14596	Next to BRCA1 gene 1 protein (Cell migration-inducing gene 19 protein) (Membrane component chromosome 17 surface marker 2) (Neighbor of BRCA1 gene 1 protein) (Protein 1A1-3B)	966	mito	QE-MUW	(10|12)	(0|0|0|0|0|0|0|0|0|0)	11	11	10.6578	0.0162554	0.44	1	0.01373	24/1747	272.5	50	993	8417.5	1	0	0.994539	7.07243	5.12508	0.995292	1	NA	NA	NA	0.9	SLC25	53	37	Mitochondria	Orphan
CE0263-0	G055	CT-MTCH1	MTCH1	23787	Q9NZJ7	Mitochondrial carrier homolog 1 (Presenilin-associated protein)	389	PPP1R15B	84919	Q5SWA1	Protein phosphatase 1 regulatory subunit 15B	713	mito	QE-MUW	(4|4)	(0|0|0|0|0|0|0|0|0|0)	4	4	2.68721	0.00800854	0.0184332	1	0.147597	258/1747	272.5	434	993	8417.5	1	0	1	6.44475	2.06152	0.749876	1	NA	NA	NA	NA	SLC25	53	37	Mitochondria	Orphan
CE0263-0	G055	CT-MTCH1	MTCH1	23787	Q9NZJ7	Mitochondrial carrier homolog 1 (Presenilin-associated protein)	389	RANBP6	26953	O60518	Ran-binding protein 6 (RanBP6)	1105	mito	QE-MUW	(8|10)	(0|0|0|0|0|0|0|0|0|0)	9	9	6.48595	0.0116269	0.0505618	0.555556	0.0709382	124/1747	272.5	356	993	8417.5	1	0	0.991992	6.86443	3.55879	0.917231	1	NA	NA	NA	1.2	SLC25	53	37	Mitochondria	Orphan
CE0263-0	G055	CT-MTCH1	MTCH1	23787	Q9NZJ7	Mitochondrial carrier homolog 1 (Presenilin-associated protein)	389	RMDN3	55177	Q96TC7	Regulator of microtubule dynamics protein 3 (RMD-3) (hRMD-3) (Cerebral protein 10) (Protein FAM82A2) (Protein FAM82C) (Protein tyrosine phosphatase-interacting protein 51) (TCPTP-interacting protein 51)	470	mito	QE-MUW	(12|12)	(0|0|2|0|0|0|0|0|0|0)	12	10	7.08943	0.0364474	0.016	1	0.343249	600/1747	272.5	1500	993	8417.5	0.58	0.16	1	2.48601	0.841012	0.55271	1	NA	NA	NA	NA	SLC25	53	37	Mitochondria	Orphan
CE0263-0	G055	CT-MTCH1	MTCH1	23787	Q9NZJ7	Mitochondrial carrier homolog 1 (Presenilin-associated protein)	389	SARM1	23098	Q6SZW1	NAD(+) hydrolase SARM1 (NADase SARM1) (hSARM1) (EC 3.2.2.6) (NADP(+) hydrolase SARM1) (EC 3.2.2.-) (Sterile alpha and Armadillo repeat protein) (Sterile alpha and TIR motif-containing protein 1) (Sterile alpha motif domain-containing protein 2) (MyD88-5) (SAM domain-containing protein 2) (Tir-1 homolog) (HsTIR)	724	mito	QE-MUW	(26|27)	(0|0|0|0|0|0|1|2|0|0)	26.5	20.38	21.436	0.0522505	0.204633	0.981132	0.0446224	78/1747	272.5	259	993	8417.5	0.95	0.02	0.999753	4.93889	3.14039	0.8515	1	NA	NA	NA	0.3	SLC25	53	37	Mitochondria	Orphan
CE0263-0	G055	CT-MTCH1	MTCH1	23787	Q9NZJ7	Mitochondrial carrier homolog 1 (Presenilin-associated protein)	389	TDRKH	11022	Q9Y2W6	Tudor and KH domain-containing protein (Tudor domain-containing protein 2)	561	mito	QE-MUW	(8|8)	(0|0|0|0|0|0|0|0|0|0)	8	8	7.03226	0.0203568	0.015873	1	0.303204	530/1747	272.5	1008	993	8417.5	0.8	0.06	1	1.85807	0.768152	0.451468	1	NA	NA	NA	0.3	SLC25	53	37	Mitochondria	Orphan
CE0263-0	G055	CT-MTCH1	MTCH1	23787	Q9NZJ7	Mitochondrial carrier homolog 1 (Presenilin-associated protein)	389	TOMM70	9868	O94826	Mitochondrial import receptor subunit TOM70 (Mitochondrial precursor proteins import receptor) (Translocase of outer membrane 70 kDa subunit) (Translocase of outer mitochondrial membrane protein 70)	608	mito	QE-MUW	(18|22)	(0|0|0|0|0|0|0|0|0|0)	20	20	8.88436	0.046958	0.01997	1	0.322654	564/1747	272.5	2003	993	8417.5	0.12	0.49	0.993123	1.62273	0.870054	0.478407	1	NA	NA	NA	NA	SLC25	53	37	Mitochondria	Orphan
CE0263-0	G055	CT-MTCH1	MTCH1	23787	Q9NZJ7	Mitochondrial carrier homolog 1 (Presenilin-associated protein)	389	TRABD	80305	Q9H4I3	TraB domain-containing protein (Protein TTG2)	376	mito	QE-MUW	(24|25)	(0|0|2|4|4|2|0|0|1|2)	24.5	16.33	4.42136	0.0930168	0.0100389	0.979592	0.874142	1527/1747	272.5	4881	993	8417.5	0.03	0.56	0.999711	3.04031	0.897871	0.581817	1	NA	NA	NA	0.3	SLC25	53	37	Mitochondria	Orphan
CE0263-0	G055	CT-MTCH1	MTCH1	23787	Q9NZJ7	Mitochondrial carrier homolog 1 (Presenilin-associated protein)	389	USP30	84749	Q70CQ3	Ubiquitin carboxyl-terminal hydrolase 30 (EC 3.4.19.12) (Deubiquitinating enzyme 30) (Ubiquitin thioesterase 30) (Ubiquitin-specific-processing protease 30) (Ub-specific protease 30)	517	mito	QE-MUW	(12|12)	(0|0|0|0|0|0|0|0|0|0)	12	12	6.83475	0.033134	0.0351391	1	0.220824	386/1747	272.5	683	993	8417.5	0.64	0.14	1	2.35795	1.43916	0.63775	1	NA	NA	NA	NA	SLC25	53	37	Mitochondria	Orphan
CE0263-0	G055	CT-MTCH1	MTCH1	23787	Q9NZJ7	Mitochondrial carrier homolog 1 (Presenilin-associated protein)	389	ZYG11B	79699	Q9C0D3	Protein zyg-11 homolog B	744	mito	QE-MUW	(24|24)	(0|0|0|0|0|0|0|0|0|0)	24	24	22.9726	0.0460491	0.551724	1	0.00915332	16/1747	272.5	87	993	8417.5	1	0	1	7.07243	7.57024	0.999737	1	NA	NA	NA	NA	SLC25	53	37	Mitochondria	Orphan
CE026G-T	G056	CT-MTCH2	MTCH2	23788	Q9Y6C9	Mitochondrial carrier homolog 2 (Met-induced mitochondrial protein)	303	ABCB8	11194	Q9NUT2	Mitochondrial potassium channel ATP-binding subunit (ATP-binding cassette sub-family B member 8, mitochondrial) (ABCB8) (Mitochondrial ATP-binding cassette 1) (M-ABC1) (Mitochondrial sulfonylurea-receptor) (MITOSUR)	735	mito	QE-CEMM	(24|20)	(0|0|0|0|0|0|0|0|0|0)	22	22	12.9709	0.0244129	0.0675883	0.954545	0.168192	294/1747	371.5	651	751	7914	1	0	0.994293	6.4449	3.76518	0.993077	1	NA	NA	NA	NA	SLC25	53	37	Mitochondria	Orphan
CE026G-T	G056	CT-MTCH2	MTCH2	23788	Q9Y6C9	Mitochondrial carrier homolog 2 (Met-induced mitochondrial protein)	303	ADPGK	83440	Q9BRR6	ADP-dependent glucokinase (ADP-GK) (ADPGK) (EC 2.7.1.147) (RbBP-35)	497	mito	QE-CEMM	(9|12)	(0|0|0|0|0|0|0|0|0|0)	10.5	10.5	3.92961	0.0172312	0.00893237	1	0.601831	1051/1747	371.5	2351	751	7914	1	0	0.986545	4.54565	1.12061	0.782234	1	NA	NA	NA	NA	SLC25	53	37	Mitochondria	Orphan
CE026G-T	G056	CT-MTCH2	MTCH2	23788	Q9Y6C9	Mitochondrial carrier homolog 2 (Met-induced mitochondrial protein)	303	AGPAT5	55326	Q9NUQ2	1-acyl-sn-glycerol-3-phosphate acyltransferase epsilon (EC 2.3.1.51) (1-acylglycerol-3-phosphate O-acyltransferase 5) (1-AGP acyltransferase 5) (1-AGPAT 5) (Lysophosphatidic acid acyltransferase epsilon) (LPAAT-epsilon)	364	mito	QE-CEMM	(16|16)	(0|0|0|0|0|0|1|2|0|0)	16	12.31	11.5592	0.0358511	0.0871935	1	0.159039	278/1747	371.5	367	751	7914	0.98	0.01	1	5.33306	1.8058	0.939944	1	NA	NA	NA	0.9	SLC25	53	37	Mitochondria	Orphan
CE026G-T	G056	CT-MTCH2	MTCH2	23788	Q9Y6C9	Mitochondrial carrier homolog 2 (Met-induced mitochondrial protein)	303	AKAP1	8165	Q92667	A-kinase anchor protein 1, mitochondrial (A-kinase anchor protein 149 kDa) (AKAP 149) (Dual specificity A-kinase-anchoring protein 1) (D-AKAP-1) (Protein kinase A-anchoring protein 1) (PRKA1) (Spermatid A-kinase anchor protein 84) (S-AKAP84)	903	mito	QE-CEMM	(38|46)	(0|0|0|0|0|0|0|0|0|0)	42	42	21.7224	0.0379355	0.0935412	1	0.228833	400/1747	371.5	898	751	7914	1	0	0.993601	5.78714	1.86909	0.996865	1	NA	NA	NA	NA	SLC25	53	37	Mitochondria	Orphan
CE026G-T	G056	CT-MTCH2	MTCH2	23788	Q9Y6C9	Mitochondrial carrier homolog 2 (Met-induced mitochondrial protein)	303	ALDH3A2	224	P51648	Aldehyde dehydrogenase family 3 member A2 (EC 1.2.1.3) (EC 1.2.1.94) (Aldehyde dehydrogenase 10) (Fatty aldehyde dehydrogenase) (Microsomal aldehyde dehydrogenase)	485	mito	QE-CEMM	(28|28)	(10|10|8|2|8|0|2|1|4|4)	28	5.71	1.55042	0.0470869	0.00354341	1	0.969108	1693/1747	371.5	15804	751	7914	1	0	1	3.53172	0.640812	0.787908	1	NA	NA	NA	2.3	SLC25	53	37	Mitochondria	Orphan
CE026G-T	G056	CT-MTCH2	MTCH2	23788	Q9Y6C9	Mitochondrial carrier homolog 2 (Met-induced mitochondrial protein)	303	ARL10	285598	Q8N8L6	ADP-ribosylation factor-like protein 10	244	mito	QE-CEMM	(6|8)	(0|0|0|0|0|0|0|0|0|0)	7	7	6.20956	0.0233987	0.112	1	0.0537757	94/1747	371.5	125	751	7914	0.99	0	0.987138	4.68602	2.13748	0.834482	1	NA	NA	NA	NA	SLC25	53	37	Mitochondria	Orphan
CE026G-T	G056	CT-MTCH2	MTCH2	23788	Q9Y6C9	Mitochondrial carrier homolog 2 (Met-induced mitochondrial protein)	303	ARMC1	55156	Q9NVT9	Armadillo repeat-containing protein 1	282	mito	QE-CEMM	(18|19)	(0|0|0|0|0|0|0|0|0|0)	18.5	18.5	17.708	0.0535065	0.486842	1	0.0194508	34/1747	371.5	76	751	7914	1	0	0.9995	6.4197	3.4911	0.996239	1	NA	NA	NA	NA	SLC25	53	37	Mitochondria	Orphan
CE026G-T	G056	CT-MTCH2	MTCH2	23788	Q9Y6C9	Mitochondrial carrier homolog 2 (Met-induced mitochondrial protein)	303	ARMC10	83787	Q8N2F6	Armadillo repeat-containing protein 10 (Splicing variant involved in hepatocarcinogenesis protein)	343	mito	QE-CEMM	(12|12)	(0|0|0|0|0|0|0|0|0|0)	12	12	10.0038	0.0285345	0.121212	1	0.076659	134/1747	371.5	198	751	7914	1	0	1	5.05683	1.14336	0.979902	1	NA	NA	NA	0.3	SLC25	53	37	Mitochondria	Orphan
CE026G-T	G056	CT-MTCH2	MTCH2	23788	Q9Y6C9	Mitochondrial carrier homolog 2 (Met-induced mitochondrial protein)	303	ARMCX3	51566	Q9UH62	Armadillo repeat-containing X-linked protein 3 (ARM protein lost in epithelial cancers on chromosome X 3) (Protein ALEX3)	379	mito	QE-CEMM	(12|18)	(0|0|0|0|0|0|0|0|0|0)	15	15	8.70259	0.0322802	0.0453858	1	0.185355	324/1747	371.5	661	751	7914	0.98	0.01	0.972806	3.78951	0.996849	0.8253	1	NA	NA	NA	0.9	SLC25	53	37	Mitochondria	Orphan
CE026G-T	G056	CT-MTCH2	MTCH2	23788	Q9Y6C9	Mitochondrial carrier homolog 2 (Met-induced mitochondrial protein)	303	ATAD1	84896	Q8NBU5	Outer mitochondrial transmembrane helix translocase (EC 7.4.2.-) (ATPase family AAA domain-containing protein 1) (hATAD1) (Thorase)	361	mito	QE-CEMM	(40|40)	(6|6|4|5|4|3|6|4|6|6)	40	8	7.0952	0.0903726	0.0160128	1	0.786041	1373/1747	371.5	4996	751	7914	1	0	1	4.74218	0.867365	0.988389	1	NA	NA	NA	1.7	SLC25	53	37	Mitochondria	Orphan
CE026G-T	G056	CT-MTCH2	MTCH2	23788	Q9Y6C9	Mitochondrial carrier homolog 2 (Met-induced mitochondrial protein)	303	BAK1	578	Q16611	Bcl-2 homologous antagonist/killer (Apoptosis regulator BAK) (Bcl-2-like protein 7) (Bcl2-L-7)	211	mito	QE-CEMM	(12|8)	(0|0|0|0|0|0|0|0|0|0)	10	10	9.33619	0.0386546	0.243902	1	0.0308924	54/1747	371.5	82	751	7914	0.96	0.01	0.973668	5.42786	1.58357	0.648082	1	NA	NA	NA	NA	SLC25	53	37	Mitochondria	Orphan
CE026G-T	G056	CT-MTCH2	MTCH2	23788	Q9Y6C9	Mitochondrial carrier homolog 2 (Met-induced mitochondrial protein)	303	BAX	581	Q07812	Apoptosis regulator BAX (Bcl-2-like protein 4) (Bcl2-L-4)	192	mito	QE-CEMM	(6|8)	(0|0|0|0|0|0|0|0|0|0)	7	7	4.51479	0.0297359	0.0283401	1	0.210526	368/1747	371.5	494	751	7914	0.96	0.01	0.987138	3.84347	0.819956	0.451337	1	NA	NA	NA	0.9	SLC25	53	37	Mitochondria	Orphan
CE026G-T	G056	CT-MTCH2	MTCH2	23788	Q9Y6C9	Mitochondrial carrier homolog 2 (Met-induced mitochondrial protein)	303	BCL2L11	10018	O43521	Bcl-2-like protein 11 (Bcl2-L-11) (Bcl2-interacting mediator of cell death)	198	mito	QE-CEMM	(6|5)	(0|0|0|0|0|0|0|0|0|0)	5.5	5.5	4.69276	0.0226559	0.068323	1	0.0858124	150/1747	371.5	161	751	7914	0.99	0	0.994985	4.38422	1.48457	0.703772	1	NA	NA	NA	NA	SLC25	53	37	Mitochondria	Orphan
CE026G-T	G056	CT-MTCH2	MTCH2	23788	Q9Y6C9	Mitochondrial carrier homolog 2 (Met-induced mitochondrial protein)	303	BID	637	P55957	BH3-interacting domain death agonist (p22 BID) (BID) [Cleaved into: BH3-interacting domain death agonist p15 (p15 BID); BH3-interacting domain death agonist p13 (p13 BID); BH3-interacting domain death agonist p11 (p11 BID)]	195	mito	QE-CEMM	(8|8)	(0|0|0|0|0|0|0|0|0|0)	8	8	8	0.033461	1	1	0.00228833	4/1747	371.5	16	751	7914	1	0	1	7.07243	4.37068	0.815427	1	NA	1	1	1.5	SLC25	53	37	Mitochondria	Orphan
CE026G-T	G056	CT-MTCH2	MTCH2	23788	Q9Y6C9	Mitochondrial carrier homolog 2 (Met-induced mitochondrial protein)	303	CARD19	84270	Q96LW7	Caspase recruitment domain-containing protein 19 (Bcl10-interacting CARD protein) (BinCARD)	228	mito	QE-CEMM	(4|5)	(0|0|0|0|0|0|0|0|0|0)	4.5	4.5	4.40899	0.0160976	0.333333	1	0.0114416	20/1747	371.5	27	751	7914	1	0	0.992774	7.07243	3.27801	0.831604	1	NA	NA	NA	NA	SLC25	53	37	Mitochondria	Orphan
CE026G-T	G056	CT-MTCH2	MTCH2	23788	Q9Y6C9	Mitochondrial carrier homolog 2 (Met-induced mitochondrial protein)	303	CCDC127	133957	Q96BQ5	Coiled-coil domain-containing protein 127	260	mito	QE-CEMM	(14|18)	(0|0|0|0|0|0|0|0|0|0)	16	16	12.5694	0.0501915	0.118519	0.96875	0.0823799	144/1747	371.5	270	751	7914	0.97	0.01	0.989376	5.63617	1.80966	0.80834	1	NA	NA	NA	2	SLC25	53	37	Mitochondria	Orphan
CE026G-T	G056	CT-MTCH2	MTCH2	23788	Q9Y6C9	Mitochondrial carrier homolog 2 (Met-induced mitochondrial protein)	303	CHCHD6	84303	Q9BRQ6	MICOS complex subunit MIC25 (Coiled-coil-helix cristae morphology protein 1) (Coiled-coil-helix-coiled-coil-helix domain-containing protein 6)	235	mito	QE-CEMM	(10|8)	(0|0|0|0|0|0|0|0|0|0)	9	9	5.58577	0.0312362	0.0326679	1	0.152174	266/1747	371.5	551	751	7914	0.89	0.03	0.991992	2.37561	0.714966	0.427305	1	NA	NA	NA	0.3	SLC25	53	37	Mitochondria	Orphan
CE026G-T	G056	CT-MTCH2	MTCH2	23788	Q9Y6C9	Mitochondrial carrier homolog 2 (Met-induced mitochondrial protein)	303	CISD1	55847	Q9NZ45	CDGSH iron-sulfur domain-containing protein 1 (Cysteine transaminase CISD1) (EC 2.6.1.3) (MitoNEET)	108	mito	QE-CEMM	(14|15)	(2|4|4|2|4|0|2|2|4|0)	14.5	6.04	3.84901	0.109504	0.00875075	1	0.814645	1423/1747	371.5	3314	751	7914	0.97	0.01	0.999198	3.48849	0.452348	0.682721	1	NA	NA	NA	0.3	SLC25	53	37	Mitochondria	Orphan
CE026G-T	G056	CT-MTCH2	MTCH2	23788	Q9Y6C9	Mitochondrial carrier homolog 2 (Met-induced mitochondrial protein)	303	COA7	65260	Q96BR5	Cytochrome c oxidase assembly factor 7 (Beta-lactamase hcp-like protein) (Respiratory chain assembly factor 1) (Sel1 repeat-containing protein 1)	231	mito	QE-CEMM	(4|6)	(0|0|0|0|0|0|0|0|0|0)	5	5	4.33831	0.0176539	0.0699301	1	0.0446224	78/1747	371.5	143	751	7914	1	0	0.976021	2.35055	1.00073	0.433533	1	NA	NA	NA	NA	SLC25	53	37	Mitochondria	Orphan
CE026G-T	G056	CT-MTCH2	MTCH2	23788	Q9Y6C9	Mitochondrial carrier homolog 2 (Met-induced mitochondrial protein)	303	CPT1A	1374	P50416	Carnitine O-palmitoyltransferase 1, liver isoform (CPT1-L) (EC 2.3.1.21) (Carnitine O-palmitoyltransferase I, liver isoform) (CPT I) (CPTI-L) (Carnitine palmitoyltransferase 1A)	773	mito	QE-CEMM	(23|22)	(0|0|0|0|0|0|0|0|0|0)	22.5	22.5	5.65581	0.0237403	0.0128059	1	0.576659	1007/1747	371.5	3514	751	7914	1	0	0.999659	5.21644	1.42781	0.962003	1	NA	NA	NA	0.3	SLC25	53	37	Mitochondria	Orphan
CE026G-T	G056	CT-MTCH2	MTCH2	23788	Q9Y6C9	Mitochondrial carrier homolog 2 (Met-induced mitochondrial protein)	303	CYB5A	1528	P00167	Cytochrome b5 (Microsomal cytochrome b5 type A) (MCB5)	134	mito	QE-CEMM	(11|11)	(0|0|0|0|0|0|0|0|0|0)	11	11	5.69258	0.0669533	0.0263473	1	0.323799	566/1747	371.5	835	751	7914	0.98	0.01	1	5.16801	1.43574	0.838787	1	NA	NA	NA	0.9	SLC25	53	37	Mitochondria	Orphan
CE026G-T	G056	CT-MTCH2	MTCH2	23788	Q9Y6C9	Mitochondrial carrier homolog 2 (Met-induced mitochondrial protein)	303	CYB5B	80777	O43169	Cytochrome b5 type B (Cytochrome b5 outer mitochondrial membrane isoform)	150	mito	QE-CEMM	(10|14)	(0|0|2|2|0|0|0|0|0|0)	12	8.57	5.48428	0.065249	0.0124224	1	0.654462	1143/1747	371.5	1932	751	7914	0.97	0.01	0.981454	5.45559	1.0113	0.62316	1	1	1	1	1.7	SLC25	53	37	Mitochondria	Orphan
CE026G-T	G056	CT-MTCH2	MTCH2	23788	Q9Y6C9	Mitochondrial carrier homolog 2 (Met-induced mitochondrial protein)	303	CYB5R3	1727	P00387	NADH-cytochrome b5 reductase 3 (B5R) (Cytochrome b5 reductase) (EC 1.6.2.2) (Diaphorase-1)	301	mito	QE-CEMM	(20|24)	(0|0|2|2|5|0|2|0|0|0)	22	20	10.5697	0.0596129	0.0236686	1	0.530892	927/1747	371.5	1859	751	7914	0.93	0.02	0.994293	3.89916	1.1985	0.893854	1	NA	NA	NA	5	SLC25	53	37	Mitochondria	Orphan
CE026G-T	G056	CT-MTCH2	MTCH2	23788	Q9Y6C9	Mitochondrial carrier homolog 2 (Met-induced mitochondrial protein)	303	DNAJC11	55735	Q9NVH1	DnaJ homolog subfamily C member 11	559	mito	QE-CEMM	(51|63)	(0|0|0|0|0|0|6|0|0|9)	57	38	18.2668	0.0831662	0.0402116	1	0.391304	684/1747	371.5	2835	751	7914	0.96	0.01	0.992131	4.31676	1.9347	0.972395	1	NA	1	NA	1.5	SLC25	53	37	Mitochondria	Orphan
CE026G-T	G056	CT-MTCH2	MTCH2	23788	Q9Y6C9	Mitochondrial carrier homolog 2 (Met-induced mitochondrial protein)	303	EXD2	55218	Q9NVH0	Exonuclease 3'-5' domain-containing protein 2 (EC 3.1.11.1) (3'-5' exoribonuclease EXD2) (EC 3.1.13.-) (Exonuclease 3'-5' domain-like-containing protein 2)	621	mito	QE-CEMM	(26|28)	(0|0|0|0|0|0|0|0|0|0)	27	27	8.04923	0.0354614	0.0181269	1	0.613272	1071/1747	371.5	2979	751	7914	0.95	0.01	0.999046	2.7831	1.00774	0.955546	1	NA	NA	NA	0.6	SLC25	53	37	Mitochondria	Orphan
CE026G-T	G056	CT-MTCH2	MTCH2	23788	Q9Y6C9	Mitochondrial carrier homolog 2 (Met-induced mitochondrial protein)	303	FAF2	23197	Q96CS3	FAS-associated factor 2 (Protein ETEA) (UBX domain-containing protein 3B) (UBX domain-containing protein 8)	445	mito	QE-CEMM	(24|28)	(0|0|2|0|0|0|0|0|0|0)	26	21.67	2.17102	0.0476538	0.00495474	1	0.895881	1565/1747	371.5	10495	751	7914	0.98	0.01	0.995887	3.89562	1.28978	0.746778	1	NA	NA	NA	1.7	SLC25	53	37	Mitochondria	Orphan
CE026G-T	G056	CT-MTCH2	MTCH2	23788	Q9Y6C9	Mitochondrial carrier homolog 2 (Met-induced mitochondrial protein)	303	FKBP8	23770	Q14318	Peptidyl-prolyl cis-trans isomerase FKBP8 (PPIase FKBP8) (EC 5.2.1.8) (38 kDa FK506-binding protein) (38 kDa FKBP) (FKBP-38) (hFKBP38) (FK506-binding protein 8) (FKBP-8) (FKBPR38) (Rotamase)	412	mito	QE-CEMM	(24|26)	(0|0|2|0|5|3|5|4|2|6)	25	9.26	1.91144	0.049491	0.00436491	1	0.935927	1635/1747	371.5	11455	751	7914	0.87	0.03	0.99889	2.75418	0.658044	0.638045	1	NA	NA	NA	2.6	SLC25	53	37	Mitochondria	Orphan
CE026G-T	G056	CT-MTCH2	MTCH2	23788	Q9Y6C9	Mitochondrial carrier homolog 2 (Met-induced mitochondrial protein)	303	GCN1	10985	Q92616	Stalled ribosome sensor GCN1 (GCN1 eIF-2-alpha kinase activator homolog) (GCN1-like protein 1) (General control of amino-acid synthesis 1-like protein 1) (Translational activator GCN1) (HsGCN1)	2671	mito	QE-CEMM	(74|96)	(0|0|0|0|0|0|0|0|0|0)	85	85	1.90967	0.0259555	0.00436088	0.988235	0.885584	1547/1747	371.5	38983	751	7914	0.99	0	0.988027	4.34065	3.30166	0.67129	1	NA	NA	NA	NA	SLC25	53	37	Mitochondria	Orphan
CE026G-T	G056	CT-MTCH2	MTCH2	23788	Q9Y6C9	Mitochondrial carrier homolog 2 (Met-induced mitochondrial protein)	303	HK1	3098	P19367	Hexokinase-1 (EC 2.7.1.1) (Brain form hexokinase) (Hexokinase type I) (HK I) (Hexokinase-A)	917	mito	QE-CEMM	(92|98)	(0|0|0|0|0|0|24|16|34|38)	95	8.48	8.47208	0.0844964	0.019061	0.836842	0.812357	1419/1747	371.5	9968	751	7914	0.93	0.02	0.999288	4.5036	2.34215	0.70614	1	NA	NA	NA	5.2	SLC25	53	37	Mitochondria	Orphan
CE026G-T	G056	CT-MTCH2	MTCH2	23788	Q9Y6C9	Mitochondrial carrier homolog 2 (Met-induced mitochondrial protein)	303	HK2	3099	P52789	Hexokinase-2 (EC 2.7.1.1) (Hexokinase type II) (HK II) (Hexokinase-B) (Muscle form hexokinase)	917	mito	QE-CEMM	(22|21)	(0|0|0|0|0|0|0|0|0|14)	21.5	15.36	13.3819	0.0191229	0.0297784	0.348837	0.171625	300/1747	371.5	1444	751	7914	1	0	0.999627	6.72094	5.65163	0.951335	1	NA	NA	NA	1.5	SLC25	53	37	Mitochondria	Orphan
CE026G-T	G056	CT-MTCH2	MTCH2	23788	Q9Y6C9	Mitochondrial carrier homolog 2 (Met-induced mitochondrial protein)	303	HMOX1	3162	P09601	Heme oxygenase 1 (HO-1) (EC 1.14.14.18) [Cleaved into: Heme oxygenase 1 soluble form]	288	mito	QE-CEMM	(12|14)	(0|0|0|0|0|0|0|0|0|0)	13	13	6.87864	0.0368158	0.0155317	1	0.434783	760/1747	371.5	1674	751	7914	1	0	0.996038	5.98631	1.8098	0.92614	1	NA	NA	NA	0.9	SLC25	53	37	Mitochondria	Orphan
CE026G-T	G056	CT-MTCH2	MTCH2	23788	Q9Y6C9	Mitochondrial carrier homolog 2 (Met-induced mitochondrial protein)	303	HSDL1	83693	Q3SXM5	Inactive hydroxysteroid dehydrogenase-like protein 1 (Short chain dehydrogenase/reductase family 12C member 3)	330	mito	QE-CEMM	(32|36)	(0|0|0|0|0|0|0|0|0|0)	34	34	17.3279	0.0840328	0.0749724	1	0.26087	456/1747	371.5	907	751	7914	1	0	0.997574	6.54324	3.45901	0.998871	1	NA	NA	NA	0.6	SLC25	53	37	Mitochondria	Orphan
CE026G-T	G056	CT-MTCH2	MTCH2	23788	Q9Y6C9	Mitochondrial carrier homolog 2 (Met-induced mitochondrial protein)	303	IPO5	3843	O00410	Importin-5 (Imp5) (Importin subunit beta-3) (Karyopherin beta-3) (Ran-binding protein 5) (RanBP5)	1097	mito	QE-CEMM	(10|10)	(0|0|0|0|0|0|0|0|0|0)	10	10	3.61526	0.00743494	0.00822368	1	0.553776	967/1747	371.5	2432	751	7914	0.9	0.02	1	3.02386	1.08525	0.56257	1	NA	NA	NA	10.2	SLC25	53	37	Mitochondria	Orphan
CE026G-T	G056	CT-MTCH2	MTCH2	23788	Q9Y6C9	Mitochondrial carrier homolog 2 (Met-induced mitochondrial protein)	303	MAOA	4128	P21397	Amine oxidase [flavin-containing] A (EC 1.4.3.21) (EC 1.4.3.4) (Monoamine oxidase type A) (MAO-A)	527	mito	QE-CEMM	(13|14)	(0|0|2|2|2|2|0|0|0|6)	13.5	9.64	4.78537	0.0208933	0.0108565	0.925926	0.591533	1033/1747	371.5	2487	751	7914	0.87	0.03	0.99908	1.20933	0.595993	0.499855	1	NA	NA	NA	NA	SLC25	53	37	Mitochondria	Orphan
CE026G-T	G056	CT-MTCH2	MTCH2	23788	Q9Y6C9	Mitochondrial carrier homolog 2 (Met-induced mitochondrial protein)	303	MARCHF5	54708	Q9NX47	E3 ubiquitin-protein ligase MARCHF5 (EC 2.3.2.27) (Membrane-associated RING finger protein 5) (Membrane-associated RING-CH protein V) (MARCH-V) (Mitochondrial ubiquitin ligase) (MITOL) (RING finger protein 153) (RING-type E3 ubiquitin transferase MARCHF5)	278	mito	QE-CEMM	(33|33)	(0|0|0|0|0|0|0|0|0|3)	33	25.38	20.569	0.0968173	0.111298	1	0.208238	364/1747	371.5	593	751	7914	1	0	1	6.13786	2.33002	0.999598	1	NA	NA	NA	NA	SLC25	53	37	Mitochondria	Orphan
CE026G-T	G056	CT-MTCH2	MTCH2	23788	Q9Y6C9	Mitochondrial carrier homolog 2 (Met-induced mitochondrial protein)	303	MAVS	57506	Q7Z434	Mitochondrial antiviral-signaling protein (MAVS) (CARD adapter inducing interferon beta) (Cardif) (Interferon beta promoter stimulator protein 1) (IPS-1) (Putative NF-kappa-B-activating protein 031N) (Virus-induced-signaling adapter) (VISA)	540	mito	QE-CEMM	(33|38)	(0|0|2|0|3|0|2|0|4|5)	35.5	22.19	7.98658	0.053619	0.0179883	1	0.789474	1379/1747	371.5	3947	751	7914	1	0	0.996518	5.41177	1.33352	0.992685	1	NA	NA	NA	NA	SLC25	53	37	Mitochondria	Orphan
CE026G-T	G056	CT-MTCH2	MTCH2	23788	Q9Y6C9	Mitochondrial carrier homolog 2 (Met-induced mitochondrial protein)	303	MBLAC2	153364	Q68D91	Acyl-coenzyme A thioesterase MBLAC2 (Acyl-CoA thioesterase MBLAC2) (EC 3.1.2.2) (Beta-lactamase MBLAC2) (EC 3.5.2.6) (Metallo-beta-lactamase domain-containing protein 2) (Palmitoyl-coenzyme A thioesterase MBLAC2)	279	mito	QE-CEMM	(6|6)	(0|0|0|0|0|0|0|0|0|0)	6	6	3.05251	0.0175401	0.00695249	1	0.395881	692/1747	371.5	1726	751	7914	0.99	0	1	3.15118	1.04205	0.493217	1	NA	NA	NA	0.3	SLC25	53	37	Mitochondria	Orphan
CE026G-T	G056	CT-MTCH2	MTCH2	23788	Q9Y6C9	Mitochondrial carrier homolog 2 (Met-induced mitochondrial protein)	303	MCL1	4170	Q07820	Induced myeloid leukemia cell differentiation protein Mcl-1 (Bcl-2-like protein 3) (Bcl2-L-3) (Bcl-2-related protein EAT/mcl1) (mcl1/EAT)	350	mito	QE-CEMM	(4|6)	(0|0|0|0|0|0|0|0|0|0)	5	5	4.41743	0.0116516	0.08	0.9	0.0686499	120/1747	371.5	125	751	7914	1	0	0.976021	6.26044	1.91347	0.77202	1	NA	NA	NA	NA	SLC25	53	37	Mitochondria	Orphan
CE026G-T	G056	CT-MTCH2	MTCH2	23788	Q9Y6C9	Mitochondrial carrier homolog 2 (Met-induced mitochondrial protein)	303	MFF	56947	Q9GZY8	Mitochondrial fission factor	342	mito	QE-CEMM	(15|20)	(0|0|0|0|0|0|0|0|0|0)	17.5	17.5	12.7806	0.0417346	0.0980392	1	0.113272	198/1747	371.5	357	751	7914	1	0	0.98604	5.67509	2.74596	0.992423	1	NA	NA	NA	NA	SLC25	53	37	Mitochondria	Orphan
CE026G-T	G056	CT-MTCH2	MTCH2	23788	Q9Y6C9	Mitochondrial carrier homolog 2 (Met-induced mitochondrial protein)	303	MFN1	55669	Q8IWA4	Mitofusin-1 (EC 3.6.5.-) (Fzo homolog) (Transmembrane GTPase MFN1)	741	mito	QE-CEMM	(20|30)	(0|0|0|0|0|0|0|0|0|0)	25	25	14.5917	0.0275173	0.0744048	0.82	0.19222	336/1747	371.5	672	751	7914	0.99	0	0.972086	5.23645	1.77307	0.96952	1	NA	NA	NA	NA	SLC25	53	37	Mitochondria	Orphan
CE026G-T	G056	CT-MTCH2	MTCH2	23788	Q9Y6C9	Mitochondrial carrier homolog 2 (Met-induced mitochondrial protein)	303	MFN2	9927	O95140	Mitofusin-2 (EC 3.6.5.-) (Transmembrane GTPase MFN2)	757	mito	QE-CEMM	(28|36)	(0|0|0|0|0|0|0|0|0|0)	32	32	21.1554	0.0344777	0.125245	0.859375	0.102975	180/1747	371.5	511	751	7914	0.99	0	0.989045	5.07046	2.12186	0.97062	1	NA	NA	NA	0.3	SLC25	53	37	Mitochondria	Orphan
CE026G-T	G056	CT-MTCH2	MTCH2	23788	Q9Y6C9	Mitochondrial carrier homolog 2 (Met-induced mitochondrial protein)	303	MGST3	4259	O14880	Glutathione S-transferase 3, mitochondrial (GST-3) (EC 2.5.1.-) (Glutathione peroxidase MGST3) (EC 1.11.1.-) (LTC4 synthase MGST3) (EC 4.4.1.20)	152	mito	QE-CEMM	(10|14)	(0|0|1|1|1|1|2|2|1|1)	12	12	11.1201	0.0643905	0.0248705	1	0.488558	854/1747	371.5	965	751	7914	0.96	0.01	0.981454	3.76414	0.642781	0.793782	1	NA	NA	NA	2	SLC25	53	37	Mitochondria	Orphan
CE026G-T	G056	CT-MTCH2	MTCH2	23788	Q9Y6C9	Mitochondrial carrier homolog 2 (Met-induced mitochondrial protein)	303	MIGA1	374986	Q8NAN2	Mitoguardin 1 (Protein FAM73A)	632	mito	QE-CEMM	(10|14)	(0|0|0|0|0|0|0|0|0|0)	12	12	10.8548	0.0154863	0.206897	1	0.0240275	42/1747	371.5	116	751	7914	0.98	0	0.981454	4.86482	3.02129	0.913498	1	NA	NA	NA	NA	SLC25	53	37	Mitochondria	Orphan
CE026G-T	G056	CT-MTCH2	MTCH2	23788	Q9Y6C9	Mitochondrial carrier homolog 2 (Met-induced mitochondrial protein)	303	MLX	6945	Q9UH92	Max-like protein X (Class D basic helix-loop-helix protein 13) (bHLHd13) (Max-like bHLHZip protein) (Protein BigMax) (Transcription factor-like protein 4)	298	mito	QE-CEMM	(3|6)	(0|0|0|0|0|0|0|0|0|0)	4.5	4.5	4.45403	0.0123163	0.5	1	0.00457666	8/1747	371.5	18	751	7914	0.98	0	0.934068	4.95169	2.29507	0.468178	1	NA	NA	NA	0.3	SLC25	53	37	Mitochondria	Orphan
CE026G-T	G056	CT-MTCH2	MTCH2	23788	Q9Y6C9	Mitochondrial carrier homolog 2 (Met-induced mitochondrial protein)	303	MTARC1	64757	Q5VT66	Mitochondrial amidoxime-reducing component 1 (mARC1) (EC 1.7.-.-) (Molybdenum cofactor sulfurase C-terminal domain-containing protein 1) (MOSC domain-containing protein 1) (Moco sulfurase C-terminal domain-containing protein 1)	337	mito	QE-CEMM	(11|10)	(0|0|0|0|0|0|0|0|2|2)	10.5	7.5	5.82443	0.0254123	0.0131827	0.47619	0.556064	971/1747	371.5	1593	751	7914	0.97	0.01	0.998509	2.69623	0.574506	0.534882	1	NA	NA	NA	NA	SLC25	53	37	Mitochondria	Orphan
CE026G-T	G056	CT-MTCH2	MTCH2	23788	Q9Y6C9	Mitochondrial carrier homolog 2 (Met-induced mitochondrial protein)	303	MTARC2	54996	Q969Z3	Mitochondrial amidoxime reducing component 2 (mARC2) (EC 1.7.-.-) (Molybdenum cofactor sulfurase C-terminal domain-containing protein 2) (MOSC domain-containing protein 2) (Moco sulfurase C-terminal domain-containing protein 2)	335	mito	QE-CEMM	(20|20)	(0|0|0|0|0|0|0|0|0|0)	20	20	12.2644	0.0486933	0.0677966	0.7	0.127002	222/1747	371.5	590	751	7914	0.98	0.01	1	4.29599	1.18298	0.946862	1	NA	NA	NA	NA	SLC25	53	37	Mitochondria	Orphan
CE026G-T	G056	CT-MTCH2	MTCH2	23788	Q9Y6C9	Mitochondrial carrier homolog 2 (Met-induced mitochondrial protein)	303	MTFR1	9650	Q15390	Mitochondrial fission regulator 1 (Chondrocyte protein with a poly-proline region)	333	mito	QE-CEMM	(6|6)	(0|0|0|0|0|0|0|0|0|0)	6	6	3.01209	0.0146957	0.013683	1	0.491991	860/1747	371.5	877	751	7914	0.92	0.02	1	2.89179	0.427438	0.59846	1	NA	NA	NA	0.3	SLC25	53	37	Mitochondria	Orphan
CE026G-T	G056	CT-MTCH2	MTCH2	23788	Q9Y6C9	Mitochondrial carrier homolog 2 (Met-induced mitochondrial protein)	303	MTFR1L	56181	Q9H019	Mitochondrial fission regulator 1-like	292	mito	QE-CEMM	(15|14)	(0|0|0|0|0|0|0|0|0|0)	14.5	14.5	9.87813	0.0405013	0.0663616	1	0.168192	294/1747	371.5	437	751	7914	0.99	0	0.999198	5.03383	1.15925	0.93887	1	NA	NA	NA	NA	SLC25	53	37	Mitochondria	Orphan
CE026G-T	G056	CT-MTCH2	MTCH2	23788	Q9Y6C9	Mitochondrial carrier homolog 2 (Met-induced mitochondrial protein)	303	MTFR2	113115	Q6P444	Mitochondrial fission regulator 2 (DUF729 domain-containing protein 1)	385	mito	QE-CEMM	(18|19)	(0|0|0|0|0|0|0|0|0|0)	18.5	18.5	10.0199	0.0391918	0.0477419	1	0.241419	422/1747	371.5	775	751	7914	0.98	0.01	0.9995	4.7187	1.82517	0.892697	1	NA	NA	NA	NA	SLC25	53	37	Mitochondria	Orphan
CE026G-T	G056	CT-MTCH2	MTCH2	23788	Q9Y6C9	Mitochondrial carrier homolog 2 (Met-induced mitochondrial protein)	303	MTX1	4580	Q13505	Metaxin-1 (Mitochondrial outer membrane import complex protein 1)	466	mito	QE-CEMM	(26|29)	(0|0|0|0|0|0|0|2|0|2)	27.5	19.64	11.6805	0.0481316	0.0260911	0.927273	0.534325	933/1747	371.5	2108	751	7914	0.99	0	0.997929	5.15502	1.21195	0.952849	1	NA	NA	NA	0.6	SLC25	53	37	Mitochondria	Orphan
CE026G-T	G056	CT-MTCH2	MTCH2	23788	Q9Y6C9	Mitochondrial carrier homolog 2 (Met-induced mitochondrial protein)	303	MTX2	10651	O75431	Metaxin-2 (Mitochondrial outer membrane import complex protein 2)	263	mito	QE-CEMM	(8|8)	(0|0|0|0|0|0|0|0|0|0)	8	8	5.74156	0.0248095	0.0129976	1	0.384439	672/1747	371.5	1231	751	7914	0.86	0.03	1	1.97544	0.462079	0.558595	1	NA	NA	NA	1.7	SLC25	53	37	Mitochondria	Orphan
CE026G-T	G056	CT-MTCH2	MTCH2	23788	Q9Y6C9	Mitochondrial carrier homolog 2 (Met-induced mitochondrial protein)	303	MUL1	79594	Q969V5	Mitochondrial ubiquitin ligase activator of NFKB 1 (EC 2.3.2.27) (E3 SUMO-protein ligase MUL1) (E3 ubiquitin-protein ligase MUL1) (Growth inhibition and death E3 ligase) (Mitochondrial-anchored protein ligase) (Protein Hades) (Putative NF-kappa-B-activating protein 266) (RING finger protein 218) (RING-type E3 ubiquitin transferase NFKB 1)	352	mito	QE-CEMM	(24|36)	(0|0|0|0|0|0|0|0|0|0)	30	30	18.3193	0.0695124	0.0403226	0.983333	0.331808	580/1747	371.5	1488	751	7914	0.95	0.02	0.971901	3.80082	2.00724	0.856965	1	NA	NA	NA	0.3	SLC25	53	37	Mitochondria	Orphan
CE026G-T	G056	CT-MTCH2	MTCH2	23788	Q9Y6C9	Mitochondrial carrier homolog 2 (Met-induced mitochondrial protein)	303	NME3	4832	Q13232	Nucleoside diphosphate kinase 3 (NDK 3) (NDP kinase 3) (EC 2.7.4.6) (DR-nm23) (Nucleoside diphosphate kinase C) (NDPKC) (nm23-H3)	169	mito	QE-CEMM	(16|18)	(0|0|0|0|0|0|6|6|6|5)	17	7.39	4.27821	0.0820438	0.00971706	0.941176	0.78833	1377/1747	371.5	3499	751	7914	0.53	0.08	0.997643	3.40925	0.677843	0.506197	1	NA	NA	NA	1.5	SLC25	53	37	Mitochondria	Orphan
CE026G-T	G056	CT-MTCH2	MTCH2	23788	Q9Y6C9	Mitochondrial carrier homolog 2 (Met-induced mitochondrial protein)	303	NPLOC4	55666	Q8TAT6	Nuclear protein localization protein 4 homolog (Protein NPL4)	608	mito	QE-CEMM	(6|6)	(0|0|0|0|0|0|0|0|0|0)	6	6	2.29273	0.00804881	0.00523104	1	0.386728	676/1747	371.5	2294	751	7914	0.99	0	1	5.8071	2.47339	0.448998	1	NA	NA	NA	2.9	SLC25	53	37	Mitochondria	Orphan
CE026G-T	G056	CT-MTCH2	MTCH2	23788	Q9Y6C9	Mitochondrial carrier homolog 2 (Met-induced mitochondrial protein)	303	OCIAD1	54940	Q9NX40	OCIA domain-containing protein 1 (Ovarian cancer immunoreactive antigen domain containing 1) (Ovarian carcinoma immunoreactive antigen)	245	mito	QE-CEMM	(20|20)	(0|0|2|2|0|0|2|3|0|4)	20	15.38	5.63126	0.0665806	0.012751	1	0.621281	1085/1747	371.5	3137	751	7914	1	0	1	4.67483	0.580264	0.952984	1	NA	1	NA	0.6	SLC25	53	37	Mitochondria	Orphan
CE026G-T	G056	CT-MTCH2	MTCH2	23788	Q9Y6C9	Mitochondrial carrier homolog 2 (Met-induced mitochondrial protein)	303	OPA1	4976	O60313	Dynamin-like 120 kDa protein, mitochondrial (EC 3.6.5.5) (Optic atrophy protein 1) [Cleaved into: Dynamin-like 120 kDa protein, form S1]	960	mito	QE-CEMM	(24|20)	(0|0|0|0|0|0|0|0|0|6)	22	13.75	4.9089	0.0186911	0.0111336	1	0.503432	879/1747	371.5	3952	751	7914	0.79	0.04	0.994293	1.17422	0.875658	0.579668	1	NA	NA	NA	0.9	SLC25	53	37	Mitochondria	Orphan
CE026G-T	G056	CT-MTCH2	MTCH2	23788	Q9Y6C9	Mitochondrial carrier homolog 2 (Met-induced mitochondrial protein)	303	PEX14	5195	O75381	Peroxisomal membrane protein PEX14 (PTS1 receptor-docking protein) (Peroxin-14) (Peroxisomal membrane anchor protein PEX14)	377	mito	QE-CEMM	(12|14)	(4|5|2|3|0|3|0|0|0|0)	13	7.65	7.94951	0.0281246	0.0448276	1	0.175057	306/1747	371.5	580	751	7914	0.99	0	0.996038	3.17523	0.696624	0.7126	1	NA	NA	NA	0.9	SLC25	53	37	Mitochondria	Orphan
CE026G-T	G056	CT-MTCH2	MTCH2	23788	Q9Y6C9	Mitochondrial carrier homolog 2 (Met-induced mitochondrial protein)	303	PITPNB	23760	P48739	Phosphatidylinositol transfer protein beta isoform (PI-TP-beta) (PtdIns transfer protein beta) (PtdInsTP beta)	271	mito	QE-CEMM	(10|10)	(0|0|0|0|0|0|0|0|0|0)	10	10	7.94895	0.0300964	0.0816327	1	0.0961098	168/1747	371.5	245	751	7914	1	0	1	7.07243	4.88657	0.995453	1	NA	NA	NA	0.9	SLC25	53	37	Mitochondria	Orphan
CE026G-T	G056	CT-MTCH2	MTCH2	23788	Q9Y6C9	Mitochondrial carrier homolog 2 (Met-induced mitochondrial protein)	303	PLD6	201164	Q8N2A8	Mitochondrial cardiolipin hydrolase (EC 3.1.4.-) (Choline phosphatase 6) (Mitochondrial phospholipase) (MitoPLD) (Phosphatidylcholine-hydrolyzing phospholipase D6) (Phospholipase D6) (PLD6) (Protein zucchini homolog)	252	mito	QE-CEMM	(12|11)	(0|0|1|1|0|0|0|0|0|0)	11.5	9.58	10.7712	0.0372204	0.280488	1	0.0320366	56/1747	371.5	82	751	7914	0.98	0	0.998747	5.75717	2.61858	0.958029	1	NA	NA	NA	NA	SLC25	53	37	Mitochondria	Orphan
CE026G-T	G056	CT-MTCH2	MTCH2	23788	Q9Y6C9	Mitochondrial carrier homolog 2 (Met-induced mitochondrial protein)	303	PRKAR2A	5576	P13861	cAMP-dependent protein kinase type II-alpha regulatory subunit	404	mito	QE-CEMM	(4|4)	(0|0|0|0|0|0|0|0|0|0)	4	4	2.26641	0.00807537	0.0118519	1	0.29405	514/1747	371.5	675	751	7914	0.99	0	1	5.05944	1.17383	0.51563	1	NA	NA	NA	4.4	SLC25	53	37	Mitochondria	Orphan
CE026G-T	G056	CT-MTCH2	MTCH2	23788	Q9Y6C9	Mitochondrial carrier homolog 2 (Met-induced mitochondrial protein)	303	PTPN1	5770	P18031	Tyrosine-protein phosphatase non-receptor type 1 (EC 3.1.3.48) (Protein-tyrosine phosphatase 1B) (PTP-1B)	435	mito	QE-CEMM	(16|20)	(0|0|0|0|0|0|0|0|0|0)	18	18	5.08126	0.0337495	0.01152	1	0.534325	933/1747	371.5	3125	751	7914	1	0	0.991553	3.36509	1.15854	0.887155	1	NA	NA	NA	0.9	SLC25	53	37	Mitochondria	Orphan
CE026G-T	G056	CT-MTCH2	MTCH2	23788	Q9Y6C9	Mitochondrial carrier homolog 2 (Met-induced mitochondrial protein)	303	PTRH2	51651	Q9Y3E5	Peptidyl-tRNA hydrolase 2, mitochondrial (PTH 2) (EC 3.1.1.29) (Bcl-2 inhibitor of transcription 1)	179	mito	QE-CEMM	(10|7)	(0|0|0|0|0|0|0|0|0|0)	8.5	8.5	4.27945	0.0387302	0.00971984	1	0.509153	889/1747	371.5	1749	751	7914	0.97	0.01	0.979869	3.40241	0.818366	0.442748	1	NA	NA	NA	2	SLC25	53	37	Mitochondria	Orphan
CE026G-T	G056	CT-MTCH2	MTCH2	23788	Q9Y6C9	Mitochondrial carrier homolog 2 (Met-induced mitochondrial protein)	303	RAB1B	81876	Q9H0U4	Ras-related protein Rab-1B (EC 3.6.5.2)	201	mito	QE-CEMM	(13|12)	(0|0|0|0|0|0|0|0|0|0)	12.5	12.5	9.48651	0.0507222	0.0212947	0.16	0.167048	292/1747	371.5	1174	751	7914	0.98	0.01	0.998933	1.92058	0.940998	0.40941	1	NA	NA	NA	7.9	SLC25	53	37	Mitochondria	Orphan
CE026G-T	G056	CT-MTCH2	MTCH2	23788	Q9Y6C9	Mitochondrial carrier homolog 2 (Met-induced mitochondrial protein)	303	RAB24	53917	Q969Q5	Ras-related protein Rab-24	203	mito	QE-CEMM	(6|9)	(0|0|0|0|0|0|0|0|0|0)	7.5	7.5	5.0269	0.0301335	0.0337838	1	0.172769	302/1747	371.5	444	751	7914	0.98	0.01	0.974489	3.52404	1.05888	0.435607	1	NA	NA	NA	NA	SLC25	53	37	Mitochondria	Orphan
CE026G-T	G056	CT-MTCH2	MTCH2	23788	Q9Y6C9	Mitochondrial carrier homolog 2 (Met-induced mitochondrial protein)	303	RAB2B	84932	Q8WUD1	Ras-related protein Rab-2B (EC 3.6.5.2)	216	mito	QE-CEMM	(10|10)	(0|0|0|0|0|0|0|0|0|0)	10	10	7.75801	0.0377598	0.0735294	0.4	0.0686499	120/1747	371.5	272	751	7914	1	0	1	6.23839	2.45887	0.975288	1	NA	NA	NA	1.7	SLC25	53	37	Mitochondria	Orphan
CE026G-T	G056	CT-MTCH2	MTCH2	23788	Q9Y6C9	Mitochondrial carrier homolog 2 (Met-induced mitochondrial protein)	303	RDM1	201299	Q8NG50	RAD52 motif-containing protein 1 (RAD52 homolog B)	284	mito	QE-CEMM	(2|3)	(0|0|0|0|0|0|0|0|0|0)	2.5	2.5	2.5	0.00717969	1	1	0.00228833	4/1747	371.5	5	751	7914	0.98	0.01	0.979869	7.07243	2.44328	0.778124	1	NA	NA	NA	0.3	SLC25	53	37	Mitochondria	Orphan
CE026G-T	G056	CT-MTCH2	MTCH2	23788	Q9Y6C9	Mitochondrial carrier homolog 2 (Met-induced mitochondrial protein)	303	RHOT1	55288	Q8IXI2	Mitochondrial Rho GTPase 1 (MIRO-1) (hMiro-1) (EC 3.6.5.-) (Rac-GTP-binding protein-like protein) (Ras homolog gene family member T1)	618	mito	QE-CEMM	(42|44)	(2|2|2|4|4|2|0|2|2|4)	43	17.92	4.9188	0.0567497	0.0111558	0.965116	0.91762	1603/1747	371.5	7709	751	7914	1	0	0.999619	4.45382	1.13309	0.980853	1	NA	NA	NA	0.9	SLC25	53	37	Mitochondria	Orphan
CE026G-T	G056	CT-MTCH2	MTCH2	23788	Q9Y6C9	Mitochondrial carrier homolog 2 (Met-induced mitochondrial protein)	303	RHOT2	89941	Q8IXI1	Mitochondrial Rho GTPase 2 (MIRO-2) (hMiro-2) (EC 3.6.5.-) (Ras homolog gene family member T2)	618	mito	QE-CEMM	(38|42)	(2|2|6|4|5|6|2|2|2|8)	40	10.26	3.19883	0.0527904	0.00728332	0.8625	0.933638	1631/1747	371.5	10984	751	7914	0.99	0	0.99824	3.36376	0.934763	0.851967	1	NA	NA	NA	1.7	SLC25	53	37	Mitochondria	Orphan
CE026G-T	G056	CT-MTCH2	MTCH2	23788	Q9Y6C9	Mitochondrial carrier homolog 2 (Met-induced mitochondrial protein)	303	RMDN3	55177	Q96TC7	Regulator of microtubule dynamics protein 3 (RMD-3) (hRMD-3) (Cerebral protein 10) (Protein FAM82A2) (Protein FAM82C) (Protein tyrosine phosphatase-interacting protein 51) (TCPTP-interacting protein 51)	470	mito	QE-CEMM	(20|20)	(0|0|2|0|0|0|0|0|0|0)	20	16.67	11.9452	0.0347069	0.0266667	1	0.343249	600/1747	371.5	1500	751	7914	0.99	0	1	4.73179	1.08574	0.965805	1	NA	NA	NA	NA	SLC25	53	37	Mitochondria	Orphan
CE026G-T	G056	CT-MTCH2	MTCH2	23788	Q9Y6C9	Mitochondrial carrier homolog 2 (Met-induced mitochondrial protein)	303	SAMM50	25813	Q9Y512	Sorting and assembly machinery component 50 homolog (Transformation-related gene 3 protein) (TRG-3)	469	mito	QE-CEMM	(31|28)	(0|0|2|0|2|0|8|6|2|12)	29.5	9.22	5.63875	0.0513018	0.0127678	0.983051	0.585812	1023/1747	371.5	4621	751	7914	0.71	0.05	0.998196	2.43128	0.818723	0.596923	1	NA	NA	NA	2.3	SLC25	53	37	Mitochondria	Orphan
CE026G-T	G056	CT-MTCH2	MTCH2	23788	Q9Y6C9	Mitochondrial carrier homolog 2 (Met-induced mitochondrial protein)	303	SARM1	23098	Q6SZW1	NAD(+) hydrolase SARM1 (NADase SARM1) (hSARM1) (EC 3.2.2.6) (NADP(+) hydrolase SARM1) (EC 3.2.2.-) (Sterile alpha and Armadillo repeat protein) (Sterile alpha and TIR motif-containing protein 1) (Sterile alpha motif domain-containing protein 2) (MyD88-5) (SAM domain-containing protein 2) (Tir-1 homolog) (HsTIR)	724	mito	QE-CEMM	(22|22)	(0|0|0|0|0|0|1|2|0|0)	22	16.92	17.6486	0.0247838	0.169884	1	0.0446224	78/1747	371.5	259	751	7914	0.92	0.02	1	4.04056	2.86136	0.880587	1	NA	NA	NA	0.3	SLC25	53	37	Mitochondria	Orphan
CE026G-T	G056	CT-MTCH2	MTCH2	23788	Q9Y6C9	Mitochondrial carrier homolog 2 (Met-induced mitochondrial protein)	303	SPIRE1	56907	Q08AE8	Protein spire homolog 1 (Spir-1)	756	mito	QE-CEMM	(5|4)	(0|0|0|0|0|0|0|0|0|0)	4.5	4.5	4.4897	0.00485484	0.818182	1	0.00343249	6/1747	371.5	11	751	7914	1	0	0.992774	7.07243	3.27801	0.842857	1	NA	NA	NA	NA	SLC25	53	37	Mitochondria	Orphan
CE026G-T	G056	CT-MTCH2	MTCH2	23788	Q9Y6C9	Mitochondrial carrier homolog 2 (Met-induced mitochondrial protein)	303	SYNJ2BP	55333	P57105	Synaptojanin-2-binding protein (Mitochondrial outer membrane protein 25)	145	mito	QE-CEMM	(14|15)	(0|0|0|0|2|1|0|0|0|0)	14.5	11.15	5.2552	0.0815612	0.0119097	1	0.654462	1143/1747	371.5	2435	751	7914	0.91	0.02	0.999198	4.04456	0.836612	0.726059	1	NA	NA	NA	NA	SLC25	53	37	Mitochondria	Orphan
CE026G-T	G056	CT-MTCH2	MTCH2	23788	Q9Y6C9	Mitochondrial carrier homolog 2 (Met-induced mitochondrial protein)	303	TBC1D20	128637	Q96BZ9	TBC1 domain family member 20	403	mito	QE-CEMM	(4|4)	(0|0|0|0|0|0|0|0|0|0)	4	4	3.91031	0.00809541	0.285714	1	0.00800915	14/1747	371.5	28	751	7914	1	0	1	7.07243	3.09054	0.830504	1	NA	NA	NA	0.6	SLC25	53	37	Mitochondria	Orphan
CE026G-T	G056	CT-MTCH2	MTCH2	23788	Q9Y6C9	Mitochondrial carrier homolog 2 (Met-induced mitochondrial protein)	303	TDRKH	11022	Q9Y2W6	Tudor and KH domain-containing protein (Tudor domain-containing protein 2)	561	mito	QE-CEMM	(13|15)	(0|0|0|0|0|0|0|0|0|0)	14	14	12.4571	0.020354	0.0277778	0.928571	0.303204	530/1747	371.5	1008	751	7914	0.98	0.01	0.996566	3.8434	1.01617	0.695294	1	NA	NA	NA	0.3	SLC25	53	37	Mitochondria	Orphan
CE026G-T	G056	CT-MTCH2	MTCH2	23788	Q9Y6C9	Mitochondrial carrier homolog 2 (Met-induced mitochondrial protein)	303	TMEM11	8834	P17152	Transmembrane protein 11, mitochondrial (Protein PM1) (Protein PMI)	192	mito	QE-CEMM	(12|12)	(0|0|0|0|0|0|0|0|0|0)	12	12	9.66205	0.0509758	0.0216802	1	0.39016	682/1747	371.5	1107	751	7914	0.92	0.02	1	4.29979	0.99832	0.831307	1	NA	NA	NA	0.3	SLC25	53	37	Mitochondria	Orphan
CE026G-T	G056	CT-MTCH2	MTCH2	23788	Q9Y6C9	Mitochondrial carrier homolog 2 (Met-induced mitochondrial protein)	303	TOMM22	56993	Q9NS69	Mitochondrial import receptor subunit TOM22 homolog (hTom22) (1C9-2) (Translocase of outer membrane 22 kDa subunit homolog)	142	mito	QE-CEMM	(44|43)	(3|2|4|2|4|0|3|2|5|4)	43.5	15	13.249	0.249853	0.0294915	1	0.799771	1397/1747	371.5	2950	751	7914	0.99	0	0.999907	5.0547	1.18956	0.987502	1	NA	NA	NA	2	SLC25	53	37	Mitochondria	Orphan
CE026G-T	G056	CT-MTCH2	MTCH2	23788	Q9Y6C9	Mitochondrial carrier homolog 2 (Met-induced mitochondrial protein)	303	TOMM40	10452	O96008	Mitochondrial import receptor subunit TOM40 homolog (Protein Haymaker) (Translocase of outer membrane 40 kDa subunit homolog) (p38.5)	361	mito	QE-CEMM	(44|54)	(2|4|4|0|5|2|4|4|4|4)	49	14.85	35.9663	0.110706	0.0762053	1	0.17849	312/1747	371.5	1286	751	7914	0.92	0.02	0.992627	3.32449	1.73865	0.750965	1	NA	NA	NA	3.2	SLC25	53	37	Mitochondria	Orphan
CE026G-T	G056	CT-MTCH2	MTCH2	23788	Q9Y6C9	Mitochondrial carrier homolog 2 (Met-induced mitochondrial protein)	303	TOMM40L	84134	Q969M1	Mitochondrial import receptor subunit TOM40B (Protein TOMM40-like)	308	mito	QE-CEMM	(7|8)	(0|0|0|0|0|0|0|0|0|0)	7.5	7.5	7.34831	0.0198607	0.454545	1	0.0102975	18/1747	371.5	33	751	7914	0.99	0	0.99718	5.90279	2.25052	0.826948	1	NA	NA	NA	NA	SLC25	53	37	Mitochondria	Orphan
CE026G-T	G056	CT-MTCH2	MTCH2	23788	Q9Y6C9	Mitochondrial carrier homolog 2 (Met-induced mitochondrial protein)	303	TOMM70	9868	O94826	Mitochondrial import receptor subunit TOM70 (Mitochondrial precursor proteins import receptor) (Translocase of outer membrane 70 kDa subunit) (Translocase of outer mitochondrial membrane protein 70)	608	mito	QE-CEMM	(28|30)	(0|0|0|0|0|0|0|0|0|0)	29	29	13.0015	0.0389026	0.0289566	1	0.322654	564/1747	371.5	2003	751	7914	0.93	0.02	0.999171	2.84862	1.04768	0.918543	1	NA	NA	NA	NA	SLC25	53	37	Mitochondria	Orphan
CE026G-T	G056	CT-MTCH2	MTCH2	23788	Q9Y6C9	Mitochondrial carrier homolog 2 (Met-induced mitochondrial protein)	303	TRABD	80305	Q9H4I3	TraB domain-containing protein (Protein TTG2)	376	mito	QE-CEMM	(26|30)	(0|0|2|4|4|2|0|0|1|2)	28	18.67	5.06031	0.0607371	0.0114731	1	0.874142	1527/1747	371.5	4881	751	7914	0.68	0.06	0.996445	3.6434	0.959864	0.894983	1	NA	NA	NA	0.3	SLC25	53	37	Mitochondria	Orphan
CE026G-T	G056	CT-MTCH2	MTCH2	23788	Q9Y6C9	Mitochondrial carrier homolog 2 (Met-induced mitochondrial protein)	303	TTC37	9652	Q6PGP7	Superkiller complex protein 3 (Ski3) (Tetratricopeptide repeat protein 37) (TPR repeat protein 37) (Tricho-hepatic-enteric syndrome protein) (Thespin)	1564	mito	QE-CEMM	(8|10)	(0|0|0|0|0|0|0|0|0|0)	9	9	3.18119	0.00469342	0.00724346	1	0.394737	690/1747	371.5	2485	751	7914	1	0	0.991992	6.63857	2.82707	0.599969	1	NA	NA	NA	2.9	SLC25	53	37	Mitochondria	Orphan
CE026G-T	G056	CT-MTCH2	MTCH2	23788	Q9Y6C9	Mitochondrial carrier homolog 2 (Met-induced mitochondrial protein)	303	USP30	84749	Q70CQ3	Ubiquitin carboxyl-terminal hydrolase 30 (EC 3.4.19.12) (Deubiquitinating enzyme 30) (Ubiquitin thioesterase 30) (Ubiquitin-specific-processing protease 30) (Ub-specific protease 30)	517	mito	QE-CEMM	(26|26)	(0|0|0|0|0|0|0|0|0|0)	26	26	15.0845	0.0410173	0.0761347	1	0.220824	386/1747	371.5	683	751	7914	0.99	0	1	5.71067	2.11839	0.997098	1	NA	NA	NA	NA	SLC25	53	37	Mitochondria	Orphan
CE026G-T	G056	CT-MTCH2	MTCH2	23788	Q9Y6C9	Mitochondrial carrier homolog 2 (Met-induced mitochondrial protein)	303	VAT1	10493	Q99536	Synaptic vesicle membrane protein VAT-1 homolog (EC 1.-.-.-)	393	mito	QE-CEMM	(18|20)	(0|0|0|0|2|0|0|0|0|0)	19	15.83	10.084	0.0394316	0.0469716	1	0.259725	454/1747	371.5	809	751	7914	0.99	0	0.998102	4.85456	1.24775	0.956387	1	NA	NA	NA	5.2	SLC25	53	37	Mitochondria	Orphan
CE026G-T	G056	CT-MTCH2	MTCH2	23788	Q9Y6C9	Mitochondrial carrier homolog 2 (Met-induced mitochondrial protein)	303	VCP	7415	P55072	Transitional endoplasmic reticulum ATPase (TER ATPase) (EC 3.6.4.6) (15S Mg(2+)-ATPase p97 subunit) (Valosin-containing protein) (VCP)	806	mito	QE-CEMM	(47|54)	(0|0|4|3|4|2|0|0|0|8)	50.5	24.05	1.70874	0.0511023	0.00390383	0.960396	0.948513	1657/1747	371.5	25872	751	7914	0.99	0	0.9966	5.2771	2.33807	0.700071	1	NA	NA	NA	33.5	SLC25	53	37	Mitochondria	Orphan
CE0259-Y	G067	CT-SFXN1	SFXN1	94081	Q9H9B4	Sideroflexin-1	322	CHCHD6	84303	Q9BRQ6	MICOS complex subunit MIC25 (Coiled-coil-helix cristae morphology protein 1) (Coiled-coil-helix-coiled-coil-helix domain-containing protein 6)	235	mito	QE-MUW	(11|11)	(0|0|0|0|0|0|0|0|0|0)	11	11	6.84654	0.0490157	0.0399274	1	0.152174	266/1747	307.5	551	934	9981	0.48	0.27	1	3.10333	0.790425	0.542727	1	NA	NA	NA	0.3	SLC56	5	4	Mitochondria	Aminoacid
CE0259-Y	G067	CT-SFXN1	SFXN1	94081	Q9H9B4	Sideroflexin-1	322	DHODH	1723	Q02127	Dihydroorotate dehydrogenase (quinone), mitochondrial (DHOdehase) (EC 1.3.5.2) (Dihydroorotate oxidase)	395	mito	QE-MUW	(22|22)	(0|0|0|0|0|0|0|0|0|0)	22	22	17.4877	0.0583225	0.163569	1	0.0503432	88/1747	307.5	269	934	9981	0.63	0.18	1	3.98621	1.95824	0.825045	1	NA	NA	NA	NA	SLC56	5	4	Mitochondria	Aminoacid
CE0259-Y	G067	CT-SFXN1	SFXN1	94081	Q9H9B4	Sideroflexin-1	322	GPD2	2820	P43304	Glycerol-3-phosphate dehydrogenase, mitochondrial (GPD-M) (GPDH-M) (EC 1.1.5.3) (mitohondrial glycerophosphate dehydrogenase gene) (mGDH) (mtGPD)	727	mito	QE-MUW	(66|70)	(0|0|2|0|3|0|4|0|0|4)	68	52.31	13.4733	0.0979457	0.0299758	1	0.542334	947/1747	307.5	4537	934	9981	0	0.84	0.999385	3.37439	1.56159	0.702991	1	NA	NA	NA	0.6	SLC56	5	4	Mitochondria	Aminoacid
CE0259-Y	G067	CT-SFXN1	SFXN1	94081	Q9H9B4	Sideroflexin-1	322	HIGD1A	25994	Q9Y241	HIG1 domain family member 1A, mitochondrial (Hypoxia-inducible gene 1 protein) (RCF1 homolog A) (RCF1a)	93	mito	QE-MUW	(24|20)	(2|0|0|0|1|1|1|1|1|2)	22	11.58	5.91186	0.247714	0.0133779	1	0.898169	1569/1747	307.5	3289	934	9981	0.73	0.08	0.994293	4.08211	0.949866	0.699931	1	NA	NA	NA	0.3	SLC56	5	4	Mitochondria	Aminoacid
CE0259-Y	G067	CT-SFXN1	SFXN1	94081	Q9H9B4	Sideroflexin-1	322	SFXN3	81855	Q9BWM7	Sideroflexin-3	321	mito	QE-MUW	(35|34)	(0|0|0|0|0|0|0|0|0|0)	34.5	34.5	22.5011	0.112545	0.0490754	0.463768	0.254005	444/1747	307.5	1406	934	9981	0.97	0	0.999853	1.68393	2.45288	0.907993	1	NA	NA	NA	1.2	SLC56	5	4	Mitochondria	Aminoacid
CE025R-R	G068	CT-SFXN2	SFXN2	118980	Q96NB2	Sideroflexin-2	322	ROCK2	9475	O75116	Rho-associated protein kinase 2 (EC 2.7.11.1) (Rho kinase 2) (Rho-associated, coiled-coil-containing protein kinase 2) (Rho-associated, coiled-coil-containing protein kinase II) (ROCK-II) (p164 ROCK-2)	1388	mito	QE-CEMM	(14|27)	(0|0|0|0|0|0|0|0|5|8)	20.5	15.77	17.5427	0.0525499	0.218085	0.707317	0.0400458	70/1747	90.5	188	992	9694	0.64	0	0.929743	5.24995	2.71235	0.936869	1	NA	NA	NA	2	SLC56	5	4	Mitochondria	Metal
CE025R-R	G068	CT-SFXN2	SFXN2	118980	Q96NB2	Sideroflexin-2	322	SPSB4	92369	Q96A44	SPRY domain-containing SOCS box protein 4 (SSB-4)	273	mito	QE-CEMM	(4|2)	(0|0|0|0|0|0|0|0|0|0)	3	3	3	0.039099	1	1	0.00228833	4/1747	90.5	6	992	9694	0.6	0.12	0.940286	7.07243	2.67648	0.657277	1	NA	1	NA	NA	SLC56	5	4	Mitochondria	Metal
CE0265-2	G069	CT-SFXN3	SFXN3	81855	Q9BWM7	Sideroflexin-3	321	GPD2	2820	P43304	Glycerol-3-phosphate dehydrogenase, mitochondrial (GPD-M) (GPDH-M) (EC 1.1.5.3) (mitohondrial glycerophosphate dehydrogenase gene) (mGDH) (mtGPD)	727	mito	QE-CEMM	(52|53)	(0|0|2|0|3|0|4|0|0|4)	52.5	40.38	10.3294	0.208837	0.023143	0.990476	0.542334	947/1747	111	4537	1012	8499	0.06	0.8	0.999936	2.34729	1.37212	0.673993	1	NA	NA	NA	0.6	SLC56	5	4	Mitochondria	Aminoacid
CE0265-2	G069	CT-SFXN3	SFXN3	81855	Q9BWM7	Sideroflexin-3	321	SFXN1	94081	Q9H9B4	Sideroflexin-1	322	mito	QE-CEMM	(116|69)	(2|0|7|4|6|4|10|10|6|8)	92.5	16.23	18.253	0.830745	0.0401825	0.778378	0.564073	985/1747	111	4604	1012	8499	0.72	0	0.953438	1.57778	3.44644	0.91033	1	NA	NA	NA	5	SLC56	5	4	Mitochondria	Aminoacid
CE0271-E	G070	CT-SFXN5	SFXN5	94097	Q8TD22	Sideroflexin-5	340	CYB5R1	51706	Q9UHQ9	NADH-cytochrome b5 reductase 1 (b5R.1) (EC 1.6.2.2) (Humb5R2) (NAD(P)H:quinone oxidoreductase type 3 polypeptide A2)	305	mito	QE-CEMM	(19|18)	(0|0|0|0|0|0|0|0|0|0)	18.5	18.5	9.84259	0.0604779	0.0460199	1	0.279176	488/1747	341	804	1100	9572.5	0.94	0.02	0.9995	5.37551	1.65115	0.907921	1	NA	NA	NA	NA	SLC56	5	4	Mitochondria	Orphan
CE0271-E	G070	CT-SFXN5	SFXN5	94097	Q8TD22	Sideroflexin-5	340	PLXDC2	84898	Q6UX71	Plexin domain-containing protein 2 (Tumor endothelial marker 7-related protein)	529	mito	QE-CEMM	(6|8)	(0|0|0|0|0|0|0|0|0|0)	7	7	4.93053	0.0131937	0.0111821	1	0.245995	430/1747	341	1252	1100	9572.5	1	0	0.987138	6.5272	2.17152	0.714823	1	NA	NA	NA	NA	SLC56	5	4	Mitochondria	Orphan
CE0271-E	G070	CT-SFXN5	SFXN5	94097	Q8TD22	Sideroflexin-5	340	RAB24	53917	Q969Q5	Ras-related protein Rab-24	203	mito	QE-CEMM	(9|8)	(0|0|0|0|0|0|0|0|0|0)	8.5	8.5	5.70593	0.0417491	0.0382883	1	0.172769	302/1747	341	444	1100	9572.5	0.95	0	0.997772	4.06781	1.12726	0.850178	1	NA	NA	NA	NA	SLC56	5	4	Mitochondria	Orphan
CE0271-E	G070	CT-SFXN5	SFXN5	94097	Q8TD22	Sideroflexin-5	340	TOMM22	56993	Q9NS69	Mitochondrial import receptor subunit TOM22 homolog (hTom22) (1C9-2) (Translocase of outer membrane 22 kDa subunit homolog)	142	mito	QE-CEMM	(25|26)	(3|2|4|2|4|0|3|2|5|4)	25.5	8.79	7.67023	0.179051	0.0172881	1	0.799771	1397/1747	341	2950	1100	9572.5	0.69	0.11	0.999733	2.47146	0.910775	0.655221	1	NA	NA	NA	2	SLC56	5	4	Mitochondria	Orphan
CE0271-E	G070	CT-SFXN5	SFXN5	94097	Q8TD22	Sideroflexin-5	340	TOMM40	10452	O96008	Mitochondrial import receptor subunit TOM40 homolog (Protein Haymaker) (Translocase of outer membrane 40 kDa subunit homolog) (p38.5)	361	mito	QE-CEMM	(56|61)	(2|4|4|0|5|2|4|4|4|4)	58.5	17.73	43.6373	0.161575	0.0909798	1	0.17849	312/1747	341	1286	1100	9572.5	0.82	0.04	0.998704	4.1363	1.89973	0.797826	1	NA	1	NA	3.2	SLC56	5	4	Mitochondria	Orphan
CE028S-F	G161	CT-SLC25A1	SLC25A1	6576	P53007	Tricarboxylate transport protein, mitochondrial (Citrate transport protein) (CTP) (Mitochondrial citrate carrier) (CIC) (Solute carrier family 25 member 1) (Tricarboxylate carrier protein)	311	CYC1	1537	P08574	Cytochrome c1, heme protein, mitochondrial (EC 7.1.1.8) (Complex III subunit 4) (Complex III subunit IV) (Cytochrome b-c1 complex subunit 4) (Ubiquinol-cytochrome-c reductase complex cytochrome c1 subunit) (Cytochrome c-1)	325	mito	QE-MUW	(26|14)	(1|2|4|0|6|0|0|0|0|6)	20	10.53	3.95375	0.231981	0.00898675	1	0.749428	1309/1747	82.5	4451	655	4919.5	0.58	0.2	0.937293	1.85113	0.686795	0.564699	1	NA	NA	NA	2.3	SLC25	53	37	Mitochondria	Other
CE028S-F	G161	CT-SLC25A1	SLC25A1	6576	P53007	Tricarboxylate transport protein, mitochondrial (Citrate transport protein) (CTP) (Mitochondrial citrate carrier) (CIC) (Solute carrier family 25 member 1) (Tricarboxylate carrier protein)	311	DMAC1	90871	Q96GE9	Distal membrane-arm assembly complex protein 1 (Transmembrane protein 261)	116	mito	QE-MUW	(4|4)	(0|0|0|0|0|0|0|0|0|0)	4	4	3.27512	0.12999	0.039801	1	0.118993	208/1747	82.5	201	655	4919.5	1	0	1	3.95039	1.181	0.622925	1	NA	NA	NA	NA	SLC25	53	37	Mitochondria	Other
CE028S-F	G161	CT-SLC25A1	SLC25A1	6576	P53007	Tricarboxylate transport protein, mitochondrial (Citrate transport protein) (CTP) (Mitochondrial citrate carrier) (CIC) (Solute carrier family 25 member 1) (Tricarboxylate carrier protein)	311	MCU	90550	Q8NE86	Calcium uniporter protein, mitochondrial (HsMCU) (Coiled-coil domain-containing protein 109A)	351	mito	QE-MUW	(10|10)	(0|0|0|0|0|0|0|0|0|0)	10	10	5.9441	0.107399	0.0134499	1	0.267735	468/1747	82.5	1487	655	4919.5	0.77	0.09	1	1.0038	0.726281	0.445016	1	NA	NA	NA	0.6	SLC25	53	37	Mitochondria	Other
CE028S-F	G161	CT-SLC25A1	SLC25A1	6576	P53007	Tricarboxylate transport protein, mitochondrial (Citrate transport protein) (CTP) (Mitochondrial citrate carrier) (CIC) (Solute carrier family 25 member 1) (Tricarboxylate carrier protein)	311	MCUB	55013	Q9NWR8	Calcium uniporter regulatory subunit MCUb, mitochondrial (MCUb) (Coiled-coil domain-containing protein 109B)	336	mito	QE-MUW	(8|8)	(0|0|0|0|0|0|0|0|0|0)	8	8	5.95222	0.0897547	0.0506329	1	0.0846682	148/1747	82.5	316	655	4919.5	0.99	0	1	2.90756	1.42774	0.753417	1	NA	NA	NA	NA	SLC25	53	37	Mitochondria	Other
CE028S-F	G161	CT-SLC25A1	SLC25A1	6576	P53007	Tricarboxylate transport protein, mitochondrial (Citrate transport protein) (CTP) (Mitochondrial citrate carrier) (CIC) (Solute carrier family 25 member 1) (Tricarboxylate carrier protein)	311	NDUFA11	126328	Q86Y39	NADH dehydrogenase [ubiquinone] 1 alpha subcomplex subunit 11 (Complex I-B14.7) (CI-B14.7) (NADH-ubiquinone oxidoreductase subunit B14.7)	141	mito	QE-MUW	(6|6)	(0|0|0|0|0|0|0|0|0|0)	6	6	4.01843	0.160413	0.0271493	1	0.184211	322/1747	82.5	442	655	4919.5	0.98	0.01	1	2.15463	0.564981	0.524521	1	NA	NA	NA	0.3	SLC25	53	37	Mitochondria	Other
CE028S-F	G161	CT-SLC25A1	SLC25A1	6576	P53007	Tricarboxylate transport protein, mitochondrial (Citrate transport protein) (CTP) (Mitochondrial citrate carrier) (CIC) (Solute carrier family 25 member 1) (Tricarboxylate carrier protein)	311	NDUFB7	4713	P17568	NADH dehydrogenase [ubiquinone] 1 beta subcomplex subunit 7 (Cell adhesion protein SQM1) (Complex I-B18) (CI-B18) (NADH-ubiquinone oxidoreductase B18 subunit)	137	mito	QE-MUW	(7|8)	(0|0|0|0|0|0|0|0|0|0)	7.5	7.5	3.88131	0.20637	0.0181159	1	0.291762	510/1747	82.5	828	655	4919.5	0.95	0.01	0.99718	1.5188	0.717595	0.409243	1	NA	NA	NA	NA	SLC25	53	37	Mitochondria	Other
CE028S-F	G161	CT-SLC25A1	SLC25A1	6576	P53007	Tricarboxylate transport protein, mitochondrial (Citrate transport protein) (CTP) (Mitochondrial citrate carrier) (CIC) (Solute carrier family 25 member 1) (Tricarboxylate carrier protein)	311	NDUFB9	4715	Q9Y6M9	NADH dehydrogenase [ubiquinone] 1 beta subcomplex subunit 9 (Complex I-B22) (CI-B22) (LYR motif-containing protein 3) (NADH-ubiquinone oxidoreductase B22 subunit)	179	mito	QE-MUW	(9|9)	(0|0|2|3|3|2|2|2|0|2)	9	5.62	5.08949	0.189538	0.0261628	1	0.228833	400/1747	82.5	688	655	4919.5	0.66	0.15	1	2.30361	0.640685	0.418912	1	NA	NA	NA	0.3	SLC25	53	37	Mitochondria	Other
CE028S-F	G161	CT-SLC25A1	SLC25A1	6576	P53007	Tricarboxylate transport protein, mitochondrial (Citrate transport protein) (CTP) (Mitochondrial citrate carrier) (CIC) (Solute carrier family 25 member 1) (Tricarboxylate carrier protein)	311	TIMMDC1	51300	Q9NPL8	Complex I assembly factor TIMMDC1, mitochondrial (Protein M5-14) (Translocase of inner mitochondrial membrane domain-containing protein 1) (TIMM domain containing-protein 1)	285	mito	QE-MUW	(10|10)	(0|0|2|0|2|0|4|3|0|0)	10	9.09	3.42498	0.13227	0.00779423	1	0.643021	1123/1747	82.5	2566	655	4919.5	0.46	0.27	1	1.16718	0.415798	0.552198	1	NA	NA	NA	0.6	SLC25	53	37	Mitochondria	Other
CE028S-F	G161	CT-SLC25A1	SLC25A1	6576	P53007	Tricarboxylate transport protein, mitochondrial (Citrate transport protein) (CTP) (Mitochondrial citrate carrier) (CIC) (Solute carrier family 25 member 1) (Tricarboxylate carrier protein)	311	YME1L1	10730	Q96TA2	ATP-dependent zinc metalloprotease YME1L1 (EC 3.4.24.-) (ATP-dependent metalloprotease FtsH1) (Meg-4) (Presenilin-associated metalloprotease) (PAMP) (YME1-like protein 1)	773	mito	QE-MUW	(32|34)	(0|0|4|4|6|2|4|5|0|0)	33	13.2	3.40061	0.160931	0.00773921	1	0.909611	1589/1747	82.5	8528	655	4919.5	0.1	0.55	0.999357	1.28438	0.736238	0.671114	1	NA	NA	NA	1.2	SLC25	53	37	Mitochondria	Other
CE029M-A	G443	CT-SLC25A11	SLC25A11	8402	Q02978	Mitochondrial 2-oxoglutarate/malate carrier protein (OGCP) (alpha-oxoglutarate carrier) (Solute carrier family 25 member 11) (SLC25A11)	314	HCN1	348980	O60741	Potassium/sodium hyperpolarization-activated cyclic nucleotide-gated channel 1 (Brain cyclic nucleotide-gated channel 1) (BCNG-1)	890	mito	QE-MUW	(2|3)	(0|0|0|0|0|0|0|0|0|0)	2.5	2.5	2.5	0.00326675	1	1	0.00228833	4/1747	270	5	1533	10695	0.84	0.05	0.979869	7.07243	2.44328	0.618654	1	NA	NA	NA	NA	SLC25	53	37	Mitochondria	Other
CE06W9-V	G137	NT-SLC25A13	SLC25A13	10165	Q9UJS0	Electrogenic aspartate/glutamate antiporter SLC25A13, mitochondrial (Calcium-binding mitochondrial carrier protein Aralar2) (ARALAR-related gene 2) (ARALAR2) (Citrin) (Mitochondrial aspartate glutamate carrier 2) (Solute carrier family 25 member 13)	675	CALU	813	O43852	Calumenin (Crocalbin) (IEF SSP 9302)	315	mito	QE-MUW	(32|32)	(2|2|0|0|0|0|2|0|2|4)	32	26.67	4.16291	0.0511155	0.00945766	1	0.832952	1455/1747	1341.5	6767	1661	14388.5	0	0.87	1	2.9085	1.02957	0.458316	1	NA	NA	NA	11.1	SLC25	53	37	Mitochondria	Aminoacid
CE06W9-V	G137	NT-SLC25A13	SLC25A13	10165	Q9UJS0	Electrogenic aspartate/glutamate antiporter SLC25A13, mitochondrial (Calcium-binding mitochondrial carrier protein Aralar2) (ARALAR-related gene 2) (ARALAR2) (Citrin) (Mitochondrial aspartate glutamate carrier 2) (Solute carrier family 25 member 13)	675	COX5B	1329	P10606	Cytochrome c oxidase subunit 5B, mitochondrial (Cytochrome c oxidase polypeptide Vb)	129	mito	QE-MUW	(14|14)	(2|1|2|0|2|0|2|2|2|0)	14	10.77	7.48957	0.0546074	0.0168878	1	0.514874	899/1747	1341.5	1658	1661	14388.5	0.98	0	1	3.13933	0.683659	0.898463	1	NA	NA	NA	2.3	SLC25	53	37	Mitochondria	Aminoacid
CE06W9-V	G137	NT-SLC25A13	SLC25A13	10165	Q9UJS0	Electrogenic aspartate/glutamate antiporter SLC25A13, mitochondrial (Calcium-binding mitochondrial carrier protein Aralar2) (ARALAR-related gene 2) (ARALAR2) (Citrin) (Mitochondrial aspartate glutamate carrier 2) (Solute carrier family 25 member 13)	675	FLOT1	10211	O75955	Flotillin-1	427	mito	QE-MUW	(35|38)	(0|0|0|0|0|0|0|0|0|0)	36.5	36.5	5.01386	0.0430109	0.0113689	1	0.699085	1221/1747	1341.5	6421	1661	14388.5	1	0	0.998814	6.19934	2.94948	0.978464	1	NA	NA	NA	4.7	SLC25	53	37	Mitochondria	Aminoacid
CE06W9-V	G137	NT-SLC25A13	SLC25A13	10165	Q9UJS0	Electrogenic aspartate/glutamate antiporter SLC25A13, mitochondrial (Calcium-binding mitochondrial carrier protein Aralar2) (ARALAR-related gene 2) (ARALAR2) (Citrin) (Mitochondrial aspartate glutamate carrier 2) (Solute carrier family 25 member 13)	675	FLOT2	2319	Q14254	Flotillin-2 (Epidermal surface antigen) (ESA) (Membrane component chromosome 17 surface marker 1)	428	mito	QE-MUW	(22|21)	(0|0|0|0|0|0|0|0|0|0)	21.5	21.5	2.66837	0.025276	0.0060829	1	0.786041	1373/1747	1341.5	7069	1661	14388.5	0.98	0	0.999627	4.85141	1.38532	0.787688	1	NA	NA	NA	3.2	SLC25	53	37	Mitochondria	Aminoacid
CE06W9-V	G137	NT-SLC25A13	SLC25A13	10165	Q9UJS0	Electrogenic aspartate/glutamate antiporter SLC25A13, mitochondrial (Calcium-binding mitochondrial carrier protein Aralar2) (ARALAR-related gene 2) (ARALAR2) (Citrin) (Mitochondrial aspartate glutamate carrier 2) (Solute carrier family 25 member 13)	675	HSDL2	84263	Q6YN16	Hydroxysteroid dehydrogenase-like protein 2 (EC 1.-.-.-) (Short chain dehydrogenase/reductase family 13C member 1)	418	mito	QE-MUW	(15|16)	(0|4|2|0|4|0|0|0|0|0)	15.5	15.5	9.07723	0.0186581	0.0478395	1	0.193364	338/1747	1341.5	648	1661	14388.5	0.04	0.71	0.999295	3.6903	0.7212	0.405659	1	NA	NA	NA	0.3	SLC25	53	37	Mitochondria	Aminoacid
CE06W9-V	G137	NT-SLC25A13	SLC25A13	10165	Q9UJS0	Electrogenic aspartate/glutamate antiporter SLC25A13, mitochondrial (Calcium-binding mitochondrial carrier protein Aralar2) (ARALAR-related gene 2) (ARALAR2) (Citrin) (Mitochondrial aspartate glutamate carrier 2) (Solute carrier family 25 member 13)	675	MCUB	55013	Q9NWR8	Calcium uniporter regulatory subunit MCUb, mitochondrial (MCUb) (Coiled-coil domain-containing protein 109B)	336	mito	QE-MUW	(8|9)	(0|0|0|0|0|0|0|0|0|0)	8.5	8.5	6.32963	0.012729	0.0537975	1	0.0846682	148/1747	1341.5	316	1661	14388.5	0.97	0.01	0.997772	3.11582	1.47168	0.44015	1	NA	NA	NA	NA	SLC25	53	37	Mitochondria	Aminoacid
CE06W9-V	G137	NT-SLC25A13	SLC25A13	10165	Q9UJS0	Electrogenic aspartate/glutamate antiporter SLC25A13, mitochondrial (Calcium-binding mitochondrial carrier protein Aralar2) (ARALAR-related gene 2) (ARALAR2) (Citrin) (Mitochondrial aspartate glutamate carrier 2) (Solute carrier family 25 member 13)	675	NDUFB7	4713	P17568	NADH dehydrogenase [ubiquinone] 1 beta subcomplex subunit 7 (Cell adhesion protein SQM1) (Complex I-B18) (CI-B18) (NADH-ubiquinone oxidoreductase B18 subunit)	137	mito	QE-MUW	(16|12)	(0|0|0|0|0|0|0|0|0|0)	14	14	7.30144	0.0514186	0.0338164	1	0.291762	510/1747	1341.5	828	1661	14388.5	0.34	0.44	0.986233	3.54386	0.980421	0.410806	1	NA	NA	NA	NA	SLC25	53	37	Mitochondria	Aminoacid
CE06W9-V	G137	NT-SLC25A13	SLC25A13	10165	Q9UJS0	Electrogenic aspartate/glutamate antiporter SLC25A13, mitochondrial (Calcium-binding mitochondrial carrier protein Aralar2) (ARALAR-related gene 2) (ARALAR2) (Citrin) (Mitochondrial aspartate glutamate carrier 2) (Solute carrier family 25 member 13)	675	PDP1	54704	Q9P0J1	[Pyruvate dehydrogenase [acetyl-transferring]]-phosphatase 1, mitochondrial (PDP 1) (EC 3.1.3.43) (Protein phosphatase 2C) (Pyruvate dehydrogenase phosphatase catalytic subunit 1) (PDPC 1)	537	mito	QE-MUW	(10|15)	(0|0|0|0|2|0|0|0|2|0)	12.5	8.93	10.6238	0.0117125	0.139665	1	0.0446224	78/1747	1341.5	179	1661	14388.5	0.81	0.05	0.973156	5.50903	1.61525	0.529355	1	NA	NA	NA	NA	SLC25	53	37	Mitochondria	Aminoacid
CE06W9-V	G137	NT-SLC25A13	SLC25A13	10165	Q9UJS0	Electrogenic aspartate/glutamate antiporter SLC25A13, mitochondrial (Calcium-binding mitochondrial carrier protein Aralar2) (ARALAR-related gene 2) (ARALAR2) (Citrin) (Mitochondrial aspartate glutamate carrier 2) (Solute carrier family 25 member 13)	675	SLC25A12	8604	O75746	Electrogenic aspartate/glutamate antiporter SLC25A12, mitochondrial (Araceli hiperlarga) (Aralar) (Aralar1) (Mitochondrial aspartate glutamate carrier 1) (Solute carrier family 25 member 12)	678	mito	QE-MUW	(418|417)	(0|0|0|0|0|0|6|7|0|6)	417.5	219.74	135.691	0.309842	0.237351	0.239521	0.290618	508/1747	1341.5	3518	1661	14388.5	1	0	0.999999	6.98518	12.0915	0.99922	1	1	1	1	6.1	SLC25	53	37	Mitochondria	Aminoacid
CE06W9-V	G137	NT-SLC25A13	SLC25A13	10165	Q9UJS0	Electrogenic aspartate/glutamate antiporter SLC25A13, mitochondrial (Calcium-binding mitochondrial carrier protein Aralar2) (ARALAR-related gene 2) (ARALAR2) (Citrin) (Mitochondrial aspartate glutamate carrier 2) (Solute carrier family 25 member 13)	675	TIMM10	26519	P62072	Mitochondrial import inner membrane translocase subunit Tim10	90	mito	QE-MUW	(30|27)	(0|0|0|0|0|0|0|0|0|0)	28.5	28.5	18.8702	0.159337	0.113546	1	0.083524	146/1747	1341.5	502	1661	14388.5	0.97	0.01	0.998069	3.39003	1.69553	0.896546	1	NA	NA	NA	NA	SLC25	53	37	Mitochondria	Aminoacid
CE06W9-V	G137	NT-SLC25A13	SLC25A13	10165	Q9UJS0	Electrogenic aspartate/glutamate antiporter SLC25A13, mitochondrial (Calcium-binding mitochondrial carrier protein Aralar2) (ARALAR-related gene 2) (ARALAR2) (Citrin) (Mitochondrial aspartate glutamate carrier 2) (Solute carrier family 25 member 13)	675	TIMM10B	26515	Q9Y5J6	Mitochondrial import inner membrane translocase subunit Tim10 B (Fracture callus protein 1) (FxC1) (Mitochondrial import inner membrane translocase subunit Tim9 B) (TIMM10B) (Tim10b)	103	mito	QE-MUW	(10|12)	(0|0|0|0|0|0|0|0|0|0)	11	11	9.61122	0.0537364	0.148649	1	0.0251716	44/1747	1341.5	148	1661	14388.5	0.94	0.02	0.994539	2.53971	1.88327	0.436055	1	NA	NA	NA	NA	SLC25	53	37	Mitochondria	Aminoacid
CE06W9-V	G137	NT-SLC25A13	SLC25A13	10165	Q9UJS0	Electrogenic aspartate/glutamate antiporter SLC25A13, mitochondrial (Calcium-binding mitochondrial carrier protein Aralar2) (ARALAR-related gene 2) (ARALAR2) (Citrin) (Mitochondrial aspartate glutamate carrier 2) (Solute carrier family 25 member 13)	675	TIMM13	26517	Q9Y5L4	Mitochondrial import inner membrane translocase subunit Tim13	95	mito	QE-MUW	(158|158)	(3|4|7|7|8|6|6|6|6|6)	158	26.78	39.5227	0.836848	0.0831141	0.993671	0.800915	1399/1747	1341.5	3802	1661	14388.5	1	0	1	6.63192	4.19339	0.999753	1	NA	NA	NA	12.8	SLC25	53	37	Mitochondria	Aminoacid
CE06W9-V	G137	NT-SLC25A13	SLC25A13	10165	Q9UJS0	Electrogenic aspartate/glutamate antiporter SLC25A13, mitochondrial (Calcium-binding mitochondrial carrier protein Aralar2) (ARALAR-related gene 2) (ARALAR2) (Citrin) (Mitochondrial aspartate glutamate carrier 2) (Solute carrier family 25 member 13)	675	TIMM29	90580	Q9BSF4	Mitochondrial import inner membrane translocase subunit Tim29 (TIM29)	260	mito	QE-MUW	(21|23)	(0|0|0|0|0|0|0|0|0|0)	22	22	14.9875	0.0425758	0.0332326	0.954545	0.385584	674/1747	1341.5	1324	1661	14388.5	0.09	0.65	0.998575	3.40177	0.870099	0.411573	1	NA	NA	NA	NA	SLC25	53	37	Mitochondria	Aminoacid
CE06W9-V	G137	NT-SLC25A13	SLC25A13	10165	Q9UJS0	Electrogenic aspartate/glutamate antiporter SLC25A13, mitochondrial (Calcium-binding mitochondrial carrier protein Aralar2) (ARALAR-related gene 2) (ARALAR2) (Citrin) (Mitochondrial aspartate glutamate carrier 2) (Solute carrier family 25 member 13)	675	TIMM8A	1678	O60220	Mitochondrial import inner membrane translocase subunit Tim8 A (Deafness dystonia protein 1) (X-linked deafness dystonia protein)	97	mito	QE-MUW	(54|56)	(0|0|2|0|2|0|0|0|0|0)	55	39.29	32.3617	0.285301	0.152778	1	0.276888	484/1747	1341.5	720	1661	14388.5	1	0	0.999766	6.73856	3.38079	0.999729	1	NA	NA	NA	6.1	SLC25	53	37	Mitochondria	Aminoacid
CE06W9-V	G137	NT-SLC25A13	SLC25A13	10165	Q9UJS0	Electrogenic aspartate/glutamate antiporter SLC25A13, mitochondrial (Calcium-binding mitochondrial carrier protein Aralar2) (ARALAR-related gene 2) (ARALAR2) (Citrin) (Mitochondrial aspartate glutamate carrier 2) (Solute carrier family 25 member 13)	675	TIMM8B	26521	Q9Y5J9	Mitochondrial import inner membrane translocase subunit Tim8 B (DDP-like protein) (Deafness dystonia protein 2)	83	mito	QE-MUW	(66|66)	(0|0|1|2|2|2|4|0|0|0)	66	60	63.4531	0.40011	0.127045	1	0.345538	604/1747	1341.5	1039	1661	14388.5	1	0	1	6.76054	2.87643	0.999196	1	NA	NA	NA	0.9	SLC25	53	37	Mitochondria	Aminoacid
CE06W9-V	G137	NT-SLC25A13	SLC25A13	10165	Q9UJS0	Electrogenic aspartate/glutamate antiporter SLC25A13, mitochondrial (Calcium-binding mitochondrial carrier protein Aralar2) (ARALAR-related gene 2) (ARALAR2) (Citrin) (Mitochondrial aspartate glutamate carrier 2) (Solute carrier family 25 member 13)	675	TMTC3	160418	Q6ZXV5	Protein O-mannosyl-transferase TMTC3 (EC 2.4.1.109) (Protein SMILE) (Transmembrane and TPR repeat-containing protein 3)	915	mito	QE-MUW	(13|14)	(0|0|0|0|0|0|0|0|0|0)	13.5	13.5	8.6305	0.00742379	0.0520231	0.962963	0.188787	330/1747	1341.5	519	1661	14388.5	0.99	0	0.99908	5.12961	1.30261	0.951177	1	NA	NA	NA	NA	SLC25	53	37	Mitochondria	Aminoacid
CE00TT-F	G162	CT-SLC25A14	SLC25A14	9016	O95258	Brain mitochondrial carrier protein 1 (BMCP-1) (Mitochondrial uncoupling protein 5) (UCP 5) (Solute carrier family 25 member 14)	325	ADGRV1	84059	Q8WXG9	Adhesion G-protein coupled receptor V1 (ADGRV1) (EC 3.4.-.-) (G-protein coupled receptor 98) (Monogenic audiogenic seizure susceptibility protein 1 homolog) (Usher syndrome type-2C protein) (Very large G-protein coupled receptor 1) [Cleaved into: ADGRV1 subunit alpha; ADGRV1 subunit beta]	6306	mito	QE-CEMM	(12|17)	(0|0|0|0|0|0|0|0|0|0)	14.5	14.5	14.0022	0.00834977	0.483333	0.965517	0.0102975	18/1747	89.5	60	495	4696	1	0	0.979869	7.07243	5.88421	0.91966	1	NA	NA	NA	NA	SLC25	53	37	Unknown	Orphan
CE00TT-F	G162	CT-SLC25A14	SLC25A14	9016	O95258	Brain mitochondrial carrier protein 1 (BMCP-1) (Mitochondrial uncoupling protein 5) (UCP 5) (Solute carrier family 25 member 14)	325	CCPG1	9236	Q9ULG6	Cell cycle progression protein 1 (Cell cycle progression restoration protein 8)	757	mito	QE-CEMM	(18|20)	(0|0|0|0|0|0|0|0|0|0)	19	19	9.97471	0.0911419	0.0459492	0.973684	0.0869565	152/1747	89.5	827	495	4696	1	0	0.998102	7.07243	6.73567	0.880552	1	NA	NA	NA	NA	SLC25	53	37	Unknown	Orphan
CE00TT-F	G162	CT-SLC25A14	SLC25A14	9016	O95258	Brain mitochondrial carrier protein 1 (BMCP-1) (Mitochondrial uncoupling protein 5) (UCP 5) (Solute carrier family 25 member 14)	325	CHID1	66005	Q9BWS9	Chitinase domain-containing protein 1 (Stabilin-1-interacting chitinase-like protein) (SI-CLP)	393	mito	QE-CEMM	(4|4)	(0|0|0|0|0|0|0|0|0|0)	4	4	3.9191	0.0369596	0.307692	1	0.00915332	16/1747	89.5	26	495	4696	1	0	1	6.85935	2.53674	0.559984	1	NA	NA	NA	1.2	SLC25	53	37	Unknown	Orphan
CE00TT-F	G162	CT-SLC25A14	SLC25A14	9016	O95258	Brain mitochondrial carrier protein 1 (BMCP-1) (Mitochondrial uncoupling protein 5) (UCP 5) (Solute carrier family 25 member 14)	325	CRTAP	10491	O75718	Cartilage-associated protein	401	mito	QE-CEMM	(8|12)	(0|0|0|0|0|0|0|0|0|0)	10	10	9.43723	0.0905557	0.277778	1	0.0240275	42/1747	89.5	72	495	4696	1	0	0.973668	6.715	3.39748	0.893711	1	NA	NA	NA	1.7	SLC25	53	37	Unknown	Orphan
CE00TT-F	G162	CT-SLC25A14	SLC25A14	9016	O95258	Brain mitochondrial carrier protein 1 (BMCP-1) (Mitochondrial uncoupling protein 5) (UCP 5) (Solute carrier family 25 member 14)	325	DNAJB9	4189	Q9UBS3	DnaJ homolog subfamily B member 9 (Endoplasmic reticulum DNA J domain-containing protein 4) (ER-resident protein ERdj4) (ERdj4) (Microvascular endothelial differentiation gene 1 protein) (Mdg-1)	223	mito	QE-CEMM	(6|8)	(0|0|0|0|0|0|0|0|0|0)	7	7	6.29928	0.113987	0.126126	1	0.0446224	78/1747	89.5	111	495	4696	1	0	0.987138	6.91421	3.42949	0.793384	1	NA	NA	NA	NA	SLC25	53	37	Unknown	Orphan
CE00TT-F	G162	CT-SLC25A14	SLC25A14	9016	O95258	Brain mitochondrial carrier protein 1 (BMCP-1) (Mitochondrial uncoupling protein 5) (UCP 5) (Solute carrier family 25 member 14)	325	DNAJC3	5611	Q13217	DnaJ homolog subfamily C member 3 (Endoplasmic reticulum DNA J domain-containing protein 6) (ER-resident protein ERdj6) (ERdj6) (Interferon-induced, double-stranded RNA-activated protein kinase inhibitor) (Protein kinase inhibitor of 58 kDa) (Protein kinase inhibitor p58)	504	mito	QE-CEMM	(14|21)	(0|0|0|0|0|0|0|0|0|0)	17.5	17.5	12.802	0.126086	0.0985915	1	0.0594966	104/1747	89.5	355	495	4696	1	0	0.972552	7.04981	5.80688	0.951598	1	NA	NA	NA	NA	SLC25	53	37	Unknown	Orphan
CE00TT-F	G162	CT-SLC25A14	SLC25A14	9016	O95258	Brain mitochondrial carrier protein 1 (BMCP-1) (Mitochondrial uncoupling protein 5) (UCP 5) (Solute carrier family 25 member 14)	325	EGFL7	51162	Q9UHF1	Epidermal growth factor-like protein 7 (EGF-like protein 7) (Multiple epidermal growth factor-like domains protein 7) (Multiple EGF-like domains protein 7) (NOTCH4-like protein) (Vascular endothelial statin) (VE-statin) (Zneu1)	273	mito	QE-CEMM	(5|4)	(0|0|0|0|0|0|0|0|0|0)	4.5	4.5	3.61326	0.0598563	0.0403587	1	0.12357	216/1747	89.5	223	495	4696	1	0	0.992774	6.90265	2.736	0.531777	1	NA	NA	NA	NA	SLC25	53	37	Unknown	Orphan
CE00TT-F	G162	CT-SLC25A14	SLC25A14	9016	O95258	Brain mitochondrial carrier protein 1 (BMCP-1) (Mitochondrial uncoupling protein 5) (UCP 5) (Solute carrier family 25 member 14)	325	ERP44	23071	Q9BS26	Endoplasmic reticulum resident protein 44 (ER protein 44) (ERp44) (Thioredoxin domain-containing protein 4)	406	mito	QE-CEMM	(12|16)	(0|0|0|0|0|0|0|0|0|0)	14	14	12.3813	0.125217	0.197183	1	0.0343249	60/1747	89.5	142	495	4696	1	0	0.986233	7.07243	5.78187	0.960241	1	NA	NA	NA	2.9	SLC25	53	37	Unknown	Orphan
CE00TT-F	G162	CT-SLC25A14	SLC25A14	9016	O95258	Brain mitochondrial carrier protein 1 (BMCP-1) (Mitochondrial uncoupling protein 5) (UCP 5) (Solute carrier family 25 member 14)	325	FKBP10	60681	Q96AY3	Peptidyl-prolyl cis-trans isomerase FKBP10 (PPIase FKBP10) (EC 5.2.1.8) (65 kDa FK506-binding protein) (65 kDa FKBP) (FKBP-65) (FK506-binding protein 10) (FKBP-10) (Immunophilin FKBP65) (Rotamase)	582	mito	QE-CEMM	(8|12)	(0|0|0|0|0|0|0|0|0|0)	10	10	5.38937	0.0623932	0.0261097	0.9	0.165904	290/1747	89.5	766	495	4696	1	0	0.973668	5.02589	2.46191	0.650955	1	NA	NA	NA	0.9	SLC25	53	37	Unknown	Orphan
CE00TT-F	G162	CT-SLC25A14	SLC25A14	9016	O95258	Brain mitochondrial carrier protein 1 (BMCP-1) (Mitochondrial uncoupling protein 5) (UCP 5) (Solute carrier family 25 member 14)	325	GANAB	23193	Q14697	Neutral alpha-glucosidase AB (EC 3.2.1.207) (Alpha-glucosidase 2) (Glucosidase II subunit alpha)	944	mito	QE-CEMM	(40|45)	(0|0|0|0|0|0|0|0|0|0)	42.5	42.5	7.07792	0.163485	0.0159744	1	0.696796	1217/1747	89.5	5321	495	4696	1	0	0.99756	6.01349	2.5732	0.978988	1	NA	NA	NA	18.4	SLC25	53	37	Unknown	Orphan
CE00TT-F	G162	CT-SLC25A14	SLC25A14	9016	O95258	Brain mitochondrial carrier protein 1 (BMCP-1) (Mitochondrial uncoupling protein 5) (UCP 5) (Solute carrier family 25 member 14)	325	GLA	2717	P06280	Alpha-galactosidase A (EC 3.2.1.22) (Alpha-D-galactosidase A) (Alpha-D-galactoside galactohydrolase) (Galactosylgalactosylglucosylceramidase GLA) (Melibiase) (Agalsidase)	429	mito	QE-CEMM	(8|10)	(0|0|0|0|0|0|0|0|0|0)	9	9	3.24834	0.0761808	0.00739523	1	0.537757	939/1747	89.5	2434	495	4696	1	0	0.991992	3.75638	1.09018	0.446939	1	NA	NA	NA	1.2	SLC25	53	37	Unknown	Orphan
CE00TT-F	G162	CT-SLC25A14	SLC25A14	9016	O95258	Brain mitochondrial carrier protein 1 (BMCP-1) (Mitochondrial uncoupling protein 5) (UCP 5) (Solute carrier family 25 member 14)	325	HSP90B1	7184	P14625	Endoplasmin (94 kDa glucose-regulated protein) (GRP-94) (Heat shock protein 90 kDa beta member 1) (Tumor rejection antigen 1) (gp96 homolog)	803	mito	QE-CEMM	(34|32)	(0|0|0|0|0|0|0|0|0|2)	33	27.5	2.86957	0.149231	0.00653854	0.954545	0.820366	1433/1747	89.5	10094	495	4696	0.99	0	0.999357	2.06707	1.19576	0.653123	1	NA	NA	NA	35.3	SLC25	53	37	Unknown	Orphan
CE00TT-F	G162	CT-SLC25A14	SLC25A14	9016	O95258	Brain mitochondrial carrier protein 1 (BMCP-1) (Mitochondrial uncoupling protein 5) (UCP 5) (Solute carrier family 25 member 14)	325	NAGLU	4669	P54802	Alpha-N-acetylglucosaminidase (EC 3.2.1.50) (N-acetyl-alpha-glucosaminidase) (NAG) [Cleaved into: Alpha-N-acetylglucosaminidase 82 kDa form; Alpha-N-acetylglucosaminidase 77 kDa form]	743	mito	QE-CEMM	(6|8)	(0|0|0|0|0|0|0|0|0|0)	7	7	6.07363	0.0342113	0.0952381	0.928571	0.0640732	112/1747	89.5	147	495	4696	1	0	0.987138	7.07243	4.0884	0.783499	1	NA	NA	NA	NA	SLC25	53	37	Unknown	Orphan
CE00TT-F	G162	CT-SLC25A14	SLC25A14	9016	O95258	Brain mitochondrial carrier protein 1 (BMCP-1) (Mitochondrial uncoupling protein 5) (UCP 5) (Solute carrier family 25 member 14)	325	NPTX1	4884	Q15818	Neuronal pentraxin-1 (NP1) (Neuronal pentraxin I) (NP-I)	432	mito	QE-CEMM	(4|5)	(0|0|0|0|0|0|0|0|0|0)	4.5	4.5	4.26059	0.0378259	0.155172	1	0.0160183	28/1747	89.5	58	495	4696	1	0	0.992774	7.07243	3.27801	0.454351	1	NA	NA	NA	NA	SLC25	53	37	Unknown	Orphan
CE00TT-F	G162	CT-SLC25A14	SLC25A14	9016	O95258	Brain mitochondrial carrier protein 1 (BMCP-1) (Mitochondrial uncoupling protein 5) (UCP 5) (Solute carrier family 25 member 14)	325	OS9	10956	Q13438	Protein OS-9 (Amplified in osteosarcoma 9)	667	mito	QE-CEMM	(12|14)	(0|0|0|0|0|0|0|0|0|0)	13	13	5.80143	0.0707747	0.0131313	1	0.327231	572/1747	89.5	1980	495	4696	1	0	0.996038	6.92872	4.19603	0.723524	1	NA	NA	NA	0.6	SLC25	53	37	Unknown	Orphan
CE00TT-F	G162	CT-SLC25A14	SLC25A14	9016	O95258	Brain mitochondrial carrier protein 1 (BMCP-1) (Mitochondrial uncoupling protein 5) (UCP 5) (Solute carrier family 25 member 14)	325	P3H1	64175	Q32P28	Prolyl 3-hydroxylase 1 (EC 1.14.11.7) (Growth suppressor 1) (Leucine- and proline-enriched proteoglycan 1) (Leprecan-1)	736	mito	QE-CEMM	(6|6)	(0|0|0|0|0|0|0|0|0|0)	6	6	5.90519	0.0296029	0.461538	1	0.0114416	20/1747	89.5	26	495	4696	1	0	1	6.85935	3.10686	0.874931	1	NA	NA	NA	NA	SLC25	53	37	Unknown	Orphan
CE00TT-F	G162	CT-SLC25A14	SLC25A14	9016	O95258	Brain mitochondrial carrier protein 1 (BMCP-1) (Mitochondrial uncoupling protein 5) (UCP 5) (Solute carrier family 25 member 14)	325	P3H4	10609	Q92791	Endoplasmic reticulum protein SC65 (Leprecan-like protein 4) (Nucleolar autoantigen No55) (Prolyl 3-hydroxylase family member 4) (Synaptonemal complex protein SC65)	437	mito	QE-CEMM	(8|5)	(0|0|0|0|0|0|0|0|0|0)	6.5	6.5	5.9789	0.0540122	0.146067	1	0.0320366	56/1747	89.5	89	495	4696	1	0	0.966619	6.6004	2.71496	0.694147	1	NA	NA	NA	NA	SLC25	53	37	Unknown	Orphan
CE00TT-F	G162	CT-SLC25A14	SLC25A14	9016	O95258	Brain mitochondrial carrier protein 1 (BMCP-1) (Mitochondrial uncoupling protein 5) (UCP 5) (Solute carrier family 25 member 14)	325	P4HB	5034	P07237	Protein disulfide-isomerase (PDI) (EC 5.3.4.1) (Cellular thyroid hormone-binding protein) (Prolyl 4-hydroxylase subunit beta) (p55)	508	mito	QE-CEMM	(12|12)	(0|3|0|0|0|0|0|2|0|0)	12	8	2.20202	0.0857784	0.00502513	1	0.798627	1395/1747	89.5	4776	495	4696	0.92	0.01	1	2.10651	0.528946	0.686415	1	NA	NA	NA	21	SLC25	53	37	Unknown	Orphan
CE00TT-F	G162	CT-SLC25A14	SLC25A14	9016	O95258	Brain mitochondrial carrier protein 1 (BMCP-1) (Mitochondrial uncoupling protein 5) (UCP 5) (Solute carrier family 25 member 14)	325	PCSK6	5046	P29122	Proprotein convertase subtilisin/kexin type 6 (EC 3.4.21.-) (Paired basic amino acid cleaving enzyme 4) (Subtilisin-like proprotein convertase 4) (SPC4) (Subtilisin/kexin-like protease PACE4)	969	mito	QE-CEMM	(8|9)	(0|0|0|0|0|0|0|0|0|0)	8.5	8.5	6.91418	0.0318534	0.078341	1	0.0858124	150/1747	89.5	217	495	4696	1	0	0.997772	6.71134	3.19857	0.860067	1	NA	NA	NA	NA	SLC25	53	37	Unknown	Orphan
CE00TT-F	G162	CT-SLC25A14	SLC25A14	9016	O95258	Brain mitochondrial carrier protein 1 (BMCP-1) (Mitochondrial uncoupling protein 5) (UCP 5) (Solute carrier family 25 member 14)	325	PDIA4	9601	P13667	Protein disulfide-isomerase A4 (EC 5.3.4.1) (Endoplasmic reticulum resident protein 70) (ER protein 70) (ERp70) (Endoplasmic reticulum resident protein 72) (ER protein 72) (ERp-72) (ERp72)	645	mito	QE-CEMM	(23|22)	(0|0|0|0|0|0|0|0|0|0)	22.5	22.5	14.5118	0.126673	0.0857143	1	0.107551	188/1747	89.5	525	495	4696	1	0	0.999659	5.58697	2.08258	0.955694	1	NA	NA	NA	10.2	SLC25	53	37	Unknown	Orphan
CE00TT-F	G162	CT-SLC25A14	SLC25A14	9016	O95258	Brain mitochondrial carrier protein 1 (BMCP-1) (Mitochondrial uncoupling protein 5) (UCP 5) (Solute carrier family 25 member 14)	325	PDIA6	10130	Q15084	Protein disulfide-isomerase A6 (EC 5.3.4.1) (Endoplasmic reticulum protein 5) (ER protein 5) (ERp5) (Protein disulfide isomerase P5) (Thioredoxin domain-containing protein 7)	440	mito	QE-CEMM	(16|18)	(2|2|4|3|4|3|2|2|4|0)	17	6.54	6.47054	0.1403	0.0146237	1	0.535469	935/1747	89.5	2325	495	4696	1	0	0.997643	3.53602	0.639	0.60667	1	NA	NA	NA	23.3	SLC25	53	37	Unknown	Orphan
CE00TT-F	G162	CT-SLC25A14	SLC25A14	9016	O95258	Brain mitochondrial carrier protein 1 (BMCP-1) (Mitochondrial uncoupling protein 5) (UCP 5) (Solute carrier family 25 member 14)	325	PLAC1	10761	Q9HBJ0	Placenta-specific protein 1	212	mito	QE-CEMM	(2|2)	(0|0|0|0|0|0|0|0|0|0)	2	2	2	0.0342574	1	1	0.00228833	4/1747	89.5	4	495	4696	0.95	0.01	1	7.07243	2.18534	0.67461	1	NA	NA	NA	NA	SLC25	53	37	Unknown	Orphan
CE00TT-F	G162	CT-SLC25A14	SLC25A14	9016	O95258	Brain mitochondrial carrier protein 1 (BMCP-1) (Mitochondrial uncoupling protein 5) (UCP 5) (Solute carrier family 25 member 14)	325	PLOD1	5351	Q02809	Procollagen-lysine,2-oxoglutarate 5-dioxygenase 1 (EC 1.14.11.4) (Lysyl hydroxylase 1) (LH1)	727	mito	QE-CEMM	(10|10)	(0|0|0|0|0|0|0|0|0|0)	10	10	6.62614	0.0499489	0.0431034	1	0.169336	296/1747	89.5	464	495	4696	1	0	1	5.32012	1.36104	0.903429	1	NA	NA	NA	3.2	SLC25	53	37	Unknown	Orphan
CE00TT-F	G162	CT-SLC25A14	SLC25A14	9016	O95258	Brain mitochondrial carrier protein 1 (BMCP-1) (Mitochondrial uncoupling protein 5) (UCP 5) (Solute carrier family 25 member 14)	325	PLOD3	8985	O60568	Multifunctional procollagen lysine hydroxylase and glycosyltransferase LH3 [Includes: Procollagen-lysine,2-oxoglutarate 5-dioxygenase 3 (EC 1.14.11.4) (Lysyl hydroxylase 3) (LH3); Procollagen glycosyltransferase (EC 2.4.1.50) (EC 2.4.1.66) (Galactosylhydroxylysine-glucosyltransferase) (Procollagen galactosyltransferase) (Procollagen glucosyltransferase)]	738	mito	QE-CEMM	(6|9)	(0|0|0|0|0|0|0|0|0|0)	7.5	7.5	6.11787	0.0369033	0.0707547	1	0.105263	184/1747	89.5	212	495	4696	1	0	0.974489	4.83459	1.271	0.677416	1	NA	NA	NA	2	SLC25	53	37	Unknown	Orphan
CE00TT-F	G162	CT-SLC25A14	SLC25A14	9016	O95258	Brain mitochondrial carrier protein 1 (BMCP-1) (Mitochondrial uncoupling protein 5) (UCP 5) (Solute carrier family 25 member 14)	325	PON2	5445	Q15165	Serum paraoxonase/arylesterase 2 (PON 2) (EC 3.1.1.2) (EC 3.1.1.81) (Aromatic esterase 2) (A-esterase 2) (Serum aryldialkylphosphatase 2)	354	mito	QE-CEMM	(14|16)	(0|0|2|0|2|0|0|0|0|0)	15	10.71	2.4815	0.153868	0.00565931	1	0.893593	1561/1747	89.5	5301	495	4696	1	0	0.996995	4.56217	0.733541	0.638651	1	NA	NA	NA	0.9	SLC25	53	37	Unknown	Orphan
CE00TT-F	G162	CT-SLC25A14	SLC25A14	9016	O95258	Brain mitochondrial carrier protein 1 (BMCP-1) (Mitochondrial uncoupling protein 5) (UCP 5) (Solute carrier family 25 member 14)	325	PPIC	5480	P45877	Peptidyl-prolyl cis-trans isomerase C (PPIase C) (EC 5.2.1.8) (Cyclophilin C) (Rotamase C)	212	mito	QE-CEMM	(4|4)	(0|0|0|0|0|0|0|0|0|0)	4	4	3.95914	0.0685148	0.470588	1	0.00572082	10/1747	89.5	17	495	4696	1	0	1	7.07243	3.09054	0.604173	1	NA	NA	NA	NA	SLC25	53	37	Unknown	Orphan
CE00TT-F	G162	CT-SLC25A14	SLC25A14	9016	O95258	Brain mitochondrial carrier protein 1 (BMCP-1) (Mitochondrial uncoupling protein 5) (UCP 5) (Solute carrier family 25 member 14)	325	PRDX4	10549	Q13162	Peroxiredoxin-4 (EC 1.11.1.24) (Antioxidant enzyme AOE372) (AOE37-2) (Peroxiredoxin IV) (Prx-IV) (Thioredoxin peroxidase AO372) (Thioredoxin-dependent peroxide reductase A0372) (Thioredoxin-dependent peroxiredoxin 4)	271	mito	QE-CEMM	(14|16)	(0|0|4|0|2|0|2|4|5|5)	15	6.82	2.50767	0.200994	0.00571864	0.866667	0.858124	1499/1747	89.5	5246	495	4696	0.93	0.01	0.996995	2.99114	0.667617	0.485672	1	NA	NA	NA	29.4	SLC25	53	37	Unknown	Orphan
CE00TT-F	G162	CT-SLC25A14	SLC25A14	9016	O95258	Brain mitochondrial carrier protein 1 (BMCP-1) (Mitochondrial uncoupling protein 5) (UCP 5) (Solute carrier family 25 member 14)	325	SDF4	51150	Q9BRK5	45 kDa calcium-binding protein (Cab45) (Stromal cell-derived factor 4) (SDF-4)	362	mito	QE-CEMM	(18|18)	(3|3|2|0|2|4|0|0|0|2)	18	11.25	2.01334	0.180561	0.00459653	1	0.881007	1539/1747	89.5	7832	495	4696	0.97	0	1	0.870236	0.764455	0.537189	1	1	1	1	4.1	SLC25	53	37	Unknown	Orphan
CE00TT-F	G162	CT-SLC25A14	SLC25A14	9016	O95258	Brain mitochondrial carrier protein 1 (BMCP-1) (Mitochondrial uncoupling protein 5) (UCP 5) (Solute carrier family 25 member 14)	325	SERPINH1	871	P50454	Serpin H1 (47 kDa heat shock protein) (Arsenic-transactivated protein 3) (AsTP3) (Cell proliferation-inducing gene 14 protein) (Collagen-binding protein) (Colligin) (Rheumatoid arthritis-related antigen RA-A47)	418	mito	QE-CEMM	(9|16)	(0|0|0|0|0|0|0|2|0|0)	12.5	10.42	7.55895	0.108591	0.0170416	1	0.489703	856/1747	89.5	1467	495	4696	1	0	0.947062	4.85624	1.79414	0.811587	1	NA	NA	NA	10.2	SLC25	53	37	Unknown	Orphan
CE00TT-F	G162	CT-SLC25A14	SLC25A14	9016	O95258	Brain mitochondrial carrier protein 1 (BMCP-1) (Mitochondrial uncoupling protein 5) (UCP 5) (Solute carrier family 25 member 14)	325	SIL1	64374	Q9H173	Nucleotide exchange factor SIL1 (BiP-associated protein) (BAP)	461	mito	QE-CEMM	(4|6)	(0|0|0|0|0|0|0|0|0|0)	5	5	4.96583	0.0393849	0.625	1	0.00457666	8/1747	89.5	16	495	4696	1	0	0.976021	7.07243	3.45533	0.571132	1	NA	NA	NA	NA	SLC25	53	37	Unknown	Orphan
CE00TT-F	G162	CT-SLC25A14	SLC25A14	9016	O95258	Brain mitochondrial carrier protein 1 (BMCP-1) (Mitochondrial uncoupling protein 5) (UCP 5) (Solute carrier family 25 member 14)	325	TMX1	81542	Q9H3N1	Thioredoxin-related transmembrane protein 1 (Thioredoxin domain-containing protein 1) (Transmembrane Trx-related protein)	280	mito	QE-CEMM	(7|8)	(0|0|2|2|4|0|0|2|0|0)	7.5	7.5	2.12407	0.0972666	0.00484809	1	0.815789	1425/1747	89.5	3094	495	4696	0.92	0.02	0.99718	3.15386	0.365785	0.431323	1	NA	NA	NA	2.3	SLC25	53	37	Unknown	Orphan
CE00TT-F	G162	CT-SLC25A14	SLC25A14	9016	O95258	Brain mitochondrial carrier protein 1 (BMCP-1) (Mitochondrial uncoupling protein 5) (UCP 5) (Solute carrier family 25 member 14)	325	TOR3A	64222	Q9H497	Torsin-3A (ATP-dependent interferon-responsive protein) (Torsin family 3 member A)	397	mito	QE-CEMM	(9|12)	(0|0|0|0|0|0|0|0|0|0)	10.5	10.5	10.0285	0.0960415	0.33871	1	0.00915332	16/1747	89.5	62	495	4696	1	0	0.986545	7.07243	5.00724	0.843104	1	NA	NA	NA	NA	SLC25	53	37	Unknown	Orphan
CE00TT-F	G162	CT-SLC25A14	SLC25A14	9016	O95258	Brain mitochondrial carrier protein 1 (BMCP-1) (Mitochondrial uncoupling protein 5) (UCP 5) (Solute carrier family 25 member 14)	325	TTC13	79573	Q8NBP0	Tetratricopeptide repeat protein 13 (TPR repeat protein 13)	860	mito	QE-CEMM	(18|16)	(0|0|0|0|0|0|0|0|0|0)	17	17	10.7889	0.0717812	0.0241477	1	0.305492	534/1747	89.5	1408	495	4696	1	0	0.997643	6.88326	4.5996	0.912974	1	NA	NA	NA	NA	SLC25	53	37	Unknown	Orphan
CE00TT-F	G162	CT-SLC25A14	SLC25A14	9016	O95258	Brain mitochondrial carrier protein 1 (BMCP-1) (Mitochondrial uncoupling protein 5) (UCP 5) (Solute carrier family 25 member 14)	325	TXNDC16	57544	Q9P2K2	Thioredoxin domain-containing protein 16	825	mito	QE-CEMM	(8|6)	(0|0|0|0|0|0|0|0|0|0)	7	7	6.98398	0.0308109	0.875	1	0.00343249	6/1747	89.5	16	495	4696	1	0	0.987138	7.07243	4.0884	0.827344	1	NA	NA	NA	NA	SLC25	53	37	Unknown	Orphan
CE00TT-F	G162	CT-SLC25A14	SLC25A14	9016	O95258	Brain mitochondrial carrier protein 1 (BMCP-1) (Mitochondrial uncoupling protein 5) (UCP 5) (Solute carrier family 25 member 14)	325	UGGT1	56886	Q9NYU2	UDP-glucose:glycoprotein glucosyltransferase 1 (UGT1) (hUGT1) (EC 2.4.1.-) (UDP--Glc:glycoprotein glucosyltransferase) (UDP-glucose ceramide glucosyltransferase-like 1)	1555	mito	QE-CEMM	(66|72)	(0|0|0|0|0|0|0|2|0|0)	69	57.5	6.80942	0.161131	0.0153778	0.963768	0.797483	1393/1747	89.5	8974	495	4696	1	0	0.998656	6.34441	4.03066	0.982098	1	NA	NA	NA	2.9	SLC25	53	37	Unknown	Orphan
CE00TT-F	G162	CT-SLC25A14	SLC25A14	9016	O95258	Brain mitochondrial carrier protein 1 (BMCP-1) (Mitochondrial uncoupling protein 5) (UCP 5) (Solute carrier family 25 member 14)	325	UGGT2	55757	Q9NYU1	UDP-glucose:glycoprotein glucosyltransferase 2 (UGT2) (hUGT2) (EC 2.4.1.-) (UDP--Glc:glycoprotein glucosyltransferase 2) (UDP-glucose ceramide glucosyltransferase-like 1)	1516	mito	QE-CEMM	(54|54)	(0|0|0|0|0|0|0|0|0|0)	54	54	36.9898	0.129347	0.212181	0.944444	0.0846682	148/1747	89.5	509	495	4696	1	0	1	7.06189	10.3897	0.998799	1	NA	NA	NA	NA	SLC25	53	37	Unknown	Orphan
CE028B-2	G163	CT-SLC25A16	SLC25A16	8034	P16260	Solute carrier family 25 member 16 (Graves disease autoantigen) (GDA) (Graves disease carrier protein) (GDC) (Graves' didease protein) (hGP) (Mitochondrial solute carrier protein homolog)	332	ACO2	50	Q99798	Aconitate hydratase, mitochondrial (Aconitase) (EC 4.2.1.3) (Citrate hydro-lyase)	780	mito	QE-MUW	(15|16)	(0|0|2|3|0|5|0|0|0|0)	15.5	15.5	12.3209	0.0261285	0.121094	1	0.0686499	120/1747	252.5	256	1022	9263	0.66	0.16	0.999295	3.31839	1.78472	0.593116	1	NA	NA	NA	3.5	SLC25	53	37	Mitochondria	Other
CE028B-2	G163	CT-SLC25A16	SLC25A16	8034	P16260	Solute carrier family 25 member 16 (Graves disease autoantigen) (GDA) (Graves disease carrier protein) (GDC) (Graves' didease protein) (hGP) (Mitochondrial solute carrier protein homolog)	332	AK3	50808	Q9UIJ7	GTP:AMP phosphotransferase AK3, mitochondrial (EC 2.7.4.10) (Adenylate kinase 3) (AK 3) (Adenylate kinase 3 alpha-like 1)	227	mito	QE-MUW	(3|4)	(0|0|0|0|0|0|0|0|0|0)	3.5	3.5	3.48402	0.020273	0.636364	1	0.00343249	6/1747	252.5	11	1022	9263	0.98	0	0.988699	6.12373	2.10089	0.472395	1	NA	NA	NA	0.9	SLC25	53	37	Mitochondria	Other
CE028B-2	G163	CT-SLC25A16	SLC25A16	8034	P16260	Solute carrier family 25 member 16 (Graves disease autoantigen) (GDA) (Graves disease carrier protein) (GDC) (Graves' didease protein) (hGP) (Mitochondrial solute carrier protein homolog)	332	ALDH1L2	160428	Q3SY69	Mitochondrial 10-formyltetrahydrofolate dehydrogenase (Mitochondrial 10-FTHFDH) (mtFDH) (EC 1.5.1.6) (Aldehyde dehydrogenase family 1 member L2)	923	mito	QE-MUW	(12|12)	(0|0|0|0|0|0|0|0|0|0)	12	12	11.8909	0.0170945	0.75	1	0.00457666	8/1747	252.5	32	1022	9263	1	0	1	7.07243	5.35297	0.998622	1	NA	NA	NA	NA	SLC25	53	37	Mitochondria	Other
CE028B-2	G163	CT-SLC25A16	SLC25A16	8034	P16260	Solute carrier family 25 member 16 (Graves disease autoantigen) (GDA) (Graves disease carrier protein) (GDC) (Graves' didease protein) (hGP) (Mitochondrial solute carrier protein homolog)	332	ALDH6A1	4329	Q02252	Methylmalonate-semialdehyde dehydrogenase [acylating], mitochondrial (MMSDH) (Malonate-semialdehyde dehydrogenase [acylating]) (EC 1.2.1.18) (EC 1.2.1.27) (Aldehyde dehydrogenase family 6 member A1)	535	mito	QE-MUW	(4|4)	(0|0|0|0|0|0|0|0|0|0)	4	4	3.95914	0.00983067	0.470588	1	0.00572082	10/1747	252.5	17	1022	9263	1	0	1	6.31347	2.28541	0.869795	1	NA	NA	NA	0.3	SLC25	53	37	Mitochondria	Other
CE028B-2	G163	CT-SLC25A16	SLC25A16	8034	P16260	Solute carrier family 25 member 16 (Graves disease autoantigen) (GDA) (Graves disease carrier protein) (GDC) (Graves' didease protein) (hGP) (Mitochondrial solute carrier protein homolog)	332	ALDH7A1	501	P49419	Alpha-aminoadipic semialdehyde dehydrogenase (Alpha-AASA dehydrogenase) (EC 1.2.1.31) (Aldehyde dehydrogenase family 7 member A1) (EC 1.2.1.3) (Antiquitin-1) (Betaine aldehyde dehydrogenase) (EC 1.2.1.8) (Delta1-piperideine-6-carboxylate dehydrogenase) (P6c dehydrogenase)	539	mito	QE-MUW	(9|9)	(0|0|3|3|4|2|0|0|0|0)	9	7.5	8.06578	0.0219548	0.151261	0.944444	0.0389016	68/1747	252.5	119	1022	9263	0.79	0.1	1	3.50635	1.56778	0.457313	1	NA	NA	NA	5.2	SLC25	53	37	Mitochondria	Other
CE028B-2	G163	CT-SLC25A16	SLC25A16	8034	P16260	Solute carrier family 25 member 16 (Graves disease autoantigen) (GDA) (Graves disease carrier protein) (GDC) (Graves' didease protein) (hGP) (Mitochondrial solute carrier protein homolog)	332	CCDC90B	60492	Q9GZT6	Coiled-coil domain-containing protein 90B, mitochondrial	254	mito	QE-MUW	(3|4)	(0|0|0|0|0|0|0|0|0|0)	3.5	3.5	3.45249	0.018118	0.368421	1	0.00800915	14/1747	252.5	19	1022	9263	1	0	0.988699	6.79751	2.32634	0.695574	1	NA	NA	NA	NA	SLC25	53	37	Mitochondria	Other
CE028B-2	G163	CT-SLC25A16	SLC25A16	8034	P16260	Solute carrier family 25 member 16 (Graves disease autoantigen) (GDA) (Graves disease carrier protein) (GDC) (Graves' didease protein) (hGP) (Mitochondrial solute carrier protein homolog)	332	DHODH	1723	Q02127	Dihydroorotate dehydrogenase (quinone), mitochondrial (DHOdehase) (EC 1.3.5.2) (Dihydroorotate oxidase)	395	mito	QE-MUW	(17|14)	(0|0|0|0|0|0|0|0|0|0)	15.5	15.5	12.1766	0.0515954	0.115242	1	0.0503432	88/1747	252.5	269	1022	9263	0.65	0.17	0.993651	2.65682	1.6437	0.471938	1	NA	NA	NA	NA	SLC25	53	37	Mitochondria	Other
CE028B-2	G163	CT-SLC25A16	SLC25A16	8034	P16260	Solute carrier family 25 member 16 (Graves disease autoantigen) (GDA) (Graves disease carrier protein) (GDC) (Graves' didease protein) (hGP) (Mitochondrial solute carrier protein homolog)	332	DMAC2L	27109	Q99766	ATP synthase subunit s, mitochondrial (ATP synthase-coupling factor B) (FB) (Distal membrane arm assembly complex 2-like protein) (Mitochondrial ATP synthase regulatory component factor B)	215	mito	QE-MUW	(4|4)	(0|0|0|0|0|0|0|0|0|0)	4	4	3.98174	0.0244624	0.666667	1	0.00457666	8/1747	252.5	12	1022	9263	0.98	0	1	6.66828	2.16381	0.802801	1	NA	NA	NA	NA	SLC25	53	37	Mitochondria	Other
CE028B-2	G163	CT-SLC25A16	SLC25A16	8034	P16260	Solute carrier family 25 member 16 (Graves disease autoantigen) (GDA) (Graves disease carrier protein) (GDC) (Graves' didease protein) (hGP) (Mitochondrial solute carrier protein homolog)	332	ETFDH	2110	Q16134	Electron transfer flavoprotein-ubiquinone oxidoreductase, mitochondrial (ETF-QO) (ETF-ubiquinone oxidoreductase) (EC 1.5.5.1) (Electron-transferring-flavoprotein dehydrogenase) (ETF dehydrogenase)	617	mito	QE-MUW	(18|14)	(0|0|2|2|2|0|0|0|0|0)	16	10	13.6383	0.0340966	0.174863	1	0.0354691	62/1747	252.5	183	1022	9263	0.8	0.09	0.989376	3.75048	1.87257	0.477231	1	NA	NA	NA	0.3	SLC25	53	37	Mitochondria	Other
CE028B-2	G163	CT-SLC25A16	SLC25A16	8034	P16260	Solute carrier family 25 member 16 (Graves disease autoantigen) (GDA) (Graves disease carrier protein) (GDC) (Graves' didease protein) (hGP) (Mitochondrial solute carrier protein homolog)	332	FH	2271	P07954	Fumarate hydratase, mitochondrial (Fumarase) (HsFH) (EC 4.2.1.2)	510	mito	QE-MUW	(7|7)	(0|0|0|0|3|2|0|0|0|0)	7	4.67	6.71507	0.018047	0.27451	1	0.01373	24/1747	252.5	51	1022	9263	0.95	0.02	1	3.90986	2.00939	0.405236	1	NA	NA	NA	2.6	SLC25	53	37	Mitochondria	Other
CE028B-2	G163	CT-SLC25A16	SLC25A16	8034	P16260	Solute carrier family 25 member 16 (Graves disease autoantigen) (GDA) (Graves disease carrier protein) (GDC) (Graves' didease protein) (hGP) (Mitochondrial solute carrier protein homolog)	332	GOT2	2806	P00505	Aspartate aminotransferase, mitochondrial (mAspAT) (EC 2.6.1.1) (EC 2.6.1.7) (Fatty acid-binding protein) (FABP-1) (Glutamate oxaloacetate transaminase 2) (Kynurenine aminotransferase 4) (Kynurenine aminotransferase IV) (Kynurenine--oxoglutarate transaminase 4) (Kynurenine--oxoglutarate transaminase IV) (Plasma membrane-associated fatty acid-binding protein) (FABPpm) (Transaminase A)	430	mito	QE-MUW	(20|21)	(0|0|4|2|6|4|0|0|0|2)	20.5	11.39	13.0292	0.0626848	0.0757856	1	0.121281	212/1747	252.5	541	1022	9263	0.83	0.07	0.999591	3.2245	2.0928	0.577553	1	NA	NA	NA	6.1	SLC25	53	37	Mitochondria	Other
CE028B-2	G163	CT-SLC25A16	SLC25A16	8034	P16260	Solute carrier family 25 member 16 (Graves disease autoantigen) (GDA) (Graves disease carrier protein) (GDC) (Graves' didease protein) (hGP) (Mitochondrial solute carrier protein homolog)	332	GPD2	2820	P43304	Glycerol-3-phosphate dehydrogenase, mitochondrial (GPD-M) (GPDH-M) (EC 1.1.5.3) (mitohondrial glycerophosphate dehydrogenase gene) (mGDH) (mtGPD)	727	mito	QE-MUW	(42|44)	(0|0|2|0|3|0|4|0|0|4)	43	33.08	8.42417	0.0777698	0.0189553	1	0.542334	947/1747	252.5	4537	1022	9263	0	0.74	0.999619	1.71778	1.24178	0.565822	1	NA	NA	NA	0.6	SLC25	53	37	Mitochondria	Other
CE028B-2	G163	CT-SLC25A16	SLC25A16	8034	P16260	Solute carrier family 25 member 16 (Graves disease autoantigen) (GDA) (Graves disease carrier protein) (GDC) (Graves' didease protein) (hGP) (Mitochondrial solute carrier protein homolog)	332	KEAP1	9817	Q14145	Kelch-like ECH-associated protein 1 (Cytosolic inhibitor of Nrf2) (INrf2) (Kelch-like protein 19)	624	mito	QE-MUW	(6|4)	(0|0|0|0|0|0|0|0|0|0)	5	5	4.78595	0.0105357	0.0108578	1	0.30778	538/1747	252.5	921	1022	9263	0.99	0	0.976021	6.1475	2.1738	0.501336	1	NA	NA	NA	3.2	SLC25	53	37	Mitochondria	Other
CE028B-2	G163	CT-SLC25A16	SLC25A16	8034	P16260	Solute carrier family 25 member 16 (Graves disease autoantigen) (GDA) (Graves disease carrier protein) (GDC) (Graves' didease protein) (hGP) (Mitochondrial solute carrier protein homolog)	332	MCU	90550	Q8NE86	Calcium uniporter protein, mitochondrial (HsMCU) (Coiled-coil domain-containing protein 109A)	351	mito	QE-MUW	(24|16)	(0|0|0|0|0|0|0|0|0|0)	20	20	12.0525	0.0749203	0.0268998	1	0.267735	468/1747	252.5	1487	1022	9263	0.52	0.23	0.972359	2.94064	1.02712	0.566228	1	NA	NA	NA	0.6	SLC25	53	37	Mitochondria	Other
CE028B-2	G163	CT-SLC25A16	SLC25A16	8034	P16260	Solute carrier family 25 member 16 (Graves disease autoantigen) (GDA) (Graves disease carrier protein) (GDC) (Graves' didease protein) (hGP) (Mitochondrial solute carrier protein homolog)	332	MID1IP1	58526	Q9NPA3	Mid1-interacting protein 1 (Gastrulation-specific G12-like protein) (Mid1-interacting G12-like protein) (Protein STRAIT11499) (Spot 14-related protein) (S14R) (Spot 14-R)	183	mito	QE-MUW	(4|4)	(0|0|0|0|0|0|0|0|0|0)	4	4	2.92863	0.0287399	0.00667223	1	0.374142	654/1747	252.5	1199	1022	9263	1	0	1	4.78084	1.87312	0.557274	1	NA	NA	NA	NA	SLC25	53	37	Mitochondria	Other
CE028B-2	G163	CT-SLC25A16	SLC25A16	8034	P16260	Solute carrier family 25 member 16 (Graves disease autoantigen) (GDA) (Graves disease carrier protein) (GDC) (Graves' didease protein) (hGP) (Mitochondrial solute carrier protein homolog)	332	NDUFA7	4701	O95182	NADH dehydrogenase [ubiquinone] 1 alpha subcomplex subunit 7 (Complex I-B14.5a) (CI-B14.5a) (NADH-ubiquinone oxidoreductase subunit B14.5a)	113	mito	QE-MUW	(14|12)	(0|0|0|0|0|0|0|0|0|0)	13	13	7.68022	0.151266	0.0412698	1	0.155606	272/1747	252.5	630	1022	9263	0.94	0.03	0.996038	3.09899	0.689618	0.684045	1	NA	NA	NA	NA	SLC25	53	37	Mitochondria	Other
CE028B-2	G163	CT-SLC25A16	SLC25A16	8034	P16260	Solute carrier family 25 member 16 (Graves disease autoantigen) (GDA) (Graves disease carrier protein) (GDC) (Graves' didease protein) (hGP) (Mitochondrial solute carrier protein homolog)	332	NDUFAF4	29078	Q9P032	NADH dehydrogenase [ubiquinone] 1 alpha subcomplex assembly factor 4 (Hormone-regulated proliferation-associated protein of 20 kDa)	175	mito	QE-MUW	(10|10)	(0|0|0|0|0|0|0|2|0|0)	10	8.33	4.64077	0.0751344	0.0105319	1	0.54119	945/1747	252.5	1899	1022	9263	0.33	0.37	1	1.85934	0.504887	0.413119	1	NA	NA	NA	0.3	SLC25	53	37	Mitochondria	Other
CE028B-2	G163	CT-SLC25A16	SLC25A16	8034	P16260	Solute carrier family 25 member 16 (Graves disease autoantigen) (GDA) (Graves disease carrier protein) (GDC) (Graves' didease protein) (hGP) (Mitochondrial solute carrier protein homolog)	332	NDUFB9	4715	Q9Y6M9	NADH dehydrogenase [ubiquinone] 1 beta subcomplex subunit 9 (Complex I-B22) (CI-B22) (LYR motif-containing protein 3) (NADH-ubiquinone oxidoreductase B22 subunit)	179	mito	QE-MUW	(10|10)	(0|0|2|3|3|2|2|2|0|2)	10	6.25	5.66234	0.0734554	0.0290698	1	0.228833	400/1747	252.5	688	1022	9263	0.74	0.12	1	2.67105	0.675342	0.502772	1	NA	NA	NA	0.3	SLC25	53	37	Mitochondria	Other
CE028B-2	G163	CT-SLC25A16	SLC25A16	8034	P16260	Solute carrier family 25 member 16 (Graves disease autoantigen) (GDA) (Graves disease carrier protein) (GDC) (Graves' didease protein) (hGP) (Mitochondrial solute carrier protein homolog)	332	NDUFC2	4718	O95298	NADH dehydrogenase [ubiquinone] 1 subunit C2 (Complex I-B14.5b) (CI-B14.5b) (Human lung cancer oncogene 1 protein) (HLC-1) (NADH-ubiquinone oxidoreductase subunit B14.5b)	119	mito	QE-MUW	(13|12)	(0|0|0|0|2|0|0|0|0|0)	12.5	10.42	6.52695	0.138115	0.0303767	1	0.248284	434/1747	252.5	823	1022	9263	0.69	0.15	0.998933	3.38101	0.596505	0.543547	1	NA	NA	NA	0.6	SLC25	53	37	Mitochondria	Other
CE028B-2	G163	CT-SLC25A16	SLC25A16	8034	P16260	Solute carrier family 25 member 16 (Graves disease autoantigen) (GDA) (Graves disease carrier protein) (GDC) (Graves' didease protein) (hGP) (Mitochondrial solute carrier protein homolog)	332	NUCB1	4924	Q02818	Nucleobindin-1 (CALNUC)	461	mito	QE-MUW	(8|4)	(0|0|0|0|0|0|0|0|0|0)	6	6	5.62581	0.017113	0.171429	1	0.01373	24/1747	252.5	70	1022	9263	1	0	0.930586	4.59464	2.04597	0.757285	1	NA	NA	NA	1.5	SLC25	53	37	Mitochondria	Other
CE028B-2	G163	CT-SLC25A16	SLC25A16	8034	P16260	Solute carrier family 25 member 16 (Graves disease autoantigen) (GDA) (Graves disease carrier protein) (GDC) (Graves' didease protein) (hGP) (Mitochondrial solute carrier protein homolog)	332	OXCT1	5019	P55809	Succinyl-CoA:3-ketoacid coenzyme A transferase 1, mitochondrial (SCOT) (EC 2.8.3.5) (3-oxoacid CoA-transferase 1) (Somatic-type succinyl-CoA:3-oxoacid CoA-transferase) (SCOT-s) (Succinyl-CoA:3-oxoacid CoA transferase)	520	mito	QE-MUW	(11|10)	(0|0|0|0|0|2|0|0|0|2)	10.5	7.5	10.0175	0.0265499	0.333333	1	0.0160183	28/1747	252.5	63	1022	9263	0.91	0.04	0.998509	5.086	2.39039	0.46782	1	NA	NA	NA	3.8	SLC25	53	37	Mitochondria	Other
CE028B-2	G163	CT-SLC25A16	SLC25A16	8034	P16260	Solute carrier family 25 member 16 (Graves disease autoantigen) (GDA) (Graves disease carrier protein) (GDC) (Graves' didease protein) (hGP) (Mitochondrial solute carrier protein homolog)	332	PMPCA	23203	Q10713	Mitochondrial-processing peptidase subunit alpha (Alpha-MPP) (Inactive zinc metalloprotease alpha) (P-55)	525	mito	QE-MUW	(12|12)	(0|0|2|2|5|0|2|0|0|3)	12	8.57	8.3779	0.0300537	0.0598504	1	0.114416	200/1747	252.5	401	1022	9263	0.2	0.43	1	2.78964	0.728189	0.482292	1	NA	NA	NA	3.2	SLC25	53	37	Mitochondria	Other
CE028B-2	G163	CT-SLC25A16	SLC25A16	8034	P16260	Solute carrier family 25 member 16 (Graves disease autoantigen) (GDA) (Graves disease carrier protein) (GDC) (Graves' didease protein) (hGP) (Mitochondrial solute carrier protein homolog)	332	PSME3	10197	P61289	Proteasome activator complex subunit 3 (11S regulator complex subunit gamma) (REG-gamma) (Activator of multicatalytic protease subunit 3) (Ki nuclear autoantigen) (Proteasome activator 28 subunit gamma) (PA28g) (PA28gamma)	254	mito	QE-MUW	(4|4)	(0|0|0|0|0|0|0|0|0|0)	4	4	3.22963	0.0207063	0.037037	1	0.0800915	140/1747	252.5	216	1022	9263	1	0	1	6.85935	2.53674	0.852714	1	NA	NA	NA	7.6	SLC25	53	37	Mitochondria	Other
CE028B-2	G163	CT-SLC25A16	SLC25A16	8034	P16260	Solute carrier family 25 member 16 (Graves disease autoantigen) (GDA) (Graves disease carrier protein) (GDC) (Graves' didease protein) (hGP) (Mitochondrial solute carrier protein homolog)	332	SLC25A44	9673	Q96H78	Solute carrier family 25 member 44	314	mito	QE-MUW	(3|4)	(0|0|0|0|0|0|0|0|0|0)	3.5	3.5	3.49199	0.014656	0.777778	1	0.00343249	6/1747	252.5	9	1022	9263	0.99	0	0.988699	6.79751	2.32634	0.598195	1	NA	NA	NA	NA	SLC25	53	37	Mitochondria	Other
CE028B-2	G163	CT-SLC25A16	SLC25A16	8034	P16260	Solute carrier family 25 member 16 (Graves disease autoantigen) (GDA) (Graves disease carrier protein) (GDC) (Graves' didease protein) (hGP) (Mitochondrial solute carrier protein homolog)	332	TOMM70	9868	O94826	Mitochondrial import receptor subunit TOM70 (Mitochondrial precursor proteins import receptor) (Translocase of outer membrane 70 kDa subunit) (Translocase of outer mitochondrial membrane protein 70)	608	mito	QE-MUW	(25|18)	(0|0|0|0|0|0|0|0|0|0)	21.5	21.5	9.56531	0.0464956	0.0214678	1	0.322654	564/1747	252.5	2003	1022	9263	0.14	0.48	0.981665	1.82705	0.902091	0.481448	1	NA	NA	NA	NA	SLC25	53	37	Mitochondria	Other
CE06E9-R	G430	CT-SLC25A18	SLC25A18	83733	Q9H1K4	Mitochondrial glutamate carrier 2 (GC-2) (Glutamate/H(+) symporter 2) (Solute carrier family 25 member 18)	315	FAM83B	222584	Q5T0W9	Protein FAM83B	1011	mito	QE-MUW	(12|12)	(0|0|0|0|0|2|0|0|0|0)	12	10	6.52369	0.0136207	0.031746	1	0.243707	426/1747	274.5	756	1930	14170.5	0.62	0.12	1	4.15835	1.3904	0.568478	1	NA	NA	NA	0.9	SLC25	53	37	Mitochondria	Aminoacid
CE06E9-R	G430	CT-SLC25A18	SLC25A18	83733	Q9H1K4	Mitochondrial glutamate carrier 2 (GC-2) (Glutamate/H(+) symporter 2) (Solute carrier family 25 member 18)	315	KIAA1671	85379	Q9BY89	Uncharacterized protein KIAA1671	1806	mito	QE-MUW	(2|2)	(0|0|0|0|0|0|0|0|0|0)	2	2	2	0.00127081	1	1	0.00228833	4/1747	274.5	4	1930	14170.5	0.59	0.17	1	7.07243	2.18534	0.654836	1	NA	NA	NA	1.2	SLC25	53	37	Mitochondria	Aminoacid
CE06E9-R	G430	CT-SLC25A18	SLC25A18	83733	Q9H1K4	Mitochondrial glutamate carrier 2 (GC-2) (Glutamate/H(+) symporter 2) (Solute carrier family 25 member 18)	315	SLC25A22	79751	Q9H936	Mitochondrial glutamate carrier 1 (GC-1) (Glutamate/H(+) symporter 1) (Solute carrier family 25 member 22)	323	mito	QE-MUW	(42|47)	(0|0|0|0|0|0|0|0|0|0)	44.5	44.5	6.07071	0.158098	0.0137324	0.134831	0.827231	1445/1747	274.5	6481	1930	14170.5	1	0	0.997772	1.14587	3.97265	0.862315	1	1	1	1	1.2	SLC25	53	37	Mitochondria	Aminoacid
CE029N-X	G164	CT-SLC25A19	SLC25A19	60386	Q9HC21	Mitochondrial thiamine pyrophosphate carrier (Mitochondrial thiamine pyrophosphate transporter) (MTPPT) (Mitochondrial uncoupling protein 1) (Solute carrier family 25 member 19)	320	MYL12B	103910	O14950	Myosin regulatory light chain 12B (MLC-2A) (MLC-2) (Myosin regulatory light chain 2-B, smooth muscle isoform) (Myosin regulatory light chain 20 kDa) (MLC20) (Myosin regulatory light chain MRLC2) (SHUJUN-1)	172	mito	QE-MUW	(29|86)	(0|0|2|2|3|2|15|14|9|11)	57.5	9.91	9.00341	0.587784	0.0202322	1	0.878719	1535/1747	182	5684	867	8480.5	0.58	0.27	0.818039	5.60367	2.14209	0.500421	1	NA	NA	NA	30.3	SLC25	53	37	Mitochondria	Vitamin
CE029N-X	G164	CT-SLC25A19	SLC25A19	60386	Q9HC21	Mitochondrial thiamine pyrophosphate carrier (Mitochondrial thiamine pyrophosphate transporter) (MTPPT) (Mitochondrial uncoupling protein 1) (Solute carrier family 25 member 19)	320	MYL6B	140465	P14649	Myosin light chain 6B (Myosin light chain 1 slow-twitch muscle A isoform) (MLC1sa) (Smooth muscle and nonmuscle myosin light chain alkali 6B)	208	mito	QE-MUW	(12|45)	(0|0|0|0|0|0|0|4|6|0)	28.5	28.5	14.7753	0.240913	0.0657439	0.245614	0.152174	266/1747	182	867	867	8480.5	0.73	0	0.751897	6.0318	3.3459	0.951872	1	NA	NA	NA	24.8	SLC25	53	37	Mitochondria	Vitamin
CE029N-X	G164	CT-SLC25A19	SLC25A19	60386	Q9HC21	Mitochondrial thiamine pyrophosphate carrier (Mitochondrial thiamine pyrophosphate transporter) (MTPPT) (Mitochondrial uncoupling protein 1) (Solute carrier family 25 member 19)	320	SEPTIN8	23176	Q92599	Septin-8	483	mito	QE-MUW	(14|40)	(0|0|0|0|0|0|0|0|0|12)	27	22.5	17.9725	0.0982868	0.109756	0.333333	0.0617849	108/1747	182	492	867	8480.5	0.44	0.45	0.832184	4.18551	1.52539	0.447998	1	NA	NA	NA	NA	SLC25	53	37	Mitochondria	Vitamin
CE02AG-0	G165	CT-SLC25A20	SLC25A20	788	O43772	Mitochondrial carnitine/acylcarnitine carrier protein (Carnitine/acylcarnitine translocase) (CAC) (CACT) (Solute carrier family 25 member 20)	301	PLEC	5339	Q15149	Plectin (PCN) (PLTN) (Hemidesmosomal protein 1) (HD1) (Plectin-1)	4684	mito	QE-CEMM	(58|94)	(0|0|0|0|0|0|28|30|0|28)	76	8.84	43.9469	0.0614322	0.0915663	0.980263	0.125858	220/1747	79.5	1660	977	9599	0.63	0	0.959687	4.02403	3.73415	0.83464	1	NA	NA	NA	19.8	SLC25	53	37	Mitochondria	Other
CE05XK-T	G438	NT-SLC25A21	SLC25A21	89874	Q9BQT8	Mitochondrial 2-oxodicarboxylate carrier (ODC) (Mitochondrial 2-oxoadipate carrier) (Solute carrier family 25 member 21)	299	AMMECR1	9949	Q9Y4X0	Nuclear protein AMMECR1 (AMME syndrome candidate gene 1 protein)	333	mito	QE-MUW	(28|26)	(0|0|0|0|0|0|0|0|0|0)	27	27	26.9074	0.187207	0.947368	1	0.00343249	6/1747	129.5	57	1975	14754.5	1	0	0.999046	7.07243	8.02945	0.999669	1	NA	NA	NA	NA	SLC25	53	37	Mitochondria	Other
CE05XK-T	G438	NT-SLC25A21	SLC25A21	89874	Q9BQT8	Mitochondrial 2-oxodicarboxylate carrier (ODC) (Mitochondrial 2-oxoadipate carrier) (Solute carrier family 25 member 21)	299	HMGN3	9324	Q15651	High mobility group nucleosome-binding domain-containing protein 3 (Thyroid receptor-interacting protein 7) (TR-interacting protein 7) (TRIP-7)	99	mito	QE-MUW	(4|2)	(0|0|0|0|0|0|0|0|0|0)	3	3	3	0.0699661	1	0.333333	0.00228833	4/1747	129.5	6	1975	14754.5	0.83	0.02	0.940286	7.07243	2.67648	0.517639	1	NA	NA	NA	NA	SLC25	53	37	Mitochondria	Other
CE05XK-T	G438	NT-SLC25A21	SLC25A21	89874	Q9BQT8	Mitochondrial 2-oxodicarboxylate carrier (ODC) (Mitochondrial 2-oxoadipate carrier) (Solute carrier family 25 member 21)	299	ZNF281	23528	Q9Y2X9	Zinc finger protein 281 (GC-box-binding zinc finger protein 1) (Transcription factor ZBP-99) (Zinc finger DNA-binding protein 99)	895	mito	QE-MUW	(6|6)	(0|0|0|0|0|0|0|0|0|0)	6	6	3.33673	0.0154785	0.0169492	1	0.268879	470/1747	129.5	708	1975	14754.5	0.93	0	1	6.07669	1.77227	0.813182	1	NA	NA	NA	1.7	SLC25	53	37	Mitochondria	Other
CE04ZA-1	G166	CT-SLC25A22	SLC25A22	79751	Q9H936	Mitochondrial glutamate carrier 1 (GC-1) (Glutamate/H(+) symporter 1) (Solute carrier family 25 member 22)	323	ALYREF	10189	Q86V81	THO complex subunit 4 (Tho4) (Ally of AML-1 and LEF-1) (Aly/REF export factor) (Transcriptional coactivator Aly/REF) (bZIP-enhancing factor BEF)	257	mito	QE-CEMM	(16|16)	(0|0|0|0|0|0|0|0|0|0)	16	16	7.46895	0.0944082	0.0168421	1	0.448513	784/1747	213	1900	1056	10832.5	0.93	0.02	1	3.26145	1.35093	0.791829	1	NA	NA	NA	NA	SLC25	53	37	Unknown	Aminoacid
CE04ZA-1	G166	CT-SLC25A22	SLC25A22	79751	Q9H936	Mitochondrial glutamate carrier 1 (GC-1) (Glutamate/H(+) symporter 1) (Solute carrier family 25 member 22)	323	ATP5MD	84833	Q96IX5	ATP synthase membrane subunit K, mitochondrial (ATP synthase membrane subunit DAPIT, mitochondrial) (Diabetes-associated protein in insulin-sensitive tissues) (HCV F-transactivated protein 2) (Up-regulated during skeletal muscle growth protein 5)	58	mito	QE-CEMM	(20|10)	(2|2|1|1|1|1|2|2|2|2)	15	9.38	3.46398	0.392181	0.00788229	1	0.981693	1715/1747	213	3806	1056	10832.5	0.37	0.29	0.923579	3.2036	0.552464	0.441562	1	NA	NA	NA	NA	SLC25	53	37	Unknown	Aminoacid
CE04ZA-1	G166	CT-SLC25A22	SLC25A22	79751	Q9H936	Mitochondrial glutamate carrier 1 (GC-1) (Glutamate/H(+) symporter 1) (Solute carrier family 25 member 22)	323	BRD2	6046	P25440	Bromodomain-containing protein 2 (O27.1.1) (Really interesting new gene 3 protein)	801	mito	QE-CEMM	(18|18)	(0|0|2|2|2|2|0|0|0|0)	18	10	11.4319	0.0340771	0.0670391	0.888889	0.186499	326/1747	213	537	1056	10832.5	0.98	0	1	4.79928	2.71732	0.989146	1	NA	NA	NA	1.5	SLC25	53	37	Unknown	Aminoacid
CE04ZA-1	G166	CT-SLC25A22	SLC25A22	79751	Q9H936	Mitochondrial glutamate carrier 1 (GC-1) (Glutamate/H(+) symporter 1) (Solute carrier family 25 member 22)	323	BRD3	8019	Q15059	Bromodomain-containing protein 3 (RING3-like protein)	726	mito	QE-CEMM	(20|18)	(0|0|0|0|0|0|0|0|0|0)	19	19	16.8889	0.0396862	0.258503	0.526316	0.0343249	60/1747	213	147	1056	10832.5	0.97	0.01	0.998102	5.1934	2.55397	0.832976	1	NA	NA	NA	NA	SLC25	53	37	Unknown	Aminoacid
CE04ZA-1	G166	CT-SLC25A22	SLC25A22	79751	Q9H936	Mitochondrial glutamate carrier 1 (GC-1) (Glutamate/H(+) symporter 1) (Solute carrier family 25 member 22)	323	BRD4	23476	O60885	Bromodomain-containing protein 4 (Protein HUNK1)	1362	mito	QE-CEMM	(14|13)	(0|0|0|0|0|0|0|0|0|0)	13.5	13.5	11.5866	0.0150307	0.157895	0.481481	0.0446224	78/1747	213	171	1056	10832.5	0.94	0.02	0.99908	3.66851	2.8919	0.543834	1	NA	NA	NA	0.6	SLC25	53	37	Unknown	Aminoacid
CE04ZA-1	G166	CT-SLC25A22	SLC25A22	79751	Q9H936	Mitochondrial glutamate carrier 1 (GC-1) (Glutamate/H(+) symporter 1) (Solute carrier family 25 member 22)	323	CAPRIN1	4076	Q14444	Caprin-1 (Cell cycle-associated protein 1) (Cytoplasmic activation- and proliferation-associated protein 1) (GPI-anchored membrane protein 1) (GPI-anchored protein p137) (GPI-p137) (p137GPI) (Membrane component chromosome 11 surface marker 1) (RNA granule protein 105)	709	mito	QE-CEMM	(11|13)	(0|0|0|0|0|0|0|0|0|0)	12	12	8.12422	0.025666	0.0182927	1	0.347826	608/1747	213	1312	1056	10832.5	0.99	0	0.995378	5.25842	1.63841	0.853162	1	NA	NA	NA	19.8	SLC25	53	37	Unknown	Aminoacid
CE04ZA-1	G166	CT-SLC25A22	SLC25A22	79751	Q9H936	Mitochondrial glutamate carrier 1 (GC-1) (Glutamate/H(+) symporter 1) (Solute carrier family 25 member 22)	323	CARS2	79587	Q9HA77	Probable cysteine--tRNA ligase, mitochondrial (EC 6.1.1.16) (Cysteinyl-tRNA synthetase) (CysRS)	564	mito	QE-CEMM	(14|14)	(0|0|2|4|5|0|0|0|0|2)	14	10.77	11.048	0.0376419	0.10728	1	0.0823799	144/1747	213	261	1056	10832.5	0.96	0.01	1	4.28867	0.991443	0.890867	1	NA	NA	NA	0.6	SLC25	53	37	Unknown	Aminoacid
CE04ZA-1	G166	CT-SLC25A22	SLC25A22	79751	Q9H936	Mitochondrial glutamate carrier 1 (GC-1) (Glutamate/H(+) symporter 1) (Solute carrier family 25 member 22)	323	CCAR1	55749	Q8IX12	Cell division cycle and apoptosis regulator protein 1 (Cell cycle and apoptosis regulatory protein 1) (CARP-1) (Death inducer with SAP domain)	1150	mito	QE-CEMM	(10|19)	(0|0|0|0|0|0|0|0|0|0)	14.5	14.5	11.6	0.0191202	0.025916	0.931034	0.26087	456/1747	213	1119	1056	10832.5	1	0	0.934068	6.62888	2.73275	0.937394	1	NA	NA	NA	4.4	SLC25	53	37	Unknown	Aminoacid
CE04ZA-1	G166	CT-SLC25A22	SLC25A22	79751	Q9H936	Mitochondrial glutamate carrier 1 (GC-1) (Glutamate/H(+) symporter 1) (Solute carrier family 25 member 22)	323	CHD4	1108	Q14839	Chromodomain-helicase-DNA-binding protein 4 (CHD-4) (EC 3.6.4.12) (ATP-dependent helicase CHD4) (Mi-2 autoantigen 218 kDa protein) (Mi2-beta)	1912	mito	QE-CEMM	(25|36)	(0|0|0|0|2|0|0|0|0|0)	30.5	25.42	19.6716	0.0241899	0.0431706	0.786885	0.169336	296/1747	213	1413	1056	10832.5	0.91	0.02	0.977173	2.42333	1.70891	0.634289	1	NA	NA	NA	8.2	SLC25	53	37	Unknown	Aminoacid
CE04ZA-1	G166	CT-SLC25A22	SLC25A22	79751	Q9H936	Mitochondrial glutamate carrier 1 (GC-1) (Glutamate/H(+) symporter 1) (Solute carrier family 25 member 22)	323	CPSF6	11052	Q16630	Cleavage and polyadenylation specificity factor subunit 6 (Cleavage and polyadenylation specificity factor 68 kDa subunit) (CPSF 68 kDa subunit) (Cleavage factor Im complex 68 kDa subunit) (CFIm68) (Pre-mRNA cleavage factor Im 68 kDa subunit) (Protein HPBRII-4/7)	551	mito	QE-CEMM	(16|16)	(0|0|0|0|0|0|0|0|0|0)	16	16	9.84615	0.0440343	0.0554593	1	0.117849	206/1747	213	577	1056	10832.5	0.99	0	1	6.16172	2.52158	0.987101	1	NA	NA	NA	24.2	SLC25	53	37	Unknown	Aminoacid
CE04ZA-1	G166	CT-SLC25A22	SLC25A22	79751	Q9H936	Mitochondrial glutamate carrier 1 (GC-1) (Glutamate/H(+) symporter 1) (Solute carrier family 25 member 22)	323	CPSF7	79869	Q8N684	Cleavage and polyadenylation specificity factor subunit 7 (Cleavage and polyadenylation specificity factor 59 kDa subunit) (CPSF 59 kDa subunit) (Cleavage factor Im complex 59 kDa subunit) (CFIm59) (Pre-mRNA cleavage factor Im 59 kDa subunit)	471	mito	QE-CEMM	(28|18)	(0|0|0|0|0|0|0|0|0|0)	23	23	14.8453	0.0740508	0.087619	1	0.144165	252/1747	213	525	1056	10832.5	1	0	0.967094	6.22039	3.07408	0.996567	1	NA	NA	NA	10.5	SLC25	53	37	Unknown	Aminoacid
CE04ZA-1	G166	CT-SLC25A22	SLC25A22	79751	Q9H936	Mitochondrial glutamate carrier 1 (GC-1) (Glutamate/H(+) symporter 1) (Solute carrier family 25 member 22)	323	DDX1	1653	Q92499	ATP-dependent RNA helicase DDX1 (EC 3.6.4.13) (DEAD box protein 1) (DEAD box protein retinoblastoma) (DBP-RB)	740	mito	QE-CEMM	(20|23)	(0|0|0|0|0|0|0|0|2|0)	21.5	17.92	2.5421	0.0440585	0.00579671	1	0.83524	1459/1747	213	7418	1056	10832.5	0.96	0.01	0.996644	4.23367	1.97026	0.448199	1	NA	NA	NA	21.9	SLC25	53	37	Unknown	Aminoacid
CE04ZA-1	G166	CT-SLC25A22	SLC25A22	79751	Q9H936	Mitochondrial glutamate carrier 1 (GC-1) (Glutamate/H(+) symporter 1) (Solute carrier family 25 member 22)	323	DDX17	10521	Q92841	Probable ATP-dependent RNA helicase DDX17 (EC 3.6.4.13) (DEAD box protein 17) (DEAD box protein p72) (DEAD box protein p82) (RNA-dependent helicase p72)	729	mito	QE-CEMM	(84|98)	(6|5|8|8|11|8|12|9|15|14)	91	9.48	6.27537	0.189294	0.0141888	0.60989	0.966819	1689/1747	213	12827	1056	10832.5	1	0	0.995774	5.85231	1.79869	0.982627	1	NA	NA	NA	50.7	SLC25	53	37	Unknown	Aminoacid
CE04ZA-1	G166	CT-SLC25A22	SLC25A22	79751	Q9H936	Mitochondrial glutamate carrier 1 (GC-1) (Glutamate/H(+) symporter 1) (Solute carrier family 25 member 22)	323	DDX3X	1654	O00571	ATP-dependent RNA helicase DDX3X (EC 3.6.4.13) (CAP-Rf) (DEAD box protein 3, X-chromosomal) (DEAD box, X isoform) (DBX) (Helicase-like protein 2) (HLP2)	662	mito	QE-CEMM	(20|20)	(0|0|7|2|2|0|0|2|0|4)	20	11.76	2.73569	0.0458137	0.00623539	0.4	0.839817	1467/1747	213	6415	1056	10832.5	0.77	0.07	1	3.60933	0.642828	0.696364	1	NA	NA	NA	42	SLC25	53	37	Unknown	Aminoacid
CE04ZA-1	G166	CT-SLC25A22	SLC25A22	79751	Q9H936	Mitochondrial glutamate carrier 1 (GC-1) (Glutamate/H(+) symporter 1) (Solute carrier family 25 member 22)	323	DDX46	9879	Q7L014	Probable ATP-dependent RNA helicase DDX46 (EC 3.6.4.13) (DEAD box protein 46) (PRP5 homolog)	1031	mito	QE-CEMM	(6|5)	(0|0|0|0|0|0|0|0|0|0)	5.5	5.5	5.4562	0.0080896	0.0123596	1	0.201373	352/1747	213	890	1056	10832.5	0.99	0	0.994985	5.44776	1.66665	0.459463	1	NA	NA	NA	19.2	SLC25	53	37	Unknown	Aminoacid
CE04ZA-1	G166	CT-SLC25A22	SLC25A22	79751	Q9H936	Mitochondrial glutamate carrier 1 (GC-1) (Glutamate/H(+) symporter 1) (Solute carrier family 25 member 22)	323	DDX5	1655	P17844	Probable ATP-dependent RNA helicase DDX5 (EC 3.6.4.13) (DEAD box protein 5) (RNA helicase p68)	614	mito	QE-CEMM	(64|76)	(0|0|7|5|8|0|0|6|12|10)	70	14.58	5.47935	0.172883	0.0124113	0.471429	0.838673	1465/1747	213	11280	1056	10832.5	1	0	0.994769	4.99261	1.76117	0.96802	1	NA	NA	NA	53.1	SLC25	53	37	Unknown	Aminoacid
CE04ZA-1	G166	CT-SLC25A22	SLC25A22	79751	Q9H936	Mitochondrial glutamate carrier 1 (GC-1) (Glutamate/H(+) symporter 1) (Solute carrier family 25 member 22)	323	DLST	1743	P36957	Dihydrolipoyllysine-residue succinyltransferase component of 2-oxoglutarate dehydrogenase complex, mitochondrial (EC 2.3.1.61) (2-oxoglutarate dehydrogenase complex component E2) (OGDC-E2) (Dihydrolipoamide succinyltransferase component of 2-oxoglutarate dehydrogenase complex) (E2K)	453	mito	QE-CEMM	(29|29)	(4|0|6|5|8|6|7|7|8|10)	29	4.75	7.59171	0.0970784	0.0171142	1	0.754005	1317/1747	213	3389	1056	10832.5	0.12	0.4	1	3.79176	0.689049	0.517847	1	NA	NA	NA	9.9	SLC25	53	37	Unknown	Aminoacid
CE04ZA-1	G166	CT-SLC25A22	SLC25A22	79751	Q9H936	Mitochondrial glutamate carrier 1 (GC-1) (Glutamate/H(+) symporter 1) (Solute carrier family 25 member 22)	323	EIF3A	8661	Q14152	Eukaryotic translation initiation factor 3 subunit A (eIF3a) (Eukaryotic translation initiation factor 3 subunit 10) (eIF-3-theta) (eIF3 p167) (eIF3 p180) (eIF3 p185)	1382	mito	QE-CEMM	(29|33)	(0|0|0|0|0|0|0|0|0|0)	31	31	4.55621	0.0340155	0.010342	0.967742	0.487414	852/1747	213	5995	1056	10832.5	1	0	0.99709	6.3912	3.85265	0.905878	1	NA	NA	NA	19.2	SLC25	53	37	Unknown	Aminoacid
CE04ZA-1	G166	CT-SLC25A22	SLC25A22	79751	Q9H936	Mitochondrial glutamate carrier 1 (GC-1) (Glutamate/H(+) symporter 1) (Solute carrier family 25 member 22)	323	EIF3B	8662	P55884	Eukaryotic translation initiation factor 3 subunit B (eIF3b) (Eukaryotic translation initiation factor 3 subunit 9) (Prt1 homolog) (hPrt1) (eIF-3-eta) (eIF3 p110) (eIF3 p116)	814	mito	QE-CEMM	(14|18)	(0|0|0|0|0|0|0|0|0|0)	16	16	4.0975	0.029807	0.00931045	1	0.552632	965/1747	213	3437	1056	10832.5	0.95	0.01	0.989376	4.99656	1.82467	0.495655	1	NA	NA	NA	18.1	SLC25	53	37	Unknown	Aminoacid
CE04ZA-1	G166	CT-SLC25A22	SLC25A22	79751	Q9H936	Mitochondrial glutamate carrier 1 (GC-1) (Glutamate/H(+) symporter 1) (Solute carrier family 25 member 22)	323	EIF3CL	728689	B5ME19	Eukaryotic translation initiation factor 3 subunit C-like protein	914	mito	QE-CEMM	(11|22)	(0|0|0|0|0|0|0|0|0|0)	16.5	16.5	8.33604	0.0273754	0.0372041	0.969697	0.242563	424/1747	213	887	1056	10832.5	0.95	0.01	0.92312	5.40851	2.68622	0.62424	1	NA	NA	NA	18.4	SLC25	53	37	Unknown	Aminoacid
CE04ZA-1	G166	CT-SLC25A22	SLC25A22	79751	Q9H936	Mitochondrial glutamate carrier 1 (GC-1) (Glutamate/H(+) symporter 1) (Solute carrier family 25 member 22)	323	EIF3D	8664	O15371	Eukaryotic translation initiation factor 3 subunit D (eIF3d) (Eukaryotic translation initiation factor 3 subunit 7) (eIF-3-zeta) (eIF3 p66)	548	mito	QE-CEMM	(6|8)	(0|0|0|0|0|0|0|0|0|0)	7	7	4.91861	0.0193705	0.0111554	1	0.313501	548/1747	213	1255	1056	10832.5	0.98	0	0.987138	5.53248	1.96986	0.579497	1	NA	NA	NA	10.8	SLC25	53	37	Unknown	Aminoacid
CE04ZA-1	G166	CT-SLC25A22	SLC25A22	79751	Q9H936	Mitochondrial glutamate carrier 1 (GC-1) (Glutamate/H(+) symporter 1) (Solute carrier family 25 member 22)	323	EIF3E	3646	P60228	Eukaryotic translation initiation factor 3 subunit E (eIF3e) (Eukaryotic translation initiation factor 3 subunit 6) (Viral integration site protein INT-6 homolog) (eIF-3 p48)	445	mito	QE-CEMM	(12|17)	(0|0|0|0|0|0|0|0|0|0)	14.5	14.5	5.97543	0.0494118	0.0135198	1	0.342105	598/1747	213	2145	1056	10832.5	0.99	0	0.979869	4.94312	2.27547	0.804378	1	NA	NA	NA	16.3	SLC25	53	37	Unknown	Aminoacid
CE04ZA-1	G166	CT-SLC25A22	SLC25A22	79751	Q9H936	Mitochondrial glutamate carrier 1 (GC-1) (Glutamate/H(+) symporter 1) (Solute carrier family 25 member 22)	323	EIF3F	8665	O00303	Eukaryotic translation initiation factor 3 subunit F (eIF3f) (Deubiquitinating enzyme eIF3f) (EC 3.4.19.12) (Eukaryotic translation initiation factor 3 subunit 5) (eIF-3-epsilon) (eIF3 p47)	357	mito	QE-CEMM	(8|13)	(0|0|0|0|0|0|0|0|0|0)	10.5	10.5	6.38494	0.0446009	0.014433	1	0.375286	656/1747	213	1455	1056	10832.5	0.99	0	0.962413	5.58164	1.66309	0.776339	1	NA	NA	NA	17.8	SLC25	53	37	Unknown	Aminoacid
CE04ZA-1	G166	CT-SLC25A22	SLC25A22	79751	Q9H936	Mitochondrial glutamate carrier 1 (GC-1) (Glutamate/H(+) symporter 1) (Solute carrier family 25 member 22)	323	EIF3G	8666	O75821	Eukaryotic translation initiation factor 3 subunit G (eIF3g) (Eukaryotic translation initiation factor 3 RNA-binding subunit) (eIF-3 RNA-binding subunit) (Eukaryotic translation initiation factor 3 subunit 4) (eIF-3-delta) (eIF3 p42) (eIF3 p44)	320	mito	QE-CEMM	(12|12)	(0|0|0|0|0|0|0|0|0|0)	12	12	7.65472	0.0568662	0.0172538	1	0.318078	556/1747	213	1391	1056	10832.5	1	0	1	6.06369	3.51523	0.972093	1	NA	NA	NA	15.2	SLC25	53	37	Unknown	Aminoacid
CE04ZA-1	G166	CT-SLC25A22	SLC25A22	79751	Q9H936	Mitochondrial glutamate carrier 1 (GC-1) (Glutamate/H(+) symporter 1) (Solute carrier family 25 member 22)	323	EIF3H	8667	O15372	Eukaryotic translation initiation factor 3 subunit H (eIF3h) (Eukaryotic translation initiation factor 3 subunit 3) (eIF-3-gamma) (eIF3 p40 subunit)	352	mito	QE-CEMM	(8|6)	(0|0|0|0|0|0|0|0|0|0)	7	7	6.80491	0.0301563	0.0153677	1	0.223112	390/1747	213	911	1056	10832.5	1	0	0.987138	5.98316	2.20473	0.744607	1	NA	NA	NA	12	SLC25	53	37	Unknown	Aminoacid
CE04ZA-1	G166	CT-SLC25A22	SLC25A22	79751	Q9H936	Mitochondrial glutamate carrier 1 (GC-1) (Glutamate/H(+) symporter 1) (Solute carrier family 25 member 22)	323	EIF3L	51386	Q9Y262	Eukaryotic translation initiation factor 3 subunit L (eIF3l) (Eukaryotic translation initiation factor 3 subunit 6-interacting protein) (Eukaryotic translation initiation factor 3 subunit E-interacting protein)	564	mito	QE-CEMM	(22|22)	(0|0|0|0|0|0|0|0|0|0)	22	22	8.41404	0.0591516	0.0189329	1	0.43135	754/1747	213	2324	1056	10832.5	1	0	1	6.00607	2.22574	0.99317	1	NA	NA	NA	16.3	SLC25	53	37	Unknown	Aminoacid
CE04ZA-1	G166	CT-SLC25A22	SLC25A22	79751	Q9H936	Mitochondrial glutamate carrier 1 (GC-1) (Glutamate/H(+) symporter 1) (Solute carrier family 25 member 22)	323	FAM98B	283742	Q52LJ0	Protein FAM98B	433	mito	QE-CEMM	(8|8)	(0|0|0|0|0|0|0|0|0|0)	8	8	5.53651	0.0280172	0.039604	1	0.154462	270/1747	213	404	1056	10832.5	0.95	0.01	1	4.3063	1.87826	0.594971	1	NA	NA	NA	10.2	SLC25	53	37	Unknown	Aminoacid
CE04ZA-1	G166	CT-SLC25A22	SLC25A22	79751	Q9H936	Mitochondrial glutamate carrier 1 (GC-1) (Glutamate/H(+) symporter 1) (Solute carrier family 25 member 22)	323	FXR1	8087	P51114	RNA-binding protein FXR1 (FMR1 autosomal homolog 1) (hFXR1p)	621	mito	QE-CEMM	(11|8)	(0|0|0|0|0|0|0|0|0|0)	9.5	9.5	5.71705	0.0231982	0.0318792	0.631579	0.163616	286/1747	213	596	1056	10832.5	1	0	0.983708	6.15636	2.54266	0.904773	1	NA	NA	NA	10.5	SLC25	53	37	Unknown	Aminoacid
CE04ZA-1	G166	CT-SLC25A22	SLC25A22	79751	Q9H936	Mitochondrial glutamate carrier 1 (GC-1) (Glutamate/H(+) symporter 1) (Solute carrier family 25 member 22)	323	FXR2	9513	P51116	RNA-binding protein FXR2 (FXR2P) (FMR1 autosomal homolog 2)	673	mito	QE-CEMM	(7|6)	(0|0|0|0|0|0|0|0|0|0)	6.5	6.5	5.83728	0.0146461	0.0132114	0.461538	0.276888	484/1747	213	984	1056	10832.5	1	0	0.996317	5.82203	1.82844	0.658191	1	NA	NA	NA	11.4	SLC25	53	37	Unknown	Aminoacid
CE04ZA-1	G166	CT-SLC25A22	SLC25A22	79751	Q9H936	Mitochondrial glutamate carrier 1 (GC-1) (Glutamate/H(+) symporter 1) (Solute carrier family 25 member 22)	323	GCN1	10985	Q92616	Stalled ribosome sensor GCN1 (GCN1 eIF-2-alpha kinase activator homolog) (GCN1-like protein 1) (General control of amino-acid synthesis 1-like protein 1) (Translational activator GCN1) (HsGCN1)	2671	mito	QE-CEMM	(77|88)	(0|0|0|0|0|0|0|0|0|0)	82.5	82.5	1.85326	0.0468385	0.00423261	0.981818	0.885584	1547/1747	213	38983	1056	10832.5	1	0	0.99683	4.19538	3.25275	0.700069	1	NA	NA	NA	NA	SLC25	53	37	Unknown	Aminoacid
CE04ZA-1	G166	CT-SLC25A22	SLC25A22	79751	Q9H936	Mitochondrial glutamate carrier 1 (GC-1) (Glutamate/H(+) symporter 1) (Solute carrier family 25 member 22)	323	H1-2	3006	P16403	Histone H1.2 (Histone H1c) (Histone H1d) (Histone H1s-1)	213	mito	QE-CEMM	(32|18)	(0|0|0|0|0|0|0|0|0|0)	25	25	4.71759	0.177985	0.0107043	0.24	0.680778	1189/1747	213	4671	1056	10832.5	0.83	0.04	0.944938	4.45635	1.21334	0.672045	1	NA	NA	NA	NA	SLC25	53	37	Unknown	Aminoacid
CE04ZA-1	G166	CT-SLC25A22	SLC25A22	79751	Q9H936	Mitochondrial glutamate carrier 1 (GC-1) (Glutamate/H(+) symporter 1) (Solute carrier family 25 member 22)	323	H1-4	3008	P10412	Histone H1.4 (Histone H1b) (Histone H1s-4)	219	mito	QE-CEMM	(29|15)	(0|0|0|0|4|4|2|0|2|1)	22	16.92	4.14431	0.152336	0.00941579	0.0909091	0.737986	1289/1747	213	4673	1056	10832.5	0.62	0.12	0.929008	4.3269	0.970167	0.50118	1	NA	NA	NA	NA	SLC25	53	37	Unknown	Aminoacid
CE04ZA-1	G166	CT-SLC25A22	SLC25A22	79751	Q9H936	Mitochondrial glutamate carrier 1 (GC-1) (Glutamate/H(+) symporter 1) (Solute carrier family 25 member 22)	323	H2AC4	8335	P04908	Histone H2A type 1-B/E (Histone H2A.2) (Histone H2A/a) (Histone H2A/m)	130	mito	QE-CEMM	(8|20)	(1|2|2|0|0|0|2|2|2|0)	14	12.73	10.5606	0.163308	0.0236486	0.714286	0.343249	600/1747	213	1184	1056	10832.5	0.96	0.01	0.872697	4.6949	1.5441	0.504299	1	NA	NA	NA	NA	SLC25	53	37	Unknown	Aminoacid
CE04ZA-1	G166	CT-SLC25A22	SLC25A22	79751	Q9H936	Mitochondrial glutamate carrier 1 (GC-1) (Glutamate/H(+) symporter 1) (Solute carrier family 25 member 22)	323	HDGFL2	84717	Q7Z4V5	Hepatoma-derived growth factor-related protein 2 (HDGF-related protein 2) (HRP-2) (Hepatoma-derived growth factor 2) (HDGF-2)	671	mito	QE-CEMM	(10|10)	(0|0|0|0|0|0|0|0|0|0)	10	10	8.17245	0.0225996	0.0930233	1	0.0617849	108/1747	213	215	1056	10832.5	1	0	1	6.86247	3.70482	0.994718	1	NA	NA	NA	NA	SLC25	53	37	Unknown	Aminoacid
CE04ZA-1	G166	CT-SLC25A22	SLC25A22	79751	Q9H936	Mitochondrial glutamate carrier 1 (GC-1) (Glutamate/H(+) symporter 1) (Solute carrier family 25 member 22)	323	HNRNPD	3184	Q14103	Heterogeneous nuclear ribonucleoprotein D0 (hnRNP D0) (AU-rich element RNA-binding protein 1)	355	mito	QE-CEMM	(42|36)	(0|0|4|4|3|0|6|8|4|6)	39	11.14	9.41789	0.166594	0.0211439	0.679487	0.653318	1141/1747	213	3689	1056	10832.5	1	0	0.995835	5.31117	1.04168	0.960666	1	NA	NA	NA	44.6	SLC25	53	37	Unknown	Aminoacid
CE04ZA-1	G166	CT-SLC25A22	SLC25A22	79751	Q9H936	Mitochondrial glutamate carrier 1 (GC-1) (Glutamate/H(+) symporter 1) (Solute carrier family 25 member 22)	323	HNRNPU	3192	Q00839	Heterogeneous nuclear ribonucleoprotein U (hnRNP U) (GRIP120) (Nuclear p120 ribonucleoprotein) (Scaffold-attachment factor A) (SAF-A) (p120) (pp120)	825	mito	QE-CEMM	(154|130)	(8|12|22|16|26|17|17|20|20|25)	142	7.76	5.27359	0.26101	0.0119509	0.964789	0.989703	1729/1747	213	23764	1056	10832.5	1	0	0.994879	6.23495	1.80433	0.971099	1	NA	NA	NA	61.8	SLC25	53	37	Unknown	Aminoacid
CE04ZA-1	G166	CT-SLC25A22	SLC25A22	79751	Q9H936	Mitochondrial glutamate carrier 1 (GC-1) (Glutamate/H(+) symporter 1) (Solute carrier family 25 member 22)	323	HSPE1	3336	P61604	10 kDa heat shock protein, mitochondrial (Hsp10) (10 kDa chaperonin) (Chaperonin 10) (CPN10) (Early-pregnancy factor) (EPF)	102	mito	QE-CEMM	(39|20)	(6|5|4|4|4|6|6|4|4|5)	29.5	6.15	23.8849	0.438576	0.0519366	1	0.356979	624/1747	213	1136	1056	10832.5	1	0	0.926405	6.01174	0.852128	0.865461	1	NA	NA	NA	16.3	SLC25	53	37	Unknown	Aminoacid
CE04ZA-1	G166	CT-SLC25A22	SLC25A22	79751	Q9H936	Mitochondrial glutamate carrier 1 (GC-1) (Glutamate/H(+) symporter 1) (Solute carrier family 25 member 22)	323	ILF3	3609	Q12906	Interleukin enhancer-binding factor 3 (Double-stranded RNA-binding protein 76) (DRBP76) (M-phase phosphoprotein 4) (MPP4) (Nuclear factor associated with dsRNA) (NFAR) (Nuclear factor of activated T-cells 90 kDa) (NF-AT-90) (Translational control protein 80) (TCP80)	894	mito	QE-CEMM	(54|61)	(4|4|13|11|10|11|16|11|18|18)	57.5	4.96	2.55908	0.0975334	0.00583519	0.973913	0.982838	1717/1747	213	19708	1056	10832.5	0.99	0	0.997372	4.50292	0.956573	0.735187	1	NA	NA	NA	29.7	SLC25	53	37	Unknown	Aminoacid
CE04ZA-1	G166	CT-SLC25A22	SLC25A22	79751	Q9H936	Mitochondrial glutamate carrier 1 (GC-1) (Glutamate/H(+) symporter 1) (Solute carrier family 25 member 22)	323	KHDRBS1	10657	Q07666	KH domain-containing, RNA-binding, signal transduction-associated protein 1 (GAP-associated tyrosine phosphoprotein p62) (Src-associated in mitosis 68 kDa protein) (Sam68) (p21 Ras GTPase-activating protein-associated p62) (p68)	443	mito	QE-CEMM	(22|18)	(0|2|0|2|2|0|2|3|3|3)	20	11.76	5.92794	0.0684619	0.0134138	0.925	0.759725	1327/1747	213	2982	1056	10832.5	0.83	0.04	0.993123	4.04856	0.882283	0.651092	1	NA	NA	NA	23.3	SLC25	53	37	Unknown	Aminoacid
CE04ZA-1	G166	CT-SLC25A22	SLC25A22	79751	Q9H936	Mitochondrial glutamate carrier 1 (GC-1) (Glutamate/H(+) symporter 1) (Solute carrier family 25 member 22)	323	KMT2B	9757	Q9UMN6	Histone-lysine N-methyltransferase 2B (Lysine N-methyltransferase 2B) (EC 2.1.1.364) (Myeloid/lymphoid or mixed-lineage leukemia protein 4) (Trithorax homolog 2) (WW domain-binding protein 7) (WBP-7)	2715	mito	QE-CEMM	(3|4)	(0|0|0|0|0|0|0|0|0|0)	3.5	3.5	3.5	0.00195488	1	1	0.00228833	4/1747	213	7	1056	10832.5	1	0	0.988699	7.07243	2.89093	0.578966	1	NA	NA	NA	NA	SLC25	53	37	Unknown	Aminoacid
CE04ZA-1	G166	CT-SLC25A22	SLC25A22	79751	Q9H936	Mitochondrial glutamate carrier 1 (GC-1) (Glutamate/H(+) symporter 1) (Solute carrier family 25 member 22)	323	LBR	3930	Q14739	Delta(14)-sterol reductase LBR (Delta-14-SR) (EC 1.3.1.70) (3-beta-hydroxysterol Delta (14)-reductase) (C-14 sterol reductase) (C14SR) (Integral nuclear envelope inner membrane protein) (LMN2R) (Lamin-B receptor) (Sterol C14-reductase)	615	mito	QE-CEMM	(44|31)	(0|0|2|3|4|2|2|2|6|10)	37.5	12.1	7.83985	0.0924654	0.0176637	1	0.798627	1395/1747	213	4246	1056	10832.5	1	0	0.97879	5.47487	1.24645	0.983048	1	NA	NA	NA	8.7	SLC25	53	37	Unknown	Aminoacid
CE04ZA-1	G166	CT-SLC25A22	SLC25A22	79751	Q9H936	Mitochondrial glutamate carrier 1 (GC-1) (Glutamate/H(+) symporter 1) (Solute carrier family 25 member 22)	323	LNPK	80856	Q9C0E8	Endoplasmic reticulum junction formation protein lunapark (ER junction formation factor lunapark)	428	mito	QE-CEMM	(16|14)	(0|0|0|0|0|0|0|0|0|2)	15	12.5	2.24704	0.053146	0.00512733	1	0.763158	1333/1747	213	5851	1056	10832.5	0.99	0	0.996995	5.38166	1.26095	0.61119	1	NA	NA	NA	NA	SLC25	53	37	Unknown	Aminoacid
CE04ZA-1	G166	CT-SLC25A22	SLC25A22	79751	Q9H936	Mitochondrial glutamate carrier 1 (GC-1) (Glutamate/H(+) symporter 1) (Solute carrier family 25 member 22)	323	LRRC59	55379	Q96AG4	Leucine-rich repeat-containing protein 59 (Ribosome-binding protein p34) (p34) [Cleaved into: Leucine-rich repeat-containing protein 59, N-terminally processed]	307	mito	QE-CEMM	(54|38)	(7|8|5|0|3|6|6|4|6|6)	46	9.02	6.28026	0.227218	0.0141997	1	0.939359	1641/1747	213	6479	1056	10832.5	1	0	0.978542	5.57199	1.13185	0.977289	1	NA	NA	NA	12.5	SLC25	53	37	Unknown	Aminoacid
CE04ZA-1	G166	CT-SLC25A22	SLC25A22	79751	Q9H936	Mitochondrial glutamate carrier 1 (GC-1) (Glutamate/H(+) symporter 1) (Solute carrier family 25 member 22)	323	LUC7L2	51631	Q9Y383	Putative RNA-binding protein Luc7-like 2	392	mito	QE-CEMM	(18|18)	(0|0|0|0|0|0|0|0|0|0)	18	18	7.90332	0.0696321	0.0178042	0.638889	0.544622	951/1747	213	2022	1056	10832.5	1	0	1	5.89475	2.40083	0.988729	1	NA	NA	NA	32.1	SLC25	53	37	Unknown	Aminoacid
CE04ZA-1	G166	CT-SLC25A22	SLC25A22	79751	Q9H936	Mitochondrial glutamate carrier 1 (GC-1) (Glutamate/H(+) symporter 1) (Solute carrier family 25 member 22)	323	LUC7L3	51747	O95232	Luc7-like protein 3 (Cisplatin resistance-associated-overexpressed protein) (Luc7A) (Okadaic acid-inducible phosphoprotein OA48-18) (cAMP regulatory element-associated protein 1) (CRE-associated protein 1) (CREAP-1)	432	mito	QE-CEMM	(12|15)	(0|0|0|0|0|0|0|0|0|0)	13.5	13.5	8.47516	0.0473885	0.0496324	1	0.228833	400/1747	213	544	1056	10832.5	1	0	0.991703	6.04699	2.12669	0.987322	1	NA	NA	NA	23	SLC25	53	37	Unknown	Aminoacid
CE04ZA-1	G166	CT-SLC25A22	SLC25A22	79751	Q9H936	Mitochondrial glutamate carrier 1 (GC-1) (Glutamate/H(+) symporter 1) (Solute carrier family 25 member 22)	323	MEN1	4221	O00255	Menin	615	mito	QE-CEMM	(3|6)	(0|0|0|0|0|0|0|0|0|0)	4.5	4.5	4.36	0.0110958	0.243243	1	0.0160183	28/1747	213	37	1056	10832.5	0.99	0	0.934068	6.45368	2.4653	0.732963	1	NA	NA	NA	0.3	SLC25	53	37	Unknown	Aminoacid
CE04ZA-1	G166	CT-SLC25A22	SLC25A22	79751	Q9H936	Mitochondrial glutamate carrier 1 (GC-1) (Glutamate/H(+) symporter 1) (Solute carrier family 25 member 22)	323	MRPL12	6182	P52815	Large ribosomal subunit protein bL12m (39S ribosomal protein L12, mitochondrial) (L12mt) (MRP-L12) (5c5-2)	198	mito	QE-CEMM	(24|16)	(4|5|6|4|6|6|6|8|6|6)	20	3.51	4.99857	0.153175	0.0113347	1	0.963387	1683/1747	213	3529	1056	10832.5	0.86	0.04	0.972359	5.28451	0.459066	0.486931	1	NA	NA	NA	18.1	SLC25	53	37	Unknown	Aminoacid
CE04ZA-1	G166	CT-SLC25A22	SLC25A22	79751	Q9H936	Mitochondrial glutamate carrier 1 (GC-1) (Glutamate/H(+) symporter 1) (Solute carrier family 25 member 22)	323	MTOR	2475	P42345	Serine/threonine-protein kinase mTOR (EC 2.7.11.1) (FK506-binding protein 12-rapamycin complex-associated protein 1) (FKBP12-rapamycin complex-associated protein) (Mammalian target of rapamycin) (mTOR) (Mechanistic target of rapamycin) (Rapamycin and FKBP12 target 1) (Rapamycin target protein 1)	2549	mito	QE-CEMM	(7|8)	(0|0|0|0|0|0|0|0|0|0)	7.5	7.5	2.74099	0.00446184	0.0062474	1	0.29405	514/1747	213	2401	1056	10832.5	1	0	0.99718	6.52764	2.50731	0.458453	1	NA	NA	NA	2.3	SLC25	53	37	Unknown	Aminoacid
CE04ZA-1	G166	CT-SLC25A22	SLC25A22	79751	Q9H936	Mitochondrial glutamate carrier 1 (GC-1) (Glutamate/H(+) symporter 1) (Solute carrier family 25 member 22)	323	NCL	4691	P19338	Nucleolin (Protein C23)	710	mito	QE-CEMM	(46|38)	(0|0|8|8|14|10|6|8|4|5)	42	6.67	1.7327	0.0897044	0.00395834	1	0.983982	1719/1747	213	21221	1056	10832.5	0.97	0.01	0.993601	4.45786	0.854506	0.480642	1	NA	NA	NA	56.9	SLC25	53	37	Unknown	Aminoacid
CE04ZA-1	G166	CT-SLC25A22	SLC25A22	79751	Q9H936	Mitochondrial glutamate carrier 1 (GC-1) (Glutamate/H(+) symporter 1) (Solute carrier family 25 member 22)	323	NCOA5	57727	Q9HCD5	Nuclear receptor coactivator 5 (NCoA-5) (Coactivator independent of AF-2) (CIA)	579	mito	QE-CEMM	(8|7)	(0|0|0|0|0|0|0|0|0|0)	7.5	7.5	7.44875	0.0196429	0.714286	1	0.00572082	10/1747	213	21	1056	10832.5	1	0	0.99718	6.95115	3.38148	0.978064	1	NA	NA	NA	4.7	SLC25	53	37	Unknown	Aminoacid
CE04ZA-1	G166	CT-SLC25A22	SLC25A22	79751	Q9H936	Mitochondrial glutamate carrier 1 (GC-1) (Glutamate/H(+) symporter 1) (Solute carrier family 25 member 22)	323	NONO	4841	Q15233	Non-POU domain-containing octamer-binding protein (NonO protein) (54 kDa nuclear RNA- and DNA-binding protein) (p54(nrb)) (p54nrb) (55 kDa nuclear protein) (NMT55) (DNA-binding p52/p100 complex, 52 kDa subunit)	471	mito	QE-CEMM	(178|162)	(0|0|2|2|6|4|4|8|6|9)	170	41.46	20.3935	0.547332	0.0446839	0.947059	0.735698	1285/1747	213	7609	1056	10832.5	1	0	0.998411	5.58262	3.96621	0.998563	1	NA	NA	NA	44.3	SLC25	53	37	Unknown	Aminoacid
CE04ZA-1	G166	CT-SLC25A22	SLC25A22	79751	Q9H936	Mitochondrial glutamate carrier 1 (GC-1) (Glutamate/H(+) symporter 1) (Solute carrier family 25 member 22)	323	NUDT21	11051	O43809	Cleavage and polyadenylation specificity factor subunit 5 (Cleavage and polyadenylation specificity factor 25 kDa subunit) (CPSF 25 kDa subunit) (Cleavage factor Im complex 25 kDa subunit) (CFIm25) (Nucleoside diphosphate-linked moiety X motif 21) (Nudix motif 21) (Nudix hydrolase 21) (Pre-mRNA cleavage factor Im 68 kDa subunit)	227	mito	QE-CEMM	(20|26)	(0|0|0|0|0|0|0|0|0|0)	23	23	19.2476	0.153647	0.0422794	1	0.359268	628/1747	213	1088	1056	10832.5	1	0	0.988212	6.37428	2.73842	0.992479	1	NA	NA	NA	20.7	SLC25	53	37	Unknown	Aminoacid
CE04ZA-1	G166	CT-SLC25A22	SLC25A22	79751	Q9H936	Mitochondrial glutamate carrier 1 (GC-1) (Glutamate/H(+) symporter 1) (Solute carrier family 25 member 22)	323	PRPF40A	55660	O75400	Pre-mRNA-processing factor 40 homolog A (Fas ligand-associated factor 1) (Formin-binding protein 11) (Formin-binding protein 3) (Huntingtin yeast partner A) (Huntingtin-interacting protein 10) (HIP-10) (Huntingtin-interacting protein A) (Renal carcinoma antigen NY-REN-6)	957	mito	QE-CEMM	(6|6)	(0|0|0|0|0|0|0|0|0|0)	6	6	3.93383	0.00950741	0.00894188	1	0.29405	514/1747	213	1342	1056	10832.5	1	0	1	6.97562	3.27867	0.758437	1	NA	NA	NA	9.9	SLC25	53	37	Unknown	Aminoacid
CE04ZA-1	G166	CT-SLC25A22	SLC25A22	79751	Q9H936	Mitochondrial glutamate carrier 1 (GC-1) (Glutamate/H(+) symporter 1) (Solute carrier family 25 member 22)	323	PRPF8	10594	Q6P2Q9	Pre-mRNA-processing-splicing factor 8 (220 kDa U5 snRNP-specific protein) (PRP8 homolog) (Splicing factor Prp8) (p220)	2335	mito	QE-CEMM	(24|34)	(0|0|0|2|3|0|5|4|0|0)	29	20.71	2.85966	0.0188336	0.00651612	1	0.778032	1359/1747	213	8901	1056	10832.5	0.81	0.05	0.979177	3.37164	1.1825	0.598163	1	NA	NA	NA	28	SLC25	53	37	Unknown	Aminoacid
CE04ZA-1	G166	CT-SLC25A22	SLC25A22	79751	Q9H936	Mitochondrial glutamate carrier 1 (GC-1) (Glutamate/H(+) symporter 1) (Solute carrier family 25 member 22)	323	PRRC2A	7916	P48634	Protein PRRC2A (HLA-B-associated transcript 2) (Large proline-rich protein BAT2) (Proline-rich and coiled-coil-containing protein 2A) (Protein G2)	2157	mito	QE-CEMM	(8|4)	(0|0|0|0|0|0|0|0|0|0)	6	6	5.42739	0.00421817	0.0122951	1	0.23913	418/1747	213	976	1056	10832.5	0.99	0	0.930586	6.61935	2.27699	0.512938	1	NA	NA	NA	11.1	SLC25	53	37	Unknown	Aminoacid
CE04ZA-1	G166	CT-SLC25A22	SLC25A22	79751	Q9H936	Mitochondrial glutamate carrier 1 (GC-1) (Glutamate/H(+) symporter 1) (Solute carrier family 25 member 22)	323	PSPC1	55269	Q8WXF1	Paraspeckle component 1 (Paraspeckle protein 1)	523	mito	QE-CEMM	(8|8)	(0|0|0|0|0|0|0|0|0|0)	8	8	5.3538	0.0231959	0.0357942	0.75	0.122426	214/1747	213	447	1056	10832.5	0.89	0.03	1	3.54141	1.39363	0.413069	1	NA	NA	NA	12.2	SLC25	53	37	Unknown	Aminoacid
CE04ZA-1	G166	CT-SLC25A22	SLC25A22	79751	Q9H936	Mitochondrial glutamate carrier 1 (GC-1) (Glutamate/H(+) symporter 1) (Solute carrier family 25 member 22)	323	RBM15	64783	Q96T37	RNA-binding protein 15 (One-twenty two protein 1) (RNA-binding motif protein 15)	977	mito	QE-CEMM	(5|6)	(0|0|0|0|0|0|0|0|0|0)	5.5	5.5	5.48741	0.00853672	0.846154	1	0.00343249	6/1747	213	13	1056	10832.5	1	0	0.994985	6.95759	3.10594	0.934395	1	NA	NA	NA	6.4	SLC25	53	37	Unknown	Aminoacid
CE04ZA-1	G166	CT-SLC25A22	SLC25A22	79751	Q9H936	Mitochondrial glutamate carrier 1 (GC-1) (Glutamate/H(+) symporter 1) (Solute carrier family 25 member 22)	323	RBM25	58517	P49756	RNA-binding protein 25 (Arg/Glu/Asp-rich protein of 120 kDa) (RED120) (Protein S164) (RNA-binding motif protein 25) (RNA-binding region-containing protein 7)	843	mito	QE-CEMM	(12|12)	(0|0|0|0|0|0|0|0|0|0)	12	12	3.2507	0.0215862	0.00740055	0.958333	0.65103	1137/1747	213	3243	1056	10832.5	0.99	0	1	5.22498	1.78517	0.826523	1	NA	NA	NA	11.1	SLC25	53	37	Unknown	Aminoacid
CE04ZA-1	G166	CT-SLC25A22	SLC25A22	79751	Q9H936	Mitochondrial glutamate carrier 1 (GC-1) (Glutamate/H(+) symporter 1) (Solute carrier family 25 member 22)	323	RBM26	64062	Q5T8P6	RNA-binding protein 26 (CTCL tumor antigen se70-2) (RNA-binding motif protein 26)	1007	mito	QE-CEMM	(8|8)	(0|0|0|0|0|0|0|0|0|0)	8	8	5.09569	0.0120471	0.0311891	0.875	0.207094	362/1747	213	513	1056	10832.5	0.95	0.01	1	4.83535	1.7043	0.555922	1	NA	NA	NA	1.5	SLC25	53	37	Unknown	Aminoacid
CE04ZA-1	G166	CT-SLC25A22	SLC25A22	79751	Q9H936	Mitochondrial glutamate carrier 1 (GC-1) (Glutamate/H(+) symporter 1) (Solute carrier family 25 member 22)	323	RPL22	6146	P35268	Large ribosomal subunit protein eL22 (60S ribosomal protein L22) (EBER-associated protein) (EAP) (Epstein-Barr virus small RNA-associated protein) (Heparin-binding protein HBp15)	128	mito	QE-CEMM	(10|12)	(0|0|0|0|2|2|2|0|2|2)	11	11	2.91019	0.130318	0.0066305	1	0.89016	1555/1747	213	3318	1056	10832.5	0.99	0	0.994539	5.05994	0.583353	0.640706	1	NA	NA	NA	38.8	SLC25	53	37	Unknown	Aminoacid
CE04ZA-1	G166	CT-SLC25A22	SLC25A22	79751	Q9H936	Mitochondrial glutamate carrier 1 (GC-1) (Glutamate/H(+) symporter 1) (Solute carrier family 25 member 22)	323	RPL23A	6147	P62750	Large ribosomal subunit protein uL23 (60S ribosomal protein L23a)	156	mito	QE-CEMM	(32|22)	(2|3|2|2|2|3|2|0|2|4)	27	12.27	3.61715	0.262459	0.00822795	1	0.970252	1695/1747	213	6563	1056	10832.5	1	0	0.976021	5.86844	0.897592	0.92559	1	NA	NA	NA	51.3	SLC25	53	37	Unknown	Aminoacid
CE04ZA-1	G166	CT-SLC25A22	SLC25A22	79751	Q9H936	Mitochondrial glutamate carrier 1 (GC-1) (Glutamate/H(+) symporter 1) (Solute carrier family 25 member 22)	323	SAFB	6294	Q15424	Scaffold attachment factor B1 (SAF-B) (SAF-B1) (HSP27 estrogen response element-TATA box-binding protein) (HSP27 ERE-TATA-binding protein)	915	mito	QE-CEMM	(19|19)	(0|0|0|0|0|0|0|0|0|0)	19	19	14.2337	0.0314888	0.115152	0.605263	0.0640732	112/1747	213	330	1056	10832.5	0.99	0	1	4.24971	1.82887	0.976595	1	NA	NA	NA	10.8	SLC25	53	37	Unknown	Aminoacid
CE04ZA-1	G166	CT-SLC25A22	SLC25A22	79751	Q9H936	Mitochondrial glutamate carrier 1 (GC-1) (Glutamate/H(+) symporter 1) (Solute carrier family 25 member 22)	323	SAFB2	9667	Q14151	Scaffold attachment factor B2 (SAF-B2)	953	mito	QE-CEMM	(8|10)	(0|0|0|0|0|0|0|0|0|0)	9	9	8.42965	0.014321	0.233766	0.222222	0.0251716	44/1747	213	77	1056	10832.5	1	0	0.991992	6.50453	2.79207	0.964259	1	NA	NA	NA	10.2	SLC25	53	37	Unknown	Aminoacid
CE04ZA-1	G166	CT-SLC25A22	SLC25A22	79751	Q9H936	Mitochondrial glutamate carrier 1 (GC-1) (Glutamate/H(+) symporter 1) (Solute carrier family 25 member 22)	323	SCAF11	9169	Q99590	Protein SCAF11 (CTD-associated SR protein 11) (Renal carcinoma antigen NY-REN-40) (SC35-interacting protein 1) (SR-related and CTD-associated factor 11) (SRSF2-interacting protein) (Serine/arginine-rich splicing factor 2-interacting protein) (Splicing factor, arginine/serine-rich 2-interacting protein) (Splicing regulatory protein 129) (SRrp129)	1463	mito	QE-CEMM	(5|5)	(0|0|0|0|0|0|0|0|0|0)	5	5	4.80706	0.00518261	0.222222	1	0.020595	36/1747	213	45	1056	10832.5	1	0	1	6.65292	2.4248	0.956776	1	NA	NA	NA	6.4	SLC25	53	37	Unknown	Aminoacid
CE04ZA-1	G166	CT-SLC25A22	SLC25A22	79751	Q9H936	Mitochondrial glutamate carrier 1 (GC-1) (Glutamate/H(+) symporter 1) (Solute carrier family 25 member 22)	323	SERBP1	26135	Q8NC51	SERPINE1 mRNA-binding protein 1 (PAI1 RNA-binding protein 1) (PAI-RBP1) (Plasminogen activator inhibitor 1 RNA-binding protein)	408	mito	QE-CEMM	(62|56)	(0|0|0|0|0|0|0|0|0|0)	59	59	7.18046	0.219288	0.0162021	0.957627	0.870709	1521/1747	213	7283	1056	10832.5	0.98	0	0.998165	4.56769	2.64392	0.977938	1	NA	NA	NA	31.5	SLC25	53	37	Unknown	Aminoacid
CE04ZA-1	G166	CT-SLC25A22	SLC25A22	79751	Q9H936	Mitochondrial glutamate carrier 1 (GC-1) (Glutamate/H(+) symporter 1) (Solute carrier family 25 member 22)	323	SF1	7536	Q15637	Splicing factor 1 (Mammalian branch point-binding protein) (BBP) (mBBP) (Transcription factor ZFM1) (Zinc finger gene in MEN1 locus) (Zinc finger protein 162)	639	mito	QE-CEMM	(18|16)	(0|0|0|0|0|0|0|4|0|2)	17	10.62	8.22185	0.0403433	0.0185084	1	0.503432	879/1747	213	1837	1056	10832.5	0.81	0.05	0.997643	3.36924	0.888225	0.589638	1	NA	NA	NA	8.7	SLC25	53	37	Unknown	Aminoacid
CE04ZA-1	G166	CT-SLC25A22	SLC25A22	79751	Q9H936	Mitochondrial glutamate carrier 1 (GC-1) (Glutamate/H(+) symporter 1) (Solute carrier family 25 member 22)	323	SF3B4	10262	Q15427	Splicing factor 3B subunit 4 (Pre-mRNA-splicing factor SF3b 49 kDa subunit) (Spliceosome-associated protein 49) (SAP 49)	424	mito	QE-CEMM	(4|6)	(0|0|0|0|0|0|0|0|0|0)	5	5	3.51897	0.0178825	0.0265252	1	0.173913	304/1747	213	377	1056	10832.5	1	0	0.976021	6.02014	1.51229	0.728019	1	NA	NA	NA	17.2	SLC25	53	37	Unknown	Aminoacid
CE04ZA-1	G166	CT-SLC25A22	SLC25A22	79751	Q9H936	Mitochondrial glutamate carrier 1 (GC-1) (Glutamate/H(+) symporter 1) (Solute carrier family 25 member 22)	323	SFPQ	6421	P23246	Splicing factor, proline- and glutamine-rich (100 kDa DNA-pairing protein) (hPOMp100) (DNA-binding p52/p100 complex, 100 kDa subunit) (Polypyrimidine tract-binding protein-associated-splicing factor) (PSF) (PTB-associated-splicing factor)	707	mito	QE-CEMM	(126|88)	(0|0|0|0|4|0|2|0|0|0)	107	66.88	28.7266	0.229502	0.061814	0.934579	0.480549	840/1747	213	3462	1056	10832.5	1	0	0.977347	6.30658	4.69531	0.998571	1	NA	NA	NA	38.8	SLC25	53	37	Unknown	Aminoacid
CE04ZA-1	G166	CT-SLC25A22	SLC25A22	79751	Q9H936	Mitochondrial glutamate carrier 1 (GC-1) (Glutamate/H(+) symporter 1) (Solute carrier family 25 member 22)	323	SNRPA1	6627	P09661	U2 small nuclear ribonucleoprotein A' (U2 snRNP A')	255	mito	QE-CEMM	(14|18)	(0|0|0|0|2|1|0|0|0|0)	16	12.31	6.42949	0.0951487	0.0145322	1	0.629291	1099/1747	213	2202	1056	10832.5	1	0	0.989376	6.04069	1.38145	0.945199	1	NA	NA	NA	19	SLC25	53	37	Unknown	Aminoacid
CE04ZA-1	G166	CT-SLC25A22	SLC25A22	79751	Q9H936	Mitochondrial glutamate carrier 1 (GC-1) (Glutamate/H(+) symporter 1) (Solute carrier family 25 member 22)	323	SNRPB	6628	P14678	Small nuclear ribonucleoprotein-associated proteins B and B' (snRNP-B) (Sm protein B/B') (Sm-B/B') (SmB/B')	240	mito	QE-CEMM	(19|14)	(0|0|0|0|3|2|0|3|0|5)	16.5	12.69	3.89813	0.104255	0.00886144	1	0.815789	1425/1747	213	3724	1056	10832.5	0.86	0.04	0.984343	3.85127	0.866504	0.609663	1	NA	NA	NA	36.4	SLC25	53	37	Unknown	Aminoacid
CE04ZA-1	G166	CT-SLC25A22	SLC25A22	79751	Q9H936	Mitochondrial glutamate carrier 1 (GC-1) (Glutamate/H(+) symporter 1) (Solute carrier family 25 member 22)	323	SRRT	51593	Q9BXP5	Serrate RNA effector molecule homolog (Arsenite-resistance protein 2)	876	mito	QE-CEMM	(16|12)	(0|0|0|0|0|0|0|0|0|0)	14	14	7.20236	0.0242352	0.0329025	1	0.145309	254/1747	213	851	1056	10832.5	0.98	0.01	0.986233	5.19601	3.01015	0.473165	1	NA	NA	NA	13.4	SLC25	53	37	Unknown	Aminoacid
CE04ZA-1	G166	CT-SLC25A22	SLC25A22	79751	Q9H936	Mitochondrial glutamate carrier 1 (GC-1) (Glutamate/H(+) symporter 1) (Solute carrier family 25 member 22)	323	SRSF1	6426	Q07955	Serine/arginine-rich splicing factor 1 (Alternative-splicing factor 1) (ASF-1) (Splicing factor, arginine/serine-rich 1) (pre-mRNA-splicing factor SF2, P33 subunit)	248	mito	QE-CEMM	(20|16)	(0|0|0|0|0|0|0|0|0|0)	18	18	10.2992	0.110064	0.0230769	1	0.343249	600/1747	213	1560	1056	10832.5	0.96	0.01	0.991553	4.36048	1.39113	0.75196	1	NA	NA	NA	27.7	SLC25	53	37	Unknown	Aminoacid
CE04ZA-1	G166	CT-SLC25A22	SLC25A22	79751	Q9H936	Mitochondrial glutamate carrier 1 (GC-1) (Glutamate/H(+) symporter 1) (Solute carrier family 25 member 22)	323	SRSF2	6427	Q01130	Serine/arginine-rich splicing factor 2 (Protein PR264) (Splicing component, 35 kDa) (Splicing factor SC35) (SC-35) (Splicing factor, arginine/serine-rich 2)	221	mito	QE-CEMM	(46|28)	(0|0|0|0|0|0|0|0|0|0)	37	37	19.8426	0.253882	0.089372	1	0.196796	344/1747	213	828	1056	10832.5	1	0	0.958042	6.82093	5.5093	0.998914	1	NA	NA	NA	27.4	SLC25	53	37	Unknown	Aminoacid
CE04ZA-1	G166	CT-SLC25A22	SLC25A22	79751	Q9H936	Mitochondrial glutamate carrier 1 (GC-1) (Glutamate/H(+) symporter 1) (Solute carrier family 25 member 22)	323	SRSF3	6428	P84103	Serine/arginine-rich splicing factor 3 (Pre-mRNA-splicing factor SRP20) (Splicing factor, arginine/serine-rich 3)	164	mito	QE-CEMM	(22|13)	(0|2|1|2|1|2|2|2|4|4)	17.5	8.75	4.70552	0.161814	0.0106772	1	0.831808	1453/1747	213	3278	1056	10832.5	0.79	0.06	0.954434	4.63544	0.735284	0.55938	1	NA	NA	NA	39.4	SLC25	53	37	Unknown	Aminoacid
CE04ZA-1	G166	CT-SLC25A22	SLC25A22	79751	Q9H936	Mitochondrial glutamate carrier 1 (GC-1) (Glutamate/H(+) symporter 1) (Solute carrier family 25 member 22)	323	SRSF4	6429	Q08170	Serine/arginine-rich splicing factor 4 (Pre-mRNA-splicing factor SRP75) (SRP001LB) (Splicing factor, arginine/serine-rich 4)	494	mito	QE-CEMM	(22|16)	(0|0|0|0|0|0|0|0|0|0)	19	19	10.8288	0.0583243	0.0545977	0.210526	0.176201	308/1747	213	696	1056	10832.5	1	0	0.982859	6.7733	3.35568	0.98805	1	NA	NA	NA	23.3	SLC25	53	37	Unknown	Aminoacid
CE04ZA-1	G166	CT-SLC25A22	SLC25A22	79751	Q9H936	Mitochondrial glutamate carrier 1 (GC-1) (Glutamate/H(+) symporter 1) (Solute carrier family 25 member 22)	323	SRSF6	6431	Q13247	Serine/arginine-rich splicing factor 6 (Pre-mRNA-splicing factor SRP55) (Splicing factor, arginine/serine-rich 6)	344	mito	QE-CEMM	(22|20)	(0|0|0|0|0|0|0|0|0|0)	21	21	15.3495	0.0925729	0.0340081	0.285714	0.232265	406/1747	213	1235	1056	10832.5	1	0	0.998439	6.99396	5.99257	0.976103	1	NA	NA	NA	24.5	SLC25	53	37	Unknown	Aminoacid
CE04ZA-1	G166	CT-SLC25A22	SLC25A22	79751	Q9H936	Mitochondrial glutamate carrier 1 (GC-1) (Glutamate/H(+) symporter 1) (Solute carrier family 25 member 22)	323	SRSF7	6432	Q16629	Serine/arginine-rich splicing factor 7 (Splicing factor 9G8) (Splicing factor, arginine/serine-rich 7)	238	mito	QE-CEMM	(16|12)	(0|0|0|0|0|0|0|0|0|0)	14	14	11.159	0.0892019	0.0249554	0.964286	0.378719	662/1747	213	1122	1056	10832.5	0.99	0	0.986233	5.60994	1.48285	0.875785	1	NA	NA	NA	37.9	SLC25	53	37	Unknown	Aminoacid
CE04ZA-1	G166	CT-SLC25A22	SLC25A22	79751	Q9H936	Mitochondrial glutamate carrier 1 (GC-1) (Glutamate/H(+) symporter 1) (Solute carrier family 25 member 22)	323	SUB1	10923	P53999	Activated RNA polymerase II transcriptional coactivator p15 (Positive cofactor 4) (PC4) (SUB1 homolog) (p14)	127	mito	QE-CEMM	(14|16)	(2|0|0|2|2|1|0|0|0|0)	15	8.82	7.58701	0.179106	0.0340136	1	0.257437	450/1747	213	882	1056	10832.5	0.99	0	0.996995	4.3153	0.766231	0.814341	1	NA	NA	NA	32.7	SLC25	53	37	Unknown	Aminoacid
CE04ZA-1	G166	CT-SLC25A22	SLC25A22	79751	Q9H936	Mitochondrial glutamate carrier 1 (GC-1) (Glutamate/H(+) symporter 1) (Solute carrier family 25 member 22)	323	TAF15	8148	Q92804	TATA-binding protein-associated factor 2N (68 kDa TATA-binding protein-associated factor) (TAF(II)68) (TAFII68) (RNA-binding protein 56)	592	mito	QE-CEMM	(20|26)	(0|0|0|0|0|0|0|0|0|0)	23	23	15.7425	0.0589154	0.102679	0.73913	0.0606407	106/1747	213	448	1056	10832.5	0.98	0.01	0.988212	4.71065	1.99307	0.791947	1	NA	NA	NA	31.8	SLC25	53	37	Unknown	Aminoacid
CE04ZA-1	G166	CT-SLC25A22	SLC25A22	79751	Q9H936	Mitochondrial glutamate carrier 1 (GC-1) (Glutamate/H(+) symporter 1) (Solute carrier family 25 member 22)	323	TJP1	7082	Q07157	Tight junction protein ZO-1 (Tight junction protein 1) (Zona occludens protein 1) (Zonula occludens protein 1)	1748	mito	QE-CEMM	(9|14)	(0|0|0|0|0|0|0|0|0|0)	11.5	11.5	9.60536	0.00997653	0.117949	1	0.0480549	84/1747	213	195	1056	10832.5	0.82	0.05	0.968461	3.83635	1.42879	0.47898	1	NA	NA	NA	4.1	SLC25	53	37	Unknown	Aminoacid
CE04ZA-1	G166	CT-SLC25A22	SLC25A22	79751	Q9H936	Mitochondrial glutamate carrier 1 (GC-1) (Glutamate/H(+) symporter 1) (Solute carrier family 25 member 22)	323	TJP2	9414	Q9UDY2	Tight junction protein ZO-2 (Tight junction protein 2) (Zona occludens protein 2) (Zonula occludens protein 2)	1190	mito	QE-CEMM	(8|10)	(0|0|0|0|0|0|0|0|0|0)	9	9	6.96362	0.0114688	0.0659341	1	0.0858124	150/1747	213	273	1056	10832.5	0.97	0.01	0.991992	5.03798	1.7099	0.513729	1	NA	NA	NA	4.1	SLC25	53	37	Unknown	Aminoacid
CE04ZA-1	G166	CT-SLC25A22	SLC25A22	79751	Q9H936	Mitochondrial glutamate carrier 1 (GC-1) (Glutamate/H(+) symporter 1) (Solute carrier family 25 member 22)	323	TRA2B	6434	P62995	Transformer-2 protein homolog beta (TRA-2 beta) (TRA2-beta) (hTRA2-beta) (Splicing factor, arginine/serine-rich 10) (Transformer-2 protein homolog B)	288	mito	QE-CEMM	(4|6)	(0|0|0|0|2|0|0|0|0|0)	5	4.17	4.38191	0.0263269	0.075188	0.7	0.0755149	132/1747	213	133	1056	10832.5	0.98	0	0.976021	5.51487	1.13422	0.600793	1	NA	NA	NA	15.5	SLC25	53	37	Unknown	Aminoacid
CE04ZA-1	G166	CT-SLC25A22	SLC25A22	79751	Q9H936	Mitochondrial glutamate carrier 1 (GC-1) (Glutamate/H(+) symporter 1) (Solute carrier family 25 member 22)	323	U2AF2	11338	P26368	Splicing factor U2AF 65 kDa subunit (U2 auxiliary factor 65 kDa subunit) (hU2AF(65)) (hU2AF65) (U2 snRNP auxiliary factor large subunit)	475	mito	QE-CEMM	(14|11)	(0|0|0|0|0|0|0|0|0|0)	12.5	12.5	7.92151	0.0399061	0.0178444	1	0.354691	620/1747	213	1401	1056	10832.5	0.89	0.03	0.990375	3.27292	1.20152	0.467961	1	NA	NA	NA	25.1	SLC25	53	37	Unknown	Aminoacid
CE04ZA-1	G166	CT-SLC25A22	SLC25A22	79751	Q9H936	Mitochondrial glutamate carrier 1 (GC-1) (Glutamate/H(+) symporter 1) (Solute carrier family 25 member 22)	323	UBAP2L	9898	Q14157	Ubiquitin-associated protein 2-like (Protein NICE-4) (RNA polymerase II degradation factor UBAP2L)	1087	mito	QE-CEMM	(12|12)	(0|0|0|0|0|0|0|0|0|0)	12	12	6.20273	0.0167407	0.0140269	1	0.480549	840/1747	213	1711	1056	10832.5	0.95	0.01	1	3.13421	1.24107	0.726512	1	NA	NA	NA	21.3	SLC25	53	37	Unknown	Aminoacid
CE04ZA-1	G166	CT-SLC25A22	SLC25A22	79751	Q9H936	Mitochondrial glutamate carrier 1 (GC-1) (Glutamate/H(+) symporter 1) (Solute carrier family 25 member 22)	323	WBP11	51729	Q9Y2W2	WW domain-binding protein 11 (WBP-11) (Npw38-binding protein) (NpwBP) (SH3 domain-binding protein SNP70) (Splicing factor that interacts with PQBP-1 and PP1)	641	mito	QE-CEMM	(4|6)	(0|0|0|0|0|0|0|0|0|0)	5	5	4.10546	0.0118286	0.05	1	0.0514874	90/1747	213	200	1056	10832.5	0.99	0	0.976021	4.38844	2.07459	0.579997	1	NA	NA	NA	4.4	SLC25	53	37	Unknown	Aminoacid
CE04ZA-1	G166	CT-SLC25A22	SLC25A22	79751	Q9H936	Mitochondrial glutamate carrier 1 (GC-1) (Glutamate/H(+) symporter 1) (Solute carrier family 25 member 22)	323	WTAP	9589	Q15007	Pre-mRNA-splicing regulator WTAP (Female-lethal(2)D homolog) (hFL(2)D) (WT1-associated protein) (Wilms tumor 1-associating protein)	396	mito	QE-CEMM	(4|4)	(0|0|0|0|0|0|0|0|0|0)	4	4	3.85841	0.0153175	0.2	1	0.020595	36/1747	213	40	1056	10832.5	1	0	1	7.07243	3.09054	0.949725	1	NA	NA	NA	6.7	SLC25	53	37	Unknown	Aminoacid
CE028C-4	G431	CT-SLC25A23	SLC25A23	79085	Q9BV35	Mitochondrial adenyl nucleotide antiporter SLC25A23 (Mitochondrial ATP-Mg/Pi carrier protein 2) (Short calcium-binding mitochondrial carrier protein 3) (SCaMC-3) (Solute carrier family 25 member 23)	468	MID1IP1	58526	Q9NPA3	Mid1-interacting protein 1 (Gastrulation-specific G12-like protein) (Mid1-interacting G12-like protein) (Protein STRAIT11499) (Spot 14-related protein) (S14R) (Spot 14-R)	183	mito	QE-MUW	(4|4)	(0|0|0|0|0|0|0|0|0|0)	4	4	2.92863	0.0273151	0.00667223	1	0.374142	654/1747	374.5	1199	1884	13307.5	0.98	0	1	4.78084	1.87312	0.512523	1	NA	NA	NA	NA	SLC25	53	37	Mitochondria	Nucleoside/Nucleotide
CE06E8-P	G391	CT-SLC25A24	SLC25A24	29957	Q6NUK1	Mitochondrial adenyl nucleotide antiporter SLC25A24 (Mitochondrial ATP-Mg/Pi carrier protein 1) (Mitochondrial Ca(2+)-dependent solute carrier protein 1) (Short calcium-binding mitochondrial carrier protein 1) (SCaMC-1) (Solute carrier family 25 member 24)	477	HSD17B11	51170	Q8NBQ5	Estradiol 17-beta-dehydrogenase 11 (EC 1.1.1.62) (17-beta-hydroxysteroid dehydrogenase 11) (17-beta-HSD 11) (17bHSD11) (17betaHSD11) (17-beta-hydroxysteroid dehydrogenase XI) (17-beta-HSD XI) (17betaHSDXI) (Cutaneous T-cell lymphoma-associated antigen HD-CL-03) (CTCL-associated antigen HD-CL-03) (Dehydrogenase/reductase SDR family member 8) (Retinal short-chain dehydrogenase/reductase 2) (retSDR2…	300	mito	QE-MUW	(15|12)	(0|0|0|0|0|0|0|0|0|0)	13.5	13.5	12.3138	0.0320852	0.0274669	1	0.393593	688/1747	669	983	1626	11800.5	0.95	0	0.991703	5.04246	0.991641	0.915339	1	NA	NA	NA	NA	SLC25	53	37	Mitochondria	Nucleoside/Nucleotide
CE05XM-F	G040	NT-SLC25A25	SLC25A25	114789	Q6KCM7	Mitochondrial adenyl nucleotide antiporter SLC25A25 (Mitochondrial ATP-Mg/Pi carrier protein 3) (Mitochondrial Ca(2+)-dependent solute carrier protein 3) (Short calcium-binding mitochondrial carrier protein 2) (SCaMC-2) (Solute carrier family 25 member 25)	469	ACP6	51205	Q9NPH0	Lysophosphatidic acid phosphatase type 6 (EC 3.1.3.2) (Acid phosphatase 6, lysophosphatidic) (Acid phosphatase-like protein 1) (PACPL1)	428	mito	QE-MUW	(6|8)	(0|0|0|0|0|0|0|0|0|0)	7	7	6.53533	0.0138333	0.184211	1	0.0366133	64/1747	554.5	76	1331	11084	1	0	0.987138	7.00098	3.60373	0.989132	1	NA	NA	NA	NA	SLC25	53	37	Mitochondria	Nucleoside/Nucleotide
CE05XM-F	G040	NT-SLC25A25	SLC25A25	114789	Q6KCM7	Mitochondrial adenyl nucleotide antiporter SLC25A25 (Mitochondrial ATP-Mg/Pi carrier protein 3) (Mitochondrial Ca(2+)-dependent solute carrier protein 3) (Short calcium-binding mitochondrial carrier protein 2) (SCaMC-2) (Solute carrier family 25 member 25)	469	ADAM9	8754	Q13443	Disintegrin and metalloproteinase domain-containing protein 9 (ADAM 9) (EC 3.4.24.-) (Cellular disintegrin-related protein) (Meltrin-gamma) (Metalloprotease/disintegrin/cysteine-rich protein 9) (Myeloma cell metalloproteinase)	819	mito	QE-MUW	(42|41)	(0|0|0|0|0|0|0|0|0|0)	41.5	41.5	24.8544	0.0428584	0.0539311	1	0.483982	846/1747	554.5	1539	1331	11084	1	0	0.999898	6.81382	4.35165	0.999575	1	NA	NA	NA	0.9	SLC25	53	37	Mitochondria	Nucleoside/Nucleotide
CE05XM-F	G040	NT-SLC25A25	SLC25A25	114789	Q6KCM7	Mitochondrial adenyl nucleotide antiporter SLC25A25 (Mitochondrial ATP-Mg/Pi carrier protein 3) (Mitochondrial Ca(2+)-dependent solute carrier protein 3) (Short calcium-binding mitochondrial carrier protein 2) (SCaMC-2) (Solute carrier family 25 member 25)	469	ADCK2	90956	Q7Z695	Uncharacterized aarF domain-containing protein kinase 2 (EC 2.7.11.-)	626	mito	QE-MUW	(10|13)	(0|0|0|0|0|0|0|0|0|0)	11.5	11.5	7.67253	0.015538	0.0502183	1	0.148741	260/1747	554.5	458	1331	11084	1	0	0.988699	3.37338	2.61581	0.974266	1	NA	NA	NA	NA	SLC25	53	37	Mitochondria	Nucleoside/Nucleotide
CE05XM-F	G040	NT-SLC25A25	SLC25A25	114789	Q6KCM7	Mitochondrial adenyl nucleotide antiporter SLC25A25 (Mitochondrial ATP-Mg/Pi carrier protein 3) (Mitochondrial Ca(2+)-dependent solute carrier protein 3) (Short calcium-binding mitochondrial carrier protein 2) (SCaMC-2) (Solute carrier family 25 member 25)	469	AK2	204	P54819	Adenylate kinase 2, mitochondrial (AK 2) (EC 2.7.4.3) (ATP-AMP transphosphorylase 2) (ATP:AMP phosphotransferase) (Adenylate monophosphate kinase) [Cleaved into: Adenylate kinase 2, mitochondrial, N-terminally processed]	239	mito	QE-MUW	(13|16)	(0|0|0|0|2|0|0|0|0|0)	14.5	12.08	9.26979	0.0513147	0.0556622	1	0.177346	310/1747	554.5	521	1331	11084	1	0	0.992774	6.47118	2.55212	0.993458	1	NA	NA	NA	4.7	SLC25	53	37	Mitochondria	Nucleoside/Nucleotide
CE05XM-F	G040	NT-SLC25A25	SLC25A25	114789	Q6KCM7	Mitochondrial adenyl nucleotide antiporter SLC25A25 (Mitochondrial ATP-Mg/Pi carrier protein 3) (Mitochondrial Ca(2+)-dependent solute carrier protein 3) (Short calcium-binding mitochondrial carrier protein 2) (SCaMC-2) (Solute carrier family 25 member 25)	469	AKAP12	9590	Q02952	A-kinase anchor protein 12 (AKAP-12) (A-kinase anchor protein 250 kDa) (AKAP 250) (Gravin) (Myasthenia gravis autoantigen)	1782	mito	QE-MUW	(48|52)	(0|0|0|0|0|0|0|0|0|0)	50	50	13.8589	0.023732	0.0308071	1	0.449657	786/1747	554.5	3246	1331	11084	1	0	0.998868	6.96068	7.0386	0.997812	1	NA	NA	NA	3.2	SLC25	53	37	Mitochondria	Nucleoside/Nucleotide
CE05XM-F	G040	NT-SLC25A25	SLC25A25	114789	Q6KCM7	Mitochondrial adenyl nucleotide antiporter SLC25A25 (Mitochondrial ATP-Mg/Pi carrier protein 3) (Mitochondrial Ca(2+)-dependent solute carrier protein 3) (Short calcium-binding mitochondrial carrier protein 2) (SCaMC-2) (Solute carrier family 25 member 25)	469	ATP23	91419	Q9Y6H3	Mitochondrial inner membrane protease ATP23 homolog (EC 3.4.24.-) (Ku70-binding protein 3) (XRCC6-binding protein 1)	246	mito	QE-MUW	(10|10)	(0|2|2|0|0|0|0|0|2|0)	10	6.25	5.78633	0.0343824	0.0305344	1	0.302059	528/1747	554.5	655	1331	11084	1	0	1	4.7026	0.810449	0.968676	1	NA	NA	NA	NA	SLC25	53	37	Mitochondria	Nucleoside/Nucleotide
CE05XM-F	G040	NT-SLC25A25	SLC25A25	114789	Q6KCM7	Mitochondrial adenyl nucleotide antiporter SLC25A25 (Mitochondrial ATP-Mg/Pi carrier protein 3) (Mitochondrial Ca(2+)-dependent solute carrier protein 3) (Short calcium-binding mitochondrial carrier protein 2) (SCaMC-2) (Solute carrier family 25 member 25)	469	CCDC51	79714	Q96ER9	Mitochondrial potassium channel (MITOK) (Coiled-coil domain-containing protein 51)	411	mito	QE-MUW	(10|12)	(0|0|0|0|0|0|0|0|0|0)	11	11	9.68889	0.0226372	0.157143	1	0.0514874	90/1747	554.5	140	1331	11084	0.94	0.02	0.994539	4.70533	1.24247	0.745105	1	NA	NA	NA	NA	SLC25	53	37	Mitochondria	Nucleoside/Nucleotide
CE05XM-F	G040	NT-SLC25A25	SLC25A25	114789	Q6KCM7	Mitochondrial adenyl nucleotide antiporter SLC25A25 (Mitochondrial ATP-Mg/Pi carrier protein 3) (Mitochondrial Ca(2+)-dependent solute carrier protein 3) (Short calcium-binding mitochondrial carrier protein 2) (SCaMC-2) (Solute carrier family 25 member 25)	469	CDKN2A	1029	P42771	Cyclin-dependent kinase inhibitor 2A (Cyclin-dependent kinase 4 inhibitor A) (CDK4I) (Multiple tumor suppressor 1) (MTS-1) (p16-INK4a) (p16-INK4) (p16INK4A)	156	mito	QE-MUW	(4|3)	(0|0|0|0|0|0|0|0|0|0)	3.5	3.5	2.54971	0.0189764	0.0210843	1	0.197941	346/1747	554.5	332	1331	11084	0.99	0	0.988699	7.07243	2.89093	0.609725	1	NA	NA	NA	2.6	SLC25	53	37	Mitochondria	Nucleoside/Nucleotide
CE05XM-F	G040	NT-SLC25A25	SLC25A25	114789	Q6KCM7	Mitochondrial adenyl nucleotide antiporter SLC25A25 (Mitochondrial ATP-Mg/Pi carrier protein 3) (Mitochondrial Ca(2+)-dependent solute carrier protein 3) (Short calcium-binding mitochondrial carrier protein 2) (SCaMC-2) (Solute carrier family 25 member 25)	469	CHCHD4	131474	Q8N4Q1	Mitochondrial intermembrane space import and assembly protein 40 (Coiled-coil-helix-coiled-coil-helix domain-containing protein 4)	142	mito	QE-MUW	(14|14)	(0|0|0|0|5|0|0|2|0|0)	14	8.24	5.90614	0.0833894	0.0133652	1	0.633867	1107/1747	554.5	2095	1331	11084	0.9	0.03	1	3.20094	0.652264	0.767069	1	NA	NA	NA	2.3	SLC25	53	37	Mitochondria	Nucleoside/Nucleotide
CE05XM-F	G040	NT-SLC25A25	SLC25A25	114789	Q6KCM7	Mitochondrial adenyl nucleotide antiporter SLC25A25 (Mitochondrial ATP-Mg/Pi carrier protein 3) (Mitochondrial Ca(2+)-dependent solute carrier protein 3) (Short calcium-binding mitochondrial carrier protein 2) (SCaMC-2) (Solute carrier family 25 member 25)	469	CHCHD5	84269	Q9BSY4	Coiled-coil-helix-coiled-coil-helix domain-containing protein 5	110	mito	QE-MUW	(4|6)	(0|0|0|0|0|0|0|0|0|0)	5	5	5	0.0384458	1	1	0.00228833	4/1747	554.5	10	1331	11084	1	0	0.976021	7.07243	3.45533	0.50671	1	NA	NA	NA	NA	SLC25	53	37	Mitochondria	Nucleoside/Nucleotide
CE05XM-F	G040	NT-SLC25A25	SLC25A25	114789	Q6KCM7	Mitochondrial adenyl nucleotide antiporter SLC25A25 (Mitochondrial ATP-Mg/Pi carrier protein 3) (Mitochondrial Ca(2+)-dependent solute carrier protein 3) (Short calcium-binding mitochondrial carrier protein 2) (SCaMC-2) (Solute carrier family 25 member 25)	469	CKMT1A	548596	P12532	Creatine kinase U-type, mitochondrial (EC 2.7.3.2) (Acidic-type mitochondrial creatine kinase) (Mia-CK) (Ubiquitous mitochondrial creatine kinase) (U-MtCK)	417	mito	QE-MUW	(5|8)	(0|0|0|0|0|0|0|0|0|0)	6.5	6.5	5.91649	0.013184	0.131313	1	0.0491991	86/1747	554.5	99	1331	11084	0.94	0.02	0.966619	4.96398	1.03456	0.473126	1	NA	NA	NA	4.1	SLC25	53	37	Mitochondria	Nucleoside/Nucleotide
CE05XM-F	G040	NT-SLC25A25	SLC25A25	114789	Q6KCM7	Mitochondrial adenyl nucleotide antiporter SLC25A25 (Mitochondrial ATP-Mg/Pi carrier protein 3) (Mitochondrial Ca(2+)-dependent solute carrier protein 3) (Short calcium-binding mitochondrial carrier protein 2) (SCaMC-2) (Solute carrier family 25 member 25)	469	CLPB	81570	Q9H078	Mitochondrial disaggregase (EC 3.6.1.-) (Suppressor of potassium transport defect 3) [Cleaved into: Mitochondrial disaggregase, cleaved form]	707	mito	QE-MUW	(68|69)	(15|14|18|16|25|16|12|14|12|11)	68.5	4.48	5.88203	0.0819488	0.0133113	1	0.929062	1623/1747	554.5	10292	1331	11084	0.98	0	0.999962	4.43277	0.938712	0.943754	1	NA	NA	NA	2.3	SLC25	53	37	Mitochondria	Nucleoside/Nucleotide
CE05XM-F	G040	NT-SLC25A25	SLC25A25	114789	Q6KCM7	Mitochondrial adenyl nucleotide antiporter SLC25A25 (Mitochondrial ATP-Mg/Pi carrier protein 3) (Mitochondrial Ca(2+)-dependent solute carrier protein 3) (Short calcium-binding mitochondrial carrier protein 2) (SCaMC-2) (Solute carrier family 25 member 25)	469	COA1	55744	Q9GZY4	Cytochrome c oxidase assembly factor 1 homolog (Mitochondrial translation regulation assembly intermediate of cytochrome c oxidase protein of 15 kDa)	146	mito	QE-MUW	(6|9)	(0|0|0|0|0|0|0|0|0|0)	7.5	7.5	5.14555	0.043449	0.0362319	1	0.176201	308/1747	554.5	414	1331	11084	0.87	0.04	0.974489	3.79887	0.911856	0.425706	1	NA	NA	NA	NA	SLC25	53	37	Mitochondria	Nucleoside/Nucleotide
CE05XM-F	G040	NT-SLC25A25	SLC25A25	114789	Q6KCM7	Mitochondrial adenyl nucleotide antiporter SLC25A25 (Mitochondrial ATP-Mg/Pi carrier protein 3) (Mitochondrial Ca(2+)-dependent solute carrier protein 3) (Short calcium-binding mitochondrial carrier protein 2) (SCaMC-2) (Solute carrier family 25 member 25)	469	COA7	65260	Q96BR5	Cytochrome c oxidase assembly factor 7 (Beta-lactamase hcp-like protein) (Respiratory chain assembly factor 1) (Sel1 repeat-containing protein 1)	231	mito	QE-MUW	(8|12)	(0|0|0|0|0|0|0|0|0|0)	10	10	8.76382	0.036615	0.13986	1	0.0446224	78/1747	554.5	143	1331	11084	1	0	0.973668	5.17992	1.41525	0.961743	1	NA	NA	NA	NA	SLC25	53	37	Mitochondria	Nucleoside/Nucleotide
CE05XM-F	G040	NT-SLC25A25	SLC25A25	114789	Q6KCM7	Mitochondrial adenyl nucleotide antiporter SLC25A25 (Mitochondrial ATP-Mg/Pi carrier protein 3) (Mitochondrial Ca(2+)-dependent solute carrier protein 3) (Short calcium-binding mitochondrial carrier protein 2) (SCaMC-2) (Solute carrier family 25 member 25)	469	COX11	1353	Q9Y6N1	Cytochrome c oxidase assembly protein COX11, mitochondrial	276	mito	QE-MUW	(14|14)	(0|0|0|2|0|0|0|0|0|0)	14	11.67	7.92727	0.0429033	0.0402299	1	0.244851	428/1747	554.5	696	1331	11084	0.97	0	1	4.19804	0.82764	0.970492	1	NA	NA	NA	NA	SLC25	53	37	Mitochondria	Nucleoside/Nucleotide
CE05XM-F	G040	NT-SLC25A25	SLC25A25	114789	Q6KCM7	Mitochondrial adenyl nucleotide antiporter SLC25A25 (Mitochondrial ATP-Mg/Pi carrier protein 3) (Mitochondrial Ca(2+)-dependent solute carrier protein 3) (Short calcium-binding mitochondrial carrier protein 2) (SCaMC-2) (Solute carrier family 25 member 25)	469	CPOX	1371	P36551	Oxygen-dependent coproporphyrinogen-III oxidase, mitochondrial (COX) (Coprogen oxidase) (Coproporphyrinogenase) (EC 1.3.3.3)	454	mito	QE-MUW	(12|14)	(0|0|0|0|2|1|2|2|0|0)	13	7.65	11.2349	0.0242191	0.159509	1	0.0606407	106/1747	554.5	163	1331	11084	0.98	0	0.996038	5.92167	2.1311	0.978132	1	NA	NA	NA	1.7	SLC25	53	37	Mitochondria	Nucleoside/Nucleotide
CE05XM-F	G040	NT-SLC25A25	SLC25A25	114789	Q6KCM7	Mitochondrial adenyl nucleotide antiporter SLC25A25 (Mitochondrial ATP-Mg/Pi carrier protein 3) (Mitochondrial Ca(2+)-dependent solute carrier protein 3) (Short calcium-binding mitochondrial carrier protein 2) (SCaMC-2) (Solute carrier family 25 member 25)	469	DHFR	1719	P00374	Dihydrofolate reductase (EC 1.5.1.3)	187	mito	QE-MUW	(4|6)	(0|0|0|0|0|0|0|0|0|0)	5	5	4.97717	0.0226152	0.714286	0.9	0.00572082	10/1747	554.5	14	1331	11084	1	0	0.976021	7.07243	3.45533	0.96549	1	NA	NA	NA	2.6	SLC25	53	37	Mitochondria	Nucleoside/Nucleotide
CE05XM-F	G040	NT-SLC25A25	SLC25A25	114789	Q6KCM7	Mitochondrial adenyl nucleotide antiporter SLC25A25 (Mitochondrial ATP-Mg/Pi carrier protein 3) (Mitochondrial Ca(2+)-dependent solute carrier protein 3) (Short calcium-binding mitochondrial carrier protein 2) (SCaMC-2) (Solute carrier family 25 member 25)	469	ENDOG	2021	Q14249	Endonuclease G, mitochondrial (Endo G) (EC 3.1.30.-)	297	mito	QE-MUW	(12|14)	(0|0|0|0|0|0|0|0|0|0)	13	13	12.7228	0.0370219	0.577778	1	0.01373	24/1747	554.5	45	1331	11084	1	0	0.996038	7.03154	4.8421	0.999287	1	NA	NA	NA	NA	SLC25	53	37	Mitochondria	Nucleoside/Nucleotide
CE05XM-F	G040	NT-SLC25A25	SLC25A25	114789	Q6KCM7	Mitochondrial adenyl nucleotide antiporter SLC25A25 (Mitochondrial ATP-Mg/Pi carrier protein 3) (Mitochondrial Ca(2+)-dependent solute carrier protein 3) (Short calcium-binding mitochondrial carrier protein 2) (SCaMC-2) (Solute carrier family 25 member 25)	469	EXOG	9941	Q9Y2C4	Nuclease EXOG, mitochondrial (EC 3.1.30.-) (Endonuclease G-like 1) (Endo G-like 1)	368	mito	QE-MUW	(10|11)	(0|0|0|0|0|0|0|0|0|0)	10.5	10.5	8.76172	0.0241331	0.108247	1	0.0640732	112/1747	554.5	194	1331	11084	0.89	0.04	0.998509	4.35073	1.01009	0.649807	1	NA	NA	NA	NA	SLC25	53	37	Mitochondria	Nucleoside/Nucleotide
CE05XM-F	G040	NT-SLC25A25	SLC25A25	114789	Q6KCM7	Mitochondrial adenyl nucleotide antiporter SLC25A25 (Mitochondrial ATP-Mg/Pi carrier protein 3) (Mitochondrial Ca(2+)-dependent solute carrier protein 3) (Short calcium-binding mitochondrial carrier protein 2) (SCaMC-2) (Solute carrier family 25 member 25)	469	EXTL2	2135	Q9UBQ6	Exostosin-like 2 (EC 2.4.1.223) (Alpha-1,4-N-acetylhexosaminyltransferase EXTL2) (Alpha-GalNAcT EXTL2) (EXT-related protein 2) (Glucuronyl-galactosyl-proteoglycan 4-alpha-N-acetylglucosaminyltransferase) [Cleaved into: Processed exostosin-like 2]	330	mito	QE-MUW	(4|4)	(0|0|0|0|0|0|0|0|0|0)	4	4	3.2782	0.0102522	0.04	1	0.083524	146/1747	554.5	200	1331	11084	1	0	1	5.62796	2.18665	0.910275	1	NA	NA	NA	NA	SLC25	53	37	Mitochondria	Nucleoside/Nucleotide
CE05XM-F	G040	NT-SLC25A25	SLC25A25	114789	Q6KCM7	Mitochondrial adenyl nucleotide antiporter SLC25A25 (Mitochondrial ATP-Mg/Pi carrier protein 3) (Mitochondrial Ca(2+)-dependent solute carrier protein 3) (Short calcium-binding mitochondrial carrier protein 2) (SCaMC-2) (Solute carrier family 25 member 25)	469	FAM136A	84908	Q96C01	Protein FAM136A	138	mito	QE-MUW	(8|8)	(0|0|0|0|0|0|0|0|0|0)	8	8	7.50915	0.0490323	0.219178	1	0.0217391	38/1747	554.5	73	1331	11084	0.9	0.03	1	4.13738	1.5947	0.659932	1	NA	NA	NA	0.3	SLC25	53	37	Mitochondria	Nucleoside/Nucleotide
CE05XM-F	G040	NT-SLC25A25	SLC25A25	114789	Q6KCM7	Mitochondrial adenyl nucleotide antiporter SLC25A25 (Mitochondrial ATP-Mg/Pi carrier protein 3) (Mitochondrial Ca(2+)-dependent solute carrier protein 3) (Short calcium-binding mitochondrial carrier protein 2) (SCaMC-2) (Solute carrier family 25 member 25)	469	GINS1	9837	Q14691	DNA replication complex GINS protein PSF1 (GINS complex subunit 1)	196	mito	QE-MUW	(2|2)	(0|0|0|0|0|0|0|0|0|0)	2	2	2	0.00863068	1	1	0.00228833	4/1747	554.5	4	1331	11084	0.92	0.02	1	7.07243	2.18534	0.757835	1	NA	NA	NA	0.9	SLC25	53	37	Mitochondria	Nucleoside/Nucleotide
CE05XM-F	G040	NT-SLC25A25	SLC25A25	114789	Q6KCM7	Mitochondrial adenyl nucleotide antiporter SLC25A25 (Mitochondrial ATP-Mg/Pi carrier protein 3) (Mitochondrial Ca(2+)-dependent solute carrier protein 3) (Short calcium-binding mitochondrial carrier protein 2) (SCaMC-2) (Solute carrier family 25 member 25)	469	GPD2	2820	P43304	Glycerol-3-phosphate dehydrogenase, mitochondrial (GPD-M) (GPDH-M) (EC 1.1.5.3) (mitohondrial glycerophosphate dehydrogenase gene) (mGDH) (mtGPD)	727	mito	QE-MUW	(40|42)	(0|0|2|0|3|0|4|0|0|4)	41	31.54	8.02514	0.0477003	0.0180736	1	0.542334	947/1747	554.5	4537	1331	11084	0	0.77	0.999581	1.58525	1.21256	0.478359	1	NA	NA	NA	0.6	SLC25	53	37	Mitochondria	Nucleoside/Nucleotide
CE05XM-F	G040	NT-SLC25A25	SLC25A25	114789	Q6KCM7	Mitochondrial adenyl nucleotide antiporter SLC25A25 (Mitochondrial ATP-Mg/Pi carrier protein 3) (Mitochondrial Ca(2+)-dependent solute carrier protein 3) (Short calcium-binding mitochondrial carrier protein 2) (SCaMC-2) (Solute carrier family 25 member 25)	469	H3-2	440686	Q5TEC6	Histone H3-7	136	mito	QE-MUW	(7|7)	(0|0|0|0|0|0|0|0|0|0)	7	7	6.35172	0.0435342	0.135922	0.285714	0.0228833	40/1747	554.5	103	1331	11084	1	0	1	5.80816	2.05581	0.96547	1	NA	NA	NA	NA	SLC25	53	37	Mitochondria	Nucleoside/Nucleotide
CE05XM-F	G040	NT-SLC25A25	SLC25A25	114789	Q6KCM7	Mitochondrial adenyl nucleotide antiporter SLC25A25 (Mitochondrial ATP-Mg/Pi carrier protein 3) (Mitochondrial Ca(2+)-dependent solute carrier protein 3) (Short calcium-binding mitochondrial carrier protein 2) (SCaMC-2) (Solute carrier family 25 member 25)	469	HAX1	10456	O00165	HCLS1-associated protein X-1 (HS1-associating protein X-1) (HAX-1) (HS1-binding protein 1) (HSP1BP-1)	279	mito	QE-MUW	(61|70)	(13|11|14|10|17|12|10|8|10|15)	65.5	5.46	4.16783	0.198568	0.00946874	1	0.959954	1677/1747	554.5	13835	1331	11084	1	0	0.996644	4.94276	1.10743	0.947407	1	NA	NA	NA	3.2	SLC25	53	37	Mitochondria	Nucleoside/Nucleotide
CE05XM-F	G040	NT-SLC25A25	SLC25A25	114789	Q6KCM7	Mitochondrial adenyl nucleotide antiporter SLC25A25 (Mitochondrial ATP-Mg/Pi carrier protein 3) (Mitochondrial Ca(2+)-dependent solute carrier protein 3) (Short calcium-binding mitochondrial carrier protein 2) (SCaMC-2) (Solute carrier family 25 member 25)	469	HSPB1	3315	P04792	Heat shock protein beta-1 (HspB1) (28 kDa heat shock protein) (Estrogen-regulated 24 kDa protein) (Heat shock 27 kDa protein) (HSP 27) (Stress-responsive protein 27) (SRP27)	205	mito	QE-MUW	(6|10)	(0|0|2|0|2|0|0|0|0|0)	8	5.71	2.47815	0.0330071	0.00565171	1	0.713959	1247/1747	554.5	2831	1331	11084	0.99	0	0.959687	5.83167	1.46829	0.538786	1	NA	NA	NA	14.6	SLC25	53	37	Mitochondria	Nucleoside/Nucleotide
CE05XM-F	G040	NT-SLC25A25	SLC25A25	114789	Q6KCM7	Mitochondrial adenyl nucleotide antiporter SLC25A25 (Mitochondrial ATP-Mg/Pi carrier protein 3) (Mitochondrial Ca(2+)-dependent solute carrier protein 3) (Short calcium-binding mitochondrial carrier protein 2) (SCaMC-2) (Solute carrier family 25 member 25)	469	LACTB	114294	P83111	Serine beta-lactamase-like protein LACTB, mitochondrial (EC 3.4.-.-)	547	mito	QE-MUW	(12|12)	(0|0|0|0|0|0|0|0|0|0)	12	12	8.36451	0.0185552	0.0595533	1	0.136156	238/1747	554.5	403	1331	11084	0.97	0	1	4.8386	0.85429	0.96548	1	NA	NA	NA	2	SLC25	53	37	Mitochondria	Nucleoside/Nucleotide
CE05XM-F	G040	NT-SLC25A25	SLC25A25	114789	Q6KCM7	Mitochondrial adenyl nucleotide antiporter SLC25A25 (Mitochondrial ATP-Mg/Pi carrier protein 3) (Mitochondrial Ca(2+)-dependent solute carrier protein 3) (Short calcium-binding mitochondrial carrier protein 2) (SCaMC-2) (Solute carrier family 25 member 25)	469	LAGE3	8270	Q14657	EKC/KEOPS complex subunit LAGE3 (L antigen family member 3) (Protein ESO-3) (Protein ITBA2)	143	mito	QE-MUW	(4|6)	(0|0|0|0|0|0|0|0|0|0)	5	5	4.81236	0.0295737	0.227273	1	0.0217391	38/1747	554.5	44	1331	11084	1	0	0.976021	7.07243	3.45533	0.963548	1	NA	NA	NA	0.9	SLC25	53	37	Mitochondria	Nucleoside/Nucleotide
CE05XM-F	G040	NT-SLC25A25	SLC25A25	114789	Q6KCM7	Mitochondrial adenyl nucleotide antiporter SLC25A25 (Mitochondrial ATP-Mg/Pi carrier protein 3) (Mitochondrial Ca(2+)-dependent solute carrier protein 3) (Short calcium-binding mitochondrial carrier protein 2) (SCaMC-2) (Solute carrier family 25 member 25)	469	LRR1	122769	Q96L50	Leucine-rich repeat protein 1 (4-1BB-mediated-signaling molecule) (4-1BBlrr) (LRR-repeat protein 1) (LRR-1) (Peptidylprolyl isomerase-like 5)	414	mito	QE-MUW	(4|5)	(0|0|0|0|0|0|0|0|0|0)	4.5	4.5	4.5	0.00919356	1	1	0.00228833	4/1747	554.5	9	1331	11084	1	0	0.992774	7.07243	3.27801	0.607633	1	NA	NA	NA	NA	SLC25	53	37	Mitochondria	Nucleoside/Nucleotide
CE05XM-F	G040	NT-SLC25A25	SLC25A25	114789	Q6KCM7	Mitochondrial adenyl nucleotide antiporter SLC25A25 (Mitochondrial ATP-Mg/Pi carrier protein 3) (Mitochondrial Ca(2+)-dependent solute carrier protein 3) (Short calcium-binding mitochondrial carrier protein 2) (SCaMC-2) (Solute carrier family 25 member 25)	469	MACROH2A1	9555	O75367	Core histone macro-H2A.1 (Histone macroH2A1) (mH2A1) (Histone H2A.y) (H2A/y) (Medulloblastoma antigen MU-MB-50.205)	372	mito	QE-MUW	(12|8)	(0|0|0|0|0|0|0|0|0|0)	10	10	6.95375	0.0227367	0.0497512	0.9	0.121281	212/1747	554.5	402	1331	11084	0.81	0.05	0.973668	3.68885	0.988379	0.465228	1	NA	NA	NA	NA	SLC25	53	37	Mitochondria	Nucleoside/Nucleotide
CE05XM-F	G040	NT-SLC25A25	SLC25A25	114789	Q6KCM7	Mitochondrial adenyl nucleotide antiporter SLC25A25 (Mitochondrial ATP-Mg/Pi carrier protein 3) (Mitochondrial Ca(2+)-dependent solute carrier protein 3) (Short calcium-binding mitochondrial carrier protein 2) (SCaMC-2) (Solute carrier family 25 member 25)	469	MICU1	10367	Q9BPX6	Calcium uptake protein 1, mitochondrial (Atopy-related autoantigen CALC) (ara CALC) (Calcium-binding atopy-related autoantigen 1) (allergen Hom s 4)	476	mito	QE-MUW	(16|16)	(0|0|0|0|0|0|0|0|0|0)	16	16	5.84255	0.0284305	0.0132231	1	0.569794	995/1747	554.5	2420	1331	11084	0.14	0.47	1	2.77722	0.768042	0.657387	1	NA	NA	NA	0.3	SLC25	53	37	Mitochondria	Nucleoside/Nucleotide
CE05XM-F	G040	NT-SLC25A25	SLC25A25	114789	Q6KCM7	Mitochondrial adenyl nucleotide antiporter SLC25A25 (Mitochondrial ATP-Mg/Pi carrier protein 3) (Mitochondrial Ca(2+)-dependent solute carrier protein 3) (Short calcium-binding mitochondrial carrier protein 2) (SCaMC-2) (Solute carrier family 25 member 25)	469	MLF1	4291	P58340	Myeloid leukemia factor 1 (Myelodysplasia-myeloid leukemia factor 1)	268	mito	QE-MUW	(4|3)	(0|0|0|0|0|0|0|0|0|0)	3.5	3.5	3.36865	0.011046	0.170732	1	0.0148741	26/1747	554.5	41	1331	11084	0.99	0	0.988699	7.07243	2.89093	0.707322	1	NA	NA	NA	NA	SLC25	53	37	Mitochondria	Nucleoside/Nucleotide
CE05XM-F	G040	NT-SLC25A25	SLC25A25	114789	Q6KCM7	Mitochondrial adenyl nucleotide antiporter SLC25A25 (Mitochondrial ATP-Mg/Pi carrier protein 3) (Mitochondrial Ca(2+)-dependent solute carrier protein 3) (Short calcium-binding mitochondrial carrier protein 2) (SCaMC-2) (Solute carrier family 25 member 25)	469	MLF2	8079	Q15773	Myeloid leukemia factor 2 (Myelodysplasia-myeloid leukemia factor 2)	248	mito	QE-MUW	(22|24)	(0|0|0|0|0|0|0|0|0|0)	23	23	14.4184	0.0784418	0.0320111	1	0.518307	905/1747	554.5	1437	1331	11084	1	0	0.998693	7.03373	6.32604	0.997157	1	NA	NA	NA	2.6	SLC25	53	37	Mitochondria	Nucleoside/Nucleotide
CE05XM-F	G040	NT-SLC25A25	SLC25A25	114789	Q6KCM7	Mitochondrial adenyl nucleotide antiporter SLC25A25 (Mitochondrial ATP-Mg/Pi carrier protein 3) (Mitochondrial Ca(2+)-dependent solute carrier protein 3) (Short calcium-binding mitochondrial carrier protein 2) (SCaMC-2) (Solute carrier family 25 member 25)	469	MUL1	79594	Q969V5	Mitochondrial ubiquitin ligase activator of NFKB 1 (EC 2.3.2.27) (E3 SUMO-protein ligase MUL1) (E3 ubiquitin-protein ligase MUL1) (Growth inhibition and death E3 ligase) (Mitochondrial-anchored protein ligase) (Protein Hades) (Putative NF-kappa-B-activating protein 266) (RING finger protein 218) (RING-type E3 ubiquitin transferase NFKB 1)	352	mito	QE-MUW	(19|20)	(0|0|0|0|0|0|0|0|0|0)	19.5	19.5	11.735	0.0468558	0.0262097	1	0.331808	580/1747	554.5	1488	1331	11084	1	0	0.999549	2.26588	1.61829	0.958658	1	NA	NA	NA	0.3	SLC25	53	37	Mitochondria	Nucleoside/Nucleotide
CE05XM-F	G040	NT-SLC25A25	SLC25A25	114789	Q6KCM7	Mitochondrial adenyl nucleotide antiporter SLC25A25 (Mitochondrial ATP-Mg/Pi carrier protein 3) (Mitochondrial Ca(2+)-dependent solute carrier protein 3) (Short calcium-binding mitochondrial carrier protein 2) (SCaMC-2) (Solute carrier family 25 member 25)	469	NDUFA13	51079	Q9P0J0	NADH dehydrogenase [ubiquinone] 1 alpha subcomplex subunit 13 (Cell death regulatory protein GRIM-19) (Complex I-B16.6) (CI-B16.6) (Gene associated with retinoic and interferon-induced mortality 19 protein) (GRIM-19) (Gene associated with retinoic and IFN-induced mortality 19 protein) (NADH-ubiquinone oxidoreductase B16.6 subunit)	144	mito	QE-MUW	(22|24)	(0|0|4|0|4|0|3|0|0|0)	23	20.91	5.05444	0.135094	0.0114599	0.934783	0.715103	1249/1747	554.5	4014	1331	11084	0.22	0.42	0.998693	2.56493	0.743015	0.557998	1	NA	NA	NA	1.7	SLC25	53	37	Mitochondria	Nucleoside/Nucleotide
CE05XM-F	G040	NT-SLC25A25	SLC25A25	114789	Q6KCM7	Mitochondrial adenyl nucleotide antiporter SLC25A25 (Mitochondrial ATP-Mg/Pi carrier protein 3) (Mitochondrial Ca(2+)-dependent solute carrier protein 3) (Short calcium-binding mitochondrial carrier protein 2) (SCaMC-2) (Solute carrier family 25 member 25)	469	NDUFB7	4713	P17568	NADH dehydrogenase [ubiquinone] 1 beta subcomplex subunit 7 (Cell adhesion protein SQM1) (Complex I-B18) (CI-B18) (NADH-ubiquinone oxidoreductase B18 subunit)	137	mito	QE-MUW	(12|14)	(0|0|0|0|0|0|0|0|0|0)	13	13	6.7718	0.0802591	0.031401	1	0.291762	510/1747	554.5	828	1331	11084	0.87	0.04	0.996038	3.23231	0.944757	0.703366	1	NA	NA	NA	NA	SLC25	53	37	Mitochondria	Nucleoside/Nucleotide
CE05XM-F	G040	NT-SLC25A25	SLC25A25	114789	Q6KCM7	Mitochondrial adenyl nucleotide antiporter SLC25A25 (Mitochondrial ATP-Mg/Pi carrier protein 3) (Mitochondrial Ca(2+)-dependent solute carrier protein 3) (Short calcium-binding mitochondrial carrier protein 2) (SCaMC-2) (Solute carrier family 25 member 25)	469	NUDT16L1	84309	Q9BRJ7	Tudor-interacting repair regulator protein (NUDT16-like protein 1) (Protein syndesmos)	211	mito	QE-MUW	(6|6)	(0|0|0|0|0|0|0|0|0|0)	6	6	6	0.0240514	1	1	0.00228833	4/1747	554.5	12	1331	11084	1	0	1	7.07243	3.78512	0.710332	1	NA	NA	NA	0.6	SLC25	53	37	Mitochondria	Nucleoside/Nucleotide
CE05XM-F	G040	NT-SLC25A25	SLC25A25	114789	Q6KCM7	Mitochondrial adenyl nucleotide antiporter SLC25A25 (Mitochondrial ATP-Mg/Pi carrier protein 3) (Mitochondrial Ca(2+)-dependent solute carrier protein 3) (Short calcium-binding mitochondrial carrier protein 2) (SCaMC-2) (Solute carrier family 25 member 25)	469	OMA1	115209	Q96E52	Metalloendopeptidase OMA1, mitochondrial (EC 3.4.24.-) (Metalloprotease-related protein 1) (MPRP-1) (Overlapping with the m-AAA protease 1 homolog)	524	mito	QE-MUW	(13|14)	(0|0|0|0|0|0|0|0|0|0)	13.5	13.5	5.17906	0.0217908	0.0117391	1	0.494279	864/1747	554.5	2300	1331	11084	0.75	0.06	0.99908	3.21669	1.02804	0.515796	1	NA	NA	NA	NA	SLC25	53	37	Mitochondria	Nucleoside/Nucleotide
CE05XM-F	G040	NT-SLC25A25	SLC25A25	114789	Q6KCM7	Mitochondrial adenyl nucleotide antiporter SLC25A25 (Mitochondrial ATP-Mg/Pi carrier protein 3) (Mitochondrial Ca(2+)-dependent solute carrier protein 3) (Short calcium-binding mitochondrial carrier protein 2) (SCaMC-2) (Solute carrier family 25 member 25)	469	OPA1	4976	O60313	Dynamin-like 120 kDa protein, mitochondrial (EC 3.6.5.5) (Optic atrophy protein 1) [Cleaved into: Dynamin-like 120 kDa protein, form S1]	960	mito	QE-MUW	(34|36)	(0|0|0|0|0|0|0|0|0|6)	35	21.88	7.86193	0.0308367	0.0177126	0.971429	0.503432	879/1747	554.5	3952	1331	11084	0.09	0.52	0.999428	2.54635	1.10448	0.531756	1	NA	NA	NA	0.9	SLC25	53	37	Mitochondria	Nucleoside/Nucleotide
CE05XM-F	G040	NT-SLC25A25	SLC25A25	114789	Q6KCM7	Mitochondrial adenyl nucleotide antiporter SLC25A25 (Mitochondrial ATP-Mg/Pi carrier protein 3) (Mitochondrial Ca(2+)-dependent solute carrier protein 3) (Short calcium-binding mitochondrial carrier protein 2) (SCaMC-2) (Solute carrier family 25 member 25)	469	OXSM	54995	Q9NWU1	3-oxoacyl-[acyl-carrier-protein] synthase, mitochondrial (EC 2.3.1.41) (Beta-ketoacyl-ACP synthase)	459	mito	QE-MUW	(2|2)	(0|0|0|0|0|0|0|0|0|0)	2	2	2	0.00368543	1	1	0.00228833	4/1747	554.5	4	1331	11084	0.92	0.02	1	7.07243	2.18534	0.775145	1	NA	NA	NA	NA	SLC25	53	37	Mitochondria	Nucleoside/Nucleotide
CE05XM-F	G040	NT-SLC25A25	SLC25A25	114789	Q6KCM7	Mitochondrial adenyl nucleotide antiporter SLC25A25 (Mitochondrial ATP-Mg/Pi carrier protein 3) (Mitochondrial Ca(2+)-dependent solute carrier protein 3) (Short calcium-binding mitochondrial carrier protein 2) (SCaMC-2) (Solute carrier family 25 member 25)	469	PGS1	9489	Q32NB8	CDP-diacylglycerol--glycerol-3-phosphate 3-phosphatidyltransferase, mitochondrial (EC 2.7.8.5) (Phosphatidylglycerophosphate synthase 1) (PGP synthase 1)	556	mito	QE-MUW	(3|4)	(0|0|0|0|2|0|0|0|0|0)	3.5	2.92	3.321	0.00532433	0.12963	1	0.0263158	46/1747	554.5	54	1331	11084	0.99	0	0.988699	5.98304	1.36771	0.572207	1	NA	NA	NA	NA	SLC25	53	37	Mitochondria	Nucleoside/Nucleotide
CE05XM-F	G040	NT-SLC25A25	SLC25A25	114789	Q6KCM7	Mitochondrial adenyl nucleotide antiporter SLC25A25 (Mitochondrial ATP-Mg/Pi carrier protein 3) (Mitochondrial Ca(2+)-dependent solute carrier protein 3) (Short calcium-binding mitochondrial carrier protein 2) (SCaMC-2) (Solute carrier family 25 member 25)	469	POMZP3	22932	Q6PJE2	POM121 and ZP3 fusion protein (POM-ZP3)	187	mito	QE-MUW	(6|7)	(0|0|0|0|0|0|0|0|0|0)	6.5	6.5	6.5	0.0293997	1	0.538462	0.00228833	4/1747	554.5	13	1331	11084	1	0	0.996317	7.07243	3.93968	0.63384	1	NA	NA	NA	0.6	SLC25	53	37	Mitochondria	Nucleoside/Nucleotide
CE05XM-F	G040	NT-SLC25A25	SLC25A25	114789	Q6KCM7	Mitochondrial adenyl nucleotide antiporter SLC25A25 (Mitochondrial ATP-Mg/Pi carrier protein 3) (Mitochondrial Ca(2+)-dependent solute carrier protein 3) (Short calcium-binding mitochondrial carrier protein 2) (SCaMC-2) (Solute carrier family 25 member 25)	469	PRELID1	27166	Q9Y255	PRELI domain-containing protein 1, mitochondrial (25 kDa protein of relevant evolutionary and lymphoid interest) (Px19-like protein)	219	mito	QE-MUW	(6|8)	(0|0|0|0|0|0|0|0|0|0)	7	7	6.82774	0.0270349	0.388889	1	0.0148741	26/1747	554.5	36	1331	11084	1	0	0.987138	7.00098	3.60373	0.989426	1	NA	NA	NA	NA	SLC25	53	37	Mitochondria	Nucleoside/Nucleotide
CE05XM-F	G040	NT-SLC25A25	SLC25A25	114789	Q6KCM7	Mitochondrial adenyl nucleotide antiporter SLC25A25 (Mitochondrial ATP-Mg/Pi carrier protein 3) (Mitochondrial Ca(2+)-dependent solute carrier protein 3) (Short calcium-binding mitochondrial carrier protein 2) (SCaMC-2) (Solute carrier family 25 member 25)	469	PUSL1	126789	Q8N0Z8	tRNA pseudouridine synthase-like 1 (EC 5.4.99.-) (tRNA pseudouridylate synthase-like 1) (tRNA-uridine isomerase-like 1)	303	mito	QE-MUW	(5|8)	(0|0|0|0|0|2|0|2|0|0)	6.5	4.64	6.25607	0.0181444	0.276596	1	0.020595	36/1747	554.5	47	1331	11084	1	0	0.966619	5.84604	1.48592	0.914646	1	NA	NA	NA	0.9	SLC25	53	37	Mitochondria	Nucleoside/Nucleotide
CE05XM-F	G040	NT-SLC25A25	SLC25A25	114789	Q6KCM7	Mitochondrial adenyl nucleotide antiporter SLC25A25 (Mitochondrial ATP-Mg/Pi carrier protein 3) (Mitochondrial Ca(2+)-dependent solute carrier protein 3) (Short calcium-binding mitochondrial carrier protein 2) (SCaMC-2) (Solute carrier family 25 member 25)	469	RND2	8153	P52198	Rho-related GTP-binding protein RhoN (Rho family GTPase 2) (Rho-related GTP-binding protein Rho7) (Rnd2)	227	mito	QE-MUW	(2|2)	(0|0|0|0|0|0|0|0|0|0)	2	2	2	0.00745204	1	1	0.00228833	4/1747	554.5	4	1331	11084	0.92	0.02	1	7.07243	2.18534	0.762964	1	NA	NA	NA	NA	SLC25	53	37	Mitochondria	Nucleoside/Nucleotide
CE05XM-F	G040	NT-SLC25A25	SLC25A25	114789	Q6KCM7	Mitochondrial adenyl nucleotide antiporter SLC25A25 (Mitochondrial ATP-Mg/Pi carrier protein 3) (Mitochondrial Ca(2+)-dependent solute carrier protein 3) (Short calcium-binding mitochondrial carrier protein 2) (SCaMC-2) (Solute carrier family 25 member 25)	469	SERAC1	84947	Q96JX3	Protein SERAC1 (Serine active site-containing protein 1)	654	mito	QE-MUW	(21|22)	(0|0|0|0|0|0|0|0|0|0)	21.5	21.5	12.5405	0.0278056	0.0279584	1	0.316934	554/1747	554.5	1538	1331	11084	1	0	0.999627	5.80822	2.04001	0.989824	1	NA	NA	NA	NA	SLC25	53	37	Mitochondria	Nucleoside/Nucleotide
CE05XM-F	G040	NT-SLC25A25	SLC25A25	114789	Q6KCM7	Mitochondrial adenyl nucleotide antiporter SLC25A25 (Mitochondrial ATP-Mg/Pi carrier protein 3) (Mitochondrial Ca(2+)-dependent solute carrier protein 3) (Short calcium-binding mitochondrial carrier protein 2) (SCaMC-2) (Solute carrier family 25 member 25)	469	SIRT2	22933	Q8IXJ6	NAD-dependent protein deacetylase sirtuin-2 (EC 2.3.1.286) (NAD-dependent protein defatty-acylase sirtuin-2) (EC 2.3.1.-) (Regulatory protein SIR2 homolog 2) (SIR2-like protein 2)	389	mito	QE-MUW	(8|8)	(0|0|0|0|0|0|0|0|0|0)	8	8	7.85586	0.0173945	0.5	1	0.0114416	20/1747	554.5	32	1331	11084	1	0	1	7.07243	4.37068	0.999024	1	NA	NA	NA	0.3	SLC25	53	37	Mitochondria	Nucleoside/Nucleotide
CE05XM-F	G040	NT-SLC25A25	SLC25A25	114789	Q6KCM7	Mitochondrial adenyl nucleotide antiporter SLC25A25 (Mitochondrial ATP-Mg/Pi carrier protein 3) (Mitochondrial Ca(2+)-dependent solute carrier protein 3) (Short calcium-binding mitochondrial carrier protein 2) (SCaMC-2) (Solute carrier family 25 member 25)	469	SKA2	348235	Q8WVK7	Spindle and kinetochore-associated protein 2 (Protein FAM33A)	121	mito	QE-MUW	(2|2)	(0|0|0|0|0|0|0|0|0|0)	2	2	2	0.0139803	1	1	0.00228833	4/1747	554.5	4	1331	11084	0.92	0.02	1	7.07243	2.18534	0.734788	1	NA	NA	NA	NA	SLC25	53	37	Mitochondria	Nucleoside/Nucleotide
CE05XM-F	G040	NT-SLC25A25	SLC25A25	114789	Q6KCM7	Mitochondrial adenyl nucleotide antiporter SLC25A25 (Mitochondrial ATP-Mg/Pi carrier protein 3) (Mitochondrial Ca(2+)-dependent solute carrier protein 3) (Short calcium-binding mitochondrial carrier protein 2) (SCaMC-2) (Solute carrier family 25 member 25)	469	SLC25A23	79085	Q9BV35	Mitochondrial adenyl nucleotide antiporter SLC25A23 (Mitochondrial ATP-Mg/Pi carrier protein 2) (Short calcium-binding mitochondrial carrier protein 3) (SCaMC-3) (Solute carrier family 25 member 23)	468	mito	QE-MUW	(129|134)	(0|0|0|0|0|0|0|0|0|0)	131.5	131.5	70.3053	0.237657	0.257339	0.0342205	0.00800915	14/1747	554.5	1022	1331	11084	1	0	0.999741	2.22486	13.6754	0.913885	1	1	1	1	NA	SLC25	53	37	Mitochondria	Nucleoside/Nucleotide
CE05XM-F	G040	NT-SLC25A25	SLC25A25	114789	Q6KCM7	Mitochondrial adenyl nucleotide antiporter SLC25A25 (Mitochondrial ATP-Mg/Pi carrier protein 3) (Mitochondrial Ca(2+)-dependent solute carrier protein 3) (Short calcium-binding mitochondrial carrier protein 2) (SCaMC-2) (Solute carrier family 25 member 25)	469	TIMM13	26517	Q9Y5L4	Mitochondrial import inner membrane translocase subunit Tim13	95	mito	QE-MUW	(53|58)	(3|4|7|7|8|6|6|6|6|6)	55.5	9.41	13.1119	0.494129	0.0291952	0.990991	0.800915	1399/1747	554.5	3802	1331	11084	1	0	0.998562	1.91286	2.48533	0.974857	1	NA	NA	NA	12.8	SLC25	53	37	Mitochondria	Nucleoside/Nucleotide
CE05XM-F	G040	NT-SLC25A25	SLC25A25	114789	Q6KCM7	Mitochondrial adenyl nucleotide antiporter SLC25A25 (Mitochondrial ATP-Mg/Pi carrier protein 3) (Mitochondrial Ca(2+)-dependent solute carrier protein 3) (Short calcium-binding mitochondrial carrier protein 2) (SCaMC-2) (Solute carrier family 25 member 25)	469	TIMM8A	1678	O60220	Mitochondrial import inner membrane translocase subunit Tim8 A (Deafness dystonia protein 1) (X-linked deafness dystonia protein)	97	mito	QE-MUW	(12|15)	(0|0|2|0|2|0|0|0|0|0)	13.5	9.64	7.52204	0.117715	0.0375	1	0.276888	484/1747	554.5	720	1331	11084	0.95	0.01	0.991703	1.29932	1.67496	0.501593	1	NA	NA	NA	6.1	SLC25	53	37	Mitochondria	Nucleoside/Nucleotide
CE05XM-F	G040	NT-SLC25A25	SLC25A25	114789	Q6KCM7	Mitochondrial adenyl nucleotide antiporter SLC25A25 (Mitochondrial ATP-Mg/Pi carrier protein 3) (Mitochondrial Ca(2+)-dependent solute carrier protein 3) (Short calcium-binding mitochondrial carrier protein 2) (SCaMC-2) (Solute carrier family 25 member 25)	469	TIMM8B	26521	Q9Y5J9	Mitochondrial import inner membrane translocase subunit Tim8 B (DDP-like protein) (Deafness dystonia protein 2)	83	mito	QE-MUW	(14|20)	(0|0|1|2|2|2|4|0|0|0)	17	15.45	14.7502	0.173238	0.0327238	1	0.345538	604/1747	554.5	1039	1331	11084	0.85	0.04	0.978696	1.29202	1.45984	0.490622	1	NA	NA	NA	0.9	SLC25	53	37	Mitochondria	Nucleoside/Nucleotide
CE05XM-F	G040	NT-SLC25A25	SLC25A25	114789	Q6KCM7	Mitochondrial adenyl nucleotide antiporter SLC25A25 (Mitochondrial ATP-Mg/Pi carrier protein 3) (Mitochondrial Ca(2+)-dependent solute carrier protein 3) (Short calcium-binding mitochondrial carrier protein 2) (SCaMC-2) (Solute carrier family 25 member 25)	469	TOP2A	7153	P11388	DNA topoisomerase 2-alpha (EC 5.6.2.2) (DNA topoisomerase II, alpha isozyme)	1531	mito	QE-MUW	(19|8)	(0|0|0|0|0|0|0|0|0|0)	13.5	13.5	6.82435	0.00745813	0.0306818	0.740741	0.185355	324/1747	554.5	880	1331	11084	0.94	0.01	0.885613	3.38544	1.84723	0.517772	1	NA	NA	NA	11.1	SLC25	53	37	Mitochondria	Nucleoside/Nucleotide
CE05XM-F	G040	NT-SLC25A25	SLC25A25	114789	Q6KCM7	Mitochondrial adenyl nucleotide antiporter SLC25A25 (Mitochondrial ATP-Mg/Pi carrier protein 3) (Mitochondrial Ca(2+)-dependent solute carrier protein 3) (Short calcium-binding mitochondrial carrier protein 2) (SCaMC-2) (Solute carrier family 25 member 25)	469	TTC19	54902	Q6DKK2	Tetratricopeptide repeat protein 19, mitochondrial (TPR repeat protein 19)	380	mito	QE-MUW	(16|20)	(0|0|0|0|0|0|0|0|0|0)	18	18	11.5158	0.0400645	0.0683112	1	0.128146	224/1747	554.5	527	1331	11084	0.99	0	0.991553	5.7679	2.02809	0.981364	1	NA	NA	NA	NA	SLC25	53	37	Mitochondria	Nucleoside/Nucleotide
CE05XM-F	G040	NT-SLC25A25	SLC25A25	114789	Q6KCM7	Mitochondrial adenyl nucleotide antiporter SLC25A25 (Mitochondrial ATP-Mg/Pi carrier protein 3) (Mitochondrial Ca(2+)-dependent solute carrier protein 3) (Short calcium-binding mitochondrial carrier protein 2) (SCaMC-2) (Solute carrier family 25 member 25)	469	UBTF	7343	P17480	Nucleolar transcription factor 1 (Autoantigen NOR-90) (Upstream-binding factor 1) (UBF-1)	764	mito	QE-MUW	(7|3)	(0|0|0|0|0|0|0|0|0|0)	5	5	4.77024	0.00553539	0.192308	1	0.0183066	32/1747	554.5	52	1331	11084	0.98	0	0.902393	5.80744	1.86771	0.768096	1	NA	NA	NA	5	SLC25	53	37	Mitochondria	Nucleoside/Nucleotide
CE05XM-F	G040	NT-SLC25A25	SLC25A25	114789	Q6KCM7	Mitochondrial adenyl nucleotide antiporter SLC25A25 (Mitochondrial ATP-Mg/Pi carrier protein 3) (Mitochondrial Ca(2+)-dependent solute carrier protein 3) (Short calcium-binding mitochondrial carrier protein 2) (SCaMC-2) (Solute carrier family 25 member 25)	469	UNG	7374	P13051	Uracil-DNA glycosylase (UDG) (EC 3.2.2.27)	313	mito	QE-MUW	(3|3)	(0|0|0|0|2|1|0|0|0|0)	3	2.31	2.97611	0.00810678	0.461538	1	0.00800915	14/1747	554.5	13	1331	11084	0.99	0	1	6.31347	1.97923	0.800861	1	NA	NA	NA	NA	SLC25	53	37	Mitochondria	Nucleoside/Nucleotide
CE06E6-H	G433	NT-SLC25A26	SLC25A26	115286	Q70HW3	Mitochondrial S-adenosylmethionine carrier protein (SAM carrier) (Solute carrier family 25 member 26)	274	ARFRP1	10139	Q13795	ADP-ribosylation factor-related protein 1 (ARF-related protein 1) (ARP)	201	mito	QE-MUW	(4|4)	(0|0|0|0|0|0|0|0|0|0)	4	4	3.66772	0.11128	0.091954	1	0.0331808	58/1747	49	87	2091	15638.5	0.99	0	1	6.49601	1.89445	0.754118	1	NA	NA	NA	NA	SLC25	53	37	Mitochondria	Other
CE06E6-H	G433	NT-SLC25A26	SLC25A26	115286	Q70HW3	Mitochondrial S-adenosylmethionine carrier protein (SAM carrier) (Solute carrier family 25 member 26)	274	CRTAP	10491	O75718	Cartilage-associated protein	401	mito	QE-MUW	(3|3)	(0|0|0|0|0|0|0|0|0|0)	3	3	2.78891	0.0418342	0.0833333	1	0.0240275	42/1747	49	72	2091	15638.5	0.99	0	1	1.87488	1.86088	0.42432	1	NA	NA	NA	1.7	SLC25	53	37	Mitochondria	Other
CE06E6-H	G433	NT-SLC25A26	SLC25A26	115286	Q70HW3	Mitochondrial S-adenosylmethionine carrier protein (SAM carrier) (Solute carrier family 25 member 26)	274	EFR3A	23167	Q14156	Protein EFR3 homolog A (Protein EFR3-like)	821	mito	QE-MUW	(4|4)	(0|0|0|0|0|0|0|0|0|0)	4	4	3.19414	0.027244	0.0350877	1	0.0789474	138/1747	49	228	2091	15638.5	1	0	1	7.07243	3.09054	0.826388	1	NA	NA	NA	1.2	SLC25	53	37	Mitochondria	Other
CE06E6-H	G433	NT-SLC25A26	SLC25A26	115286	Q70HW3	Mitochondrial S-adenosylmethionine carrier protein (SAM carrier) (Solute carrier family 25 member 26)	274	KIRREL1	55243	Q96J84	Kin of IRRE-like protein 1 (Kin of irregular chiasm-like protein 1) (Nephrin-like protein 1)	757	mito	QE-MUW	(14|16)	(0|0|0|0|0|0|0|0|0|0)	15	15	12.2129	0.110803	0.027248	1	0.263158	460/1747	49	1101	2091	15638.5	1	0	0.996995	5.96162	1.9096	0.901339	1	NA	NA	NA	NA	SLC25	53	37	Mitochondria	Other
CE06E6-H	G433	NT-SLC25A26	SLC25A26	115286	Q70HW3	Mitochondrial S-adenosylmethionine carrier protein (SAM carrier) (Solute carrier family 25 member 26)	274	LNPEP	4012	Q9UIQ6	Leucyl-cystinyl aminopeptidase (Cystinyl aminopeptidase) (EC 3.4.11.3) (Insulin-regulated membrane aminopeptidase) (Insulin-responsive aminopeptidase) (IRAP) (Oxytocinase) (OTase) (Placental leucine aminopeptidase) (P-LAP) [Cleaved into: Leucyl-cystinyl aminopeptidase, pregnancy serum form]	1025	mito	QE-MUW	(14|14)	(0|0|0|0|0|0|0|0|0|0)	14	14	6.39162	0.0763763	0.0144479	1	0.306636	536/1747	49	1938	2091	15638.5	0.99	0	1	6.28458	3.07517	0.849087	1	NA	NA	NA	0.6	SLC25	53	37	Mitochondria	Other
CE06E6-H	G433	NT-SLC25A26	SLC25A26	115286	Q70HW3	Mitochondrial S-adenosylmethionine carrier protein (SAM carrier) (Solute carrier family 25 member 26)	274	MAP1B	4131	P46821	Microtubule-associated protein 1B (MAP-1B) [Cleaved into: MAP1B heavy chain; MAP1 light chain LC1]	2468	mito	QE-MUW	(32|36)	(0|0|0|0|0|0|0|0|0|0)	34	34	7.94853	0.077035	0.0179042	1	0.424485	742/1747	49	3798	2091	15638.5	0.98	0.01	0.997574	4.67469	2.08969	0.665283	1	NA	NA	NA	18.1	SLC25	53	37	Mitochondria	Other
CE06E6-H	G433	NT-SLC25A26	SLC25A26	115286	Q70HW3	Mitochondrial S-adenosylmethionine carrier protein (SAM carrier) (Solute carrier family 25 member 26)	274	MUL1	79594	Q969V5	Mitochondrial ubiquitin ligase activator of NFKB 1 (EC 2.3.2.27) (E3 SUMO-protein ligase MUL1) (E3 ubiquitin-protein ligase MUL1) (Growth inhibition and death E3 ligase) (Mitochondrial-anchored protein ligase) (Protein Hades) (Putative NF-kappa-B-activating protein 266) (RING finger protein 218) (RING-type E3 ubiquitin transferase NFKB 1)	352	mito	QE-MUW	(22|26)	(0|0|0|0|0|0|0|0|0|0)	24	24	14.5333	0.381262	0.0322581	1	0.331808	580/1747	49	1488	2091	15638.5	0.96	0.02	0.995188	2.92371	1.79533	0.494252	1	NA	NA	NA	0.3	SLC25	53	37	Mitochondria	Other
CE06E6-H	G433	NT-SLC25A26	SLC25A26	115286	Q70HW3	Mitochondrial S-adenosylmethionine carrier protein (SAM carrier) (Solute carrier family 25 member 26)	274	MYO19	80179	Q96H55	Unconventional myosin-XIX (Myosin head domain-containing protein 1)	970	mito	QE-MUW	(17|18)	(0|0|0|0|0|0|0|0|0|0)	17.5	17.5	10.8845	0.100884	0.0619469	0.971429	0.136156	238/1747	49	565	2091	15638.5	0.74	0.11	0.999443	3.80287	1.21368	0.441584	1	NA	NA	NA	6.1	SLC25	53	37	Mitochondria	Other
CE06E6-H	G433	NT-SLC25A26	SLC25A26	115286	Q70HW3	Mitochondrial S-adenosylmethionine carrier protein (SAM carrier) (Solute carrier family 25 member 26)	274	NBAS	51594	A2RRP1	NBAS subunit of NRZ tethering complex (Neuroblastoma-amplified gene protein) (Neuroblastoma-amplified sequence)	2371	mito	QE-MUW	(6|6)	(0|0|0|0|0|0|0|0|0|0)	6	6	3.19219	0.0141506	0.0154044	0.75	0.140732	246/1747	49	779	2091	15638.5	1	0	1	5.27338	2.11874	0.668484	1	NA	NA	NA	0.3	SLC25	53	37	Mitochondria	Other
CE06E6-H	G433	NT-SLC25A26	SLC25A26	115286	Q70HW3	Mitochondrial S-adenosylmethionine carrier protein (SAM carrier) (Solute carrier family 25 member 26)	274	OCLN	100506658	Q16625	Occludin	522	mito	QE-MUW	(14|16)	(0|0|0|0|0|0|0|0|0|0)	15	15	5.13344	0.160685	0.0116369	1	0.556064	971/1747	49	2578	2091	15638.5	1	0	0.996995	5.3392	1.41918	0.786087	1	NA	NA	NA	0.6	SLC25	53	37	Mitochondria	Other
CE06E6-H	G433	NT-SLC25A26	SLC25A26	115286	Q70HW3	Mitochondrial S-adenosylmethionine carrier protein (SAM carrier) (Solute carrier family 25 member 26)	274	RAB31	11031	Q13636	Ras-related protein Rab-31 (Ras-related protein Rab-22B)	194	mito	QE-MUW	(8|8)	(0|0|0|0|0|0|0|0|0|0)	8	8	6.2565	0.230591	0.0617761	1	0.076659	134/1747	49	259	2091	15638.5	0.98	0.01	1	4.85706	1.79788	0.490043	1	NA	NA	NA	NA	SLC25	53	37	Mitochondria	Other
CE06E6-H	G433	NT-SLC25A26	SLC25A26	115286	Q70HW3	Mitochondrial S-adenosylmethionine carrier protein (SAM carrier) (Solute carrier family 25 member 26)	274	RRAS	6237	P10301	Ras-related protein R-Ras (EC 3.6.5.-) (p23)	218	mito	QE-MUW	(6|7)	(0|0|0|0|0|0|0|0|0|0)	6.5	6.5	6.45558	0.166729	0.684211	0.538462	0.00457666	8/1747	49	19	2091	15638.5	1	0	0.996317	6.75623	3.13466	0.923927	1	NA	NA	NA	1.7	SLC25	53	37	Mitochondria	Other
CE0648-V	G168	CT-SLC25A29	SLC25A29	123096	Q8N8R3	Mitochondrial basic amino acids transporter (Carnitine/acylcarnitine translocase-like) (CACT-like) (Mitochondrial carnitine/acylcarnitine carrier protein CACL) (Mitochondrial ornithine transporter 3) (Solute carrier family 25 member 29)	303	FKBP10	60681	Q96AY3	Peptidyl-prolyl cis-trans isomerase FKBP10 (PPIase FKBP10) (EC 5.2.1.8) (65 kDa FK506-binding protein) (65 kDa FKBP) (FKBP-65) (FK506-binding protein 10) (FKBP-10) (Immunophilin FKBP65) (Rotamase)	582	mito	QE-CEMM	(9|8)	(0|0|0|0|0|0|0|0|0|0)	8.5	8.5	4.57249	0.0641342	0.0221932	1	0.165904	290/1747	69	766	932	8128.5	1	0	0.997772	4.23072	2.26977	0.772641	1	NA	NA	NA	0.9	SLC25	53	37	Mitochondria	Aminoacid
CE0648-V	G168	CT-SLC25A29	SLC25A29	123096	Q8N8R3	Mitochondrial basic amino acids transporter (Carnitine/acylcarnitine translocase-like) (CACT-like) (Mitochondrial carnitine/acylcarnitine carrier protein CACL) (Mitochondrial ornithine transporter 3) (Solute carrier family 25 member 29)	303	SLC12A6	9990	Q9UHW9	Solute carrier family 12 member 6 (Electroneutral potassium-chloride cotransporter 3) (K-Cl cotransporter 3)	1150	mito	QE-CEMM	(63|58)	(0|0|0|0|0|0|0|0|0|0)	60.5	60.5	7.8053	0.231021	0.0175872	0.834711	0.076659	134/1747	69	6880	932	8128.5	1	0	0.998788	2.83248	9.00367	0.635093	1	NA	NA	NA	0.3	SLC25	53	37	Mitochondria	Aminoacid
CE0299-7	G170	CT-SLC25A32	SLC25A32	81034	Q9H2D1	Mitochondrial folate transporter/carrier (Solute carrier family 25 member 32)	315	ABCB10	23456	Q9NRK6	ATP-binding cassette sub-family B member 10, mitochondrial (ABC-mitochondrial erythroid protein) (ABC-me protein) (ATP-binding cassette transporter 10) (ABC transporter 10 protein) (Mitochondrial ATP-binding cassette 2) (M-ABC2)	738	mito	QE-MUW	(21|21)	(0|0|3|0|0|0|0|0|2|4)	21	11.05	8.10624	0.0368865	0.0182529	0.952381	0.502288	877/1747	243	2301	941	10155.5	0.24	0.37	1	3.28801	0.770645	0.580199	1	NA	NA	NA	0.6	SLC25	53	37	Mitochondria	Orphan
CE0299-7	G170	CT-SLC25A32	SLC25A32	81034	Q9H2D1	Mitochondrial folate transporter/carrier (Solute carrier family 25 member 32)	315	ACO2	50	Q99798	Aconitate hydratase, mitochondrial (Aconitase) (EC 4.2.1.3) (Citrate hydro-lyase)	780	mito	QE-MUW	(24|22)	(0|0|2|3|0|5|0|0|0|0)	23	23	18.536	0.0382241	0.179688	1	0.0686499	120/1747	243	256	941	10155.5	0.99	0	0.998693	5.1528	2.17405	0.980482	1	NA	NA	NA	3.5	SLC25	53	37	Mitochondria	Orphan
CE0299-7	G170	CT-SLC25A32	SLC25A32	81034	Q9H2D1	Mitochondrial folate transporter/carrier (Solute carrier family 25 member 32)	315	ALDH7A1	501	P49419	Alpha-aminoadipic semialdehyde dehydrogenase (Alpha-AASA dehydrogenase) (EC 1.2.1.31) (Aldehyde dehydrogenase family 7 member A1) (EC 1.2.1.3) (Antiquitin-1) (Betaine aldehyde dehydrogenase) (EC 1.2.1.8) (Delta1-piperideine-6-carboxylate dehydrogenase) (P6c dehydrogenase)	539	mito	QE-MUW	(14|12)	(0|0|3|3|4|2|0|0|0|0)	13	10.83	11.7472	0.031265	0.218487	0.961538	0.0389016	68/1747	243	119	941	10155.5	0.97	0.02	0.996038	5.24698	1.88424	0.61693	1	NA	NA	NA	5.2	SLC25	53	37	Mitochondria	Orphan
CE0299-7	G170	CT-SLC25A32	SLC25A32	81034	Q9H2D1	Mitochondrial folate transporter/carrier (Solute carrier family 25 member 32)	315	BPHL	670	Q86WA6	Valacyclovir hydrolase (VACVase) (Valacyclovirase) (EC 3.1.-.-) (Biphenyl hydrolase-like protein) (Biphenyl hydrolase-related protein) (Bph-rp) (Breast epithelial mucin-associated antigen) (MCNAA)	291	mito	QE-MUW	(4|2)	(0|0|0|0|0|0|0|0|0|0)	3	3	3	0.0133639	1	1	0.00228833	4/1747	243	6	941	10155.5	0.97	0.02	0.940286	7.07243	2.67648	0.754936	1	NA	NA	NA	NA	SLC25	53	37	Mitochondria	Orphan
CE0299-7	G170	CT-SLC25A32	SLC25A32	81034	Q9H2D1	Mitochondrial folate transporter/carrier (Solute carrier family 25 member 32)	315	BRAWNIN	728568	Q69YU5	Ubiquinol-cytochrome-c reductase complex assembly factor 6 (Protein BRAWNIN)	71	mito	QE-MUW	(12|14)	(0|0|0|0|0|0|0|0|0|0)	13	13	11.5438	0.23735	0.191176	1	0.0400458	70/1747	243	136	941	10155.5	0.94	0.03	0.996038	4.5068	1.69778	0.635412	1	NA	NA	NA	NA	SLC25	53	37	Mitochondria	Orphan
CE0299-7	G170	CT-SLC25A32	SLC25A32	81034	Q9H2D1	Mitochondrial folate transporter/carrier (Solute carrier family 25 member 32)	315	COX15	1355	Q7KZN9	Cytochrome c oxidase assembly protein COX15 homolog	410	mito	QE-MUW	(24|22)	(0|0|0|0|0|0|2|0|0|0)	23	19.17	3.8348	0.0727191	0.00871873	0.847826	0.736842	1287/1747	243	5276	941	10155.5	0.08	0.47	0.998693	2.54282	0.861214	0.421402	1	NA	NA	NA	0.9	SLC25	53	37	Mitochondria	Orphan
CE0299-7	G170	CT-SLC25A32	SLC25A32	81034	Q9H2D1	Mitochondrial folate transporter/carrier (Solute carrier family 25 member 32)	315	CS	1431	O75390	Citrate synthase, mitochondrial (EC 2.3.3.1) (Citrate (Si)-synthase)	466	mito	QE-MUW	(24|23)	(2|2|2|4|6|4|2|4|6|4)	23.5	6.53	16.6873	0.0653712	0.0368627	1	0.394737	690/1747	243	1275	941	10155.5	0.98	0.01	0.999687	4.65345	0.981147	0.665515	1	NA	NA	NA	13.7	SLC25	53	37	Mitochondria	Orphan
CE0299-7	G170	CT-SLC25A32	SLC25A32	81034	Q9H2D1	Mitochondrial folate transporter/carrier (Solute carrier family 25 member 32)	315	CYC1	1537	P08574	Cytochrome c1, heme protein, mitochondrial (EC 7.1.1.8) (Complex III subunit 4) (Complex III subunit IV) (Cytochrome b-c1 complex subunit 4) (Ubiquinol-cytochrome-c reductase complex cytochrome c1 subunit) (Cytochrome c-1)	325	mito	QE-MUW	(21|42)	(1|2|4|0|6|0|0|0|0|6)	31.5	16.58	6.2598	0.125641	0.0141541	1	0.749428	1309/1747	243	4451	941	10155.5	0.5	0.18	0.920878	3.71787	0.86192	0.721246	1	NA	NA	NA	2.3	SLC25	53	37	Mitochondria	Orphan
CE0299-7	G170	CT-SLC25A32	SLC25A32	81034	Q9H2D1	Mitochondrial folate transporter/carrier (Solute carrier family 25 member 32)	315	DHODH	1723	Q02127	Dihydroorotate dehydrogenase (quinone), mitochondrial (DHOdehase) (EC 1.3.5.2) (Dihydroorotate oxidase)	395	mito	QE-MUW	(20|16)	(0|0|0|0|0|0|0|0|0|0)	18	18	14.2045	0.0590717	0.133829	1	0.0503432	88/1747	243	269	941	10155.5	0.54	0.17	0.991553	3.16812	1.7713	0.510202	1	NA	NA	NA	NA	SLC25	53	37	Mitochondria	Orphan
CE0299-7	G170	CT-SLC25A32	SLC25A32	81034	Q9H2D1	Mitochondrial folate transporter/carrier (Solute carrier family 25 member 32)	315	ECHS1	1892	P30084	Enoyl-CoA hydratase, mitochondrial (mECH) (mECH1) (EC 4.2.1.17) (EC 5.3.3.8) (Enoyl-CoA hydratase 1) (ECHS1) (Short-chain enoyl-CoA hydratase) (SCEH)	290	mito	QE-MUW	(14|16)	(0|0|4|2|2|4|2|0|0|0)	15	10.71	13.159	0.0670498	0.197368	1	0.0423341	74/1747	243	152	941	10155.5	0.93	0.04	0.996995	4.99701	1.85811	0.61746	1	NA	NA	NA	5.2	SLC25	53	37	Mitochondria	Orphan
CE0299-7	G170	CT-SLC25A32	SLC25A32	81034	Q9H2D1	Mitochondrial folate transporter/carrier (Solute carrier family 25 member 32)	315	ETFB	2109	P38117	Electron transfer flavoprotein subunit beta (Beta-ETF)	255	mito	QE-MUW	(19|21)	(0|0|4|5|6|4|4|0|4|3)	20	6.67	9.54048	0.10167	0.0214133	1	0.410755	718/1747	243	1868	941	10155.5	0.88	0.06	0.998283	4.22072	0.608829	0.481912	1	NA	NA	NA	2.9	SLC25	53	37	Mitochondria	Orphan
CE0299-7	G170	CT-SLC25A32	SLC25A32	81034	Q9H2D1	Mitochondrial folate transporter/carrier (Solute carrier family 25 member 32)	315	ETFDH	2110	Q16134	Electron transfer flavoprotein-ubiquinone oxidoreductase, mitochondrial (ETF-QO) (ETF-ubiquinone oxidoreductase) (EC 1.5.5.1) (Electron-transferring-flavoprotein dehydrogenase) (ETF dehydrogenase)	617	mito	QE-MUW	(16|16)	(0|0|2|2|2|0|0|0|0|0)	16	10	13.6383	0.0336155	0.174863	1	0.0354691	62/1747	243	183	941	10155.5	0.9	0.05	1	3.75048	1.87257	0.676655	1	NA	NA	NA	0.3	SLC25	53	37	Mitochondria	Orphan
CE0299-7	G170	CT-SLC25A32	SLC25A32	81034	Q9H2D1	Mitochondrial folate transporter/carrier (Solute carrier family 25 member 32)	315	FAM162A	26355	Q96A26	Protein FAM162A (E2-induced gene 5 protein) (Growth and transformation-dependent protein) (HGTD-P)	154	mito	QE-MUW	(16|14)	(0|2|2|0|2|0|0|0|0|0)	15	9.38	9.19831	0.126263	0.0206612	1	0.505721	883/1747	243	1452	941	10155.5	0.85	0.07	0.996995	4.37154	0.931997	0.511785	1	NA	NA	NA	NA	SLC25	53	37	Mitochondria	Orphan
CE0299-7	G170	CT-SLC25A32	SLC25A32	81034	Q9H2D1	Mitochondrial folate transporter/carrier (Solute carrier family 25 member 32)	315	FH	2271	P07954	Fumarate hydratase, mitochondrial (Fumarase) (HsFH) (EC 4.2.1.2)	510	mito	QE-MUW	(10|9)	(0|0|0|0|3|2|0|0|0|0)	9.5	6.33	9.16372	0.0241467	0.372549	1	0.01373	24/1747	243	51	941	10155.5	0.99	0.01	0.998196	5.40701	2.34087	0.471974	1	NA	NA	NA	2.6	SLC25	53	37	Mitochondria	Orphan
CE0299-7	G170	CT-SLC25A32	SLC25A32	81034	Q9H2D1	Mitochondrial folate transporter/carrier (Solute carrier family 25 member 32)	315	GATD3B	102724023	A0A0B4J2D5	Putative glutamine amidotransferase-like class 1 domain-containing protein 3B, mitochondrial (Keio novel protein-I) (KNP-I) (Protein GT335) (Protein HES1)	268	mito	QE-MUW	(10|8)	(0|0|0|0|0|0|0|0|0|0)	9	9	6.42226	0.0435323	0.048913	1	0.170481	298/1747	243	368	941	10155.5	0.93	0.04	0.991992	5.11589	1.22628	0.484149	1	NA	NA	NA	NA	SLC25	53	37	Mitochondria	Orphan
CE0299-7	G170	CT-SLC25A32	SLC25A32	81034	Q9H2D1	Mitochondrial folate transporter/carrier (Solute carrier family 25 member 32)	315	GOT2	2806	P00505	Aspartate aminotransferase, mitochondrial (mAspAT) (EC 2.6.1.1) (EC 2.6.1.7) (Fatty acid-binding protein) (FABP-1) (Glutamate oxaloacetate transaminase 2) (Kynurenine aminotransferase 4) (Kynurenine aminotransferase IV) (Kynurenine--oxoglutarate transaminase 4) (Kynurenine--oxoglutarate transaminase IV) (Plasma membrane-associated fatty acid-binding protein) (FABPpm) (Transaminase A)	430	mito	QE-MUW	(30|27)	(0|0|4|2|6|4|0|0|0|2)	28.5	15.83	18.3274	0.0859173	0.10536	1	0.121281	212/1747	243	541	941	10155.5	0.94	0.04	0.998069	4.66376	2.4676	0.767661	1	NA	NA	NA	6.1	SLC25	53	37	Mitochondria	Orphan
CE0299-7	G170	CT-SLC25A32	SLC25A32	81034	Q9H2D1	Mitochondrial folate transporter/carrier (Solute carrier family 25 member 32)	315	GPD2	2820	P43304	Glycerol-3-phosphate dehydrogenase, mitochondrial (GPD-M) (GPDH-M) (EC 1.1.5.3) (mitohondrial glycerophosphate dehydrogenase gene) (mGDH) (mtGPD)	727	mito	QE-MUW	(56|58)	(0|0|2|0|3|0|4|0|0|4)	57	43.85	11.2376	0.101635	0.0251267	1	0.542334	947/1747	243	4537	941	10155.5	0	0.71	0.999782	2.64548	1.42971	0.679661	1	NA	NA	NA	0.6	SLC25	53	37	Mitochondria	Orphan
CE0299-7	G170	CT-SLC25A32	SLC25A32	81034	Q9H2D1	Mitochondrial folate transporter/carrier (Solute carrier family 25 member 32)	315	HIBADH	11112	P31937	3-hydroxyisobutyrate dehydrogenase, mitochondrial (HIBADH) (EC 1.1.1.31)	336	mito	QE-MUW	(12|10)	(0|0|0|0|0|0|0|0|0|0)	11	11	9.92961	0.0424383	0.189655	1	0.02746	48/1747	243	116	941	10155.5	0.88	0.06	0.994539	4.31757	1.4588	0.444574	1	NA	NA	NA	2.6	SLC25	53	37	Mitochondria	Orphan
CE0299-7	G170	CT-SLC25A32	SLC25A32	81034	Q9H2D1	Mitochondrial folate transporter/carrier (Solute carrier family 25 member 32)	315	IDH2	3418	P48735	Isocitrate dehydrogenase [NADP], mitochondrial (IDH) (EC 1.1.1.42) (ICD-M) (IDP) (NADP(+)-specific ICDH) (Oxalosuccinate decarboxylase)	452	mito	QE-MUW	(17|14)	(0|0|0|0|2|0|0|0|2|0)	15.5	11.07	7.19702	0.0444526	0.0162389	1	0.418764	732/1747	243	1909	941	10155.5	0.99	0.01	0.993651	4.77737	0.975921	0.648541	1	NA	NA	NA	3.2	SLC25	53	37	Mitochondria	Orphan
CE0299-7	G170	CT-SLC25A32	SLC25A32	81034	Q9H2D1	Mitochondrial folate transporter/carrier (Solute carrier family 25 member 32)	315	IVD	3712	P26440	Isovaleryl-CoA dehydrogenase, mitochondrial (IVD) (EC 1.3.8.4) (Butyryl-CoA dehydrogenase) (EC 1.3.8.1)	426	mito	QE-MUW	(6|6)	(2|0|0|2|2|2|0|0|2|0)	6	6	5.71803	0.0182577	0.218182	1	0.0228833	40/1747	243	55	941	10155.5	0.96	0.02	1	5.55412	1.49934	0.472911	1	NA	NA	NA	1.7	SLC25	53	37	Mitochondria	Orphan
CE0299-7	G170	CT-SLC25A32	SLC25A32	81034	Q9H2D1	Mitochondrial folate transporter/carrier (Solute carrier family 25 member 32)	315	LAP3	51056	P28838	Cytosol aminopeptidase (EC 3.4.11.1) (Cysteinylglycine-S-conjugate dipeptidase) (EC 3.4.13.23) (Leucine aminopeptidase 3) (LAP-3) (Leucyl aminopeptidase) (Peptidase S) (Proline aminopeptidase) (EC 3.4.11.5) (Prolyl aminopeptidase)	519	mito	QE-MUW	(5|8)	(0|0|0|0|0|0|0|0|0|0)	6.5	6.5	6.44824	0.0162349	0.65	1	0.00457666	8/1747	243	20	941	10155.5	0.99	0	0.966619	6.59471	3.02843	0.818411	1	NA	NA	NA	2.9	SLC25	53	37	Mitochondria	Orphan
CE0299-7	G170	CT-SLC25A32	SLC25A32	81034	Q9H2D1	Mitochondrial folate transporter/carrier (Solute carrier family 25 member 32)	315	MCU	90550	Q8NE86	Calcium uniporter protein, mitochondrial (HsMCU) (Coiled-coil domain-containing protein 109A)	351	mito	QE-MUW	(25|22)	(0|0|0|0|0|0|0|0|0|0)	23.5	23.5	14.2306	0.0867891	0.0316073	0.978723	0.267735	468/1747	243	1487	941	10155.5	0.82	0.08	0.99718	3.61853	1.11337	0.666104	1	NA	NA	NA	0.6	SLC25	53	37	Mitochondria	Orphan
CE0299-7	G170	CT-SLC25A32	SLC25A32	81034	Q9H2D1	Mitochondrial folate transporter/carrier (Solute carrier family 25 member 32)	315	NDUFA11	126328	Q86Y39	NADH dehydrogenase [ubiquinone] 1 alpha subcomplex subunit 11 (Complex I-B14.7) (CI-B14.7) (NADH-ubiquinone oxidoreductase subunit B14.7)	141	mito	QE-MUW	(8|8)	(0|0|0|0|0|0|0|0|0|0)	8	8	5.37442	0.0735487	0.0361991	1	0.184211	322/1747	243	442	941	10155.5	0.63	0.13	1	3.18253	0.652383	0.496242	1	NA	NA	NA	0.3	SLC25	53	37	Mitochondria	Orphan
CE0299-7	G170	CT-SLC25A32	SLC25A32	81034	Q9H2D1	Mitochondrial folate transporter/carrier (Solute carrier family 25 member 32)	315	NDUFB10	4716	O96000	NADH dehydrogenase [ubiquinone] 1 beta subcomplex subunit 10 (Complex I-PDSW) (CI-PDSW) (NADH-ubiquinone oxidoreductase PDSW subunit)	172	mito	QE-MUW	(24|22)	(0|2|2|2|4|0|2|2|2|2)	23	12.78	5.00274	0.173342	0.011344	1	0.799771	1397/1747	243	4055	941	10155.5	0.6	0.15	0.998693	3.68988	0.645499	0.680741	1	NA	NA	NA	2.6	SLC25	53	37	Mitochondria	Orphan
CE0299-7	G170	CT-SLC25A32	SLC25A32	81034	Q9H2D1	Mitochondrial folate transporter/carrier (Solute carrier family 25 member 32)	315	NDUFB11	54539	Q9NX14	NADH dehydrogenase [ubiquinone] 1 beta subcomplex subunit 11, mitochondrial (Complex I-ESSS) (CI-ESSS) (NADH-ubiquinone oxidoreductase ESSS subunit) (Neuronal protein 17.3) (Np17.3) (p17.3)	153	mito	QE-MUW	(11|11)	(2|2|2|0|0|0|0|0|0|2)	11	6.11	4.72047	0.0931978	0.0107108	1	0.718535	1255/1747	243	2054	941	10155.5	0.31	0.34	1	2.97449	0.503848	0.408929	1	NA	NA	NA	0.3	SLC25	53	37	Mitochondria	Orphan
CE0299-7	G170	CT-SLC25A32	SLC25A32	81034	Q9H2D1	Mitochondrial folate transporter/carrier (Solute carrier family 25 member 32)	315	NDUFB6	4712	O95139	NADH dehydrogenase [ubiquinone] 1 beta subcomplex subunit 6 (Complex I-B17) (CI-B17) (NADH-ubiquinone oxidoreductase B17 subunit)	128	mito	QE-MUW	(14|14)	(0|0|3|0|2|0|0|0|0|0)	14	9.33	7.51262	0.141782	0.0358515	1	0.243707	426/1747	243	781	941	10155.5	0.49	0.2	1	2.92765	0.70829	0.609374	1	NA	NA	NA	NA	SLC25	53	37	Mitochondria	Orphan
CE0299-7	G170	CT-SLC25A32	SLC25A32	81034	Q9H2D1	Mitochondrial folate transporter/carrier (Solute carrier family 25 member 32)	315	NDUFB9	4715	Q9Y6M9	NADH dehydrogenase [ubiquinone] 1 beta subcomplex subunit 9 (Complex I-B22) (CI-B22) (LYR motif-containing protein 3) (NADH-ubiquinone oxidoreductase B22 subunit)	179	mito	QE-MUW	(12|12)	(0|0|2|3|3|2|2|2|0|2)	12	7.5	6.8125	0.0869025	0.0348837	1	0.228833	400/1747	243	688	941	10155.5	0.85	0.07	1	3.40594	0.7398	0.624316	1	NA	NA	NA	0.3	SLC25	53	37	Mitochondria	Orphan
CE0299-7	G170	CT-SLC25A32	SLC25A32	81034	Q9H2D1	Mitochondrial folate transporter/carrier (Solute carrier family 25 member 32)	315	NLRX1	79671	Q86UT6	NLR family member X1 (Caterpiller protein 11.3) (CLR11.3) (Nucleotide-binding oligomerization domain protein 5) (Nucleotide-binding oligomerization domain protein 9)	975	mito	QE-MUW	(40|34)	(0|3|8|6|8|6|4|4|2|5)	37	8.04	17.5443	0.0491928	0.0386827	0.959459	0.37643	658/1747	243	1913	941	10155.5	0.98	0.01	0.995378	5.19939	1.65204	0.645306	1	NA	NA	NA	0.9	SLC25	53	37	Mitochondria	Orphan
CE0299-7	G170	CT-SLC25A32	SLC25A32	81034	Q9H2D1	Mitochondrial folate transporter/carrier (Solute carrier family 25 member 32)	315	OMA1	115209	Q96E52	Metalloendopeptidase OMA1, mitochondrial (EC 3.4.24.-) (Metalloprotease-related protein 1) (MPRP-1) (Overlapping with the m-AAA protease 1 homolog)	524	mito	QE-MUW	(18|15)	(0|0|0|0|0|0|0|0|0|0)	16.5	16.5	6.34671	0.0408185	0.0143478	1	0.494279	864/1747	243	2300	941	10155.5	0.89	0.05	0.994377	4.1017	1.13654	0.615012	1	NA	NA	NA	NA	SLC25	53	37	Mitochondria	Orphan
CE0299-7	G170	CT-SLC25A32	SLC25A32	81034	Q9H2D1	Mitochondrial folate transporter/carrier (Solute carrier family 25 member 32)	315	SDHB	6390	P21912	Succinate dehydrogenase [ubiquinone] iron-sulfur subunit, mitochondrial (EC 1.3.5.1) (Iron-sulfur subunit of complex II) (Ip)	280	mito	QE-MUW	(37|37)	(4|8|7|9|9|11|12|10|10|8)	37	4.2	8.21176	0.171296	0.0184861	1	0.744851	1301/1747	243	4003	941	10155.5	0.02	0.54	1	3.56693	0.647671	0.455149	1	NA	NA	NA	1.7	SLC25	53	37	Mitochondria	Orphan
CE0299-7	G170	CT-SLC25A32	SLC25A32	81034	Q9H2D1	Mitochondrial folate transporter/carrier (Solute carrier family 25 member 32)	315	SLC25A15	10166	Q9Y619	Mitochondrial ornithine transporter 1 (Solute carrier family 25 member 15)	301	mito	QE-MUW	(18|14)	(0|0|0|0|0|0|0|0|0|0)	16	16	10.5617	0.0689061	0.0665281	1	0.130435	228/1747	243	481	941	10155.5	0.73	0.11	0.989376	3.41979	0.972452	0.634127	1	NA	NA	NA	0.6	SLC25	53	37	Mitochondria	Orphan
CE0299-7	G170	CT-SLC25A32	SLC25A32	81034	Q9H2D1	Mitochondrial folate transporter/carrier (Solute carrier family 25 member 32)	315	SURF1	6834	Q15526	Surfeit locus protein 1	300	mito	QE-MUW	(9|8)	(0|0|0|0|0|0|0|0|0|0)	8.5	8.5	6.85661	0.0367284	0.0752212	1	0.102975	180/1747	243	226	941	10155.5	0.83	0.08	0.997772	4.25188	0.963252	0.419769	1	NA	NA	NA	0.3	SLC25	53	37	Mitochondria	Orphan
CE0299-7	G170	CT-SLC25A32	SLC25A32	81034	Q9H2D1	Mitochondrial folate transporter/carrier (Solute carrier family 25 member 32)	315	TMEM65	157378	Q6PI78	Transmembrane protein 65	240	mito	QE-MUW	(8|8)	(0|0|0|0|0|0|0|0|0|0)	8	8	7.35865	0.0432099	0.173913	1	0.0263158	46/1747	243	92	941	10155.5	0.77	0.1	1	3.5165	1.38638	0.409493	1	NA	NA	NA	NA	SLC25	53	37	Mitochondria	Orphan
CE0299-7	G170	CT-SLC25A32	SLC25A32	81034	Q9H2D1	Mitochondrial folate transporter/carrier (Solute carrier family 25 member 32)	315	UQCC1	55245	Q9NVA1	Ubiquinol-cytochrome-c reductase complex assembly factor 1 (Basic FGF-repressed Zic-binding protein) (bFGF-repressed Zic-binding protein) (bFZb) (Ubiquinol-cytochrome c reductase complex chaperone CBP3 homolog)	299	mito	QE-MUW	(8|8)	(0|0|0|0|0|0|0|0|0|0)	8	8	7.46895	0.0346835	0.205128	1	0.0297483	52/1747	243	78	941	10155.5	0.88	0.06	1	4.97105	1.39215	0.556669	1	NA	NA	NA	NA	SLC25	53	37	Mitochondria	Orphan
CE029R-Y	G104	CT-SLC25A33	SLC25A33	84275	Q9BSK2	Solute carrier family 25 member 33 (Bone marrow stromal cell mitochondrial carrier protein) (BMSC-MCP) (HuBMSC-MCP) (Protein PNC1)	321	EEF1G	1937	P26641	Elongation factor 1-gamma (EF-1-gamma) (eEF-1B gamma)	437	mito	QE-MUW	(12|24)	(0|0|1|2|3|4|0|2|0|0)	18	15	1.99949	0.0796504	0.00456505	1	0.8627	1507/1747	166	7886	1859	9028	0.93	0.02	0.922735	1.22875	0.899265	0.441625	1	NA	NA	NA	37	SLC25	53	37	Mitochondria	Nucleoside/Nucleotide
CE029R-Y	G104	CT-SLC25A33	SLC25A33	84275	Q9BSK2	Solute carrier family 25 member 33 (Bone marrow stromal cell mitochondrial carrier protein) (BMSC-MCP) (HuBMSC-MCP) (Protein PNC1)	321	TIMM29	90580	Q9BSF4	Mitochondrial import inner membrane translocase subunit Tim29 (TIM29)	260	mito	QE-MUW	(10|22)	(0|0|0|0|0|0|0|0|0|0)	16	16	10.7988	0.118999	0.0241692	0.9375	0.385584	674/1747	166	1324	1859	9028	0.52	0.07	0.902393	2.15897	0.742023	0.605238	1	NA	NA	NA	NA	SLC25	53	37	Mitochondria	Nucleoside/Nucleotide
CE064H-1	G171	CT-SLC25A35	SLC25A35	399512	Q3KQZ1	Solute carrier family 25 member 35	300	SLC12A6	9990	Q9UHW9	Solute carrier family 12 member 6 (Electroneutral potassium-chloride cotransporter 3) (K-Cl cotransporter 3)	1150	mito	QE-CEMM	(124|141)	(0|0|0|0|0|0|0|0|0|0)	132.5	132.5	17.4664	0.401921	0.0385174	0.788679	0.076659	134/1747	86	6880	1448	10394	1	0	0.997052	6.42367	13.3245	0.924297	1	NA	NA	NA	0.3	SLC25	53	37	Unknown	Orphan
CE00TX-V	G432	CT-SLC25A36	SLC25A36	55186	Q96CQ1	Solute carrier family 25 member 36	311	SLC25A35	399512	Q3KQZ1	Solute carrier family 25 member 35	300	mito	QE-MUW	(28|15)	(0|0|0|0|0|0|0|0|0|0)	21.5	21.5	14.2788	0.149586	0.088843	1	0.122426	214/1747	149	484	1675	10850.5	1	0	0.936081	1.5672	5.12879	0.978963	1	NA	NA	NA	NA	SLC25	53	37	Mitochondria	Nucleoside/Nucleotide
CE07KH-W	G403	CT-SLC25A37	SLC25A37	51312	Q9NYZ2	Mitoferrin-1 (Mitochondrial iron transporter 1) (Mitochondrial solute carrier protein) (Solute carrier family 25 member 37)	338	RAB30	27314	Q15771	Ras-related protein Rab-30	203	mito	QE-MUW	(5|4)	(0|0|0|0|0|0|0|0|0|0)	4.5	4.5	3.98376	0.0221675	0.0737705	0.333333	0.0251716	44/1747	338	122	1591	10961	0.96	0	0.992774	3.88502	1.77126	0.529574	1	NA	NA	NA	2	SLC25	53	37	Mitochondria	Orphan
CE07KH-W	G403	CT-SLC25A37	SLC25A37	51312	Q9NYZ2	Mitoferrin-1 (Mitochondrial iron transporter 1) (Mitochondrial solute carrier protein) (Solute carrier family 25 member 37)	338	TMEM181	57583	Q9P2C4	Transmembrane protein 181	612	mito	QE-MUW	(11|8)	(0|0|0|0|0|0|0|0|0|0)	9.5	9.5	7.46979	0.0155229	0.0742188	1	0.132723	232/1747	338	256	1591	10961	1	0	0.983708	7.07243	4.76284	0.994687	1	NA	NA	NA	NA	SLC25	53	37	Mitochondria	Orphan
CE07KH-W	G403	CT-SLC25A37	SLC25A37	51312	Q9NYZ2	Mitoferrin-1 (Mitochondrial iron transporter 1) (Mitochondrial solute carrier protein) (Solute carrier family 25 member 37)	338	TTYH3	80727	Q9C0H2	Protein tweety homolog 3 (hTTY3)	523	mito	QE-MUW	(7|6)	(0|0|0|0|0|0|0|0|0|0)	6.5	6.5	4.6459	0.0124283	0.0360111	1	0.117849	206/1747	338	361	1591	10961	1	0	0.996317	6.91207	3.06399	0.936978	1	NA	NA	NA	NA	SLC25	53	37	Mitochondria	Orphan
CE0370-4	G439	NT-SLC25A38	SLC25A38	54977	Q96DW6	Mitochondrial glycine transporter (Appoptosin) (Mitochondrial glycine transporter GlyC) (Solute carrier family 25 member 38)	304	AGK	55750	Q53H12	Acylglycerol kinase, mitochondrial (hAGK) (EC 2.7.1.107) (EC 2.7.1.138) (EC 2.7.1.94) (Multiple substrate lipid kinase) (HsMuLK) (MuLK) (Multi-substrate lipid kinase)	422	mito	QE-MUW	(26|21)	(0|0|0|3|0|0|6|5|2|6)	23.5	10.68	4.45285	0.0703905	0.0101097	1	0.675057	1179/1747	240.5	4649	1047	7310.5	0.03	0.56	0.992159	0.958269	0.635235	0.447475	1	NA	NA	NA	3.8	SLC25	53	37	Mitochondria	Aminoacid
CE0370-4	G439	NT-SLC25A38	SLC25A38	54977	Q96DW6	Mitochondrial glycine transporter (Appoptosin) (Mitochondrial glycine transporter GlyC) (Solute carrier family 25 member 38)	304	GALNT2	2590	Q10471	Polypeptide N-acetylgalactosaminyltransferase 2 (EC 2.4.1.41) (Polypeptide GalNAc transferase 2) (GalNAc-T2) (pp-GaNTase 2) (Protein-UDP acetylgalactosaminyltransferase 2) (UDP-GalNAc:polypeptide N-acetylgalactosaminyltransferase 2) [Cleaved into: Polypeptide N-acetylgalactosaminyltransferase 2 soluble form]	571	mito	QE-MUW	(7|12)	(0|0|0|0|0|0|0|0|0|0)	9.5	9.5	3.17516	0.0210303	0.00722983	1	0.509153	889/1747	240.5	2628	1047	7310.5	1	0	0.954434	1.85368	0.821065	0.554361	1	NA	NA	NA	0.3	SLC25	53	37	Mitochondria	Aminoacid
CE0370-4	G439	NT-SLC25A38	SLC25A38	54977	Q96DW6	Mitochondrial glycine transporter (Appoptosin) (Mitochondrial glycine transporter GlyC) (Solute carrier family 25 member 38)	304	GALNT7	51809	Q86SF2	N-acetylgalactosaminyltransferase 7 (EC 2.4.1.41) (Polypeptide GalNAc transferase 7) (GalNAc-T7) (pp-GaNTase 7) (Protein-UDP acetylgalactosaminyltransferase 7) (UDP-GalNAc:polypeptide N-acetylgalactosaminyltransferase 7)	657	mito	QE-MUW	(12|10)	(0|0|0|0|0|0|0|0|0|0)	11	11	2.54227	0.0211634	0.0057971	1	0.602975	1053/1747	240.5	3795	1047	7310.5	1	0	0.994539	1.24853	0.858864	0.528249	1	NA	NA	NA	0.9	SLC25	53	37	Mitochondria	Aminoacid
CE0370-4	G439	NT-SLC25A38	SLC25A38	54977	Q96DW6	Mitochondrial glycine transporter (Appoptosin) (Mitochondrial glycine transporter GlyC) (Solute carrier family 25 member 38)	304	GOLM1	51280	Q8NBJ4	Golgi membrane protein 1 (Golgi membrane protein GP73) (Golgi phosphoprotein 2)	401	mito	QE-MUW	(24|10)	(0|0|0|0|0|0|0|0|0|0)	17	17	4.19468	0.0535874	0.00952915	1	0.621281	1085/1747	240.5	3568	1047	7310.5	1	0	0.881291	2.17976	1.07838	0.847964	1	NA	NA	NA	0.3	SLC25	53	37	Mitochondria	Aminoacid
CE0370-4	G439	NT-SLC25A38	SLC25A38	54977	Q96DW6	Mitochondrial glycine transporter (Appoptosin) (Mitochondrial glycine transporter GlyC) (Solute carrier family 25 member 38)	304	IKBIP	121457	Q70UQ0	Inhibitor of nuclear factor kappa-B kinase-interacting protein (I kappa-B kinase-interacting protein) (IKBKB-interacting protein) (IKK-interacting protein)	350	mito	QE-MUW	(14|8)	(0|0|0|0|0|0|0|0|0|0)	11	11	6.07858	0.0397268	0.0302198	1	0.180778	316/1747	240.5	728	1047	7310.5	1	0	0.950338	2.77881	0.96848	0.851059	1	NA	NA	NA	1.5	SLC25	53	37	Mitochondria	Aminoacid
CE0370-4	G439	NT-SLC25A38	SLC25A38	54977	Q96DW6	Mitochondrial glycine transporter (Appoptosin) (Mitochondrial glycine transporter GlyC) (Solute carrier family 25 member 38)	304	RAB9A	9367	P51151	Ras-related protein Rab-9A	201	mito	QE-MUW	(16|5)	(0|0|2|0|0|0|0|0|0|0)	10.5	8.75	3.62614	0.0660316	0.00824823	1	0.635011	1109/1747	240.5	2546	1047	7310.5	0.65	0.09	0.811278	1.55738	0.545753	0.430559	1	NA	NA	NA	0.3	SLC25	53	37	Mitochondria	Aminoacid
CE0370-4	G439	NT-SLC25A38	SLC25A38	54977	Q96DW6	Mitochondrial glycine transporter (Appoptosin) (Mitochondrial glycine transporter GlyC) (Solute carrier family 25 member 38)	304	SLC25A1	6576	P53007	Tricarboxylate transport protein, mitochondrial (Citrate transport protein) (CTP) (Mitochondrial citrate carrier) (CIC) (Solute carrier family 25 member 1) (Tricarboxylate carrier protein)	311	mito	QE-MUW	(42|22)	(0|0|6|4|7|0|8|10|0|4)	32	8.21	4.53871	0.130061	0.0103026	1	0.845538	1477/1747	240.5	6212	1047	7310.5	0.51	0.15	0.930586	1.25282	1.01281	0.500845	1	NA	NA	NA	9.3	SLC25	53	37	Mitochondria	Aminoacid
CE0370-4	G439	NT-SLC25A38	SLC25A38	54977	Q96DW6	Mitochondrial glycine transporter (Appoptosin) (Mitochondrial glycine transporter GlyC) (Solute carrier family 25 member 38)	304	SLC25A4	291	P12235	ADP/ATP translocase 1 (ADP,ATP carrier protein 1) (ADP,ATP carrier protein, heart/skeletal muscle isoform T1) (Adenine nucleotide translocator 1) (ANT 1) (Solute carrier family 25 member 4)	298	mito	QE-MUW	(143|46)	(0|0|10|0|10|0|10|12|0|0)	94.5	22.5	4.35746	0.400843	0.00989529	0.0529101	0.599542	1047/1747	240.5	19100	1047	7310.5	0.92	0.03	0.802829	1.16305	2.39908	0.439382	1	NA	NA	NA	39.7	SLC25	53	37	Mitochondria	Aminoacid
CE02AM-4	G306	CT-SLC25A42	SLC25A42	284439	Q86VD7	Mitochondrial coenzyme A transporter SLC25A42 (Solute carrier family 25 member 42)	318	GRN	2896	P28799	Progranulin (PGRN) (Acrogranin) (Epithelin precursor) (Glycoprotein of 88 Kda) (GP88) (Glycoprotein 88) (Granulin precursor) (PC cell-derived growth factor) (PCDGF) (Proepithelin) (PEPI) [Cleaved into: Paragranulin; Granulin-1 (Granulin G); Granulin-2 (Granulin F); Granulin-3 (Epithelin-2) (Granulin B); Granulin-4 (Epithelin-1) (Granulin A); Granulin-5 (Granulin C); Granulin-6 (Granulin D); Granu…	593	mito	QE-MUW	(18|12)	(4|6|2|2|2|2|3|3|4|3)	15	4.84	6.57948	0.0820801	0.0148662	1	0.613272	1071/1747	98	2018	1109	6034.5	0.82	0.03	0.972806	1.87153	0.58907	0.558953	1	NA	NA	NA	2.3	SLC25	53	37	Mitochondria	Other
CE05XP-9	G244	NT-SLC25A46	SLC25A46	91137	Q96AG3	Mitochondrial outer membrane protein SLC25A46 (Solute carrier family 25 member 46)	418	ADGRE5	976	P48960	Adhesion G protein-coupled receptor E5 (Leukocyte antigen CD97) (CD antigen CD97) [Cleaved into: Adhesion G protein-coupled receptor E5 subunit alpha; Adhesion G protein-coupled receptor E5 subunit beta]	835	mito	QE-CEMM	(8|8)	(0|0|0|0|0|0|0|0|0|0)	8	8	5.20986	0.02269	0.0118081	1	0.382151	668/1747	176.5	1355	1851	14267	0.99	0	1	6.13775	1.68734	0.846999	1	NA	NA	NA	NA	SLC25	53	37	Mitochondria	Orphan
CE05XP-9	G244	NT-SLC25A46	SLC25A46	91137	Q96AG3	Mitochondrial outer membrane protein SLC25A46 (Solute carrier family 25 member 46)	418	COX15	1355	Q7KZN9	Cytochrome c oxidase assembly protein COX15 homolog	410	mito	QE-CEMM	(27|28)	(0|0|0|0|0|0|2|0|0|0)	27.5	22.92	4.59299	0.158848	0.0104246	0.945455	0.736842	1287/1747	176.5	5276	1851	14267	0.51	0.22	0.99977	3.27381	0.941702	0.477264	1	NA	NA	NA	0.9	SLC25	53	37	Mitochondria	Orphan
CE05XP-9	G244	NT-SLC25A46	SLC25A46	91137	Q96AG3	Mitochondrial outer membrane protein SLC25A46 (Solute carrier family 25 member 46)	418	GCNT1	2650	Q02742	Beta-1,3-galactosyl-O-glycosyl-glycoprotein beta-1,6-N-acetylglucosaminyltransferase (EC 2.4.1.102) (Core 2 beta-1,6-N-acetylglucosaminyltransferase) (C2GlcNAcT) (Core 2-branching enzyme) (Core2-GlcNAc-transferase) (C2GNT) (Core 2 GNT) (Leukocyte type core 2 beta-1,6-N-acetylglucosaminyltransferase) (C2GnT-L)	428	mito	QE-CEMM	(4|4)	(0|0|0|0|0|0|0|0|0|0)	4	4	3.3897	0.0221334	0.0484848	1	0.0480549	84/1747	176.5	165	1851	14267	0.99	0	1	6.85935	2.53674	0.82232	1	NA	1	NA	NA	SLC25	53	37	Mitochondria	Orphan
CE05XP-9	G244	NT-SLC25A46	SLC25A46	91137	Q96AG3	Mitochondrial outer membrane protein SLC25A46 (Solute carrier family 25 member 46)	418	NCEH1	57552	Q6PIU2	Neutral cholesterol ester hydrolase 1 (NCEH) (EC 3.1.1.-) (Acetylalkylglycerol acetylhydrolase) (2-acetyl MAGE hydrolase) (EC 3.1.1.71) (Arylacetamide deacetylase-like 1)	408	mito	QE-CEMM	(8|6)	(0|0|0|0|0|0|0|0|0|0)	7	7	6.31884	0.0406321	0.12963	1	0.0491991	86/1747	176.5	108	1851	14267	1	0	0.987138	7.07243	4.0884	0.985828	1	NA	NA	NA	0.3	SLC25	53	37	Mitochondria	Orphan
CE05XP-9	G244	NT-SLC25A46	SLC25A46	91137	Q96AG3	Mitochondrial outer membrane protein SLC25A46 (Solute carrier family 25 member 46)	418	PLK1	5347	P53350	Serine/threonine-protein kinase PLK1 (EC 2.7.11.21) (Polo-like kinase 1) (PLK-1) (Serine/threonine-protein kinase 13) (STPK13)	603	mito	QE-CEMM	(15|16)	(0|0|0|0|0|0|0|0|0|0)	15.5	15.5	12.5847	0.060876	0.133047	1	0.0881007	154/1747	176.5	233	1851	14267	1	0	0.999295	7.07243	6.08373	0.99886	1	NA	NA	NA	2	SLC25	53	37	Mitochondria	Orphan
CE05XP-9	G244	NT-SLC25A46	SLC25A46	91137	Q96AG3	Mitochondrial outer membrane protein SLC25A46 (Solute carrier family 25 member 46)	418	UXS1	80146	Q8NBZ7	UDP-glucuronic acid decarboxylase 1 (EC 4.1.1.35) (UDP-glucuronate decarboxylase 1) (UGD) (UXS-1) (hUXS) (hUXS1)	420	mito	QE-CEMM	(16|14)	(0|0|0|0|0|0|0|0|0|0)	15	15	14.2329	0.0845811	0.0316122	1	0.25286	442/1747	176.5	949	1851	14267	1	0	0.996995	6.96904	4.52541	0.97762	1	NA	NA	NA	NA	SLC25	53	37	Mitochondria	Orphan
CE05XP-9	G244	NT-SLC25A46	SLC25A46	91137	Q96AG3	Mitochondrial outer membrane protein SLC25A46 (Solute carrier family 25 member 46)	418	YIPF3	25844	Q9GZM5	Protein YIPF3 (Killer lineage protein 1) (Natural killer cell-specific antigen KLIP1) (YIP1 family member 3) [Cleaved into: Protein YIPF3, 36 kDa form III]	350	mito	QE-CEMM	(12|11)	(0|0|0|0|0|0|0|0|0|0)	11.5	11.5	2.59658	0.0778146	0.00592021	1	0.652174	1139/1747	176.5	3885	1851	14267	1	0	0.998747	6.68101	2.8478	0.667188	1	NA	NA	NA	NA	SLC25	53	37	Mitochondria	Orphan
CE05XR-V	G198	NT-SLC25A48	SLC25A48	153328	Q6ZT89	Solute carrier family 25 member 48	311	HMGA1	3159	P17096	High mobility group protein HMG-I/HMG-Y (HMG-I(Y)) (High mobility group AT-hook protein 1) (High mobility group protein A1) (High mobility group protein R)	107	mito	QE-CEMM	(4|3)	(0|0|0|0|0|0|0|0|0|0)	3.5	3.5	3.47213	0.08846	0.5	1	0.00457666	8/1747	115	14	1575	11464.5	0.96	0	0.988699	6.49222	2.18598	0.558614	1	NA	NA	NA	9.6	SLC25	53	37	Mitochondria; Unknown	Orphan
CE02A7-5	G392	CT-SLC25A5	SLC25A5	292	P05141	ADP/ATP translocase 2 (ADP,ATP carrier protein 2) (ADP,ATP carrier protein, fibroblast isoform) (Adenine nucleotide translocator 2) (ANT 2) (Solute carrier family 25 member 5) [Cleaved into: ADP/ATP translocase 2, N-terminally processed]	298	AHNAK	79026	Q09666	Neuroblast differentiation-associated protein AHNAK (Desmoyokin)	5890	mito	QE-CEMM	(24|26)	(0|0|0|0|0|6|2|0|2|1)	25	22.73	4.04528	0.00984324	0.00919287	1	0.608696	1063/1747	128.5	5439	1432	9745	0.66	0.2	0.99889	1.70272	1.25561	0.506113	1	NA	NA	NA	5	SLC25	53	37	Mitochondria	Nucleoside/Nucleotide
CE02A7-5	G392	CT-SLC25A5	SLC25A5	292	P05141	ADP/ATP translocase 2 (ADP,ATP carrier protein 2) (ADP,ATP carrier protein, fibroblast isoform) (Adenine nucleotide translocator 2) (ANT 2) (Solute carrier family 25 member 5) [Cleaved into: ADP/ATP translocase 2, N-terminally processed]	298	GALNT7	51809	Q86SF2	N-acetylgalactosaminyltransferase 7 (EC 2.4.1.41) (Polypeptide GalNAc transferase 7) (GalNAc-T7) (pp-GaNTase 7) (Protein-UDP acetylgalactosaminyltransferase 7) (UDP-GalNAc:polypeptide N-acetylgalactosaminyltransferase 7)	657	mito	QE-CEMM	(24|10)	(0|0|0|0|0|0|0|0|0|0)	17	17	3.9415	0.0600063	0.00895916	1	0.602975	1053/1747	128.5	3795	1432	9745	0.69	0.18	0.881291	2.38091	1.06771	0.417113	1	NA	NA	NA	0.9	SLC25	53	37	Mitochondria	Nucleoside/Nucleotide
CE02A7-5	G392	CT-SLC25A5	SLC25A5	292	P05141	ADP/ATP translocase 2 (ADP,ATP carrier protein 2) (ADP,ATP carrier protein, fibroblast isoform) (Adenine nucleotide translocator 2) (ANT 2) (Solute carrier family 25 member 5) [Cleaved into: ADP/ATP translocase 2, N-terminally processed]	298	GOLIM4	27333	O00461	Golgi integral membrane protein 4 (Golgi integral membrane protein, cis) (GIMPc) (Golgi phosphoprotein 4) (Golgi-localized phosphoprotein of 130 kDa) (Golgi phosphoprotein of 130 kDa)	696	mito	QE-CEMM	(16|12)	(0|0|0|0|0|0|0|0|0|0)	14	14	6.74475	0.0466479	0.0152339	1	0.398169	696/1747	128.5	1838	1432	9745	0.66	0.19	0.986233	1.94464	0.958299	0.403016	1	NA	NA	NA	0.6	SLC25	53	37	Mitochondria	Nucleoside/Nucleotide
CE02A7-5	G392	CT-SLC25A5	SLC25A5	292	P05141	ADP/ATP translocase 2 (ADP,ATP carrier protein 2) (ADP,ATP carrier protein, fibroblast isoform) (Adenine nucleotide translocator 2) (ANT 2) (Solute carrier family 25 member 5) [Cleaved into: ADP/ATP translocase 2, N-terminally processed]	298	MARK3	4140	P27448	MAP/microtubule affinity-regulating kinase 3 (EC 2.7.11.1) (C-TAK1) (cTAK1) (Cdc25C-associated protein kinase 1) (ELKL motif kinase 2) (EMK-2) (Protein kinase STK10) (Ser/Thr protein kinase PAR-1) (Par-1a) (Serine/threonine-protein kinase p78)	753	mito	QE-CEMM	(8|9)	(0|0|0|0|0|0|0|0|0|0)	8.5	8.5	5.83163	0.026178	0.0408654	0.882353	0.144165	252/1747	128.5	416	1432	9745	0.98	0	0.997772	4.00594	1.03255	0.790173	1	NA	NA	NA	0.6	SLC25	53	37	Mitochondria	Nucleoside/Nucleotide
CE0373-A	G103	NT-SLC25A6	SLC25A6	293	P12236	ADP/ATP translocase 3 (ADP,ATP carrier protein 3) (ADP,ATP carrier protein, isoform T2) (ANT 2) (Adenine nucleotide translocator 3) (ANT 3) (Solute carrier family 25 member 6) [Cleaved into: ADP/ATP translocase 3, N-terminally processed]	298	CFL1	1072	P23528	Cofilin-1 (18 kDa phosphoprotein) (p18) (Cofilin, non-muscle isoform)	166	mito	QE-MUW	(7|8)	(2|0|0|0|0|0|0|0|0|0)	7.5	6.25	5.01534	0.0297873	0.0113723	0.8	0.504577	881/1747	452	1319	2084	16008.5	0.99	0	0.99718	4.66375	0.918321	0.552603	1	NA	NA	NA	38.8	SLC25	53	37	Mitochondria	Nucleoside/Nucleotide
CE0373-A	G103	NT-SLC25A6	SLC25A6	293	P12236	ADP/ATP translocase 3 (ADP,ATP carrier protein 3) (ADP,ATP carrier protein, isoform T2) (ANT 2) (Adenine nucleotide translocator 3) (ANT 3) (Solute carrier family 25 member 6) [Cleaved into: ADP/ATP translocase 3, N-terminally processed]	298	CTSL	1514	P07711	Procathepsin L (EC 3.4.22.15) (Cathepsin L1) (Major excreted protein) (MEP) [Cleaved into: Cathepsin L; Cathepsin L heavy chain; Cathepsin L light chain]	333	mito	QE-MUW	(2|2)	(0|0|0|0|0|0|0|0|0|0)	2	2	2	0.00395971	1	1	0.00228833	4/1747	452	4	2084	16008.5	0.94	0.03	1	7.07243	2.18534	0.733932	1	NA	NA	NA	NA	SLC25	53	37	Mitochondria	Nucleoside/Nucleotide
CE0373-A	G103	NT-SLC25A6	SLC25A6	293	P12236	ADP/ATP translocase 3 (ADP,ATP carrier protein 3) (ADP,ATP carrier protein, isoform T2) (ANT 2) (Adenine nucleotide translocator 3) (ANT 3) (Solute carrier family 25 member 6) [Cleaved into: ADP/ATP translocase 3, N-terminally processed]	298	FNDC3B	64778	Q53EP0	Fibronectin type III domain-containing protein 3B (Factor for adipocyte differentiation 104) (HCV NS5A-binding protein 37)	1204	mito	QE-MUW	(4|3)	(0|0|0|0|0|0|0|0|0|0)	3.5	3.5	2.64931	0.00191655	0.0243902	1	0.0720824	126/1747	452	287	2084	16008.5	0.99	0	0.988699	7.07243	2.89093	0.492036	1	NA	NA	NA	0.3	SLC25	53	37	Mitochondria	Nucleoside/Nucleotide
CE0373-A	G103	NT-SLC25A6	SLC25A6	293	P12236	ADP/ATP translocase 3 (ADP,ATP carrier protein 3) (ADP,ATP carrier protein, isoform T2) (ANT 2) (Adenine nucleotide translocator 3) (ANT 3) (Solute carrier family 25 member 6) [Cleaved into: ADP/ATP translocase 3, N-terminally processed]	298	GNB4	59345	Q9HAV0	Guanine nucleotide-binding protein subunit beta-4 (Transducin beta chain 4)	340	mito	QE-MUW	(9|8)	(0|0|0|0|0|0|0|0|0|0)	8.5	8.5	6.05556	0.0164823	0.0460705	0.294118	0.0583524	102/1747	452	369	2084	16008.5	1	0	0.997772	6.78201	3.60943	0.919558	1	NA	NA	NA	8.5	SLC25	53	37	Mitochondria	Nucleoside/Nucleotide
CE0373-A	G103	NT-SLC25A6	SLC25A6	293	P12236	ADP/ATP translocase 3 (ADP,ATP carrier protein 3) (ADP,ATP carrier protein, isoform T2) (ANT 2) (Adenine nucleotide translocator 3) (ANT 3) (Solute carrier family 25 member 6) [Cleaved into: ADP/ATP translocase 3, N-terminally processed]	298	HRAS	3265	P01112	GTPase HRas (EC 3.6.5.2) (H-Ras-1) (Ha-Ras) (Transforming protein p21) (c-H-ras) (p21ras) [Cleaved into: GTPase HRas, N-terminally processed]	189	mito	QE-MUW	(10|6)	(0|0|0|0|0|0|0|0|0|0)	8	8	6.44137	0.0279065	0.0704846	0.375	0.0411899	72/1747	452	227	2084	16008.5	1	0	0.959687	7.07243	4.37068	0.941241	1	NA	NA	NA	2.6	SLC25	53	37	Mitochondria	Nucleoside/Nucleotide
CE0373-A	G103	NT-SLC25A6	SLC25A6	293	P12236	ADP/ATP translocase 3 (ADP,ATP carrier protein 3) (ADP,ATP carrier protein, isoform T2) (ANT 2) (Adenine nucleotide translocator 3) (ANT 3) (Solute carrier family 25 member 6) [Cleaved into: ADP/ATP translocase 3, N-terminally processed]	298	LRRC1	55227	Q9BTT6	Leucine-rich repeat-containing protein 1 (LANO adapter protein) (LAP and no PDZ protein)	524	mito	QE-MUW	(4|4)	(0|0|0|0|0|0|0|0|0|0)	4	4	2.73354	0.00503276	0.0194175	0.625	0.138444	242/1747	452	412	2084	16008.5	1	0	1	6.027	1.77775	0.765316	1	NA	NA	NA	0.6	SLC25	53	37	Mitochondria	Nucleoside/Nucleotide
CE0373-A	G103	NT-SLC25A6	SLC25A6	293	P12236	ADP/ATP translocase 3 (ADP,ATP carrier protein 3) (ADP,ATP carrier protein, isoform T2) (ANT 2) (Adenine nucleotide translocator 3) (ANT 3) (Solute carrier family 25 member 6) [Cleaved into: ADP/ATP translocase 3, N-terminally processed]	298	NOTCH2	4853	Q04721	Neurogenic locus notch homolog protein 2 (Notch 2) (hN2) [Cleaved into: Notch 2 extracellular truncation (N2ECD); Notch 2 intracellular domain (N2ICD)]	2471	mito	QE-MUW	(15|13)	(0|0|0|0|0|0|0|0|0|0)	14	14	3.23992	0.00373537	0.00737619	0.928571	0.511442	893/1747	452	3796	2084	16008.5	0.99	0	0.996566	5.6324	2.13533	0.607941	1	NA	NA	NA	1.2	SLC25	53	37	Mitochondria	Nucleoside/Nucleotide
CE0373-A	G103	NT-SLC25A6	SLC25A6	293	P12236	ADP/ATP translocase 3 (ADP,ATP carrier protein 3) (ADP,ATP carrier protein, isoform T2) (ANT 2) (Adenine nucleotide translocator 3) (ANT 3) (Solute carrier family 25 member 6) [Cleaved into: ADP/ATP translocase 3, N-terminally processed]	298	NUP98	4928	P52948	Nuclear pore complex protein Nup98-Nup96 (EC 3.4.21.-) [Cleaved into: Nuclear pore complex protein Nup98 (98 kDa nucleoporin) (Nucleoporin Nup98) (Nup98); Nuclear pore complex protein Nup96 (96 kDa nucleoporin) (Nucleoporin Nup96) (Nup96)]	1817	mito	QE-MUW	(13|12)	(0|0|0|0|0|0|0|0|0|0)	12.5	12.5	7.70863	0.00453558	0.0440917	1	0.120137	210/1747	452	567	2084	16008.5	0.9	0.05	0.998933	4.92308	1.47262	0.478345	1	NA	NA	NA	3.8	SLC25	53	37	Mitochondria	Nucleoside/Nucleotide
CE0373-A	G103	NT-SLC25A6	SLC25A6	293	P12236	ADP/ATP translocase 3 (ADP,ATP carrier protein 3) (ADP,ATP carrier protein, isoform T2) (ANT 2) (Adenine nucleotide translocator 3) (ANT 3) (Solute carrier family 25 member 6) [Cleaved into: ADP/ATP translocase 3, N-terminally processed]	298	ODR4	54953	Q5SWX8	Protein odr-4 homolog (hODR-4) (LAG1-interacting protein) (Transactivated by transforming growth factor beta protein 1)	454	mito	QE-MUW	(6|6)	(0|0|0|0|0|0|0|0|0|0)	6	6	3.17668	0.00871311	0.0152478	1	0.201373	352/1747	452	787	2084	16008.5	0.99	0	1	6.20817	1.94465	0.801688	1	NA	NA	NA	NA	SLC25	53	37	Mitochondria	Nucleoside/Nucleotide
CE0373-A	G103	NT-SLC25A6	SLC25A6	293	P12236	ADP/ATP translocase 3 (ADP,ATP carrier protein 3) (ADP,ATP carrier protein, isoform T2) (ANT 2) (Adenine nucleotide translocator 3) (ANT 3) (Solute carrier family 25 member 6) [Cleaved into: ADP/ATP translocase 3, N-terminally processed]	298	QSOX2	169714	Q6ZRP7	Sulfhydryl oxidase 2 (EC 1.8.3.2) (Neuroblastoma-derived sulfhydryl oxidase) (Quiescin Q6-like protein 1)	698	mito	QE-MUW	(16|16)	(0|0|0|0|0|0|0|0|0|0)	16	16	2.5699	0.0151127	0.00585973	1	0.643021	1123/1747	452	5461	2084	16008.5	0.92	0.04	1	4.0573	1.24742	0.423495	1	NA	NA	NA	0.6	SLC25	53	37	Mitochondria	Nucleoside/Nucleotide
CE0373-A	G103	NT-SLC25A6	SLC25A6	293	P12236	ADP/ATP translocase 3 (ADP,ATP carrier protein 3) (ADP,ATP carrier protein, isoform T2) (ANT 2) (Adenine nucleotide translocator 3) (ANT 3) (Solute carrier family 25 member 6) [Cleaved into: ADP/ATP translocase 3, N-terminally processed]	298	RAB15	376267	P59190	Ras-related protein Rab-15	212	mito	QE-MUW	(8|8)	(0|0|0|0|0|0|0|0|0|0)	8	8	6.84593	0.0248789	0.0981595	0.1875	0.0354691	62/1747	452	163	2084	16008.5	0.97	0.01	1	4.57626	2.49123	0.498519	1	NA	NA	NA	3.2	SLC25	53	37	Mitochondria	Nucleoside/Nucleotide
CE0373-A	G103	NT-SLC25A6	SLC25A6	293	P12236	ADP/ATP translocase 3 (ADP,ATP carrier protein 3) (ADP,ATP carrier protein, isoform T2) (ANT 2) (Adenine nucleotide translocator 3) (ANT 3) (Solute carrier family 25 member 6) [Cleaved into: ADP/ATP translocase 3, N-terminally processed]	298	SACM1L	22908	Q9NTJ5	Phosphatidylinositol-3-phosphatase SAC1 (EC 3.1.3.64) (Phosphatidylinositol-4-phosphate phosphatase) (Suppressor of actin mutations 1-like protein)	587	mito	QE-MUW	(20|20)	(0|0|0|0|0|0|0|0|0|0)	20	20	3.13782	0.0224631	0.00714541	1	0.677346	1183/1747	452	5598	2084	16008.5	0.89	0.06	1	3.97387	1.47669	0.489923	1	NA	NA	NA	1.2	SLC25	53	37	Mitochondria	Nucleoside/Nucleotide
CE0373-A	G103	NT-SLC25A6	SLC25A6	293	P12236	ADP/ATP translocase 3 (ADP,ATP carrier protein 3) (ADP,ATP carrier protein, isoform T2) (ANT 2) (Adenine nucleotide translocator 3) (ANT 3) (Solute carrier family 25 member 6) [Cleaved into: ADP/ATP translocase 3, N-terminally processed]	298	SLC25A4	291	P12235	ADP/ATP translocase 1 (ADP,ATP carrier protein 1) (ADP,ATP carrier protein, heart/skeletal muscle isoform T1) (Adenine nucleotide translocator 1) (ANT 1) (Solute carrier family 25 member 4)	298	mito	QE-MUW	(270|278)	(0|0|10|0|10|0|10|12|0|0)	274	65.24	12.8788	0.606195	0.0286911	0.0218978	0.599542	1047/1747	452	19100	2084	16008.5	0.98	0.01	0.999847	5.02155	4.08511	0.796292	1	NA	1	NA	39.7	SLC25	53	37	Mitochondria	Nucleoside/Nucleotide
CE0373-A	G103	NT-SLC25A6	SLC25A6	293	P12236	ADP/ATP translocase 3 (ADP,ATP carrier protein 3) (ADP,ATP carrier protein, isoform T2) (ANT 2) (Adenine nucleotide translocator 3) (ANT 3) (Solute carrier family 25 member 6) [Cleaved into: ADP/ATP translocase 3, N-terminally processed]	298	UFSP2	55325	Q9NUQ7	Ufm1-specific protease 2 (UfSP2) (EC 3.4.22.-)	469	mito	QE-MUW	(8|8)	(0|0|0|0|0|0|0|0|0|0)	8	8	6.2453	0.0112459	0.0141218	1	0.330664	578/1747	452	1133	2084	16008.5	0.98	0.01	1	5.69434	1.56446	0.432622	1	NA	NA	NA	NA	SLC25	53	37	Mitochondria	Nucleoside/Nucleotide
CE0373-A	G103	NT-SLC25A6	SLC25A6	293	P12236	ADP/ATP translocase 3 (ADP,ATP carrier protein 3) (ADP,ATP carrier protein, isoform T2) (ANT 2) (Adenine nucleotide translocator 3) (ANT 3) (Solute carrier family 25 member 6) [Cleaved into: ADP/ATP translocase 3, N-terminally processed]	298	ZMYM2	7750	Q9UBW7	Zinc finger MYM-type protein 2 (Fused in myeloproliferative disorders protein) (Rearranged in atypical myeloproliferative disorder protein) (Zinc finger protein 198)	1377	mito	QE-MUW	(5|6)	(0|0|0|0|0|0|0|0|0|0)	5.5	5.5	3.1952	0.00263334	0.0171875	1	0.169336	296/1747	452	640	2084	16008.5	1	0	0.994985	6.85095	2.72394	0.745017	1	NA	NA	NA	0.9	SLC25	53	37	Mitochondria	Nucleoside/Nucleotide
CE02BS-K	G214	CT-SLC30A9	SLC30A9	10463	Q6PML9	Proton-coupled zinc antiporter SLC30A9, mitochondrial (Human embryonic lung protein) (HuEL) (Solute carrier family 30 member 9) (Zinc transporter 9) (ZnT-9)	568	COQ6	51004	Q9Y2Z9	Ubiquinone biosynthesis monooxygenase COQ6, mitochondrial (EC 1.14.13.-) (Coenzyme Q10 monooxygenase 6)	468	mito	QE-CEMM	(12|12)	(0|0|2|2|2|2|0|0|0|2)	12	12	8.02454	0.0401215	0.0526316	1	0.194508	340/1747	363	456	908	8033.5	1	0	1	5.80659	1.48374	0.994664	1	NA	NA	NA	NA	SLC30	10	10	ER; Unknown	Metal
CE02BS-K	G214	CT-SLC30A9	SLC30A9	10463	Q6PML9	Proton-coupled zinc antiporter SLC30A9, mitochondrial (Human embryonic lung protein) (HuEL) (Solute carrier family 30 member 9) (Zinc transporter 9) (ZnT-9)	568	COQ7	10229	Q99807	5-demethoxyubiquinone hydroxylase, mitochondrial (DMQ hydroxylase) (EC 1.14.99.60) (Timing protein clk-1 homolog) (Ubiquinone biosynthesis monooxygenase COQ7)	217	mito	QE-CEMM	(10|14)	(0|0|2|2|4|2|2|3|0|0)	12	8	10.4535	0.0865293	0.156863	1	0.0526316	92/1747	363	153	908	8033.5	0.93	0	0.981454	4.81417	1.26078	0.883644	1	NA	NA	NA	NA	SLC30	10	10	ER; Unknown	Metal
CE02BS-K	G214	CT-SLC30A9	SLC30A9	10463	Q6PML9	Proton-coupled zinc antiporter SLC30A9, mitochondrial (Human embryonic lung protein) (HuEL) (Solute carrier family 30 member 9) (Zinc transporter 9) (ZnT-9)	568	COQ9	57017	O75208	Ubiquinone biosynthesis protein COQ9, mitochondrial	318	mito	QE-CEMM	(9|8)	(0|0|2|0|0|0|0|0|0|0)	8.5	7.08	8.37514	0.0418248	0.566667	1	0.00800915	14/1747	363	30	908	8033.5	1	0	0.997772	6.58283	2.90145	0.969227	1	NA	NA	NA	NA	SLC30	10	10	ER; Unknown	Metal
CE02BS-K	G214	CT-SLC30A9	SLC30A9	10463	Q6PML9	Proton-coupled zinc antiporter SLC30A9, mitochondrial (Human embryonic lung protein) (HuEL) (Solute carrier family 30 member 9) (Zinc transporter 9) (ZnT-9)	568	COX5A	9377	P20674	Cytochrome c oxidase subunit 5A, mitochondrial (Cytochrome c oxidase polypeptide Va)	150	mito	QE-CEMM	(16|24)	(2|0|4|4|0|4|2|6|2|3)	20	7.41	5.82888	0.208632	0.0131926	1	0.750572	1311/1747	363	3032	908	8033.5	0.45	0.22	0.972359	3.44425	0.702679	0.530333	1	1	1	NA	3.5	SLC30	10	10	ER; Unknown	Metal
CE02BS-K	G214	CT-SLC30A9	SLC30A9	10463	Q6PML9	Proton-coupled zinc antiporter SLC30A9, mitochondrial (Human embryonic lung protein) (HuEL) (Solute carrier family 30 member 9) (Zinc transporter 9) (ZnT-9)	568	PDE3B	5140	Q13370	cGMP-inhibited 3',5'-cyclic phosphodiesterase 3B (EC 3.1.4.17) (CGIPDE1) (CGIP1) (Cyclic GMP-inhibited phosphodiesterase B) (CGI-PDE B)	1112	mito	QE-CEMM	(14|13)	(0|0|0|0|0|0|0|0|0|0)	13.5	13.5	5.81046	0.0189964	0.0131515	1	0.378719	662/1747	363	2053	908	8033.5	1	0	0.99908	7.01092	4.81503	0.922899	1	NA	NA	NA	NA	SLC30	10	10	ER; Unknown	Metal
CE0369-9	G429	NT-UCP1	UCP1	7350	P25874	Mitochondrial brown fat uncoupling protein 1 (UCP 1) (Solute carrier family 25 member 7) (Thermogenin)	307	CD44	960	P16070	CD44 antigen (CDw44) (Epican) (Extracellular matrix receptor III) (ECMR-III) (GP90 lymphocyte homing/adhesion receptor) (HUTCH-I) (Heparan sulfate proteoglycan) (Hermes antigen) (Hyaluronate receptor) (Phagocytic glycoprotein 1) (PGP-1) (Phagocytic glycoprotein I) (PGP-I) (CD antigen CD44)	742	mito	QE-MUW	(4|4)	(0|0|0|0|0|0|0|0|0|0)	4	4	3.09769	0.00738833	0.0305344	1	0.097254	170/1747	224	262	1879	14101.5	0.76	0	1	6.16364	1.99661	0.7782	1	NA	NA	NA	1.7	SLC25	53	37	Mitochondria	Ion
CE02MB-4	G380	CT-UCP3	UCP3	7352	P55916	Putative mitochondrial transporter UCP3 (Solute carrier family 25 member 9) (Uncoupling protein-3) (UCP 3)	312	UCP2	7351	P55851	Dicarboxylate carrier SLC25A8 (Mitochondrial uncoupling protein 2) (UCP 2) (Solute carrier family 25 member 8) (UCPH)	309	mito	QE-CEMM	(6|6)	(0|0|0|0|0|0|0|0|0|0)	6	6	5.959	0.0295525	0.666667	0.25	0.00572082	10/1747	205	18	1222	10029.5	1	0	1	6.7052	2.97475	0.982818	1	NA	NA	NA	NA	SLC25	53	37	Mitochondria	Ion
CE023V-U	G002	CT-ANKH	ANKH	56172	Q9HCJ1	Progressive ankylosis protein homolog (ANK)	492	ADAM10	102	O14672	Disintegrin and metalloproteinase domain-containing protein 10 (ADAM 10) (EC 3.4.24.81) (CDw156) (Kuzbanian protein homolog) (Mammalian disintegrin-metalloprotease) (CD antigen CD156c)	748	Standard	QE-CEMM	(10|7)	(0|0|0|0|0|0|0|0|0|0|0|0|0|0|0|0|0|0|0|0|0|0|0|0|0|0|0|0|0|0|0|0|0|0|0|0|0|0|0|0|0|0|0|0|0|0)	8.5	8.5	5.53134	0.00993939	0.0350515	1	0.172769	302/1747	562.5	485	1205	10700	1	0	0.979869	4.20301	1.7756	0.992942	1	NA	NA	NA	0.3	SLC62	1	1	Unknown	Orphan
CE023V-U	G002	CT-ANKH	ANKH	56172	Q9HCJ1	Progressive ankylosis protein homolog (ANK)	492	ADCY6	112	O43306	Adenylate cyclase type 6 (EC 4.6.1.1) (ATP pyrophosphate-lyase 6) (Adenylate cyclase type VI) (Adenylyl cyclase 6) (Ca(2+)-inhibitable adenylyl cyclase)	1168	Standard	QE-CEMM	(8|6)	(0|0|0|0|0|0|0|0|0|0|0|0|0|0|0|0|0|0|0|0|0|0|0|0|0|0|0|0|0|0|0|0|0|0|0|0|0|0|0|0|0|0|0|0|0|0)	7	7	4.18656	0.00524201	0.0233333	1	0.154462	270/1747	562.5	600	1205	10700	0.96	0.01	0.987138	3.19659	1.434	0.625606	1	NA	NA	NA	NA	SLC62	1	1	Unknown	Orphan
CE023V-U	G002	CT-ANKH	ANKH	56172	Q9HCJ1	Progressive ankylosis protein homolog (ANK)	492	ADCY9	115	O60503	Adenylate cyclase type 9 (EC 4.6.1.1) (ATP pyrophosphate-lyase 9) (Adenylate cyclase type IX) (ACIX) (Adenylyl cyclase 9) (AC9)	1353	Standard	QE-CEMM	(26|28)	(0|0|0|0|0|0|0|0|0|0|0|0|0|0|0|0|0|0|0|0|0|0|0|0|0|0|0|0|0|0|0|0|0|0|0|0|0|0|0|0|0|0|0|0|0|0)	27	27	15.9081	0.0174545	0.081571	1	0.131579	230/1747	562.5	662	1205	10700	1	0	0.999046	8.17662	3.59195	0.999926	1	NA	NA	NA	0.6	SLC62	1	1	Unknown	Orphan
CE023V-U	G002	CT-ANKH	ANKH	56172	Q9HCJ1	Progressive ankylosis protein homolog (ANK)	492	ALG6	29929	Q9Y672	Dolichyl pyrophosphate Man9GlcNAc2 alpha-1,3-glucosyltransferase (EC 2.4.1.267) (Asparagine-linked glycosylation protein 6 homolog) (Dol-P-Glc:Man(9)GlcNAc(2)-PP-Dol alpha-1,3-glucosyltransferase) (Dolichyl-P-Glc:Man9GlcNAc2-PP-dolichyl glucosyltransferase)	507	Standard	QE-CEMM	(4|3)	(0|0|0|0|0|0|0|0|0|0|0|0|0|0|0|0|0|0|0|0|0|0|0|0|0|0|0|0|0|0|0|0|0|0|0|0|0|0|0|0|0|0|0|0|0|0)	3.5	3.5	2.8	0.00603813	0.0311111	0.857143	0.125858	220/1747	562.5	225	1205	10700	0.97	0.01	0.988699	5.13137	0.955458	0.400411	1	NA	NA	NA	NA	SLC62	1	1	Unknown	Orphan
CE023V-U	G002	CT-ANKH	ANKH	56172	Q9HCJ1	Progressive ankylosis protein homolog (ANK)	492	AMFR	267	Q9UKV5	E3 ubiquitin-protein ligase AMFR (EC 2.3.2.36) (Autocrine motility factor receptor) (AMF receptor) (RING finger protein 45) (gp78)	643	Standard	QE-CEMM	(22|24)	(0|0|0|0|0|0|0|0|0|0|0|0|0|0|0|0|0|0|0|0|0|0|0|0|0|0|0|0|0|0|0|0|0|0|0|0|0|0|0|0|0|0|0|0|0|0)	23	23	1.61599	0.0312867	0.0036927	1	0.815789	1425/1747	562.5	12457	1205	10700	0	0.69	0.998693	0.759588	0.600037	0.603956	1	NA	NA	NA	NA	SLC62	1	1	Unknown	Orphan
CE023V-U	G002	CT-ANKH	ANKH	56172	Q9HCJ1	Progressive ankylosis protein homolog (ANK)	492	AMIGO1	57463	Q86WK6	Amphoterin-induced protein 1 (AMIGO-1) (Alivin-2)	493	Standard	QE-CEMM	(5|4)	(0|0|0|0|0|0|0|0|0|0|0|0|0|0|0|0|0|0|0|0|0|0|0|0|0|0|0|0|0|0|0|0|0|0|0|0|0|0|0|0|0|0|0|0|0|0)	4.5	4.5	4.5	0.00798377	1	1	0.00228833	4/1747	562.5	9	1205	10700	1	0	0.992774	18.868	7.65481	0.915558	1	NA	NA	NA	NA	SLC62	1	1	Unknown	Orphan
CE023V-U	G002	CT-ANKH	ANKH	56172	Q9HCJ1	Progressive ankylosis protein homolog (ANK)	492	ASIC1	41	P78348	Acid-sensing ion channel 1 (ASIC1) (Amiloride-sensitive cation channel 2, neuronal) (Brain sodium channel 2) (BNaC2)	528	Standard	QE-CEMM	(4|6)	(0|0|0|0|0|0|0|0|0|0|0|0|0|0|0|0|0|0|0|0|0|0|0|0|0|0|0|0|0|0|0|0|0|0|0|0|0|0|0|0|0|0|0|0|0|0)	5	5	4.33831	0.00828283	0.0699301	1	0.0537757	94/1747	562.5	143	1205	10700	0.99	0	0.976021	5.6302	2.26187	0.96631	1	NA	NA	NA	NA	SLC62	1	1	Unknown	Orphan
CE023V-U	G002	CT-ANKH	ANKH	56172	Q9HCJ1	Progressive ankylosis protein homolog (ANK)	492	ATP11C	286410	Q8NB49	Phospholipid-transporting ATPase IG (EC 7.6.2.1) (ATPase IQ) (ATPase class VI type 11C) (P4-ATPase flippase complex alpha subunit ATP11C)	1132	Standard	QE-CEMM	(36|34)	(0|0|0|0|0|0|0|0|0|0|0|0|0|0|0|0|0|0|0|0|0|0|0|0|0|0|0|0|0|0|0|0|0|0|0|0|0|0|0|0|0|0|0|0|0|0)	35	35	12.3065	0.0270436	0.027451	0.942857	0.320366	560/1747	562.5	2550	1205	10700	0.98	0	0.999428	5.41066	2.20634	0.997561	1	NA	NA	NA	2	SLC62	1	1	Unknown	Orphan
CE023V-U	G002	CT-ANKH	ANKH	56172	Q9HCJ1	Progressive ankylosis protein homolog (ANK)	492	ATP6V0A2	23545	Q9Y487	V-type proton ATPase 116 kDa subunit a 2 (V-ATPase 116 kDa subunit a 2) (Lysosomal H(+)-transporting ATPase V0 subunit a 2) (TJ6) (Vacuolar proton translocating ATPase 116 kDa subunit a isoform 2)	856	Standard	QE-CEMM	(14|14)	(0|0|0|0|0|0|0|0|0|0|0|0|0|0|0|0|0|0|0|0|0|0|0|0|0|0|0|0|0|0|0|0|0|0|0|0|0|0|0|0|0|0|0|0|0|0)	14	14	5.64924	0.0143053	0.0127912	0.785714	0.262014	458/1747	562.5	2189	1205	10700	0.67	0.11	1	2.11144	1.45072	0.716706	1	NA	NA	NA	NA	SLC62	1	1	Unknown	Orphan
CE023V-U	G002	CT-ANKH	ANKH	56172	Q9HCJ1	Progressive ankylosis protein homolog (ANK)	492	ATP6V0D1	9114	P61421	V-type proton ATPase subunit d 1 (V-ATPase subunit d 1) (32 kDa accessory protein) (V-ATPase 40 kDa accessory protein) (V-ATPase AC39 subunit) (p39) (Vacuolar proton pump subunit d 1)	351	Standard	QE-CEMM	(8|8)	(0|0|0|0|0|0|0|0|0|0|0|0|0|0|0|0|0|0|0|0|0|0|0|0|0|0|0|0|0|0|0|0|0|0|0|0|0|0|0|0|0|0|0|0|0|0)	8	8	3.19268	0.0199354	0.00726942	1	0.426773	746/1747	562.5	2201	1205	10700	0.23	0.37	1	1.37943	0.849221	0.44434	1	NA	NA	NA	1.5	SLC62	1	1	Unknown	Orphan
CE023V-U	G002	CT-ANKH	ANKH	56172	Q9HCJ1	Progressive ankylosis protein homolog (ANK)	492	ATP9B	374868	O43861	Probable phospholipid-transporting ATPase IIB (EC 7.6.2.1) (ATPase class II type 9B)	1147	Standard	QE-CEMM	(8|8)	(0|0|0|0|0|0|0|0|0|0|0|0|0|0|0|0|0|0|0|0|0|0|0|0|0|0|0|0|0|0|0|0|0|0|0|0|0|0|0|0|0|0|0|0|0|0)	8	8	5.51462	0.00610055	0.0391198	0.875	0.101831	178/1747	562.5	409	1205	10700	0.98	0	1	4.57467	1.79006	0.989966	1	NA	NA	NA	NA	SLC62	1	1	Unknown	Orphan
CE023V-U	G002	CT-ANKH	ANKH	56172	Q9HCJ1	Progressive ankylosis protein homolog (ANK)	492	ATPAF2	91647	Q8N5M1	ATP synthase mitochondrial F1 complex assembly factor 2 (ATP12 homolog)	289	Standard	QE-CEMM	(8|8)	(0|0|0|0|2|2|0|0|0|0|0|0|0|0|0|0|0|0|0|0|0|0|0|0|0|0|0|0|0|0|1|1|0|2|0|0|2|0|4|2|4|0|3|4|2|3)	8	4.72	5.55857	0.0242122	0.0401003	1	0.184211	322/1747	562.5	399	1205	10700	0.98	0	1	7.7974	1.54822	0.994831	1	NA	NA	NA	NA	SLC62	1	1	Unknown	Orphan
CE023V-U	G002	CT-ANKH	ANKH	56172	Q9HCJ1	Progressive ankylosis protein homolog (ANK)	492	AUP1	550	Q9Y679	Lipid droplet-regulating VLDL assembly factor AUP1 (Ancient ubiquitous protein 1)	410	Standard	QE-CEMM	(15|18)	(0|0|0|0|0|0|0|0|0|0|0|0|0|0|0|0|0|0|0|0|0|0|0|0|1|2|0|0|0|0|4|2|1|1|0|0|0|0|0|0|0|0|0|0|0|0)	16.5	13.32	1.51023	0.0352	0.00345188	1	0.858124	1499/1747	562.5	9560	1205	10700	0	0.66	0.994377	0.796653	0.493849	0.486856	1	NA	NA	NA	0.3	SLC62	1	1	Unknown	Orphan
CE023V-U	G002	CT-ANKH	ANKH	56172	Q9HCJ1	Progressive ankylosis protein homolog (ANK)	492	B3GAT3	26229	O94766	Galactosylgalactosylxylosylprotein 3-beta-glucuronosyltransferase 3 (EC 2.4.1.135) (Beta-1,3-glucuronyltransferase 3) (Glucuronosyltransferase I) (GlcAT-I) (UDP-GlcUA:Gal beta-1,3-Gal-R glucuronyltransferase) (GlcUAT-I)	335	Standard	QE-CEMM	(7|8)	(0|0|0|0|0|0|0|0|0|0|0|0|0|0|0|0|0|0|0|0|0|0|0|0|0|0|0|0|0|0|0|0|0|0|0|0|0|0|0|0|0|0|0|0|0|0)	7.5	7.5	2.56471	0.0195821	0.00584795	1	0.598398	1045/1747	562.5	2565	1205	10700	0.59	0.14	0.99718	1.32928	0.600005	0.443199	1	NA	NA	NA	NA	SLC62	1	1	Unknown	Orphan
CE023V-U	G002	CT-ANKH	ANKH	56172	Q9HCJ1	Progressive ankylosis protein homolog (ANK)	492	CA12	771	O43570	Carbonic anhydrase 12 (EC 4.2.1.1) (Carbonate dehydratase XII) (Carbonic anhydrase XII) (CA-XII) (Tumor antigen HOM-RCC-3.1.3)	354	Standard	QE-CEMM	(10|8)	(0|0|0|0|0|0|0|0|0|0|0|0|0|0|0|0|0|0|0|0|0|0|0|0|0|0|0|0|0|0|0|0|0|0|0|0|0|0|0|0|0|0|0|0|0|0)	9	9	8.31356	0.0222373	0.2	1	0.0240275	42/1747	562.5	90	1205	10700	1	0	0.991992	10.9767	3.67995	0.997744	1	NA	NA	NA	0.3	SLC62	1	1	Unknown	Orphan
CE023V-U	G002	CT-ANKH	ANKH	56172	Q9HCJ1	Progressive ankylosis protein homolog (ANK)	492	CD44	960	P16070	CD44 antigen (CDw44) (Epican) (Extracellular matrix receptor III) (ECMR-III) (GP90 lymphocyte homing/adhesion receptor) (HUTCH-I) (Heparan sulfate proteoglycan) (Hermes antigen) (Hyaluronate receptor) (Phagocytic glycoprotein 1) (PGP-1) (Phagocytic glycoprotein I) (PGP-I) (CD antigen CD44)	742	Standard	QE-CEMM	(6|6)	(0|0|0|0|0|0|0|0|0|0|0|0|0|0|0|0|0|0|0|0|0|0|0|0|0|0|0|0|0|0|0|0|0|0|0|0|0|0|0|0|0|0|0|0|0|0)	6	6	4.6631	0.00707278	0.0458015	1	0.097254	170/1747	562.5	262	1205	10700	0.98	0	1	5.77954	1.51937	0.990583	1	NA	NA	NA	1.7	SLC62	1	1	Unknown	Orphan
CE023V-U	G002	CT-ANKH	ANKH	56172	Q9HCJ1	Progressive ankylosis protein homolog (ANK)	492	CEMIP2	23670	Q9UHN6	Cell surface hyaluronidase (EC 3.2.1.35) (Cell migration-inducing hyaluronidase 2) (Transmembrane protein 2)	1383	Standard	QE-CEMM	(7|6)	(0|0|0|0|0|0|0|0|0|0|0|0|0|0|0|0|0|0|0|0|0|0|0|0|0|0|0|0|0|0|0|0|0|0|0|0|0|0|0|0|0|0|0|0|0|0)	6.5	6.5	3.93611	0.00411087	0.0223752	1	0.143021	250/1747	562.5	581	1205	10700	1	0	0.996317	2.06462	1.96099	0.923562	1	NA	NA	NA	NA	SLC62	1	1	Unknown	Orphan
CE023V-U	G002	CT-ANKH	ANKH	56172	Q9HCJ1	Progressive ankylosis protein homolog (ANK)	492	CLINT1	9685	Q14677	Clathrin interactor 1 (Clathrin-interacting protein localized in the trans-Golgi region) (Clint) (Enthoprotin) (Epsin-4) (Epsin-related protein) (EpsinR)	625	Standard	QE-CEMM	(4|4)	(0|0|0|0|0|0|0|0|0|0|0|0|0|0|0|0|0|0|0|0|0|0|0|0|0|2|0|0|0|0|2|0|0|0|0|0|0|0|0|0|3|0|0|0|0|0)	4	3.47	2.17864	0.00559787	0.0108548	1	0.290618	508/1747	562.5	737	1205	10700	0.87	0.03	1	2.23504	0.702142	0.444249	1	NA	NA	NA	3.8	SLC62	1	1	Unknown	Orphan
CE023V-U	G002	CT-ANKH	ANKH	56172	Q9HCJ1	Progressive ankylosis protein homolog (ANK)	492	CNNM2	54805	Q9H8M5	Metal transporter CNNM2 (Ancient conserved domain-containing protein 2) (Cyclin-M2)	875	Standard	QE-CEMM	(12|13)	(0|0|0|0|0|0|0|0|0|0|0|0|0|0|0|0|0|0|0|0|0|0|0|0|0|0|0|0|0|0|0|0|0|0|0|0|0|0|0|0|0|0|0|0|0|0)	12.5	12.5	5.1979	0.0124952	0.0117813	0.6	0.400458	700/1747	562.5	2122	1205	10700	0.96	0.01	0.998933	2.98772	0.915489	0.865941	1	NA	NA	NA	NA	SLC62	1	1	Unknown	Orphan
CE023V-U	G002	CT-ANKH	ANKH	56172	Q9HCJ1	Progressive ankylosis protein homolog (ANK)	492	CNNM3	26505	Q8NE01	Metal transporter CNNM3 (Ancient conserved domain-containing protein 3) (Cyclin-M3)	707	Standard	QE-CEMM	(22|25)	(0|0|0|0|0|0|0|0|0|0|0|0|0|0|0|0|0|0|2|0|0|0|0|0|0|0|0|0|0|0|0|0|0|0|0|0|0|0|0|0|0|0|0|0|0|0)	23.5	22.52	4.36278	0.0290731	0.00990725	0.914894	0.645309	1127/1747	562.5	4744	1205	10700	0.96	0.01	0.99718	3.53735	0.92081	0.976585	1	NA	NA	NA	NA	SLC62	1	1	Unknown	Orphan
CE023V-U	G002	CT-ANKH	ANKH	56172	Q9HCJ1	Progressive ankylosis protein homolog (ANK)	492	COMTD1	118881	Q86VU5	Catechol O-methyltransferase domain-containing protein 1 (EC 2.1.1.-)	262	Standard	QE-CEMM	(14|10)	(0|0|0|0|0|0|0|0|0|0|0|0|0|0|0|0|1|2|3|0|0|0|0|0|0|0|0|0|0|0|0|0|1|1|0|0|2|0|0|0|0|0|0|2|0|0)	12	9.52	5.46138	0.0400611	0.0123711	1	0.590389	1031/1747	562.5	1940	1205	10700	0.99	0	0.981454	2.48385	1.23949	0.962562	1	NA	NA	NA	0.6	SLC62	1	1	Unknown	Orphan
CE023V-U	G002	CT-ANKH	ANKH	56172	Q9HCJ1	Progressive ankylosis protein homolog (ANK)	492	CTNNA1	1495	P35221	Catenin alpha-1 (Alpha E-catenin) (Cadherin-associated protein) (Renal carcinoma antigen NY-REN-13)	906	Standard	QE-CEMM	(12|9)	(0|0|0|0|0|0|0|0|0|0|0|0|0|0|0|0|0|0|0|0|0|0|0|0|4|0|0|0|0|0|0|0|0|0|0|0|0|0|0|0|0|0|0|0|0|0)	10.5	9.66	3.41387	0.0101369	0.00776914	1	0.502288	877/1747	562.5	2703	1205	10700	0.97	0.01	0.986545	2.5713	0.803499	0.789329	1	NA	NA	NA	5	SLC62	1	1	Unknown	Orphan
CE023V-U	G002	CT-ANKH	ANKH	56172	Q9HCJ1	Progressive ankylosis protein homolog (ANK)	492	CTNNB1	1499	P35222	Catenin beta-1 (Beta-catenin)	781	Standard	QE-CEMM	(8|14)	(0|0|0|0|2|4|0|0|0|0|0|0|0|0|0|0|0|0|0|0|0|0|0|0|4|0|0|0|0|0|0|0|0|0|0|0|0|0|0|0|0|0|0|0|0|0)	11	9.04	3.72794	0.0123192	0.00847784	0.863636	0.491991	860/1747	562.5	2595	1205	10700	0.89	0.03	0.950338	2.28155	0.823885	0.64462	1	NA	NA	NA	6.1	SLC62	1	1	Unknown	Orphan
CE023V-U	G002	CT-ANKH	ANKH	56172	Q9HCJ1	Progressive ankylosis protein homolog (ANK)	492	ENPEP	2028	Q07075	Glutamyl aminopeptidase (EAP) (EC 3.4.11.7) (Aminopeptidase A) (AP-A) (Differentiation antigen gp160) (CD antigen CD249)	957	Standard	QE-CEMM	(6|6)	(0|0|0|0|0|0|0|0|0|0|0|0|0|0|0|0|0|0|0|0|0|0|0|0|0|0|0|0|0|0|0|0|0|0|0|0|0|0|0|0|0|0|0|0|0|0)	6	6	4.97812	0.0054838	0.0628272	1	0.0377574	66/1747	562.5	191	1205	10700	1	0	1	4.37938	2.75746	0.993888	1	NA	NA	NA	NA	SLC62	1	1	Unknown	Orphan
CE023V-U	G002	CT-ANKH	ANKH	56172	Q9HCJ1	Progressive ankylosis protein homolog (ANK)	492	ENPP1	5167	P22413	Ectonucleotide pyrophosphatase/phosphodiesterase family member 1 (E-NPP 1) (Membrane component chromosome 6 surface marker 1) (Phosphodiesterase I/nucleotide pyrophosphatase 1) (Plasma-cell membrane glycoprotein PC-1) [Cleaved into: Ectonucleotide pyrophosphatase/phosphodiesterase family member 1, secreted form] [Includes: Alkaline phosphodiesterase I (EC 3.1.4.1); Nucleotide pyrophosphatase (NPP…	925	Standard	QE-CEMM	(78|74)	(0|0|0|0|0|0|0|0|0|0|0|0|0|0|0|0|0|0|0|0|0|0|0|0|0|0|0|0|0|0|0|0|0|0|0|0|0|0|0|0|0|0|0|0|0|0)	76	76	11.9625	0.0718645	0.0267041	1	0.656751	1147/1747	562.5	5692	1205	10700	1	0	0.999507	7.99487	2.1105	0.999921	1	NA	NA	NA	NA	SLC62	1	1	Unknown	Orphan
CE023V-U	G002	CT-ANKH	ANKH	56172	Q9HCJ1	Progressive ankylosis protein homolog (ANK)	492	ENPP4	22875	Q9Y6X5	Bis(5'-adenosyl)-triphosphatase ENPP4 (EC 3.6.1.29) (AP3A hydrolase) (AP3Aase) (Ectonucleotide pyrophosphatase/phosphodiesterase family member 4) (E-NPP 4) (NPP-4)	453	Standard	QE-CEMM	(6|8)	(0|0|0|0|0|0|0|0|0|0|0|0|0|0|0|0|0|0|0|0|0|0|0|0|0|0|0|0|0|0|0|0|0|0|0|0|0|0|0|0|0|0|0|0|0|0)	7	7	6.76718	0.0135158	0.318182	1	0.020595	36/1747	562.5	44	1205	10700	1	0	0.987138	17.4168	6.57121	0.928977	1	1	1	1	NA	SLC62	1	1	Unknown	Orphan
CE023V-U	G002	CT-ANKH	ANKH	56172	Q9HCJ1	Progressive ankylosis protein homolog (ANK)	492	EPHA7	2045	Q15375	Ephrin type-A receptor 7 (EC 2.7.10.1) (EPH homology kinase 3) (EHK-3) (EPH-like kinase 11) (EK11) (hEK11)	998	Standard	QE-CEMM	(12|10)	(0|0|0|0|0|0|0|0|0|0|0|0|0|0|0|0|0|0|2|0|0|0|0|0|0|0|0|0|0|0|0|0|0|0|0|0|0|0|0|0|0|0|0|0|0|0)	11	10.54	1.97651	0.00964061	0.00451282	0.681818	0.71167	1243/1747	562.5	4875	1205	10700	0.04	0.53	0.994539	1.12597	0.515009	0.405581	1	NA	NA	NA	0.9	SLC62	1	1	Unknown	Orphan
CE023V-U	G002	CT-ANKH	ANKH	56172	Q9HCJ1	Progressive ankylosis protein homolog (ANK)	492	ERLIN1	10613	O75477	Erlin-1 (Endoplasmic reticulum lipid raft-associated protein 1) (Protein KE04) (Stomatin-prohibitin-flotillin-HflC/K domain-containing protein 1) (SPFH domain-containing protein 1)	348	Standard	QE-CEMM	(28|26)	(2|2|0|0|0|2|0|0|2|2|0|0|0|0|0|0|1|2|0|2|0|0|0|0|2|1|0|0|0|0|0|2|0|0|0|0|0|0|2|2|0|2|2|4|0|0)	27	15.92	1.68015	0.0678621	0.00383877	0.722222	0.941648	1645/1747	562.5	14067	1205	10700	0	0.71	0.999046	1.06307	0.640334	0.547893	1	NA	NA	NA	5.8	SLC62	1	1	Unknown	Orphan
CE023V-U	G002	CT-ANKH	ANKH	56172	Q9HCJ1	Progressive ankylosis protein homolog (ANK)	492	ERLIN2	11160	O94905	Erlin-2 (Endoplasmic reticulum lipid raft-associated protein 2) (Stomatin-prohibitin-flotillin-HflC/K domain-containing protein 2) (SPFH domain-containing protein 2)	339	Standard	QE-CEMM	(37|44)	(0|0|4|2|0|0|0|0|0|0|0|0|0|0|0|0|0|0|0|0|0|0|0|0|0|0|0|0|0|0|0|0|0|0|2|0|0|0|0|0|4|0|0|0|0|0)	40.5	32.12	1.86325	0.104496	0.00425532	0.82716	0.885584	1547/1747	562.5	19035	1205	10700	0	0.71	0.994737	1.28777	0.830705	0.652031	1	NA	NA	NA	8.7	SLC62	1	1	Unknown	Orphan
CE023V-U	G002	CT-ANKH	ANKH	56172	Q9HCJ1	Progressive ankylosis protein homolog (ANK)	492	ERMP1	79956	Q7Z2K6	Endoplasmic reticulum metallopeptidase 1 (EC 3.4.-.-) (Felix-ina)	904	Standard	QE-CEMM	(10|12)	(0|0|0|0|0|0|0|0|0|0|0|0|0|0|0|0|0|0|0|0|0|0|0|0|0|0|0|0|0|0|0|0|0|0|0|0|0|0|0|0|0|0|0|0|0|0)	11	11	1.88522	0.0106431	0.00430528	1	0.67849	1185/1747	562.5	5110	1205	10700	0.29	0.34	0.994539	0.866744	0.659236	0.41523	1	NA	NA	NA	0.3	SLC62	1	1	Unknown	Orphan
CE023V-U	G002	CT-ANKH	ANKH	56172	Q9HCJ1	Progressive ankylosis protein homolog (ANK)	492	EXTL3	2137	O43909	Exostosin-like 3 (EC 2.4.1.223) (EXT-related protein 1) (Glucuronyl-galactosyl-proteoglycan 4-alpha-N-acetylglucosaminyltransferase) (Hereditary multiple exostoses gene isolog) (Multiple exostosis-like protein 3) (Putative tumor suppressor protein EXTL3)	919	Standard	QE-CEMM	(20|20)	(0|0|0|0|0|0|0|0|0|0|0|0|0|0|0|0|0|0|0|0|0|0|0|0|0|0|0|0|0|0|0|0|0|0|0|0|0|0|0|0|0|0|0|0|0|0)	20	20	4.82969	0.0190352	0.0109559	1	0.490847	858/1747	562.5	3651	1205	10700	0.86	0.04	1	2.80078	1.11639	0.974282	1	NA	NA	NA	NA	SLC62	1	1	Unknown	Orphan
CE023V-U	G002	CT-ANKH	ANKH	56172	Q9HCJ1	Progressive ankylosis protein homolog (ANK)	492	FAM234A	83986	Q9H0X4	Protein FAM234A (Protein ITFG3)	552	Standard	QE-CEMM	(46|34)	(0|0|0|0|0|0|0|0|0|0|0|0|0|0|0|0|0|0|0|0|0|0|0|0|0|0|0|0|0|0|0|0|0|0|0|0|0|0|0|0|0|0|0|0|0|0)	40	40	24.4087	0.0633816	0.125589	1	0.208238	364/1747	562.5	637	1205	10700	1	0	0.98411	12.3129	4.56256	0.999917	1	NA	NA	NA	NA	SLC62	1	1	Unknown	Orphan
CE023V-U	G002	CT-ANKH	ANKH	56172	Q9HCJ1	Progressive ankylosis protein homolog (ANK)	492	FAM234B	57613	A2RU67	Protein FAM234B	622	Standard	QE-CEMM	(118|108)	(0|0|0|0|0|0|0|0|0|0|0|0|0|0|0|0|0|0|0|0|0|0|0|0|0|0|0|0|0|0|0|0|0|0|0|0|0|0|0|0|0|0|0|0|0|0)	113	113	59.0743	0.158902	0.221135	1	0.221968	388/1747	562.5	1022	1205	10700	1	0	0.9986	16.5037	10.2086	0.998656	1	NA	NA	NA	NA	SLC62	1	1	Unknown	Orphan
CE023V-U	G002	CT-ANKH	ANKH	56172	Q9HCJ1	Progressive ankylosis protein homolog (ANK)	492	FAS	355	P25445	Tumor necrosis factor receptor superfamily member 6 (Apo-1 antigen) (Apoptosis-mediating surface antigen FAS) (FASLG receptor) (CD antigen CD95)	335	Standard	QE-CEMM	(7|10)	(2|2|0|0|3|4|0|0|0|0|0|0|0|0|0|0|0|0|6|2|3|4|0|0|0|0|0|0|0|2|2|2|0|0|4|3|6|0|2|0|2|0|0|2|0|0)	8.5	7.67	2.33155	0.022193	0.00531915	1	0.767735	1341/1747	562.5	3196	1205	10700	0.49	0.18	0.979869	1.9782	0.378128	0.614764	1	NA	NA	NA	NA	SLC62	1	1	Unknown	Orphan
CE023V-U	G002	CT-ANKH	ANKH	56172	Q9HCJ1	Progressive ankylosis protein homolog (ANK)	492	FGFR2	2263	P21802	Fibroblast growth factor receptor 2 (FGFR-2) (EC 2.7.10.1) (K-sam) (KGFR) (Keratinocyte growth factor receptor) (CD antigen CD332)	821	Standard	QE-CEMM	(5|5)	(0|0|0|0|0|0|0|0|0|0|0|0|0|0|0|0|0|0|0|0|0|0|0|0|0|0|0|0|0|0|0|0|0|0|0|0|0|0|0|0|0|0|0|0|0|0)	5	5	3.15485	0.00532684	0.0192308	0.8	0.101831	178/1747	562.5	520	1205	10700	0.96	0.01	1	2.63408	1.30173	0.475866	1	NA	NA	NA	1.7	SLC62	1	1	Unknown	Orphan
CE023V-U	G002	CT-ANKH	ANKH	56172	Q9HCJ1	Progressive ankylosis protein homolog (ANK)	492	FKBP8	23770	Q14318	Peptidyl-prolyl cis-trans isomerase FKBP8 (PPIase FKBP8) (EC 5.2.1.8) (38 kDa FK506-binding protein) (38 kDa FKBP) (FKBP-38) (hFKBP38) (FK506-binding protein 8) (FKBP-8) (FKBPR38) (Rotamase)	412	Standard	QE-CEMM	(25|25)	(2|2|0|0|0|0|0|0|0|0|0|0|0|0|0|0|3|4|4|2|0|0|0|0|0|3|0|0|0|0|2|2|2|2|0|0|6|0|0|0|2|0|0|0|0|0)	25	14.02	1.91144	0.0530744	0.00436491	1	0.935927	1635/1747	562.5	11455	1205	10700	0	0.64	1	2.13935	0.457644	0.889605	1	NA	NA	NA	2.6	SLC62	1	1	Unknown	Orphan
CE023V-U	G002	CT-ANKH	ANKH	56172	Q9HCJ1	Progressive ankylosis protein homolog (ANK)	492	FLOT1	10211	O75955	Flotillin-1	427	Standard	QE-CEMM	(34|34)	(0|0|0|0|0|4|0|0|0|0|0|0|0|0|0|0|0|0|3|2|2|0|0|0|6|2|0|0|0|0|0|2|0|0|2|0|0|0|0|0|0|0|0|0|0|0)	34	22.67	4.66677	0.0696456	0.0105903	1	0.699085	1221/1747	562.5	6421	1205	10700	0.42	0.25	1	2.52906	1.50724	0.947579	1	NA	NA	NA	4.7	SLC62	1	1	Unknown	Orphan
CE023V-U	G002	CT-ANKH	ANKH	56172	Q9HCJ1	Progressive ankylosis protein homolog (ANK)	492	FLOT2	2319	Q14254	Flotillin-2 (Epidermal surface antigen) (ESA) (Membrane component chromosome 17 surface marker 1)	428	Standard	QE-CEMM	(25|24)	(1|1|0|2|2|2|0|0|2|2|0|0|0|0|0|0|0|0|1|2|0|0|0|0|4|2|0|0|0|0|2|2|2|0|2|0|2|0|0|0|2|0|0|0|0|0)	24.5	14.27	3.0433	0.0500685	0.00693167	1	0.786041	1373/1747	562.5	7069	1205	10700	0.41	0.26	0.999711	1.96732	0.970176	0.780714	1	NA	NA	NA	3.2	SLC62	1	1	Unknown	Orphan
CE023V-U	G002	CT-ANKH	ANKH	56172	Q9HCJ1	Progressive ankylosis protein homolog (ANK)	492	FLVCR1	28982	Q9Y5Y0	Heme transporter FLVCR1 (Feline leukemia virus subgroup C receptor-related protein 1) (Feline leukemia virus subgroup C receptor) (hFLVCR)	555	Standard	QE-CEMM	(14|15)	(0|0|0|0|0|0|0|0|0|0|0|0|0|0|0|0|0|0|0|0|0|0|0|0|0|0|0|0|0|0|0|0|0|0|0|0|0|0|0|0|0|0|0|0|0|0)	14.5	14.5	4.23159	0.0228517	0.0096122	1	0.369565	646/1747	562.5	3017	1205	10700	1	0	0.999198	0.24044	8.17082	0.79113	1	NA	NA	NA	NA	SLC62	1	1	Unknown	Orphan
CE023V-U	G002	CT-ANKH	ANKH	56172	Q9HCJ1	Progressive ankylosis protein homolog (ANK)	492	GALNT1	2589	Q10472	Polypeptide N-acetylgalactosaminyltransferase 1 (EC 2.4.1.41) (Polypeptide GalNAc transferase 1) (GalNAc-T1) (pp-GaNTase 1) (Protein-UDP acetylgalactosaminyltransferase 1) (UDP-GalNAc:polypeptide N-acetylgalactosaminyltransferase 1) [Cleaved into: Polypeptide N-acetylgalactosaminyltransferase 1 soluble form]	559	Standard	QE-CEMM	(9|9)	(0|0|0|0|0|0|0|0|0|0|0|0|0|0|0|0|0|0|0|0|0|0|0|0|0|0|0|0|0|0|0|0|0|0|0|0|0|0|0|0|0|0|0|0|0|0)	9	9	2.32533	0.0140823	0.00530504	1	0.588101	1027/1747	562.5	3393	1205	10700	0.52	0.16	1	1.21077	0.642875	0.64346	1	NA	NA	NA	NA	SLC62	1	1	Unknown	Orphan
CE023V-U	G002	CT-ANKH	ANKH	56172	Q9HCJ1	Progressive ankylosis protein homolog (ANK)	492	GLCE	26035	O94923	D-glucuronyl C5-epimerase (EC 5.1.3.17) (Heparan sulfate C5-epimerase) (Hsepi) (Heparin/heparan sulfate:glucuronic acid C5-epimerase) (Heparosan-N-sulfate-glucuronate 5-epimerase)	617	Standard	QE-CEMM	(6|6)	(0|0|0|0|0|0|0|0|0|0|0|0|0|0|0|0|0|0|0|0|0|0|0|0|0|0|0|0|0|0|0|0|0|0|0|0|0|0|0|0|0|0|0|0|0|0)	6	6	3.55435	0.00850567	0.0196078	1	0.16476	288/1747	562.5	612	1205	10700	0.85	0.04	1	2.60665	1.33339	0.595172	1	NA	NA	NA	0.3	SLC62	1	1	Unknown	Orphan
CE023V-U	G002	CT-ANKH	ANKH	56172	Q9HCJ1	Progressive ankylosis protein homolog (ANK)	492	GNAI2	2771	P04899	Guanine nucleotide-binding protein G(i) subunit alpha-2 (Adenylate cyclase-inhibiting G alpha protein)	355	Standard	QE-CEMM	(16|14)	(0|0|0|0|0|0|0|0|0|0|0|0|0|0|0|0|0|0|0|0|0|0|0|0|10|8|0|0|0|0|0|0|0|0|0|0|0|0|0|0|0|0|0|0|0|0)	15	10.78	3.24244	0.0369577	0.00738189	0.4	0.575515	1005/1747	562.5	4064	1205	10700	0.78	0.07	0.996995	2.45284	0.707346	0.728885	1	NA	NA	NA	9.6	SLC62	1	1	Unknown	Orphan
CE023V-U	G002	CT-ANKH	ANKH	56172	Q9HCJ1	Progressive ankylosis protein homolog (ANK)	492	GNAI3	2773	P08754	Guanine nucleotide-binding protein G(i) subunit alpha-3 (G(i) alpha-3)	354	Standard	QE-CEMM	(14|13)	(0|0|0|0|0|0|0|0|0|0|0|0|0|0|0|0|0|0|4|0|0|0|0|0|10|8|0|0|0|0|0|0|0|0|0|0|0|0|0|0|0|0|0|0|0|0)	13.5	9.13	2.63297	0.0333559	0.00600267	0.333333	0.665904	1163/1747	562.5	4498	1205	10700	0.06	0.5	0.99908	2.07018	0.575944	0.487529	1	NA	NA	NA	10.2	SLC62	1	1	Unknown	Orphan
CE023V-U	G002	CT-ANKH	ANKH	56172	Q9HCJ1	Progressive ankylosis protein homolog (ANK)	492	GNAS	2778	P63092	Guanine nucleotide-binding protein G(s) subunit alpha isoforms short (Adenylate cyclase-stimulating G alpha protein)	394	Standard	QE-CEMM	(12|12)	(0|0|0|0|2|0|0|0|0|0|0|0|0|0|0|0|0|0|0|0|0|2|0|0|12|9|0|0|0|0|3|0|0|0|0|0|0|2|2|2|2|0|0|0|0|3)	12	6.49	3.4985	0.0266396	0.0079602	0.833333	0.615561	1075/1747	562.5	3015	1205	10700	0.54	0.15	1	3.02838	0.549095	0.782125	1	NA	NA	NA	9.6	SLC62	1	1	Unknown	Orphan
CE023V-U	G002	CT-ANKH	ANKH	56172	Q9HCJ1	Progressive ankylosis protein homolog (ANK)	492	GNB1	2782	P62873	Guanine nucleotide-binding protein G(I)/G(S)/G(T) subunit beta-1 (Transducin beta chain 1)	340	Standard	QE-CEMM	(10|12)	(2|0|0|0|4|6|0|0|2|2|2|0|0|0|0|0|0|0|2|0|0|0|2|0|0|0|0|0|2|0|0|0|0|0|0|0|0|2|0|4|0|0|0|0|0|0)	11	6.66	2.55514	0.028298	0.00582627	0.363636	0.640732	1119/1747	562.5	3776	1205	10700	0.35	0.3	0.994539	2.05725	0.56018	0.413932	1	NA	NA	NA	9.9	SLC62	1	1	Unknown	Orphan
CE023V-U	G002	CT-ANKH	ANKH	56172	Q9HCJ1	Progressive ankylosis protein homolog (ANK)	492	HLA-A	3105	P04439	HLA class I histocompatibility antigen, A alpha chain (Human leukocyte antigen A) (HLA-A)	365	Standard	QE-CEMM	(20|22)	(0|4|0|0|0|0|0|0|0|0|0|0|0|0|0|0|0|0|0|0|0|0|0|0|0|0|0|0|0|0|5|4|0|3|0|0|6|0|0|0|4|0|0|0|4|0)	21	12.71	1.73343	0.0503233	0.00396002	0.714286	0.818078	1429/1747	562.5	10606	1205	10700	0	0.64	0.998439	1.01851	0.562546	0.464163	1	NA	NA	NA	3.8	SLC62	1	1	Unknown	Orphan
CE023V-U	G002	CT-ANKH	ANKH	56172	Q9HCJ1	Progressive ankylosis protein homolog (ANK)	492	HMOX2	3163	P30519	Heme oxygenase 2 (HO-2) (EC 1.14.14.18) [Cleaved into: Heme oxygenase 2 soluble form]	316	Standard	QE-CEMM	(22|22)	(0|0|0|0|0|0|0|0|0|0|0|0|0|0|0|0|0|0|0|0|0|0|0|0|0|0|0|0|0|0|0|0|0|0|0|0|0|0|0|0|0|0|0|0|0|0)	22	22	5.52853	0.0608945	0.0125213	1	0.697941	1219/1747	562.5	3514	1205	10700	0.99	0	1	4.89582	0.829282	0.997913	1	NA	NA	NA	0.3	SLC62	1	1	Unknown	Orphan
CE023V-U	G002	CT-ANKH	ANKH	56172	Q9HCJ1	Progressive ankylosis protein homolog (ANK)	492	HS6ST2	90161	Q96MM7	Heparan-sulfate 6-O-sulfotransferase 2 (HS6ST-2) (EC 2.8.2.-)	605	Standard	QE-CEMM	(4|4)	(0|0|0|0|0|0|0|0|0|0|0|0|0|0|0|0|0|0|0|0|0|0|0|0|0|0|0|0|0|0|0|0|0|0|0|0|0|0|0|0|0|0|0|0|0|0)	4	4	2.07249	0.00578292	0.00976801	1	0.26087	456/1747	562.5	819	1205	10700	0.87	0.03	1	1.71277	0.712504	0.404277	1	NA	NA	NA	NA	SLC62	1	1	Unknown	Orphan
CE023V-U	G002	CT-ANKH	ANKH	56172	Q9HCJ1	Progressive ankylosis protein homolog (ANK)	492	IGSF1	3547	Q8N6C5	Immunoglobulin superfamily member 1 (IgSF1) (Immunoglobulin-like domain-containing protein 1) (Inhibin-binding protein) (InhBP) (Pituitary gland-specific factor 2) (p120)	1336	Standard	QE-CEMM	(6|3)	(0|0|0|0|0|0|0|0|0|0|0|0|0|0|0|0|0|0|0|0|0|0|0|0|0|0|0|0|0|0|0|0|0|0|0|0|0|0|0|0|0|0|0|0|0|0)	4.5	4.5	3.89286	0.00294611	0.062069	1	0.0389016	68/1747	562.5	145	1205	10700	0.98	0	0.934068	3.28627	2.79349	0.884525	1	NA	NA	NA	NA	SLC62	1	1	Unknown	Orphan
CE023V-U	G002	CT-ANKH	ANKH	56172	Q9HCJ1	Progressive ankylosis protein homolog (ANK)	492	INF2	64423	Q27J81	Inverted formin-2 (HBEBP2-binding protein C)	1249	Standard	QE-CEMM	(14|12)	(5|6|0|0|6|10|0|0|6|6|0|0|0|0|0|0|0|4|8|0|6|5|4|4|5|4|4|4|6|0|3|5|6|6|0|0|4|3|2|0|3|2|4|4|2|6)	13	4.18	2.77096	0.00910382	0.00631528	0.846154	0.740275	1293/1747	562.5	4117	1205	10700	0.27	0.35	0.996038	2.31814	0.502514	0.417325	1	NA	NA	NA	5	SLC62	1	1	Unknown	Orphan
CE023V-U	G002	CT-ANKH	ANKH	56172	Q9HCJ1	Progressive ankylosis protein homolog (ANK)	492	ITFG1	81533	Q8TB96	T-cell immunomodulatory protein (Protein TIP) (Integrin-alpha FG-GAP repeat-containing protein 1) (Linkin)	612	Standard	QE-CEMM	(3|3)	(0|0|0|0|0|0|0|0|0|0|0|0|0|0|0|0|0|0|0|0|0|0|0|0|0|0|0|0|0|0|0|0|0|0|0|0|0|0|0|0|0|0|0|0|0|0)	3	3	2.29072	0.00428758	0.0217391	1	0.129291	226/1747	562.5	276	1205	10700	0.96	0.01	1	3.66879	0.91204	0.453899	1	NA	NA	NA	NA	SLC62	1	1	Unknown	Orphan
CE023V-U	G002	CT-ANKH	ANKH	56172	Q9HCJ1	Progressive ankylosis protein homolog (ANK)	492	ITM2C	81618	Q9NQX7	Integral membrane protein 2C (Cerebral protein 14) (Transmembrane protein BRI3) [Cleaved into: CT-BRI3]	267	Standard	QE-CEMM	(10|8)	(0|0|0|0|0|0|0|0|0|0|0|0|0|0|0|0|0|0|0|0|0|0|0|0|0|0|0|0|0|0|0|0|0|0|0|0|0|0|0|0|0|0|0|0|0|0)	9	9	2.5308	0.0294831	0.00577108	1	0.687643	1201/1747	562.5	3119	1205	10700	0.74	0.08	0.991992	1.74794	0.493409	0.668014	1	NA	NA	NA	0.3	SLC62	1	1	Unknown	Orphan
CE023V-U	G002	CT-ANKH	ANKH	56172	Q9HCJ1	Progressive ankylosis protein homolog (ANK)	492	JPH1	56704	Q9HDC5	Junctophilin-1 (JP-1) (Junctophilin type 1)	661	Standard	QE-CEMM	(9|10)	(0|0|0|0|0|0|0|0|0|0|0|0|0|0|0|0|0|0|0|0|0|0|0|0|0|0|0|0|0|0|0|0|0|0|0|0|0|0|0|0|0|0|0|0|0|0)	9.5	9.5	5.30006	0.0125709	0.0120101	1	0.451945	790/1747	562.5	1582	1205	10700	0.94	0.02	0.998196	3.25743	0.824839	0.832272	1	NA	NA	NA	0.9	SLC62	1	1	Unknown	Orphan
CE023V-U	G002	CT-ANKH	ANKH	56172	Q9HCJ1	Progressive ankylosis protein homolog (ANK)	492	KIAA0319L	79932	Q8IZA0	Dyslexia-associated protein KIAA0319-like protein (Adeno-associated virus receptor) (AAVR)	1049	Standard	QE-CEMM	(16|14)	(0|0|0|0|0|0|0|0|0|0|0|0|0|0|0|0|0|0|0|0|0|0|0|0|0|0|0|0|0|0|0|0|0|0|0|0|0|0|0|0|0|0|0|0|0|0)	15	15	13.7829	0.0125071	0.280374	1	0.0263158	46/1747	562.5	107	1205	10700	1	0	0.996995	14.1848	7.71544	0.999139	1	NA	NA	NA	0.6	SLC62	1	1	Unknown	Orphan
CE023V-U	G002	CT-ANKH	ANKH	56172	Q9HCJ1	Progressive ankylosis protein homolog (ANK)	492	KIAA2013	90231	Q8IYS2	Uncharacterized protein KIAA2013	634	Standard	QE-CEMM	(13|13)	(0|0|0|0|0|0|0|0|0|0|0|0|0|0|0|0|0|0|0|0|0|0|0|0|0|0|0|0|0|0|0|0|0|0|0|0|0|0|0|0|0|0|0|0|0|0)	13	13	2.13685	0.0179348	0.00487713	1	0.758581	1325/1747	562.5	5331	1205	10700	0.01	0.6	1	1.03887	0.696344	0.655902	1	NA	NA	NA	0.3	SLC62	1	1	Unknown	Orphan
CE023V-U	G002	CT-ANKH	ANKH	56172	Q9HCJ1	Progressive ankylosis protein homolog (ANK)	492	KIDINS220	57498	Q9ULH0	Kinase D-interacting substrate of 220 kDa (Ankyrin repeat-rich membrane-spanning protein)	1771	Standard	QE-CEMM	(47|44)	(0|0|0|0|0|0|0|0|0|0|0|0|0|0|0|0|0|0|0|0|0|0|0|0|0|0|0|0|0|0|0|0|0|0|0|0|2|2|4|1|0|0|0|0|0|0)	45.5	38.05	11.4538	0.0224717	0.0255977	0.978022	0.339817	594/1747	562.5	3555	1205	10700	0.99	0	0.999233	3.2399	3.61645	0.996158	1	NA	NA	NA	1.5	SLC62	1	1	Unknown	Orphan
CE023V-U	G002	CT-ANKH	ANKH	56172	Q9HCJ1	Progressive ankylosis protein homolog (ANK)	492	KLRG2	346689	A4D1S0	Killer cell lectin-like receptor subfamily G member 2 (C-type lectin domain family 15 member B)	409	Standard	QE-CEMM	(6|4)	(0|0|0|0|0|0|0|0|0|0|0|0|0|0|0|0|0|0|0|0|0|0|0|0|0|0|0|0|0|0|0|0|0|0|0|0|0|0|0|0|0|0|0|0|0|0)	5	5	4.66809	0.0106927	0.138889	1	0.0183066	32/1747	562.5	72	1205	10700	1	0	0.976021	6.58082	3.15732	0.98609	1	NA	NA	NA	NA	SLC62	1	1	Unknown	Orphan
CE023V-U	G002	CT-ANKH	ANKH	56172	Q9HCJ1	Progressive ankylosis protein homolog (ANK)	492	LNPEP	4012	Q9UIQ6	Leucyl-cystinyl aminopeptidase (Cystinyl aminopeptidase) (EC 3.4.11.3) (Insulin-regulated membrane aminopeptidase) (Insulin-responsive aminopeptidase) (IRAP) (Oxytocinase) (OTase) (Placental leucine aminopeptidase) (P-LAP) [Cleaved into: Leucyl-cystinyl aminopeptidase, pregnancy serum form]	1025	Standard	QE-CEMM	(94|88)	(0|0|0|0|0|0|0|0|0|0|0|0|0|0|0|0|0|0|0|0|0|0|0|0|0|0|0|0|0|0|0|0|0|0|0|0|0|0|0|0|0|0|0|0|0|0)	91	91	45.1891	0.0776533	0.0939112	0.983516	0.306636	536/1747	562.5	1938	1205	10700	1	0	0.999224	14.3527	5.25721	0.997196	1	NA	NA	NA	0.6	SLC62	1	1	Unknown	Orphan
CE023V-U	G002	CT-ANKH	ANKH	56172	Q9HCJ1	Progressive ankylosis protein homolog (ANK)	492	LRFN1	57622	Q9P244	Leucine-rich repeat and fibronectin type III domain-containing protein 1 (Synaptic adhesion-like molecule 2)	771	Standard	QE-CEMM	(17|14)	(0|0|0|0|0|0|0|0|0|0|0|0|0|0|0|0|0|0|0|0|0|0|0|0|0|0|0|0|0|0|0|0|0|0|0|0|0|0|0|0|0|0|0|0|0|0)	15.5	15.5	8.93325	0.0175841	0.046131	1	0.181922	318/1747	562.5	672	1205	10700	1	0	0.993651	4.65069	2.70996	0.999388	1	NA	NA	NA	NA	SLC62	1	1	Unknown	Orphan
CE023V-U	G002	CT-ANKH	ANKH	56172	Q9HCJ1	Progressive ankylosis protein homolog (ANK)	492	LRFN3	79414	Q9BTN0	Leucine-rich repeat and fibronectin type-III domain-containing protein 3 (Synaptic adhesion-like molecule 4)	628	Standard	QE-CEMM	(8|8)	(0|0|0|0|0|0|0|0|0|0|0|0|0|0|0|0|0|0|0|0|0|0|0|0|0|0|0|0|0|0|0|0|0|0|0|0|0|0|0|0|0|0|0|0|0|0)	8	8	7.17695	0.0111423	0.137931	1	0.0286041	50/1747	562.5	116	1205	10700	1	0	1	6.44157	5.13006	0.999769	1	NA	NA	NA	NA	SLC62	1	1	Unknown	Orphan
CE023V-U	G002	CT-ANKH	ANKH	56172	Q9HCJ1	Progressive ankylosis protein homolog (ANK)	492	LRIG1	26018	Q96JA1	Leucine-rich repeats and immunoglobulin-like domains protein 1 (LIG-1)	1093	Standard	QE-CEMM	(12|12)	(0|0|0|0|0|0|0|0|0|0|0|0|0|0|0|0|0|0|0|0|0|0|0|0|0|0|0|0|0|0|0|0|0|0|0|0|0|0|0|0|0|0|0|0|0|0)	12	12	10.9916	0.00960293	0.230769	1	0.0171625	30/1747	562.5	104	1205	10700	1	0	1	10.5684	6.25639	0.999885	1	NA	NA	NA	NA	SLC62	1	1	Unknown	Orphan
CE023V-U	G002	CT-ANKH	ANKH	56172	Q9HCJ1	Progressive ankylosis protein homolog (ANK)	492	MAL2	114569	Q969L2	Protein MAL2	176	Standard	QE-CEMM	(4|4)	(0|0|0|0|0|0|0|0|0|0|0|0|0|0|0|0|0|0|0|0|0|0|0|0|0|0|0|0|0|0|0|0|0|0|0|0|0|0|0|0|0|0|0|0|0|0)	4	4	2.5312	0.0198788	0.0155642	1	0.237986	416/1747	562.5	514	1205	10700	0.86	0.03	1	2.99999	0.783208	0.553644	1	NA	NA	NA	NA	SLC62	1	1	Unknown	Orphan
CE023V-U	G002	CT-ANKH	ANKH	56172	Q9HCJ1	Progressive ankylosis protein homolog (ANK)	492	MAVS	57506	Q7Z434	Mitochondrial antiviral-signaling protein (MAVS) (CARD adapter inducing interferon beta) (Cardif) (Interferon beta promoter stimulator protein 1) (IPS-1) (Putative NF-kappa-B-activating protein 031N) (Virus-induced-signaling adapter) (VISA)	540	Standard	QE-CEMM	(14|12)	(0|0|0|0|0|0|0|0|0|0|0|0|0|0|0|0|0|0|0|0|0|0|0|0|0|0|0|0|0|0|0|0|0|0|0|0|0|0|0|0|0|0|0|0|0|0)	13	13	2.8911	0.0210568	0.00658728	1	0.789474	1379/1747	562.5	3947	1205	10700	0.86	0.03	0.996038	2.36335	0.62152	0.903578	1	NA	NA	NA	NA	SLC62	1	1	Unknown	Orphan
CE023V-U	G002	CT-ANKH	ANKH	56172	Q9HCJ1	Progressive ankylosis protein homolog (ANK)	492	MCAM	4162	P43121	Cell surface glycoprotein MUC18 (Cell surface glycoprotein P1H12) (Melanoma cell adhesion molecule) (Melanoma-associated antigen A32) (Melanoma-associated antigen MUC18) (S-endo 1 endothelial-associated antigen) (CD antigen CD146)	646	Standard	QE-CEMM	(5|3)	(0|0|0|0|0|0|0|0|0|0|0|0|0|0|0|0|0|0|0|0|0|0|0|0|0|0|0|0|0|0|0|0|0|0|0|0|0|0|0|0|0|0|0|0|0|0)	4	4	3.82037	0.00541589	0.163265	1	0.0160183	28/1747	562.5	49	1205	10700	0.99	0	0.964079	13.0714	3.9505	0.802167	1	NA	NA	NA	NA	SLC62	1	1	Unknown	Orphan
CE023V-U	G002	CT-ANKH	ANKH	56172	Q9HCJ1	Progressive ankylosis protein homolog (ANK)	492	MCOLN3	55283	Q8TDD5	Mucolipin-3 (Transient receptor potential channel mucolipin 3) (TRPML3)	553	Standard	QE-CEMM	(5|4)	(0|0|0|0|0|0|0|0|0|0|0|0|0|0|0|0|0|0|0|0|0|0|0|0|0|0|0|0|0|0|0|0|0|0|0|0|0|0|0|0|0|0|0|0|0|0)	4.5	4.5	3.90837	0.00711754	0.0638298	1	0.0652174	114/1747	562.5	141	1205	10700	0.91	0.02	0.992774	5.01125	1.83191	0.487058	1	NA	NA	NA	NA	SLC62	1	1	Unknown	Orphan
CE023V-U	G002	CT-ANKH	ANKH	56172	Q9HCJ1	Progressive ankylosis protein homolog (ANK)	492	MGST1	4257	P10620	Microsomal glutathione S-transferase 1 (Microsomal GST-1) (EC 2.5.1.18) (Microsomal GST-I)	155	Standard	QE-CEMM	(4|4)	(0|0|0|0|0|0|0|0|0|0|0|0|0|0|0|0|0|0|0|0|1|1|0|0|0|0|0|0|0|0|0|0|0|0|0|0|0|0|0|0|0|0|0|0|0|0)	4	3.83	2.09615	0.022572	0.01	1	0.441648	772/1747	562.5	800	1205	10700	0.75	0.07	1	2.73391	0.568959	0.524178	1	NA	NA	NA	NA	SLC62	1	1	Unknown	Orphan
CE023V-U	G002	CT-ANKH	ANKH	56172	Q9HCJ1	Progressive ankylosis protein homolog (ANK)	492	MICB	4277	Q29980	MHC class I polypeptide-related sequence B (MIC-B)	383	Standard	QE-CEMM	(10|8)	(0|0|0|0|0|0|0|0|0|0|0|0|0|0|0|0|0|0|0|0|0|0|0|0|0|0|0|0|0|0|0|0|0|0|0|0|0|0|0|0|0|0|0|0|0|0)	9	9	6.99465	0.0205535	0.0157895	1	0.322654	564/1747	562.5	1140	1205	10700	0.99	0	0.991992	3.22676	0.978001	0.936837	1	NA	NA	NA	NA	SLC62	1	1	Unknown	Orphan
CE023V-U	G002	CT-ANKH	ANKH	56172	Q9HCJ1	Progressive ankylosis protein homolog (ANK)	492	MPZL1	9019	O95297	Myelin protein zero-like protein 1 (Protein zero-related)	269	Standard	QE-CEMM	(8|8)	(0|0|0|0|0|0|0|0|0|0|0|0|0|0|0|0|0|0|0|0|0|0|0|0|0|0|0|0|0|0|0|0|0|0|0|0|0|0|0|0|0|0|0|0|0|0)	8	8	4.11078	0.0260124	0.019025	1	0.308924	540/1747	562.5	841	1205	10700	0.93	0.02	1	4.49663	0.927513	0.931632	1	NA	NA	NA	NA	SLC62	1	1	Unknown	Orphan
CE023V-U	G002	CT-ANKH	ANKH	56172	Q9HCJ1	Progressive ankylosis protein homolog (ANK)	492	MYORG	57462	Q6NSJ0	Myogenesis-regulating glycosidase (EC 3.2.1.-) (Uncharacterized family 31 glucosidase KIAA1161)	714	Standard	QE-CEMM	(7|6)	(0|0|0|0|0|0|0|0|0|0|0|0|0|0|0|0|0|0|0|0|0|0|0|0|0|0|0|0|0|0|0|0|0|0|0|0|0|0|0|0|0|0|0|0|0|0)	6.5	6.5	5.14805	0.00796265	0.053719	1	0.0732265	128/1747	562.5	242	1205	10700	1	0	0.996317	4.44497	2.47486	0.989585	1	NA	NA	NA	NA	SLC62	1	1	Unknown	Orphan
CE023V-U	G002	CT-ANKH	ANKH	56172	Q9HCJ1	Progressive ankylosis protein homolog (ANK)	492	NDST1	3340	P52848	Bifunctional heparan sulfate N-deacetylase/N-sulfotransferase 1 (Glucosaminyl N-deacetylase/N-sulfotransferase 1) (NDST-1) (N-heparan sulfate sulfotransferase 1) (N-HSST 1) ([Heparan sulfate]-glucosamine N-sulfotransferase 1) (HSNST 1) [Includes: Heparan sulfate N-deacetylase 1 (EC 3.5.1.-); Heparan sulfate N-sulfotransferase 1 (EC 2.8.2.8)]	882	Standard	QE-CEMM	(4|4)	(0|0|0|0|0|0|0|0|0|0|0|0|0|0|0|0|0|0|0|0|0|0|0|0|0|0|0|0|0|0|0|0|0|0|0|0|0|0|0|0|0|0|0|0|0|0)	4	4	3.92351	0.00396674	0.32	1	0.00457666	8/1747	562.5	25	1205	10700	1	0	1	18.868	7.21702	0.524991	1	NA	NA	NA	NA	SLC62	1	1	Unknown	Orphan
CE023V-U	G002	CT-ANKH	ANKH	56172	Q9HCJ1	Progressive ankylosis protein homolog (ANK)	492	NEO1	4756	Q92859	Neogenin (Immunoglobulin superfamily DCC subclass member 2)	1461	Standard	QE-CEMM	(8|8)	(0|0|0|0|0|0|0|0|0|0|0|0|0|0|0|0|0|0|0|0|0|0|0|0|0|0|0|0|0|0|0|0|0|0|0|0|0|0|0|0|0|0|0|0|0|0)	8	8	5.83766	0.00478941	0.0471976	1	0.0961098	168/1747	562.5	339	1205	10700	0.99	0	1	4.48797	2.10067	0.995457	1	NA	NA	NA	NA	SLC62	1	1	Unknown	Orphan
CE023V-U	G002	CT-ANKH	ANKH	56172	Q9HCJ1	Progressive ankylosis protein homolog (ANK)	492	NRAS	4893	P01111	GTPase NRas (EC 3.6.5.2) (Transforming protein N-Ras)	189	Standard	QE-CEMM	(8|10)	(0|0|0|0|0|0|0|0|0|0|0|0|0|0|0|0|0|0|0|0|0|0|0|0|0|0|0|0|0|0|0|0|0|0|0|0|0|0|0|0|0|0|0|0|0|0)	9	9	3.14549	0.0416508	0.00716275	0.5	0.574371	1003/1747	562.5	2513	1205	10700	0.63	0.13	0.991992	2.52977	0.60569	0.562227	1	NA	NA	NA	2.9	SLC62	1	1	Unknown	Orphan
CE023V-U	G002	CT-ANKH	ANKH	56172	Q9HCJ1	Progressive ankylosis protein homolog (ANK)	492	OCIAD2	132299	Q56VL3	OCIA domain-containing protein 2 (Ovarian carcinoma immunoreactive antigen-like protein)	154	Standard	QE-CEMM	(6|6)	(0|0|0|0|0|0|0|0|0|0|0|0|0|0|0|0|0|0|2|0|0|0|0|0|0|0|0|0|0|0|0|0|0|0|0|0|0|0|0|0|0|0|0|0|0|0)	6	5.75	2.23208	0.0340779	0.00509338	1	0.643021	1123/1747	562.5	2356	1205	10700	0.48	0.2	1	1.85825	0.458195	0.533716	1	NA	NA	NA	0.3	SLC62	1	1	Unknown	Orphan
CE023V-U	G002	CT-ANKH	ANKH	56172	Q9HCJ1	Progressive ankylosis protein homolog (ANK)	492	PLXNB2	23654	O15031	Plexin-B2 (MM1)	1838	Standard	QE-CEMM	(10|11)	(0|0|0|0|0|0|0|0|0|0|0|0|0|0|0|0|0|0|0|0|0|0|0|0|0|0|0|0|0|0|0|0|0|0|0|0|0|0|0|0|0|0|0|0|0|0)	10.5	10.5	3.34527	0.00499674	0.00761421	1	0.505721	883/1747	562.5	2758	1205	10700	0.9	0.03	0.998509	1.75476	0.831406	0.701424	1	NA	NA	NA	0.9	SLC62	1	1	Unknown	Orphan
CE023V-U	G002	CT-ANKH	ANKH	56172	Q9HCJ1	Progressive ankylosis protein homolog (ANK)	492	PODXL2	50512	Q9NZ53	Podocalyxin-like protein 2 (Endoglycan)	605	Standard	QE-CEMM	(22|19)	(0|0|0|0|0|0|0|0|0|0|0|0|0|0|0|0|0|0|0|0|0|0|0|0|0|0|0|0|0|0|0|0|0|0|0|0|0|0|0|0|0|0|0|0|0|0)	20.5	20.5	14.5215	0.0296375	0.1025	1	0.0629291	110/1747	562.5	400	1205	10700	1	0	0.996317	6.98579	4.93022	0.999884	1	NA	NA	NA	NA	SLC62	1	1	Unknown	Orphan
CE023V-U	G002	CT-ANKH	ANKH	56172	Q9HCJ1	Progressive ankylosis protein homolog (ANK)	492	PRAF2	11230	O60831	PRA1 family protein 2	178	Standard	QE-CEMM	(4|6)	(0|0|0|0|0|0|0|0|0|0|0|0|0|0|0|0|0|0|0|0|0|0|0|0|0|0|0|0|0|0|0|0|0|0|0|0|0|0|0|0|0|0|0|0|0|0)	5	5	4.02585	0.0245693	0.00914913	1	0.551487	963/1747	562.5	1093	1205	10700	0.62	0.13	0.976021	3.57297	0.41476	0.458661	1	NA	NA	NA	1.5	SLC62	1	1	Unknown	Orphan
CE023V-U	G002	CT-ANKH	ANKH	56172	Q9HCJ1	Progressive ankylosis protein homolog (ANK)	492	PREB	10113	Q9HCU5	Prolactin regulatory element-binding protein (Mammalian guanine nucleotide exchange factor mSec12)	417	Standard	QE-CEMM	(12|12)	(0|0|0|0|0|0|0|0|0|0|0|0|0|0|0|0|0|2|0|0|0|0|0|0|0|0|0|0|0|0|0|0|0|0|0|0|0|0|0|0|2|0|0|0|0|0)	12	11.04	1.8783	0.0251703	0.00428954	1	0.830664	1451/1747	562.5	5595	1205	10700	0	0.64	1	1.05482	0.508271	0.648248	1	NA	NA	NA	1.2	SLC62	1	1	Unknown	Orphan
CE023V-U	G002	CT-ANKH	ANKH	56172	Q9HCJ1	Progressive ankylosis protein homolog (ANK)	492	PTK7	5754	Q13308	Inactive tyrosine-protein kinase 7 (Colon carcinoma kinase 4) (CCK-4) (Protein-tyrosine kinase 7) (Pseudo tyrosine kinase receptor 7) (Tyrosine-protein kinase-like 7)	1070	Standard	QE-CEMM	(17|14)	(0|0|0|0|0|0|0|0|0|0|0|0|0|0|0|0|0|0|0|0|0|0|0|0|0|0|0|0|0|0|0|0|0|0|0|0|0|0|0|0|0|0|0|0|0|0)	15.5	15.5	2.41228	0.0126704	0.00550231	0.967742	0.736842	1287/1747	562.5	5634	1205	10700	0.51	0.17	0.993651	1.36979	0.751438	0.67771	1	NA	NA	NA	0.6	SLC62	1	1	Unknown	Orphan
CE023V-U	G002	CT-ANKH	ANKH	56172	Q9HCJ1	Progressive ankylosis protein homolog (ANK)	492	PTPRS	5802	Q13332	Receptor-type tyrosine-protein phosphatase S (R-PTP-S) (EC 3.1.3.48) (Receptor-type tyrosine-protein phosphatase sigma) (R-PTP-sigma)	1948	Standard	QE-CEMM	(7|10)	(0|0|0|0|0|0|0|0|0|0|0|0|0|0|0|0|0|0|0|0|0|0|0|0|0|0|0|0|0|0|0|0|0|0|0|0|0|0|0|0|0|0|0|0|0|0)	8.5	8.5	6.03092	0.00381656	0.0454545	0.352941	0.0560641	98/1747	562.5	374	1205	10700	0.91	0.02	0.979869	3.71976	2.60728	0.466469	1	NA	NA	NA	NA	SLC62	1	1	Unknown	Orphan
CE023V-U	G002	CT-ANKH	ANKH	56172	Q9HCJ1	Progressive ankylosis protein homolog (ANK)	492	RAB13	5872	P51153	Ras-related protein Rab-13 (Cell growth-inhibiting gene 4 protein)	203	Standard	QE-CEMM	(10|10)	(0|0|0|2|0|0|0|0|0|2|0|0|0|0|0|0|0|0|0|0|0|0|2|0|4|2|0|3|2|0|0|2|2|0|0|0|2|0|2|0|0|0|2|2|0|3)	10	5.9	1.78032	0.043087	0.00406669	0.75	0.779176	1361/1747	562.5	4918	1205	10700	0.11	0.46	1	1.61014	0.433959	0.491604	1	NA	NA	NA	3.5	SLC62	1	1	Unknown	Orphan
CE023V-U	G002	CT-ANKH	ANKH	56172	Q9HCJ1	Progressive ankylosis protein homolog (ANK)	492	RAP1A	5906	P62834	Ras-related protein Rap-1A (EC 3.6.5.2) (C21KG) (G-22K) (GTP-binding protein smg p21A) (Ras-related protein Krev-1)	184	Standard	QE-CEMM	(6|6)	(0|0|0|0|0|0|0|0|0|0|0|0|0|0|0|0|0|0|0|0|0|0|0|0|0|0|0|0|0|0|0|0|0|0|0|0|0|0|0|0|0|0|0|0|0|0)	6	6	4.0971	0.0285217	0.00930954	0.5	0.283753	496/1747	562.5	1289	1205	10700	0.63	0.13	1	2.81482	0.899773	0.408031	1	NA	NA	NA	8.5	SLC62	1	1	Unknown	Orphan
CE023V-U	G002	CT-ANKH	ANKH	56172	Q9HCJ1	Progressive ankylosis protein homolog (ANK)	492	RP2	6102	O75695	Protein XRP2	350	Standard	QE-CEMM	(10|9)	(0|0|0|0|0|0|0|0|0|0|0|0|0|0|0|0|0|0|0|0|0|0|0|0|3|2|0|0|0|0|0|0|0|0|0|0|0|0|0|0|0|0|0|0|0|0)	9.5	8.57	5.52267	0.023741	0.0125082	1	0.424485	742/1747	562.5	1519	1205	10700	0.92	0.02	0.998196	3.84308	0.809497	0.822556	1	NA	NA	NA	1.7	SLC62	1	1	Unknown	Orphan
CE023V-U	G002	CT-ANKH	ANKH	56172	Q9HCJ1	Progressive ankylosis protein homolog (ANK)	492	SCAMP4	113178	Q969E2	Secretory carrier-associated membrane protein 4 (Secretory carrier membrane protein 4)	229	Standard	QE-CEMM	(4|3)	(0|0|0|0|0|0|0|0|0|0|0|0|0|0|0|0|0|0|0|0|0|0|0|0|0|0|0|0|0|0|0|0|0|0|0|0|0|0|0|0|0|0|0|0|0|0)	3.5	3.5	3.04895	0.0133683	0.0514706	1	0.0938215	164/1747	562.5	136	1205	10700	1	0	0.988699	5.72694	1.10283	0.927506	1	NA	NA	NA	NA	SLC62	1	1	Unknown	Orphan
CE023V-U	G002	CT-ANKH	ANKH	56172	Q9HCJ1	Progressive ankylosis protein homolog (ANK)	492	SCARF2	91179	Q96GP6	Scavenger receptor class F member 2 (SRECRP-1) (Scavenger receptor expressed by endothelial cells 2 protein) (SREC-II)	871	Standard	QE-CEMM	(5|4)	(0|0|0|0|0|0|0|0|0|0|0|0|0|0|0|0|0|0|0|0|0|0|0|0|0|0|0|0|0|0|0|0|0|0|0|0|0|0|0|0|0|0|0|0|0|0)	4.5	4.5	3.81712	0.00451894	0.0545455	1	0.0583524	102/1747	562.5	165	1205	10700	1	0	0.992774	5.06091	1.88622	0.962159	1	NA	NA	NA	0.9	SLC62	1	1	Unknown	Orphan
CE023V-U	G002	CT-ANKH	ANKH	56172	Q9HCJ1	Progressive ankylosis protein homolog (ANK)	492	SCN4B	6330	Q8IWT1	Sodium channel subunit beta-4	228	Standard	QE-CEMM	(8|4)	(0|0|0|0|0|0|0|0|0|0|0|0|0|0|0|0|0|0|0|0|0|0|0|0|0|0|0|0|0|0|0|0|0|0|0|0|0|0|0|0|0|0|0|0|0|0)	6	6	5.98627	0.0230175	0.857143	1	0.00343249	6/1747	562.5	14	1205	10700	1	0	0.930586	18.6111	7.67731	0.84081	1	NA	NA	NA	NA	SLC62	1	1	Unknown	Orphan
CE023V-U	G002	CT-ANKH	ANKH	56172	Q9HCJ1	Progressive ankylosis protein homolog (ANK)	492	SLC38A1	81539	Q9H2H9	Sodium-coupled neutral amino acid symporter 1 (Amino acid transporter A1) (N-system amino acid transporter 2) (Solute carrier family 38 member 1) (System A amino acid transporter 1) (System N amino acid transporter 1)	487	Standard	QE-CEMM	(6|7)	(0|0|0|0|0|0|0|0|0|0|0|0|0|0|0|0|0|0|0|0|0|0|0|0|0|0|0|0|0|0|0|0|0|0|0|0|0|0|0|0|0|0|0|0|0|0)	6.5	6.5	2.16336	0.0116742	0.00493733	1	0.702517	1227/1747	562.5	2633	1205	10700	0.39	0.27	0.996317	1.65589	0.371694	0.430145	1	NA	NA	NA	0.3	SLC62	1	1	Unknown	Orphan
CE023V-U	G002	CT-ANKH	ANKH	56172	Q9HCJ1	Progressive ankylosis protein homolog (ANK)	492	SLC3A2	6520	P08195	4F2 cell-surface antigen heavy chain (4F2hc) (4F2 heavy chain antigen) (Lymphocyte activation antigen 4F2 large subunit) (Solute carrier family 3 member 2) (CD antigen CD98)	630	Standard	QE-CEMM	(52|52)	(0|0|0|0|0|0|0|0|2|0|0|0|0|0|0|0|2|4|0|2|3|3|2|0|0|0|0|0|0|0|3|0|0|0|2|1|2|0|4|0|4|0|0|0|0|0)	52	29.9	2.91245	0.0721947	0.00663562	0.990385	0.866133	1513/1747	562.5	15673	1205	10700	1	0	1	0.533408	4.34872	0.970577	1	NA	NA	NA	4.7	SLC62	1	1	Unknown	Orphan
CE023V-U	G002	CT-ANKH	ANKH	56172	Q9HCJ1	Progressive ankylosis protein homolog (ANK)	492	SNAP23	8773	O00161	Synaptosomal-associated protein 23 (SNAP-23) (Vesicle-membrane fusion protein SNAP-23)	211	Standard	QE-CEMM	(11|14)	(6|6|4|7|7|6|3|4|6|4|6|4|0|2|0|0|4|6|5|4|5|5|4|4|6|4|0|2|8|10|6|2|2|2|6|1|4|4|0|2|4|2|0|2|2|4)	12.5	3.29	2.66634	0.0518167	0.00607829	1	0.877574	1533/1747	562.5	4113	1205	10700	0.07	0.49	0.990375	2.42771	0.431879	0.40139	1	NA	NA	NA	6.1	SLC62	1	1	Unknown	Orphan
CE023V-U	G002	CT-ANKH	ANKH	56172	Q9HCJ1	Progressive ankylosis protein homolog (ANK)	492	SPCS2	9789	Q15005	Signal peptidase complex subunit 2 (Microsomal signal peptidase 25 kDa subunit) (SPase 25 kDa subunit)	226	Standard	QE-CEMM	(8|6)	(0|0|0|0|0|0|0|0|0|0|0|0|0|0|0|0|0|0|0|0|0|0|0|0|0|0|0|0|0|0|0|0|0|0|0|0|0|0|0|0|0|0|0|0|0|0)	7	7	4.51813	0.0270914	0.0102564	1	0.451945	790/1747	562.5	1365	1205	10700	0.85	0.04	0.987138	2.95264	0.668008	0.631227	1	NA	NA	NA	1.7	SLC62	1	1	Unknown	Orphan
CE023V-U	G002	CT-ANKH	ANKH	56172	Q9HCJ1	Progressive ankylosis protein homolog (ANK)	492	SPINT2	10653	O43291	Kunitz-type protease inhibitor 2 (Hepatocyte growth factor activator inhibitor type 2) (HAI-2) (Placental bikunin)	252	Standard	QE-CEMM	(6|8)	(0|0|0|0|0|0|0|0|0|0|0|0|0|0|0|0|0|0|0|0|0|0|0|0|0|0|0|0|0|0|0|0|0|0|0|0|0|0|0|0|0|0|0|0|0|0)	7	7	5.23051	0.0242963	0.0118544	1	0.334096	584/1747	562.5	1181	1205	10700	0.88	0.03	0.987138	2.53407	0.88096	0.549387	1	NA	NA	NA	NA	SLC62	1	1	Unknown	Orphan
CE023V-U	G002	CT-ANKH	ANKH	56172	Q9HCJ1	Progressive ankylosis protein homolog (ANK)	492	ST6GALNAC3	256435	Q8NDV1	Alpha-N-acetylgalactosaminide alpha-2,6-sialyltransferase 3 (EC 2.4.3.7) (GalNAc alpha-2,6-sialyltransferase III) (ST6GalNAc III) (ST6GalNAcIII) (STY) (Sialyltransferase 7C) (SIAT7-C)	305	Standard	QE-CEMM	(5|4)	(0|0|0|0|0|0|0|0|0|0|0|0|0|0|0|0|0|0|0|0|0|0|0|0|0|0|0|0|0|0|0|0|0|0|0|0|0|0|0|0|0|0|0|0|0|0)	4.5	4.5	3.69144	0.0129049	0.045	1	0.0846682	148/1747	562.5	200	1205	10700	1	0	0.992774	4.8145	1.43703	0.957163	1	NA	NA	NA	NA	SLC62	1	1	Unknown	Orphan
CE023V-U	G002	CT-ANKH	ANKH	56172	Q9HCJ1	Progressive ankylosis protein homolog (ANK)	492	STEAP3	55240	Q658P3	Metalloreductase STEAP3 (EC 1.16.1.-) (Dudulin-2) (Six-transmembrane epithelial antigen of prostate 3) (Tumor suppressor-activated pathway protein 6) (hTSAP6) (pHyde) (hpHyde)	488	Standard	QE-CEMM	(8|8)	(0|0|0|0|0|0|0|0|0|0|0|0|0|0|0|0|0|0|0|0|0|0|0|0|0|0|0|0|0|0|0|0|0|0|0|0|0|0|0|0|0|0|0|0|0|0)	8	8	4.32218	0.0143388	0.0211082	1	0.343249	600/1747	562.5	758	1205	10700	0.98	0	1	5.78232	0.807821	0.989605	1	NA	NA	NA	NA	SLC62	1	1	Unknown	Orphan
CE023V-U	G002	CT-ANKH	ANKH	56172	Q9HCJ1	Progressive ankylosis protein homolog (ANK)	492	STOM	2040	P27105	Stomatin (Erythrocyte band 7 integral membrane protein) (Erythrocyte membrane protein band 7.2) (Protein 7.2b)	288	Standard	QE-CEMM	(16|14)	(0|0|0|0|0|0|0|0|0|0|0|0|0|0|0|0|0|0|2|0|0|0|0|0|1|2|2|0|0|0|0|0|0|0|0|0|0|0|0|0|0|0|0|0|0|0)	15	13.02	1.86804	0.0455556	0.00426621	1	0.898169	1569/1747	562.5	7032	1205	10700	0	0.66	0.996995	1.50519	0.41875	0.639915	1	NA	NA	NA	1.5	SLC62	1	1	Unknown	Orphan
CE023V-U	G002	CT-ANKH	ANKH	56172	Q9HCJ1	Progressive ankylosis protein homolog (ANK)	492	STX10	8677	O60499	Syntaxin-10 (Syn10)	249	Standard	QE-CEMM	(7|6)	(0|0|0|0|0|0|0|0|0|0|0|0|0|0|0|0|0|0|0|0|0|0|0|0|0|0|0|0|0|0|0|0|0|0|0|0|0|0|0|0|0|0|0|0|0|0)	6.5	6.5	4.78716	0.0228327	0.0108605	0.692308	0.407323	712/1747	562.5	1197	1205	10700	0.75	0.08	0.996317	2.73409	0.664999	0.471623	1	NA	NA	NA	NA	SLC62	1	1	Unknown	Orphan
CE023V-U	G002	CT-ANKH	ANKH	56172	Q9HCJ1	Progressive ankylosis protein homolog (ANK)	492	STX16	8675	O14662	Syntaxin-16 (Syn16)	325	Standard	QE-CEMM	(4|6)	(0|0|0|0|0|0|0|0|0|0|0|0|0|0|0|0|0|0|0|0|0|0|0|0|0|0|0|0|0|0|0|0|0|0|0|0|0|0|0|0|0|0|0|0|0|0)	5	5	3.95286	0.0134564	0.0414938	1	0.0995423	174/1747	562.5	241	1205	10700	0.98	0	0.976021	5.64837	1.60332	0.948268	1	NA	NA	NA	NA	SLC62	1	1	Unknown	Orphan
CE023V-U	G002	CT-ANKH	ANKH	56172	Q9HCJ1	Progressive ankylosis protein homolog (ANK)	492	STX4	6810	Q12846	Syntaxin-4 (Renal carcinoma antigen NY-REN-31)	297	Standard	QE-CEMM	(7|6)	(0|0|0|0|0|0|0|0|0|0|0|0|0|0|0|0|0|0|0|0|0|0|0|0|0|0|0|0|0|0|0|0|0|0|0|0|0|0|0|0|0|0|0|0|0|0)	6.5	6.5	3.25934	0.0191425	0.0147727	0.923077	0.322654	564/1747	562.5	880	1205	10700	0.84	0.04	0.996317	2.89082	0.874139	0.551132	1	NA	NA	NA	NA	SLC62	1	1	Unknown	Orphan
CE023V-U	G002	CT-ANKH	ANKH	56172	Q9HCJ1	Progressive ankylosis protein homolog (ANK)	492	STX6	10228	O43752	Syntaxin-6	255	Standard	QE-CEMM	(8|8)	(0|0|0|0|0|0|0|0|0|0|0|0|0|0|0|0|0|0|0|0|0|0|0|0|0|0|0|0|0|0|0|0|0|0|0|0|0|0|0|0|0|0|0|0|0|0)	8	8	7.87359	0.0274405	0.0177384	0.75	0.275744	482/1747	562.5	902	1205	10700	0.91	0.02	1	3.84948	0.931515	0.843199	1	NA	NA	NA	0.9	SLC62	1	1	Unknown	Orphan
CE023V-U	G002	CT-ANKH	ANKH	56172	Q9HCJ1	Progressive ankylosis protein homolog (ANK)	492	TAPBP	6892	O15533	Tapasin (TPN) (TPSN) (NGS-17) (TAP-associated protein) (TAP-binding protein)	448	Standard	QE-CEMM	(10|12)	(0|0|0|0|0|0|0|0|0|0|0|0|0|0|0|0|0|0|0|0|0|0|0|0|0|0|0|0|0|0|0|0|0|0|0|0|0|0|0|0|0|0|0|0|0|0)	11	11	3.35972	0.0214762	0.00764685	1	0.630435	1101/1747	562.5	2877	1205	10700	0.85	0.04	0.994539	2.46393	0.543403	0.84988	1	NA	NA	NA	NA	SLC62	1	1	Unknown	Orphan
CE023V-U	G002	CT-ANKH	ANKH	56172	Q9HCJ1	Progressive ankylosis protein homolog (ANK)	492	TBL2	26608	Q9Y4P3	Transducin beta-like protein 2 (WS beta-transducin repeats protein) (WS-betaTRP) (Williams-Beuren syndrome chromosomal region 13 protein)	447	Standard	QE-CEMM	(14|14)	(2|3|0|4|2|4|0|0|4|2|0|0|0|0|0|0|1|2|4|3|2|2|3|0|2|2|2|0|0|0|3|2|3|3|2|0|6|6|2|2|7|5|4|2|2|4)	14	6.64	1.5791	0.0273945	0.00360871	1	0.947368	1655/1747	562.5	7759	1205	10700	0	0.64	1	1.16655	0.39449	0.640769	1	NA	NA	NA	2.9	SLC62	1	1	Unknown	Orphan
CE023V-U	G002	CT-ANKH	ANKH	56172	Q9HCJ1	Progressive ankylosis protein homolog (ANK)	492	TFRC	7037	P02786	Transferrin receptor protein 1 (TR) (TfR) (TfR1) (Trfr) (T9) (p90) (CD antigen CD71) [Cleaved into: Transferrin receptor protein 1, serum form (sTfR)]	760	Standard	QE-CEMM	(106|98)	(0|0|0|0|0|0|0|0|0|0|0|0|0|0|0|0|0|0|4|4|0|0|0|2|2|3|0|0|0|0|6|6|0|4|0|0|0|0|0|0|0|2|0|0|0|0)	102	59.39	7.33015	0.117389	0.0165343	0.980392	0.858124	1499/1747	562.5	12338	1205	10700	1	0	0.998901	8.08214	1.51445	0.999661	1	NA	NA	NA	6.1	SLC62	1	1	Unknown	Orphan
CE023V-U	G002	CT-ANKH	ANKH	56172	Q9HCJ1	Progressive ankylosis protein homolog (ANK)	492	TM2D3	80213	Q9BRN9	TM2 domain-containing protein 3 (Beta-amyloid-binding protein-like protein 2) (BBP-like protein 2)	247	Standard	QE-CEMM	(8|6)	(0|0|0|0|0|0|0|0|0|0|0|0|0|0|0|0|0|0|0|0|0|0|0|0|0|0|0|0|0|0|0|0|0|0|0|0|0|0|0|0|0|0|0|0|0|0)	7	7	3.77957	0.0247881	0.0184941	1	0.313501	548/1747	562.5	757	1205	10700	0.91	0.03	0.987138	4.02387	0.790777	0.758337	1	NA	NA	NA	NA	SLC62	1	1	Unknown	Orphan
CE023V-U	G002	CT-ANKH	ANKH	56172	Q9HCJ1	Progressive ankylosis protein homolog (ANK)	492	TMEM259	91304	Q4ZIN3	Membralin (Transmembrane protein 259)	620	Standard	QE-CEMM	(9|8)	(0|0|0|0|0|0|0|0|0|0|0|0|0|0|0|0|0|0|0|0|0|0|0|0|0|0|0|0|0|0|0|0|0|0|0|0|0|0|0|0|0|0|0|0|0|0)	8.5	8.5	2.32862	0.0119914	0.0053125	1	0.661327	1155/1747	562.5	3200	1205	10700	0.3	0.33	0.997772	1.46199	0.505497	0.469163	1	NA	NA	NA	NA	SLC62	1	1	Unknown	Orphan
CE023V-U	G002	CT-ANKH	ANKH	56172	Q9HCJ1	Progressive ankylosis protein homolog (ANK)	492	TMEM30A	55754	Q9NV96	Cell cycle control protein 50A (P4-ATPase flippase complex beta subunit TMEM30A) (Transmembrane protein 30A)	361	Standard	QE-CEMM	(14|14)	(0|0|0|0|0|0|0|0|0|0|0|0|0|0|0|0|0|0|0|0|0|0|0|0|0|0|0|0|0|0|0|0|0|0|0|0|0|0|0|0|0|0|0|0|0|0)	14	14	3.70052	0.0339206	0.00841599	1	0.688787	1203/1747	562.5	3327	1205	10700	0.85	0.04	1	2.77298	0.64492	0.972806	1	NA	NA	NA	0.6	SLC62	1	1	Unknown	Orphan
CE023V-U	G002	CT-ANKH	ANKH	56172	Q9HCJ1	Progressive ankylosis protein homolog (ANK)	492	TMEM59	9528	Q9BXS4	Transmembrane protein 59 (Liver membrane-bound protein)	323	Standard	QE-CEMM	(12|9)	(0|0|0|0|0|0|0|0|0|0|0|0|0|0|0|0|0|0|0|0|0|0|0|0|0|0|0|0|0|0|0|0|0|0|0|0|0|0|0|0|0|0|0|0|0|0)	10.5	10.5	3.23992	0.0284334	0.00737619	1	0.520595	909/1747	562.5	2847	1205	10700	0.73	0.09	0.986545	1.53153	0.816271	0.584824	1	NA	NA	NA	NA	SLC62	1	1	Unknown	Orphan
CE023V-U	G002	CT-ANKH	ANKH	56172	Q9HCJ1	Progressive ankylosis protein homolog (ANK)	492	TMEM63B	55362	Q5T3F8	CSC1-like protein 2 (Transmembrane protein 63B)	832	Standard	QE-CEMM	(8|8)	(0|0|0|0|0|0|0|0|0|0|0|0|0|0|0|0|0|0|0|0|0|0|0|0|0|0|0|0|0|0|0|0|0|0|0|0|0|0|0|0|0|0|0|0|0|0)	8	8	5.91186	0.00841026	0.0133779	1	0.279176	488/1747	562.5	1196	1205	10700	0.94	0.01	1	2.56086	1.02054	0.835271	1	NA	NA	NA	NA	SLC62	1	1	Unknown	Orphan
CE023V-U	G002	CT-ANKH	ANKH	56172	Q9HCJ1	Progressive ankylosis protein homolog (ANK)	492	TMUB1	83590	Q9BVT8	Transmembrane and ubiquitin-like domain-containing protein 1 (Dendritic cell-derived ubiquitin-like protein) (DULP) (Hepatocyte odd protein shuttling protein) (Ubiquitin-like protein SB144) [Cleaved into: iHOPS]	246	Standard	QE-CEMM	(11|7)	(0|0|0|0|0|0|0|0|0|0|0|0|0|0|0|0|0|0|0|0|0|0|0|0|0|0|0|0|0|0|0|0|0|0|0|0|0|0|0|0|0|0|0|0|0|0)	9	9	2.87894	0.032	0.00655977	1	0.73913	1291/1747	562.5	2744	1205	10700	0.35	0.3	0.967788	2.09385	0.487695	0.610458	1	NA	NA	NA	0.6	SLC62	1	1	Unknown	Orphan
CE023V-U	G002	CT-ANKH	ANKH	56172	Q9HCJ1	Progressive ankylosis protein homolog (ANK)	492	TMX1	81542	Q9H3N1	Thioredoxin-related transmembrane protein 1 (Thioredoxin domain-containing protein 1) (Transmembrane Trx-related protein)	280	Standard	QE-CEMM	(8|10)	(0|0|0|0|0|0|0|0|0|0|0|0|0|0|0|0|0|0|0|0|0|0|0|0|0|0|0|0|0|0|3|2|0|0|0|0|0|0|0|0|3|0|0|0|0|0)	9	7.67	2.55137	0.0281143	0.00581771	1	0.815789	1425/1747	562.5	3094	1205	10700	0.4	0.27	0.991992	2.12804	0.522976	0.582614	1	NA	NA	NA	2.3	SLC62	1	1	Unknown	Orphan
CE023V-U	G002	CT-ANKH	ANKH	56172	Q9HCJ1	Progressive ankylosis protein homolog (ANK)	492	TNFRSF10B	8795	O14763	Tumor necrosis factor receptor superfamily member 10B (Death receptor 5) (TNF-related apoptosis-inducing ligand receptor 2) (TRAIL receptor 2) (TRAIL-R2) (CD antigen CD262)	440	Standard	QE-CEMM	(22|20)	(0|0|0|0|0|0|0|0|0|0|0|0|0|0|0|0|0|0|0|0|0|0|0|0|0|0|0|0|0|0|0|0|0|0|0|0|0|0|0|0|0|0|0|0|0|0)	21	21	10.2017	0.0417455	0.0228634	1	0.517162	903/1747	562.5	1837	1205	10700	1	0	0.998439	4.63044	1.44509	0.999236	1	NA	NA	NA	0.3	SLC62	1	1	Unknown	Orphan
CE023V-U	G002	CT-ANKH	ANKH	56172	Q9HCJ1	Progressive ankylosis protein homolog (ANK)	492	TSPAN33	340348	Q86UF1	Tetraspanin-33 (Tspan-33) (Penumbra) (hPen) (Proerythroblast new membrane)	283	Standard	QE-CEMM	(4|6)	(0|0|0|0|0|0|0|0|0|0|0|0|0|0|0|0|0|0|0|0|0|0|0|0|0|0|0|0|0|0|0|0|0|0|0|0|0|0|0|0|0|0|0|0|0|0)	5	5	4.91545	0.0154535	0.4	1	0.00686499	12/1747	562.5	25	1205	10700	1	0	0.976021	12.9089	4.69768	0.970488	1	NA	NA	NA	NA	SLC62	1	1	Unknown	Orphan
CE023V-U	G002	CT-ANKH	ANKH	56172	Q9HCJ1	Progressive ankylosis protein homolog (ANK)	492	VPS45	11311	Q9NRW7	Vacuolar protein sorting-associated protein 45 (h-VPS45) (hlVps45)	570	Standard	QE-CEMM	(8|6)	(0|0|0|0|0|0|0|0|0|0|0|0|0|0|0|0|0|0|0|0|0|0|0|0|0|0|0|0|0|0|0|0|0|0|0|0|0|0|0|0|0|0|0|0|0|0)	7	7	3.55711	0.0107415	0.016317	1	0.218535	382/1747	562.5	858	1205	10700	0.93	0.02	0.987138	2.68153	1.31122	0.528494	1	NA	NA	NA	NA	SLC62	1	1	Unknown	Orphan
CE023V-U	G002	CT-ANKH	ANKH	56172	Q9HCJ1	Progressive ankylosis protein homolog (ANK)	492	VTI1A	143187	Q96AJ9	Vesicle transport through interaction with t-SNAREs homolog 1A (Vesicle transport v-SNARE protein Vti1-like 2) (Vti1-rp2)	217	Standard	QE-CEMM	(4|4)	(0|0|0|0|0|0|0|0|0|0|0|0|0|0|0|0|0|0|0|0|0|0|0|0|0|0|0|0|0|0|0|0|0|0|0|0|0|0|0|0|0|0|0|0|0|0)	4	4	2.73569	0.0161229	0.0194647	1	0.179634	314/1747	562.5	411	1205	10700	0.81	0.06	1	3.16151	0.798333	0.504558	1	NA	NA	NA	0.6	SLC62	1	1	Unknown	Orphan
CE023V-U	G002	CT-ANKH	ANKH	56172	Q9HCJ1	Progressive ankylosis protein homolog (ANK)	492	VTI1B	10490	Q9UEU0	Vesicle transport through interaction with t-SNAREs homolog 1B (Vesicle transport v-SNARE protein Vti1-like 1) (Vti1-rp1)	232	Standard	QE-CEMM	(10|10)	(0|0|0|0|0|0|0|0|0|0|0|0|0|0|0|0|0|2|0|2|0|0|0|0|0|0|0|0|0|0|2|1|0|0|0|0|0|0|0|0|0|0|0|0|0|0)	10	8.68	6.34643	0.0377011	0.0143472	1	0.437071	764/1747	562.5	1394	1205	10700	0.84	0.05	1	3.57464	0.845559	0.90511	1	NA	NA	NA	NA	SLC62	1	1	Unknown	Orphan
CE023V-U	G002	CT-ANKH	ANKH	56172	Q9HCJ1	Progressive ankylosis protein homolog (ANK)	492	YES1	7525	P07947	Tyrosine-protein kinase Yes (EC 2.7.10.2) (Proto-oncogene c-Yes) (p61-Yes)	543	Standard	QE-CEMM	(9|10)	(0|0|0|0|0|0|0|0|0|0|0|0|0|0|0|0|0|0|0|0|0|0|0|0|8|0|0|0|0|0|0|0|0|0|0|0|0|0|0|0|0|0|0|0|0|0)	9.5	8.09	4.04888	0.0153026	0.00920097	0.526316	0.298627	522/1747	562.5	2065	1205	10700	0.78	0.07	0.998196	2.03589	0.963789	0.407651	1	NA	NA	NA	5.5	SLC62	1	1	Unknown	Orphan
CE06CT-X	G001	CT-CLN3	CLN3	1201	Q13286	Battenin (Batten disease protein) (Protein CLN3)	438	ZYG11B	79699	Q9C0D3	Protein zyg-11 homolog B	744	Standard	QE-MUW	(7|6)	(0|0|0|0|0|0|0|0|0|0|0|0|0|0|0|0|0|0|0|0|0|0|0|0|0|0|0|0|0|0|0|0|0|0|0|0|0|0|0|0|0|0|0|0|0|0)	6.5	6.5	5.99154	0.0922075	0.149425	1	0.00915332	16/1747	41.5	87	892	7776.5	1	0	0.996317	10.6735	5.39067	0.900682	1	NA	NA	NA	NA	CLN3	1	1	Endosome; Lysosome	Orphan
CE0254-K	G003	CT-FLVCR1	FLVCR1	28982	Q9Y5Y0	Heme transporter FLVCR1 (Feline leukemia virus subgroup C receptor-related protein 1) (Feline leukemia virus subgroup C receptor) (hFLVCR)	555	ACSL4	2182	O60488	Long-chain-fatty-acid--CoA ligase 4 (EC 6.2.1.3) (Arachidonate--CoA ligase) (EC 6.2.1.15) (Long-chain acyl-CoA synthetase 4) (LACS 4)	711	Standard	QE-MUW	(23|24)	(0|0|0|0|0|0|0|0|0|0|0|0|0|0|0|0|0|0|0|0|0|0|0|0|0|0|0|0|0|0|0|0|0|0|0|0|0|0|0|0|0|0|0|0|0|0)	23.5	23.5	5.16431	0.0220347	0.0117061	0.893617	0.60984	1065/1747	832.5	4015	1923	16977.5	0.07	0.71	0.999687	4.0076	1.05761	0.58177	1	NA	NA	NA	2.9	SLC49	4	4	Plasma membrane	Other
CE0254-K	G003	CT-FLVCR1	FLVCR1	28982	Q9Y5Y0	Heme transporter FLVCR1 (Feline leukemia virus subgroup C receptor-related protein 1) (Feline leukemia virus subgroup C receptor) (hFLVCR)	555	ACTG2	72	P63267	Actin, gamma-enteric smooth muscle (EC 3.6.4.-) (Alpha-actin-3) (Gamma-2-actin) (Smooth muscle gamma-actin) [Cleaved into: Actin, gamma-enteric smooth muscle, intermediate form]	376	Standard	QE-MUW	(54|48)	(0|0|0|0|0|0|0|0|0|0|0|0|0|0|0|0|0|0|0|0|0|0|0|0|0|0|0|0|0|0|0|0|0|0|0|0|0|0|0|0|0|0|0|0|0|0)	51	51	35.0726	0.0904255	0.0744526	0.0784314	0.0331808	58/1747	832.5	1370	1923	16977.5	0.93	0.01	0.997551	5.59732	6.24234	0.790578	1	NA	NA	NA	82.5	SLC49	4	4	Plasma membrane	Other
CE0254-K	G003	CT-FLVCR1	FLVCR1	28982	Q9Y5Y0	Heme transporter FLVCR1 (Feline leukemia virus subgroup C receptor-related protein 1) (Feline leukemia virus subgroup C receptor) (hFLVCR)	555	ADCY9	115	O60503	Adenylate cyclase type 9 (EC 4.6.1.1) (ATP pyrophosphate-lyase 9) (Adenylate cyclase type IX) (ACIX) (Adenylyl cyclase 9) (AC9)	1353	Standard	QE-MUW	(29|26)	(0|0|0|0|0|0|0|0|0|0|0|0|0|0|0|0|0|0|0|0|0|0|0|0|0|0|0|0|0|0|0|0|0|0|0|0|0|0|0|0|0|0|0|0|0|0)	27.5	27.5	16.2137	0.0135501	0.0830816	1	0.131579	230/1747	832.5	662	1923	16977.5	0.87	0.03	0.997929	8.33315	3.62505	0.95629	1	NA	NA	NA	0.6	SLC49	4	4	Plasma membrane	Other
CE0254-K	G003	CT-FLVCR1	FLVCR1	28982	Q9Y5Y0	Heme transporter FLVCR1 (Feline leukemia virus subgroup C receptor-related protein 1) (Feline leukemia virus subgroup C receptor) (hFLVCR)	555	CA12	771	O43570	Carbonic anhydrase 12 (EC 4.2.1.1) (Carbonate dehydratase XII) (Carbonic anhydrase XII) (CA-XII) (Tumor antigen HOM-RCC-3.1.3)	354	Standard	QE-MUW	(6|6)	(0|0|0|0|0|0|0|0|0|0|0|0|0|0|0|0|0|0|0|0|0|0|0|0|0|0|0|0|0|0|0|0|0|0|0|0|0|0|0|0|0|0|0|0|0|0)	6	6	5.50737	0.0112994	0.133333	1	0.0240275	42/1747	832.5	90	1923	16977.5	0.78	0.06	1	7.26595	3.00467	0.674762	1	NA	NA	NA	0.3	SLC49	4	4	Plasma membrane	Other
CE0254-K	G003	CT-FLVCR1	FLVCR1	28982	Q9Y5Y0	Heme transporter FLVCR1 (Feline leukemia virus subgroup C receptor-related protein 1) (Feline leukemia virus subgroup C receptor) (hFLVCR)	555	CPT1A	1374	P50416	Carnitine O-palmitoyltransferase 1, liver isoform (CPT1-L) (EC 2.3.1.21) (Carnitine O-palmitoyltransferase I, liver isoform) (CPT I) (CPTI-L) (Carnitine palmitoyltransferase 1A)	773	Standard	QE-MUW	(18|18)	(0|0|0|0|0|0|0|0|0|0|0|0|0|0|0|0|0|0|0|0|0|0|0|0|0|0|0|0|0|0|0|0|0|0|0|0|0|0|0|0|0|0|0|0|0|0)	18	18	4.51294	0.0155239	0.0102447	1	0.576659	1007/1747	832.5	3514	1923	16977.5	0.01	0.85	1	2.62649	1.13309	0.51413	1	NA	NA	NA	0.3	SLC49	4	4	Plasma membrane	Other
CE0254-K	G003	CT-FLVCR1	FLVCR1	28982	Q9Y5Y0	Heme transporter FLVCR1 (Feline leukemia virus subgroup C receptor-related protein 1) (Feline leukemia virus subgroup C receptor) (hFLVCR)	555	CYB5B	80777	O43169	Cytochrome b5 type B (Cytochrome b5 outer mitochondrial membrane isoform)	150	Standard	QE-MUW	(16|12)	(0|0|0|0|0|0|0|0|0|0|0|0|0|0|0|0|0|0|0|0|0|0|0|0|0|0|0|0|0|0|0|0|0|0|0|0|0|0|0|0|0|0|0|0|0|0)	14	14	6.41176	0.0622222	0.0144928	0.892857	0.654462	1143/1747	832.5	1932	1923	16977.5	0.51	0.19	0.986233	5.09282	0.731185	0.703647	1	1	1	NA	1.7	SLC49	4	4	Plasma membrane	Other
CE0254-K	G003	CT-FLVCR1	FLVCR1	28982	Q9Y5Y0	Heme transporter FLVCR1 (Feline leukemia virus subgroup C receptor-related protein 1) (Feline leukemia virus subgroup C receptor) (hFLVCR)	555	ENDOD1	23052	O94919	Endonuclease domain-containing 1 protein (EC 3.1.30.-)	500	Standard	QE-MUW	(16|14)	(0|0|0|0|0|0|0|0|0|0|0|0|0|0|0|0|0|0|0|0|0|0|0|0|0|0|0|0|0|0|0|0|0|0|0|0|0|0|0|0|0|0|0|0|0|0)	15	15	7.1087	0.02	0.0160428	1	0.461098	806/1747	832.5	1870	1923	16977.5	0.25	0.45	0.996995	3.665	1.10004	0.563646	1	NA	NA	NA	0.3	SLC49	4	4	Plasma membrane	Other
CE0254-K	G003	CT-FLVCR1	FLVCR1	28982	Q9Y5Y0	Heme transporter FLVCR1 (Feline leukemia virus subgroup C receptor-related protein 1) (Feline leukemia virus subgroup C receptor) (hFLVCR)	555	ENPP1	5167	P22413	Ectonucleotide pyrophosphatase/phosphodiesterase family member 1 (E-NPP 1) (Membrane component chromosome 6 surface marker 1) (Phosphodiesterase I/nucleotide pyrophosphatase 1) (Plasma-cell membrane glycoprotein PC-1) [Cleaved into: Ectonucleotide pyrophosphatase/phosphodiesterase family member 1, secreted form] [Includes: Alkaline phosphodiesterase I (EC 3.1.4.1); Nucleotide pyrophosphatase (NPP…	925	Standard	QE-MUW	(50|54)	(0|0|0|0|0|0|0|0|0|0|0|0|0|0|0|0|0|0|0|0|0|0|0|0|0|0|0|0|0|0|0|0|0|0|0|0|0|0|0|0|0|0|0|0|0|0)	52	52	8.11453	0.0374775	0.0182713	1	0.656751	1147/1747	832.5	5692	1923	16977.5	0.69	0.1	0.998953	5.2214	1.74574	0.968806	1	NA	NA	NA	NA	SLC49	4	4	Plasma membrane	Other
CE0254-K	G003	CT-FLVCR1	FLVCR1	28982	Q9Y5Y0	Heme transporter FLVCR1 (Feline leukemia virus subgroup C receptor-related protein 1) (Feline leukemia virus subgroup C receptor) (hFLVCR)	555	ERGIC1	57222	Q969X5	Endoplasmic reticulum-Golgi intermediate compartment protein 1 (ER-Golgi intermediate compartment 32 kDa protein) (ERGIC-32)	290	Standard	QE-MUW	(9|10)	(0|0|0|0|0|0|0|0|0|0|0|0|0|0|0|0|0|0|0|0|0|0|0|0|0|0|0|0|0|0|0|0|0|0|0|0|0|0|0|0|0|0|0|0|0|0)	9.5	9.5	6.01598	0.0218391	0.0136103	1	0.426773	746/1747	832.5	1396	1923	16977.5	0.3	0.41	0.998196	4.10163	0.790429	0.419614	1	NA	NA	NA	0.3	SLC49	4	4	Plasma membrane	Other
CE0254-K	G003	CT-FLVCR1	FLVCR1	28982	Q9Y5Y0	Heme transporter FLVCR1 (Feline leukemia virus subgroup C receptor-related protein 1) (Feline leukemia virus subgroup C receptor) (hFLVCR)	555	FAM234A	83986	Q9H0X4	Protein FAM234A (Protein ITFG3)	552	Standard	QE-MUW	(14|14)	(0|0|0|0|0|0|0|0|0|0|0|0|0|0|0|0|0|0|0|0|0|0|0|0|0|0|0|0|0|0|0|0|0|0|0|0|0|0|0|0|0|0|0|0|0|0)	14	14	8.24308	0.0169082	0.043956	1	0.208238	364/1747	832.5	637	1923	16977.5	0.7	0.09	1	4.13766	2.69925	0.869361	1	NA	NA	NA	NA	SLC49	4	4	Plasma membrane	Other
CE0254-K	G003	CT-FLVCR1	FLVCR1	28982	Q9Y5Y0	Heme transporter FLVCR1 (Feline leukemia virus subgroup C receptor-related protein 1) (Feline leukemia virus subgroup C receptor) (hFLVCR)	555	FLOT1	10211	O75955	Flotillin-1	427	Standard	QE-MUW	(36|32)	(0|0|0|0|0|4|0|0|0|0|0|0|0|0|0|0|0|0|3|2|2|0|0|0|6|2|0|0|0|0|0|2|0|0|2|0|0|0|0|0|0|0|0|0|0|0)	34	22.67	4.66677	0.0530835	0.0105903	1	0.699085	1221/1747	832.5	6421	1923	16977.5	0.28	0.43	0.997574	2.52906	1.50724	0.587582	1	NA	NA	NA	4.7	SLC49	4	4	Plasma membrane	Other
CE0254-K	G003	CT-FLVCR1	FLVCR1	28982	Q9Y5Y0	Heme transporter FLVCR1 (Feline leukemia virus subgroup C receptor-related protein 1) (Feline leukemia virus subgroup C receptor) (hFLVCR)	555	FLOT2	2319	Q14254	Flotillin-2 (Epidermal surface antigen) (ESA) (Membrane component chromosome 17 surface marker 1)	428	Standard	QE-MUW	(30|26)	(1|1|0|2|2|2|0|0|2|2|0|0|0|0|0|0|0|0|1|2|0|0|0|0|4|2|0|0|0|0|2|2|2|0|2|0|2|0|0|0|2|0|0|0|0|0)	28	16.3	3.48153	0.0436137	0.00792191	1	0.786041	1373/1747	832.5	7069	1923	16977.5	0.04	0.77	0.996445	2.38736	1.03716	0.406248	1	NA	NA	NA	3.2	SLC49	4	4	Plasma membrane	Other
CE0254-K	G003	CT-FLVCR1	FLVCR1	28982	Q9Y5Y0	Heme transporter FLVCR1 (Feline leukemia virus subgroup C receptor-related protein 1) (Feline leukemia virus subgroup C receptor) (hFLVCR)	555	HACD2	201562	Q6Y1H2	Very-long-chain (3R)-3-hydroxyacyl-CoA dehydratase 2 (EC 4.2.1.134) (3-hydroxyacyl-CoA dehydratase 2) (HACD2) (Protein-tyrosine phosphatase-like member B)	254	Standard	QE-MUW	(12|12)	(0|0|0|0|0|0|0|0|0|0|0|0|0|0|0|0|0|0|0|0|0|0|0|0|0|0|0|0|0|0|0|0|0|0|0|0|0|0|0|0|0|0|0|0|0|0)	12	12	6.26962	0.0314961	0.014176	1	0.502288	877/1747	832.5	1693	1923	16977.5	0.16	0.57	1	4.25106	0.787588	0.679541	1	NA	NA	NA	NA	SLC49	4	4	Plasma membrane	Other
CE0254-K	G003	CT-FLVCR1	FLVCR1	28982	Q9Y5Y0	Heme transporter FLVCR1 (Feline leukemia virus subgroup C receptor-related protein 1) (Feline leukemia virus subgroup C receptor) (hFLVCR)	555	HACD3	51495	Q9P035	Very-long-chain (3R)-3-hydroxyacyl-CoA dehydratase 3 (EC 4.2.1.134) (3-hydroxyacyl-CoA dehydratase 3) (HACD3) (Butyrate-induced protein 1) (B-ind1) (hB-ind1) (Protein-tyrosine phosphatase-like A domain-containing protein 1)	362	Standard	QE-MUW	(80|72)	(6|6|6|6|5|7|0|2|6|5|3|4|0|0|0|0|4|5|6|3|4|4|4|4|6|6|5|4|7|0|8|8|10|8|5|4|9|6|8|4|8|5|6|8|6|6)	76	15.4	3.68321	0.139963	0.00837696	1	0.970252	1695/1747	832.5	18145	1923	16977.5	0	0.92	0.998027	4.67136	0.966557	0.438081	1	NA	NA	NA	NA	SLC49	4	4	Plasma membrane	Other
CE0254-K	G003	CT-FLVCR1	FLVCR1	28982	Q9Y5Y0	Heme transporter FLVCR1 (Feline leukemia virus subgroup C receptor-related protein 1) (Feline leukemia virus subgroup C receptor) (hFLVCR)	555	IGDCC4	57722	Q8TDY8	Immunoglobulin superfamily DCC subclass member 4 (Neighbor of punc e11) (Protein DDM36) (hDDM36)	1250	Standard	QE-MUW	(13|13)	(0|0|0|0|0|0|0|0|0|0|0|0|0|0|0|0|0|0|0|0|0|0|0|0|0|0|0|0|0|0|0|0|0|0|0|0|0|0|0|0|0|0|0|0|0|0)	13	13	12.5676	0.00693333	0.464286	1	0.00915332	16/1747	832.5	56	1923	16977.5	1	0	1	15.5095	7.32502	0.998428	1	NA	NA	NA	1.2	SLC49	4	4	Plasma membrane	Other
CE0254-K	G003	CT-FLVCR1	FLVCR1	28982	Q9Y5Y0	Heme transporter FLVCR1 (Feline leukemia virus subgroup C receptor-related protein 1) (Feline leukemia virus subgroup C receptor) (hFLVCR)	555	IGSF1	3547	Q8N6C5	Immunoglobulin superfamily member 1 (IgSF1) (Immunoglobulin-like domain-containing protein 1) (Inhibin-binding protein) (InhBP) (Pituitary gland-specific factor 2) (p120)	1336	Standard	QE-MUW	(10|10)	(0|0|0|0|0|0|0|0|0|0|0|0|0|0|0|0|0|0|0|0|0|0|0|0|0|0|0|0|0|0|0|0|0|0|0|0|0|0|0|0|0|0|0|0|0|0)	10	10	8.74624	0.00499002	0.137931	1	0.0389016	68/1747	832.5	145	1923	16977.5	0.92	0.02	1	7.47983	4.16429	0.923762	1	NA	NA	NA	NA	SLC49	4	4	Plasma membrane	Other
CE0254-K	G003	CT-FLVCR1	FLVCR1	28982	Q9Y5Y0	Heme transporter FLVCR1 (Feline leukemia virus subgroup C receptor-related protein 1) (Feline leukemia virus subgroup C receptor) (hFLVCR)	555	LNPEP	4012	Q9UIQ6	Leucyl-cystinyl aminopeptidase (Cystinyl aminopeptidase) (EC 3.4.11.3) (Insulin-regulated membrane aminopeptidase) (Insulin-responsive aminopeptidase) (IRAP) (Oxytocinase) (OTase) (Placental leucine aminopeptidase) (P-LAP) [Cleaved into: Leucyl-cystinyl aminopeptidase, pregnancy serum form]	1025	Standard	QE-MUW	(35|36)	(0|0|0|0|0|0|0|0|0|0|0|0|0|0|0|0|0|0|0|0|0|0|0|0|0|0|0|0|0|0|0|0|0|0|0|0|0|0|0|0|0|0|0|0|0|0)	35.5	35.5	16.5806	0.0230894	0.0366357	0.957746	0.306636	536/1747	832.5	1938	1923	16977.5	0.98	0	0.999861	5.38808	3.28359	0.997342	1	NA	NA	NA	0.6	SLC49	4	4	Plasma membrane	Other
CE0254-K	G003	CT-FLVCR1	FLVCR1	28982	Q9Y5Y0	Heme transporter FLVCR1 (Feline leukemia virus subgroup C receptor-related protein 1) (Feline leukemia virus subgroup C receptor) (hFLVCR)	555	LRFN1	57622	Q9P244	Leucine-rich repeat and fibronectin type III domain-containing protein 1 (Synaptic adhesion-like molecule 2)	771	Standard	QE-MUW	(39|39)	(0|0|0|0|0|0|0|0|0|0|0|0|0|0|0|0|0|0|0|0|0|0|0|0|0|0|0|0|0|0|0|0|0|0|0|0|0|0|0|0|0|0|0|0|0|0)	39	39	23.1978	0.0337224	0.116071	1	0.181922	318/1747	832.5	672	1923	16977.5	1	0	1	12.1218	4.29862	0.999964	1	NA	NA	NA	NA	SLC49	4	4	Plasma membrane	Other
CE0254-K	G003	CT-FLVCR1	FLVCR1	28982	Q9Y5Y0	Heme transporter FLVCR1 (Feline leukemia virus subgroup C receptor-related protein 1) (Feline leukemia virus subgroup C receptor) (hFLVCR)	555	LRFN3	79414	Q9BTN0	Leucine-rich repeat and fibronectin type-III domain-containing protein 3 (Synaptic adhesion-like molecule 4)	628	Standard	QE-MUW	(18|19)	(0|0|0|0|0|0|0|0|0|0|0|0|0|0|0|0|0|0|0|0|0|0|0|0|0|0|0|0|0|0|0|0|0|0|0|0|0|0|0|0|0|0|0|0|0|0)	18.5	18.5	16.9632	0.0196391	0.318966	1	0.0286041	50/1747	832.5	116	1923	16977.5	1	0	0.9995	15.0342	7.80124	0.999271	1	NA	NA	NA	NA	SLC49	4	4	Plasma membrane	Other
CE0254-K	G003	CT-FLVCR1	FLVCR1	28982	Q9Y5Y0	Heme transporter FLVCR1 (Feline leukemia virus subgroup C receptor-related protein 1) (Feline leukemia virus subgroup C receptor) (hFLVCR)	555	LRFN4	78999	Q6PJG9	Leucine-rich repeat and fibronectin type-III domain-containing protein 4	635	Standard	QE-MUW	(6|7)	(0|0|0|0|0|0|0|0|0|0|0|0|0|0|0|0|0|0|0|0|0|0|0|0|0|0|0|0|0|0|0|0|0|0|0|0|0|0|0|0|0|0|0|0|0|0)	6.5	6.5	6.4263	0.00682415	0.565217	1	0.00572082	10/1747	832.5	23	1923	16977.5	0.99	0	0.996317	16.0615	6.67882	0.901151	1	NA	NA	NA	NA	SLC49	4	4	Plasma membrane	Other
CE0254-K	G003	CT-FLVCR1	FLVCR1	28982	Q9Y5Y0	Heme transporter FLVCR1 (Feline leukemia virus subgroup C receptor-related protein 1) (Feline leukemia virus subgroup C receptor) (hFLVCR)	555	MANEA	79694	Q5SRI9	Glycoprotein endo-alpha-1,2-mannosidase (Endo-alpha mannosidase) (Endomannosidase) (hEndo) (EC 3.2.1.130) (Mandaselin)	462	Standard	QE-MUW	(8|10)	(0|0|0|0|0|0|0|0|0|0|0|0|0|0|0|0|0|0|0|0|0|0|0|0|0|0|0|0|0|0|0|0|0|0|0|0|0|0|0|0|0|0|0|0|0|0)	9	9	7.98372	0.012987	0.139535	1	0.0331808	58/1747	832.5	129	1923	16977.5	0.95	0.01	0.991992	8.32464	3.78251	0.817059	1	NA	NA	NA	0.3	SLC49	4	4	Plasma membrane	Other
CE0254-K	G003	CT-FLVCR1	FLVCR1	28982	Q9Y5Y0	Heme transporter FLVCR1 (Feline leukemia virus subgroup C receptor-related protein 1) (Feline leukemia virus subgroup C receptor) (hFLVCR)	555	POMGNT1	55624	Q8WZA1	Protein O-linked-mannose beta-1,2-N-acetylglucosaminyltransferase 1 (POMGnT1) (EC 2.4.1.-) (UDP-GlcNAc:alpha-D-mannoside beta-1,2-N-acetylglucosaminyltransferase I.2) (GnT I.2)	660	Standard	QE-MUW	(17|18)	(0|0|0|0|0|0|0|0|0|0|0|0|0|0|0|0|0|0|0|0|0|0|2|0|0|0|0|0|0|0|0|0|0|0|0|0|0|0|0|0|0|0|0|0|0|0)	17.5	16.77	5.96094	0.0176768	0.0134875	1	0.470252	822/1747	832.5	2595	1923	16977.5	0.08	0.68	0.999443	3.32444	1.10725	0.485807	1	NA	NA	NA	NA	SLC49	4	4	Plasma membrane	Other
CE0254-K	G003	CT-FLVCR1	FLVCR1	28982	Q9Y5Y0	Heme transporter FLVCR1 (Feline leukemia virus subgroup C receptor-related protein 1) (Feline leukemia virus subgroup C receptor) (hFLVCR)	555	POMK	84197	Q9H5K3	Protein O-mannose kinase (POMK) (EC 2.7.1.183) (Protein kinase-like protein SgK196) (Sugen kinase 196)	350	Standard	QE-MUW	(6|6)	(0|0|0|0|0|0|0|0|0|0|0|0|0|0|0|0|0|0|0|0|0|0|0|0|0|0|0|0|0|0|0|0|0|0|0|0|0|0|0|0|0|0|0|0|0|0)	6	6	4	0.0114286	0.0267857	1	0.157895	276/1747	832.5	448	1923	16977.5	0.43	0.28	1	4.60398	1.26931	0.456074	1	NA	NA	NA	NA	SLC49	4	4	Plasma membrane	Other
CE0254-K	G003	CT-FLVCR1	FLVCR1	28982	Q9Y5Y0	Heme transporter FLVCR1 (Feline leukemia virus subgroup C receptor-related protein 1) (Feline leukemia virus subgroup C receptor) (hFLVCR)	555	PTPN2	5771	P17706	Tyrosine-protein phosphatase non-receptor type 2 (EC 3.1.3.48) (T-cell protein-tyrosine phosphatase) (TCPTP)	415	Standard	QE-MUW	(14|12)	(0|0|0|0|0|0|0|0|0|0|0|0|0|0|0|0|0|0|0|0|0|0|0|0|0|0|0|0|0|0|0|0|0|0|0|0|0|0|0|0|0|0|0|0|0|0)	13	13	11.246	0.0208835	0.160494	1	0.0457666	80/1747	832.5	162	1923	16977.5	0.98	0	0.996038	9.9596	4.13127	0.998471	1	NA	NA	NA	0.3	SLC49	4	4	Plasma membrane	Other
CE0254-K	G003	CT-FLVCR1	FLVCR1	28982	Q9Y5Y0	Heme transporter FLVCR1 (Feline leukemia virus subgroup C receptor-related protein 1) (Feline leukemia virus subgroup C receptor) (hFLVCR)	555	SSR1	6745	P43307	Translocon-associated protein subunit alpha (TRAP-alpha) (Signal sequence receptor subunit alpha) (SSR-alpha)	286	Standard	QE-MUW	(32|30)	(0|0|0|0|1|1|0|0|0|0|1|1|0|0|0|0|2|1|0|0|0|0|2|0|0|0|0|0|0|0|0|0|0|0|0|0|0|0|0|0|0|0|0|0|1|1)	31	25.02	11.047	0.0722611	0.024711	1	0.720824	1259/1747	832.5	2509	1923	16977.5	0.99	0	0.999273	10.6896	1.16348	0.985552	1	NA	NA	NA	3.8	SLC49	4	4	Plasma membrane	Other
CE0254-K	G003	CT-FLVCR1	FLVCR1	28982	Q9Y5Y0	Heme transporter FLVCR1 (Feline leukemia virus subgroup C receptor-related protein 1) (Feline leukemia virus subgroup C receptor) (hFLVCR)	555	SSR4	6748	P51571	Translocon-associated protein subunit delta (TRAP-delta) (Signal sequence receptor subunit delta) (SSR-delta)	173	Standard	QE-MUW	(32|35)	(4|0|0|2|2|4|0|0|0|0|0|2|0|0|0|0|3|4|2|2|0|0|3|2|2|0|1|2|4|0|1|2|0|2|0|0|4|2|4|1|3|0|2|2|0|2)	33.5	24.08	6.30656	0.129094	0.0142584	1	0.911899	1593/1747	832.5	4699	1923	16977.5	1	0	0.998596	9.52119	0.663229	0.985955	1	NA	NA	NA	11.4	SLC49	4	4	Plasma membrane	Other
CE0254-K	G003	CT-FLVCR1	FLVCR1	28982	Q9Y5Y0	Heme transporter FLVCR1 (Feline leukemia virus subgroup C receptor-related protein 1) (Feline leukemia virus subgroup C receptor) (hFLVCR)	555	STOM	2040	P27105	Stomatin (Erythrocyte band 7 integral membrane protein) (Erythrocyte membrane protein band 7.2) (Protein 7.2b)	288	Standard	QE-MUW	(22|18)	(0|0|0|0|0|0|0|0|0|0|0|0|0|0|0|0|0|0|2|0|0|0|0|0|1|2|2|0|0|0|0|0|0|0|0|0|0|0|0|0|0|0|0|0|0|0)	20	17.36	2.49428	0.0462963	0.00568828	1	0.898169	1569/1747	832.5	7032	1923	16977.5	0	0.9	0.993123	2.59489	0.48353	0.404034	1	NA	NA	NA	1.5	SLC49	4	4	Plasma membrane	Other
CE0254-K	G003	CT-FLVCR1	FLVCR1	28982	Q9Y5Y0	Heme transporter FLVCR1 (Feline leukemia virus subgroup C receptor-related protein 1) (Feline leukemia virus subgroup C receptor) (hFLVCR)	555	TMEM9B	56674	Q9NQ34	Transmembrane protein 9B	198	Standard	QE-MUW	(7|7)	(0|0|0|0|0|0|0|0|0|0|0|0|0|0|0|0|0|0|0|0|0|0|0|0|0|0|0|0|0|0|0|0|0|0|0|0|0|0|0|0|0|0|0|0|0|0)	7	7	6.52137	0.023569	0.179487	0.857143	0.0286041	50/1747	832.5	78	1923	16977.5	0.97	0.01	1	11.2495	2.99309	0.803907	1	1	1	NA	NA	SLC49	4	4	Plasma membrane	Other
CE0254-K	G003	CT-FLVCR1	FLVCR1	28982	Q9Y5Y0	Heme transporter FLVCR1 (Feline leukemia virus subgroup C receptor-related protein 1) (Feline leukemia virus subgroup C receptor) (hFLVCR)	555	TNFRSF10B	8795	O14763	Tumor necrosis factor receptor superfamily member 10B (Death receptor 5) (TNF-related apoptosis-inducing ligand receptor 2) (TRAIL receptor 2) (TRAIL-R2) (CD antigen CD262)	440	Standard	QE-MUW	(43|34)	(0|0|0|0|0|0|0|0|0|0|0|0|0|0|0|0|0|0|0|0|0|0|0|0|0|0|0|0|0|0|0|0|0|0|0|0|0|0|0|0|0|0|0|0|0|0)	38.5	38.5	19.075	0.0583333	0.0419162	0.987013	0.517162	903/1747	832.5	1837	1923	16977.5	0.86	0.04	0.990375	8.99312	1.95665	0.949728	1	1	1	NA	0.3	SLC49	4	4	Plasma membrane	Other
CE0254-K	G003	CT-FLVCR1	FLVCR1	28982	Q9Y5Y0	Heme transporter FLVCR1 (Feline leukemia virus subgroup C receptor-related protein 1) (Feline leukemia virus subgroup C receptor) (hFLVCR)	555	XYLT2	64132	Q9H1B5	Xylosyltransferase 2 (EC 2.4.2.26) (Peptide O-xylosyltransferase 1) (Xylosyltransferase II) (XT-II) (XylT-II)	865	Standard	QE-MUW	(8|8)	(0|0|0|0|0|0|0|0|0|0|0|0|0|0|0|0|0|0|0|0|0|0|0|0|0|0|0|0|0|0|0|0|0|0|0|0|0|0|0|0|0|0|0|0|0|0)	8	8	5.05141	0.0061657	0.0304762	1	0.171625	300/1747	832.5	525	1923	16977.5	0.89	0.03	1	3.89717	1.71835	0.765073	1	NA	NA	NA	NA	SLC49	4	4	Plasma membrane	Other
CE0254-K	G003	CT-FLVCR1	FLVCR1	28982	Q9Y5Y0	Heme transporter FLVCR1 (Feline leukemia virus subgroup C receptor-related protein 1) (Feline leukemia virus subgroup C receptor) (hFLVCR)	555	YIPF5	81555	Q969M3	Protein YIPF5 (Five-pass transmembrane protein localizing in the Golgi apparatus and the endoplasmic reticulum 5) (Smooth muscle cell-associated protein 5) (SMAP-5) (YIP1 family member 5) (YPT-interacting protein 1 A)	257	Standard	QE-MUW	(6|6)	(0|0|0|0|0|0|0|0|0|0|0|0|0|0|0|0|0|0|0|0|0|0|0|0|0|0|0|0|0|0|0|0|0|0|0|0|0|0|0|0|0|0|0|0|0|0)	6	6	5.11937	0.0155642	0.0116054	1	0.60984	1065/1747	832.5	1034	1923	16977.5	0.27	0.44	1	4.93202	0.391437	0.499257	1	NA	NA	NA	NA	SLC49	4	4	Plasma membrane	Other
CE025H-V	G004	CT-FLVCR2	FLVCR2	55640	Q9UPI3	Heme transporter FLVCR2 (Calcium-chelate transporter) (CCT) (Feline leukemia virus subgroup C receptor-related protein 2)	526	ABCB1	5243	P08183	ATP-dependent translocase ABCB1 (ATP-binding cassette sub-family B member 1) (Multidrug resistance protein 1) (EC 7.6.2.2) (P-glycoprotein 1) (Phospholipid transporter ABCB1) (EC 7.6.2.1) (CD antigen CD243)	1280	Standard	QE-CEMM	(30|32)	(0|0|0|0|0|0|0|0|0|0|0|0|0|0|0|0|0|0|0|0|0|0|0|0|0|0|0|0|0|0|0|0|0|0|0|0|0|0|0|0|0|0|0|0|0|0)	31	31	5.23572	0.202207	0.011866	0.935484	0.544622	951/1747	63	5225	1869	14194	0.81	0.09	0.999273	2.90488	1.49324	0.75936	1	NA	NA	NA	1.2	SLC49	4	4	Unknown	Other
CE025H-V	G004	CT-FLVCR2	FLVCR2	55640	Q9UPI3	Heme transporter FLVCR2 (Calcium-chelate transporter) (CCT) (Feline leukemia virus subgroup C receptor-related protein 2)	526	ATP11B	23200	Q9Y2G3	Phospholipid-transporting ATPase IF (EC 7.6.2.1) (ATPase IR) (ATPase class VI type 11B) (P4-ATPase flippase complex alpha subunit ATP11B)	1177	Standard	QE-CEMM	(12|14)	(0|0|0|0|0|0|0|0|0|0|0|0|0|0|0|0|0|0|0|0|0|0|0|0|0|0|0|0|0|0|0|0|0|0|0|0|0|0|0|0|0|0|0|0|0|0)	13	13	8.53614	0.0922172	0.0539419	0.807692	0.083524	146/1747	63	482	1869	14194	0.97	0.01	0.996038	5.93124	2.48435	0.779297	1	NA	NA	NA	1.7	SLC49	4	4	Unknown	Other
CE025H-V	G004	CT-FLVCR2	FLVCR2	55640	Q9UPI3	Heme transporter FLVCR2 (Calcium-chelate transporter) (CCT) (Feline leukemia virus subgroup C receptor-related protein 2)	526	ATP11C	286410	Q8NB49	Phospholipid-transporting ATPase IG (EC 7.6.2.1) (ATPase IQ) (ATPase class VI type 11C) (P4-ATPase flippase complex alpha subunit ATP11C)	1132	Standard	QE-CEMM	(22|30)	(0|0|0|0|0|0|0|0|0|0|0|0|0|0|0|0|0|0|0|0|0|0|0|0|0|0|0|0|0|0|0|0|0|0|0|0|0|0|0|0|0|0|0|0|0|0)	26	26	9.07606	0.191766	0.0203922	0.923077	0.320366	560/1747	63	2550	1869	14194	0.97	0.02	0.983502	3.88785	1.90163	0.821103	1	NA	NA	NA	2	SLC49	4	4	Unknown	Other
CE025H-V	G004	CT-FLVCR2	FLVCR2	55640	Q9UPI3	Heme transporter FLVCR2 (Calcium-chelate transporter) (CCT) (Feline leukemia virus subgroup C receptor-related protein 2)	526	ATP6AP1	537	Q15904	V-type proton ATPase subunit S1 (V-ATPase subunit S1) (Protein XAP-3) (V-ATPase Ac45 subunit) (V-ATPase S1 accessory protein) (Vacuolar proton pump subunit S1)	470	Standard	QE-CEMM	(13|7)	(0|0|0|0|0|0|0|0|0|0|0|0|0|0|0|0|0|0|0|0|0|0|0|0|0|0|0|0|0|0|0|0|0|0|0|0|0|0|0|0|0|0|0|0|0|0)	10	10	5.89189	0.177643	0.0133333	1	0.410755	718/1747	63	1500	1869	14194	0.77	0.09	0.940286	3.80037	0.832797	0.52331	1	NA	NA	NA	NA	SLC49	4	4	Unknown	Other
CE025H-V	G004	CT-FLVCR2	FLVCR2	55640	Q9UPI3	Heme transporter FLVCR2 (Calcium-chelate transporter) (CCT) (Feline leukemia virus subgroup C receptor-related protein 2)	526	ATP6V0A1	535	Q93050	V-type proton ATPase 116 kDa subunit a 1 (V-ATPase 116 kDa subunit a 1) (Clathrin-coated vesicle/synaptic vesicle proton pump 116 kDa subunit) (Vacuolar adenosine triphosphatase subunit Ac116) (Vacuolar proton pump subunit 1) (Vacuolar proton translocating ATPase 116 kDa subunit a isoform 1)	837	Standard	QE-CEMM	(40|39)	(0|0|0|0|0|0|0|0|0|0|0|0|0|0|0|0|0|0|0|0|0|0|0|0|0|0|0|0|0|0|0|0|0|0|0|0|0|0|0|0|0|0|0|0|0|0)	39.5	39.5	9.48087	0.394019	0.0212823	0.936709	0.282609	494/1747	63	3712	1869	14194	0.95	0.02	0.999887	3.5726	2.54425	0.847953	1	NA	NA	NA	2.3	SLC49	4	4	Unknown	Other
CE025H-V	G004	CT-FLVCR2	FLVCR2	55640	Q9UPI3	Heme transporter FLVCR2 (Calcium-chelate transporter) (CCT) (Feline leukemia virus subgroup C receptor-related protein 2)	526	ATP6V0A2	23545	Q9Y487	V-type proton ATPase 116 kDa subunit a 2 (V-ATPase 116 kDa subunit a 2) (Lysosomal H(+)-transporting ATPase V0 subunit a 2) (TJ6) (Vacuolar proton translocating ATPase 116 kDa subunit a isoform 2)	856	Standard	QE-CEMM	(22|20)	(0|0|0|0|0|0|0|0|0|0|0|0|0|0|0|0|0|0|0|0|0|0|0|0|0|0|0|0|0|0|0|0|0|0|0|0|0|0|0|0|0|0|0|0|0|0)	21	21	8.52911	0.204829	0.0191868	0.809524	0.262014	458/1747	63	2189	1869	14194	0.87	0.06	0.998439	3.4131	1.77676	0.640457	1	NA	NA	NA	NA	SLC49	4	4	Unknown	Other
CE025H-V	G004	CT-FLVCR2	FLVCR2	55640	Q9UPI3	Heme transporter FLVCR2 (Calcium-chelate transporter) (CCT) (Feline leukemia virus subgroup C receptor-related protein 2)	526	ATP6V0D1	9114	P61421	V-type proton ATPase subunit d 1 (V-ATPase subunit d 1) (32 kDa accessory protein) (V-ATPase 40 kDa accessory protein) (V-ATPase AC39 subunit) (p39) (Vacuolar proton pump subunit d 1)	351	Standard	QE-CEMM	(20|12)	(0|0|0|0|0|0|0|0|0|0|0|0|0|0|0|0|0|0|0|0|0|0|0|0|0|0|0|0|0|0|0|0|0|0|0|0|0|0|0|0|0|0|0|0|0|0)	16	16	6.43246	0.380591	0.0145388	1	0.426773	746/1747	63	2201	1869	14194	0.76	0.1	0.957181	3.39407	1.20098	0.620646	1	NA	NA	NA	1.5	SLC49	4	4	Unknown	Other
CE025H-V	G004	CT-FLVCR2	FLVCR2	55640	Q9UPI3	Heme transporter FLVCR2 (Calcium-chelate transporter) (CCT) (Feline leukemia virus subgroup C receptor-related protein 2)	526	ATP6V1A	523	P38606	V-type proton ATPase catalytic subunit A (V-ATPase subunit A) (EC 7.1.2.2) (V-ATPase 69 kDa subunit) (Vacuolar ATPase isoform VA68) (Vacuolar proton pump subunit alpha)	617	Standard	QE-CEMM	(22|24)	(0|0|0|0|0|0|0|0|0|0|0|0|0|0|0|0|0|0|0|0|0|0|0|0|0|0|0|0|0|0|0|0|0|0|0|0|0|0|0|0|0|0|0|0|0|0)	23	23	7.71978	0.311235	0.0173979	1	0.45881	802/1747	63	2644	1869	14194	0.88	0.05	0.998693	3.99388	1.40008	0.860613	1	NA	NA	NA	6.4	SLC49	4	4	Unknown	Other
CE025H-V	G004	CT-FLVCR2	FLVCR2	55640	Q9UPI3	Heme transporter FLVCR2 (Calcium-chelate transporter) (CCT) (Feline leukemia virus subgroup C receptor-related protein 2)	526	ATP6V1B2	526	P21281	V-type proton ATPase subunit B, brain isoform (V-ATPase subunit B 2) (Endomembrane proton pump 58 kDa subunit) (HO57) (Vacuolar proton pump subunit B 2)	511	Standard	QE-CEMM	(10|16)	(0|0|0|0|0|0|0|0|0|0|0|0|0|0|0|0|0|0|0|0|0|0|0|0|0|0|0|0|0|0|0|0|0|0|0|0|0|0|0|0|0|0|0|0|0|0)	13	13	11.833	0.212406	0.0264228	1	0.154462	270/1747	63	984	1869	14194	0.91	0.04	0.964079	3.41035	1.90239	0.501816	1	NA	NA	NA	5.2	SLC49	4	4	Unknown	Other
CE025H-V	G004	CT-FLVCR2	FLVCR2	55640	Q9UPI3	Heme transporter FLVCR2 (Calcium-chelate transporter) (CCT) (Feline leukemia virus subgroup C receptor-related protein 2)	526	ATP6V1C1	528	P21283	V-type proton ATPase subunit C 1 (V-ATPase subunit C 1) (Vacuolar proton pump subunit C 1)	382	Standard	QE-CEMM	(5|6)	(0|0|0|0|0|0|0|0|0|0|0|0|0|0|0|0|0|0|0|0|0|0|0|0|0|0|0|0|0|0|0|0|0|0|0|0|0|0|0|0|0|0|0|0|0|0)	5.5	5.5	4.50329	0.120211	0.0539216	1	0.0503432	88/1747	63	204	1869	14194	0.98	0.01	0.994985	4.52382	1.91848	0.433517	1	NA	NA	NA	NA	SLC49	4	4	Unknown	Other
CE025H-V	G004	CT-FLVCR2	FLVCR2	55640	Q9UPI3	Heme transporter FLVCR2 (Calcium-chelate transporter) (CCT) (Feline leukemia virus subgroup C receptor-related protein 2)	526	ATP6V1E1	529	P36543	V-type proton ATPase subunit E 1 (V-ATPase subunit E 1) (V-ATPase 31 kDa subunit) (p31) (Vacuolar proton pump subunit E 1)	226	Standard	QE-CEMM	(7|9)	(0|0|0|0|0|0|0|0|0|0|0|0|0|0|0|0|0|0|0|0|0|0|0|0|0|0|0|0|0|0|0|0|0|0|0|0|0|0|0|0|0|0|0|0|0|0)	8	8	5.77962	0.295547	0.045584	0.9375	0.0720824	126/1747	63	351	1869	14194	0.99	0	0.989993	4.3962	2.02666	0.907668	1	NA	NA	NA	1.7	SLC49	4	4	Unknown	Other
CE025H-V	G004	CT-FLVCR2	FLVCR2	55640	Q9UPI3	Heme transporter FLVCR2 (Calcium-chelate transporter) (CCT) (Feline leukemia virus subgroup C receptor-related protein 2)	526	ATP8A1	10396	Q9Y2Q0	Phospholipid-transporting ATPase IA (EC 7.6.2.1) (ATPase class I type 8A member 1) (Chromaffin granule ATPase II) (P4-ATPase flippase complex alpha subunit ATP8A1)	1164	Standard	QE-CEMM	(13|16)	(0|0|0|0|0|0|0|0|0|0|0|0|0|0|0|0|0|0|0|0|0|0|0|0|0|0|0|0|0|0|0|0|0|0|0|0|0|0|0|0|0|0|0|0|0|0)	14.5	14.5	7.93723	0.104006	0.0386667	0.965517	0.130435	228/1747	63	750	1869	14194	0.99	0	0.992774	5.01632	2.07208	0.974267	1	NA	NA	NA	NA	SLC49	4	4	Unknown	Other
CE025H-V	G004	CT-FLVCR2	FLVCR2	55640	Q9UPI3	Heme transporter FLVCR2 (Calcium-chelate transporter) (CCT) (Feline leukemia virus subgroup C receptor-related protein 2)	526	CACNA2D1	781	P54289	Voltage-dependent calcium channel subunit alpha-2/delta-1 (Voltage-gated calcium channel subunit alpha-2/delta-1) [Cleaved into: Voltage-dependent calcium channel subunit alpha-2-1; Voltage-dependent calcium channel subunit delta-1]	1103	Standard	QE-CEMM	(15|18)	(0|0|0|0|0|0|0|0|0|0|0|0|0|0|0|0|0|0|0|0|0|0|0|0|0|0|0|0|0|0|0|0|0|0|0|0|0|0|0|0|0|0|0|0|0|0)	16.5	16.5	8.83784	0.124897	0.0418251	0.969697	0.0938215	164/1747	63	789	1869	14194	0.91	0.05	0.994377	3.79139	2.88256	0.566176	1	NA	NA	NA	0.9	SLC49	4	4	Unknown	Other
CE025H-V	G004	CT-FLVCR2	FLVCR2	55640	Q9UPI3	Heme transporter FLVCR2 (Calcium-chelate transporter) (CCT) (Feline leukemia virus subgroup C receptor-related protein 2)	526	CD55	1604	P08174	Complement decay-accelerating factor (CD antigen CD55)	381	Standard	QE-CEMM	(10|6)	(0|0|0|0|0|0|0|0|0|0|0|0|0|0|0|0|0|0|0|0|0|0|0|0|0|0|0|0|0|0|0|0|0|0|0|0|0|0|0|0|0|0|0|0|0|0)	8	8	5.65775	0.175311	0.0424403	1	0.0778032	136/1747	63	377	1869	14194	0.94	0.03	0.959687	4.11418	1.95505	0.458184	1	NA	NA	NA	0.6	SLC49	4	4	Unknown	Other
CE025H-V	G004	CT-FLVCR2	FLVCR2	55640	Q9UPI3	Heme transporter FLVCR2 (Calcium-chelate transporter) (CCT) (Feline leukemia virus subgroup C receptor-related protein 2)	526	CNTN1	1272	Q12860	Contactin-1 (Glycoprotein gp135) (Neural cell surface protein F3)	1018	Standard	QE-CEMM	(20|22)	(0|0|0|0|0|0|0|0|0|0|0|0|0|0|0|0|0|0|0|0|0|0|0|0|0|0|0|0|0|0|0|0|0|0|0|0|0|0|0|0|0|0|0|0|0|0)	21	21	14.5449	0.172233	0.0979021	1	0.0652174	114/1747	63	429	1869	14194	1	0	0.998439	7.52624	4.051	0.999411	1	NA	NA	NA	NA	SLC49	4	4	Unknown	Other
[truncated: 18,269 more rows]
