# Supplementary material for: The solute carrier superfamily interactome
Source: Mol Syst Biol. 2025 May 12;21(6):632–75. doi: 10.1038/s44320-025-00109-1 (PMC12130317; doi:10.1038/s44320-025-00109-1)
Supplement: Supplementary file 12 — Dataset EV2 [file 44320_2025_109_MOESM12_ESM.xlsx]

## Sheet: Legend
Dataset_EV2: Overlap and Coverage of SLCs and PPIs
Header legend Dataset_EV2A: Coverage of SLCs across the SLCome
GeneName	Gene Name/Symbol obtained from UniProtKB database.
Fold	Fold group annotation as reported in Ferrada et al. 2022
Covered_in_SLC-interactome	Indicates if the SLC was part of the SLC-interactome dataset.
Header legend Dataset_EV2B: PPI statistics
Fold	Fold group annotation as reported in Ferrada et al. 2022
Category	Indicates as categorial variable if is the combined reference PPI-library or the SLC-interactome.
Category_PPIs	Reports as category if the PPI was shared between the SLC-interactome and the combined reference PPI-library.
Count	Count of PPIs; unique bait-prey combinations.

## Sheet: Dataset_EV2A
GeneName	Fold	Covered_in_SLC-interactome
ANKH	MATE	Covered
CLN3	MFS	Covered
FLVCR1	MFS	Covered
FLVCR2	MFS	Covered
LETM1	unknown	Covered
LETM2	unknown	Covered
LETMD1	unknown	Covered
MAGT1	unknown	Covered
MFSD1	MFS	Covered
MFSD10	MFS	Covered
MFSD11	MFS	Covered
MFSD12	MFS	Covered
MFSD13A	MFS	Covered
MFSD14A	MFS	Covered
MFSD14B	MFS	Covered
MFSD2A	MFS	Covered
MFSD2B	MFS	Covered
MFSD3	MFS	Covered
MFSD4A	MFS	Covered
MFSD4B	MFS	Covered
MFSD5	MFS	Covered
MFSD6	MFS	Covered
MFSD6L	MFS	Covered
MFSD8	MFS	Covered
MFSD9	MFS	Covered
MPC1	unknown	Covered
MPC1L	unknown	Not_included
MPC2	unknown	Covered
MTCH1	MitC	Covered
MTCH2	MitC	Covered
NIPA1	DMT	Covered
NIPA2	DMT	Covered
NIPAL1	DMT	Covered
NIPAL2	DMT	Covered
NIPAL3	DMT	Covered
NIPAL4	DMT	Covered
NPC1	NPC1	Covered
NPC1L1	NPC1	Covered
OCA2	IT	Covered
RHAG	AmtB	Not_included
RHBG	AmtB	Covered
RHCG	AmtB	Covered
SFXN1	SLC56	Covered
SFXN2	SLC56	Covered
SFXN3	SLC56	Covered
SFXN4	SLC56	Not_included
SFXN5	SLC56	Covered
SLC10A1	NhaA	Covered
SLC10A2	NhaA	Covered
SLC10A3	NhaA	Covered
SLC10A4	NhaA	Covered
SLC10A5	NhaA	Covered
SLC10A6	NhaA	Covered
SLC10A7	NhaA	Covered
SLC11A1	LeuT	Covered
SLC11A2	LeuT	Covered
SLC12A1	LeuT	Covered
SLC12A2	LeuT	Covered
SLC12A3	LeuT	Covered
SLC12A4	LeuT	Covered
SLC12A5	LeuT	Covered
SLC12A6	LeuT	Covered
SLC12A7	LeuT	Covered
SLC12A8	LeuT	Covered
SLC12A9	LeuT	Covered
SLC13A1	IT	Covered
SLC13A2	IT	Covered
SLC13A3	IT	Covered
SLC13A4	IT	Covered
SLC13A5	IT	Covered
SLC14A1	AmtB	Covered
SLC14A2	AmtB	Covered
SLC15A1	MFS	Covered
SLC15A2	MFS	Covered
SLC15A3	MFS	Covered
SLC15A4	MFS	Covered
SLC15A5	MFS	Not_included
SLC16A1	MFS	Covered
SLC16A10	MFS	Covered
SLC16A11	MFS	Covered
SLC16A12	MFS	Covered
SLC16A13	MFS	Covered
SLC16A14	MFS	Covered
SLC16A2	MFS	Covered
SLC16A3	MFS	Covered
SLC16A4	MFS	Covered
SLC16A5	MFS	Covered
SLC16A6	MFS	Covered
SLC16A7	MFS	Covered
SLC16A8	MFS	Covered
SLC16A9	MFS	Covered
SLC17A1	MFS	Covered
SLC17A2	MFS	Not_included
SLC17A3	MFS	Covered
SLC17A4	MFS	Covered
SLC17A5	MFS	Covered
SLC17A6	MFS	Covered
SLC17A7	MFS	Covered
SLC17A8	MFS	Covered
SLC17A9	MFS	Covered
SLC18A1	MFS	Covered
SLC18A2	MFS	Covered
SLC18A3	MFS	Covered
SLC18B1	MFS	Covered
SLC19A1	MFS	Covered
SLC19A2	MFS	Covered
SLC19A3	MFS	Covered
SLC1A1	Glt	Covered
SLC1A2	Glt	Covered
SLC1A3	Glt	Covered
SLC1A4	Glt	Covered
SLC1A5	Glt	Covered
SLC1A6	Glt	Covered
SLC1A7	Glt	Covered
SLC20A1	PiT	Covered
SLC20A2	PiT	Covered
SLC22A1	MFS	Covered
SLC22A10	MFS	Covered
SLC22A11	MFS	Covered
SLC22A12	MFS	Covered
SLC22A13	MFS	Covered
SLC22A14	MFS	Covered
SLC22A15	MFS	Covered
SLC22A16	MFS	Covered
SLC22A17	MFS	Covered
SLC22A18	MFS	Covered
SLC22A2	MFS	Covered
SLC22A20P	unknown	Not_included
SLC22A23	MFS	Covered
SLC22A24	MFS	Covered
SLC22A25	MFS	Covered
SLC22A3	MFS	Covered
SLC22A31	MFS	Not_included
SLC22A4	MFS	Covered
SLC22A5	MFS	Covered
SLC22A6	MFS	Covered
SLC22A7	MFS	Covered
SLC22A8	MFS	Covered
SLC22A9	MFS	Covered
SLC23A1	UraA	Covered
SLC23A2	UraA	Covered
SLC23A3	UraA	Covered
SLC24A1	NCX	Not_included
SLC24A2	NCX	Covered
SLC24A3	NCX	Covered
SLC24A4	NCX	Covered
SLC24A5	NCX	Covered
SLC25A1	MitC	Covered
SLC25A10	MitC	Not_included
SLC25A11	MitC	Covered
SLC25A12	MitC	Not_included
SLC25A13	MitC	Covered
SLC25A14	MitC	Covered
SLC25A15	MitC	Not_included
SLC25A16	MitC	Covered
SLC25A17	MitC	Not_included
SLC25A18	MitC	Covered
SLC25A19	MitC	Covered
SLC25A2	MitC	Not_included
SLC25A20	MitC	Covered
SLC25A21	MitC	Covered
SLC25A22	MitC	Covered
SLC25A23	MitC	Covered
SLC25A24	MitC	Covered
SLC25A25	MitC	Covered
SLC25A26	MitC	Covered
SLC25A27	MitC	Covered
SLC25A28	MitC	Covered
SLC25A29	MitC	Covered
SLC25A3	MitC	Covered
SLC25A30	MitC	Not_included
SLC25A31	MitC	Not_included
SLC25A32	MitC	Covered
SLC25A33	MitC	Covered
SLC25A34	MitC	Not_included
SLC25A35	MitC	Covered
SLC25A36	MitC	Covered
SLC25A37	MitC	Covered
SLC25A38	MitC	Covered
SLC25A39	MitC	Covered
SLC25A4	MitC	Not_included
SLC25A40	MitC	Covered
SLC25A41	MitC	Covered
SLC25A42	MitC	Covered
SLC25A43	MitC	Not_included
SLC25A44	MitC	Not_included
SLC25A45	MitC	Not_included
SLC25A46	MitC	Covered
SLC25A47	MitC	Not_included
SLC25A48	MitC	Covered
SLC25A5	MitC	Covered
SLC25A51	MitC	Not_included
SLC25A52	MitC	Not_included
SLC25A53	MitC	Covered
SLC25A6	MitC	Covered
SLC26A1	UraA	Covered
SLC26A10	UraA	Covered
SLC26A11	UraA	Covered
SLC26A2	UraA	Covered
SLC26A3	UraA	Covered
SLC26A4	UraA	Covered
SLC26A5	UraA	Covered
SLC26A6	UraA	Covered
SLC26A7	UraA	Covered
SLC26A8	UraA	Covered
SLC26A9	UraA	Not_included
SLC27A1	unknown	Covered
SLC27A2	unknown	Covered
SLC27A3	unknown	Covered
SLC27A4	unknown	Covered
SLC27A5	unknown	Covered
SLC27A6	unknown	Covered
SLC28A1	CNT1	Covered
SLC28A2	CNT1	Covered
SLC28A3	CNT1	Covered
SLC29A1	MFS	Covered
SLC29A2	MFS	Covered
SLC29A3	MFS	Covered
SLC29A4	MFS	Not_included
SLC2A1	MFS	Covered
SLC2A10	MFS	Covered
SLC2A11	MFS	Covered
SLC2A12	MFS	Covered
SLC2A13	MFS	Covered
SLC2A14	MFS	Covered
SLC2A2	MFS	Covered
SLC2A3	MFS	Covered
SLC2A4	MFS	Covered
SLC2A5	MFS	Covered
SLC2A6	MFS	Covered
SLC2A7	MFS	Covered
SLC2A8	MFS	Covered
SLC2A9	MFS	Covered
SLC30A1	YiiP	Covered
SLC30A10	YiiP	Covered
SLC30A2	YiiP	Covered
SLC30A3	YiiP	Covered
SLC30A4	YiiP	Covered
SLC30A5	YiiP	Covered
SLC30A6	YiiP	Covered
SLC30A7	YiiP	Covered
SLC30A8	YiiP	Covered
SLC30A9	YiiP	Covered
SLC31A1	unknown	Covered
SLC31A2	unknown	Not_included
SLC32A1	LeuT	Covered
SLC33A1	MFS	Covered
SLC34A1	CNT2	Covered
SLC34A2	CNT2	Covered
SLC34A3	CNT2	Not_included
SLC35A1	DMT	Covered
SLC35A2	DMT	Covered
SLC35A3	DMT	Covered
SLC35A4	DMT	Covered
SLC35A5	DMT	Covered
SLC35B1	DMT	Covered
SLC35B2	DMT	Covered
SLC35B3	DMT	Covered
SLC35B4	DMT	Covered
SLC35C1	DMT	Covered
SLC35C2	DMT	Covered
SLC35D1	DMT	Not_included
SLC35D2	DMT	Covered
SLC35D3	DMT	Covered
SLC35E1	DMT	Covered
SLC35E2A	DMT	Covered
SLC35E2B	DMT	Covered
SLC35E3	DMT	Covered
SLC35E4	DMT	Covered
SLC35F1	DMT	Covered
SLC35F2	DMT	Covered
SLC35F3	DMT	Covered
SLC35F4	DMT	Covered
SLC35F5	DMT	Covered
SLC35F6	DMT	Covered
SLC35G1	DMT	Covered
SLC35G2	DMT	Covered
SLC35G3	DMT	Covered
SLC35G4	DMT	Not_included
SLC35G5	DMT	Covered
SLC35G6	DMT	Not_included
SLC36A1	LeuT	Covered
SLC36A2	LeuT	Covered
SLC36A3	LeuT	Not_included
SLC36A4	LeuT	Covered
SLC37A1	MFS	Covered
SLC37A2	MFS	Covered
SLC37A3	MFS	Covered
SLC37A4	MFS	Covered
SLC38A1	LeuT	Not_included
SLC38A10	LeuT	Covered
SLC38A11	LeuT	Not_included
SLC38A2	LeuT	Covered
SLC38A3	LeuT	Not_included
SLC38A4	LeuT	Covered
SLC38A5	LeuT	Covered
SLC38A6	LeuT	Covered
SLC38A7	LeuT	Covered
SLC38A8	LeuT	Covered
SLC38A9	LeuT	Covered
SLC39A1	ZIP	Covered
SLC39A10	ZIP	Covered
SLC39A11	ZIP	Covered
SLC39A12	ZIP	Covered
SLC39A13	ZIP	Covered
SLC39A14	ZIP	Covered
SLC39A2	ZIP	Covered
SLC39A3	ZIP	Covered
SLC39A4	ZIP	Covered
SLC39A5	ZIP	Covered
SLC39A6	ZIP	Covered
SLC39A7	ZIP	Covered
SLC39A8	ZIP	Covered
SLC39A9	ZIP	Covered
SLC3A1	unknown	Covered
SLC3A2	unknown	Covered
SLC40A1	MFS	Covered
SLC41A1	SLC41	Covered
SLC41A2	SLC41	Covered
SLC41A3	SLC41	Covered
SLC43A1	MFS	Covered
SLC43A2	MFS	Covered
SLC43A3	MFS	Covered
SLC44A1	SLC44	Covered
SLC44A2	SLC44	Covered
SLC44A3	SLC44	Covered
SLC44A4	SLC44	Covered
SLC44A5	SLC44	Covered
SLC45A1	MFS	Covered
SLC45A2	MFS	Covered
SLC45A3	MFS	Covered
SLC45A4	MFS	Covered
SLC46A1	MFS	Covered
SLC46A2	MFS	Covered
SLC46A3	MFS	Covered
SLC47A1	MATE	Covered
SLC47A2	MATE	Covered
SLC48A1	unknown	Not_included
SLC49A3	MFS	Covered
SLC49A4	MFS	Covered
SLC4A1	UraA	Covered
SLC4A10	UraA	Covered
SLC4A11	UraA	Covered
SLC4A2	UraA	Covered
SLC4A3	UraA	Covered
SLC4A4	UraA	Covered
SLC4A5	UraA	Covered
SLC4A7	UraA	Covered
SLC4A8	UraA	Covered
SLC4A9	UraA	Covered
SLC50A1	MtN3	Not_included
SLC51A	SLC51	Covered
SLC51B	unknown	Covered
SLC52A1	MFS	Covered
SLC52A2	MFS	Not_included
SLC52A3	MFS	Covered
SLC5A1	LeuT	Covered
SLC5A10	LeuT	Not_included
SLC5A11	LeuT	Covered
SLC5A12	LeuT	Covered
SLC5A2	LeuT	Covered
SLC5A3	LeuT	Covered
SLC5A4	LeuT	Covered
SLC5A5	LeuT	Not_included
SLC5A6	LeuT	Covered
SLC5A7	LeuT	Covered
SLC5A8	LeuT	Covered
SLC5A9	LeuT	Covered
SLC6A1	LeuT	Covered
SLC6A11	LeuT	Covered
SLC6A12	LeuT	Covered
SLC6A13	LeuT	Covered
SLC6A14	LeuT	Covered
SLC6A15	LeuT	Covered
SLC6A16	LeuT	Covered
SLC6A17	LeuT	Covered
SLC6A18	LeuT	Covered
SLC6A19	LeuT	Covered
SLC6A2	LeuT	Covered
SLC6A20	LeuT	Covered
SLC6A3	LeuT	Covered
SLC6A4	LeuT	Covered
SLC6A5	LeuT	Covered
SLC6A6	LeuT	Covered
SLC6A7	LeuT	Covered
SLC6A8	LeuT	Covered
SLC6A9	LeuT	Covered
SLC7A1	LeuT	Covered
SLC7A10	LeuT	Covered
SLC7A11	LeuT	Covered
SLC7A13	LeuT	Not_included
SLC7A14	LeuT	Covered
SLC7A2	LeuT	Covered
SLC7A3	LeuT	Covered
SLC7A4	LeuT	Covered
SLC7A5	LeuT	Covered
SLC7A6	LeuT	Covered
SLC7A7	LeuT	Covered
SLC7A8	LeuT	Covered
SLC7A9	LeuT	Covered
SLC8A1	NCX	Covered
SLC8A2	NCX	Covered
SLC8A3	NCX	Covered
SLC8B1	NCX	Covered
SLC9A1	NhaA	Not_included
SLC9A2	NhaA	Covered
SLC9A3	NhaA	Covered
SLC9A4	NhaA	Covered
SLC9A5	NhaA	Covered
SLC9A6	NhaA	Covered
SLC9A7	NhaA	Covered
SLC9A8	NhaA	Covered
SLC9A9	NhaA	Covered
SLC9B1	NhaA	Covered
SLC9B2	NhaA	Covered
SLC9C1	NhaA	Covered
SLC9C2	NhaA	Covered
SLCO1A2	MFS	Covered
SLCO1B1	MFS	Covered
SLCO1B3	MFS	Covered
SLCO1B7	MFS	Covered
SLCO1C1	MFS	Covered
SLCO2A1	MFS	Covered
SLCO2B1	MFS	Covered
SLCO3A1	MFS	Covered
SLCO4A1	MFS	Covered
SLCO4C1	MFS	Covered
SLCO5A1	MFS	Covered
SLCO6A1	MFS	Covered
SPNS1	MFS	Covered
SPNS2	MFS	Covered
SPNS3	MFS	Covered
SV2A	MFS	Covered
SV2B	MFS	Covered
SV2C	MFS	Covered
SVOP	MFS	Covered
SVOPL	MFS	Covered
TMEM104	LeuT	Covered
TMEM165	SLC64	Covered
TMEM241	DMT	Covered
TUSC3	unknown	Covered
UCP1	MitC	Covered
UCP2	MitC	Not_included
UCP3	MitC	Covered
UNC93A	MFS	Covered
UNC93B1	MFS	Covered
XPR1	SLC53	Covered

## Sheet: Dataset_EV2B
Fold	Category	Category_PPIs	Count
AmtB	Combined	Combined_Database	38
AmtB	SLC-interactome	Reproted	6
AmtB	SLC-interactome	SLC-interactome	212
CNT1	Combined	Combined_Database	16
CNT1	SLC-interactome	Reproted	1
CNT1	SLC-interactome	SLC-interactome	115
CNT2	Combined	Combined_Database	32
CNT2	SLC-interactome	Reproted	12
CNT2	SLC-interactome	SLC-interactome	108
DMT	Combined	Combined_Database	548
DMT	SLC-interactome	Reproted	45
DMT	SLC-interactome	SLC-interactome	2206
Glt	Combined	Combined_Database	443
Glt	SLC-interactome	Reproted	24
Glt	SLC-interactome	SLC-interactome	417
IT	Combined	Combined_Database	66
IT	SLC-interactome	SLC-interactome	168
LeuT	Combined	Combined_Database	1859
LeuT	SLC-interactome	Reproted	109
LeuT	SLC-interactome	SLC-interactome	2565
MATE	Combined	Combined_Database	60
MATE	SLC-interactome	Reproted	4
MATE	SLC-interactome	SLC-interactome	162
MFS	Combined	Combined_Database	4362
MFS	SLC-interactome	Reproted	234
MFS	SLC-interactome	SLC-interactome	5451
MitC	Combined	Combined_Database	3897
MitC	SLC-interactome	Reproted	16
MitC	SLC-interactome	SLC-interactome	438
MtN3	Combined	Combined_Database	5
NCX	Combined	Combined_Database	55
NCX	SLC-interactome	Reproted	3
NCX	SLC-interactome	SLC-interactome	146
NPC1	Combined	Combined_Database	337
NPC1	SLC-interactome	Reproted	8
NPC1	SLC-interactome	SLC-interactome	63
NhaA	Combined	Combined_Database	257
NhaA	SLC-interactome	Reproted	34
NhaA	SLC-interactome	SLC-interactome	884
PiT	Combined	Combined_Database	111
PiT	SLC-interactome	Reproted	3
PiT	SLC-interactome	SLC-interactome	60
SLC41	Combined	Combined_Database	32
SLC41	SLC-interactome	SLC-interactome	107
SLC44	Combined	Combined_Database	68
SLC44	SLC-interactome	Reproted	5
SLC44	SLC-interactome	SLC-interactome	404
SLC51	Combined	Combined_Database	9
SLC51	SLC-interactome	SLC-interactome	41
SLC53	Combined	Combined_Database	82
SLC53	SLC-interactome	Reproted	4
SLC53	SLC-interactome	SLC-interactome	101
SLC56	Combined	Combined_Database	668
SLC56	SLC-interactome	Reproted	6
SLC56	SLC-interactome	SLC-interactome	8
SLC64	Combined	Combined_Database	69
SLC64	SLC-interactome	SLC-interactome	5
UraA	Combined	Combined_Database	423
UraA	SLC-interactome	Reproted	11
UraA	SLC-interactome	SLC-interactome	856
YiiP	Combined	Combined_Database	436
YiiP	SLC-interactome	Reproted	35
YiiP	SLC-interactome	SLC-interactome	1222
ZIP	Combined	Combined_Database	864
ZIP	SLC-interactome	Reproted	134
ZIP	SLC-interactome	SLC-interactome	1310
Unknown	Combined	Combined_Database	1334
Unknown	SLC-interactome	Reproted	65
Unknown	SLC-interactome	SLC-interactome	1183
