# Supplementary material for: The solute carrier superfamily interactome
Source: Mol Syst Biol. 2025 May 12;21(6):632–75. doi: 10.1038/s44320-025-00109-1 (PMC12130317; doi:10.1038/s44320-025-00109-1)
Supplement: Supplementary file 13 — Dataset EV3 [file 44320_2025_109_MOESM13_ESM.xlsx]

## Sheet: Legend
Dataset EV3: Summary of AlphaFold predicted structures
Header legends Dataset_EV3
Bait_GeneName	Gene Name/Symbol obtained from UniProtKB database for bait protein.
Prey_GeneName	Gene Name/Symbol obtained from UniProtKB database for prey protein.
Scored_in_SLC-interactome	Interaction partner or background.
Model_suffix	Name of modelled structure.
Confidence	Confidence of modelled structure derived by the pDockQ score.
Model_pTM	Predicted TM score for a superposition between the predicted structure and the hypothetical true structure
Model_ipTM	Interface predicted TM score as generated by AlphaFold.
Weighted_score	Weighted score combining pTM and iPTM score (0.8 x pTM + 0.2 ipTM)
pDockQ	Predicted DockQ score (pDockQ) to assess model quality and properties, including interaction interface.
Reference	References for structures reported in the PDB.
Figure_Panel	Indicates panel the structure is shown.

## Sheet: Dataset_EV3
Bait_GeneName	Prey_GeneName	Scored_in_SLC-interactome	Model_suffix	Confidence	Model_ptm	Model_iptm	Weighted_score	pDockQ	PPI_ID	Reference	Figure_Panel
SLC16A1	EMB	Significant Interactor	model_4_multimer_v3_pred_1	high	0.722579	0.759582	0.752181	0.69	P53985_Q6PCB8	PMID: 36103816	2J
SLC16A5	EMB	Significant Interactor	model_4_multimer_v3_pred_4	high	0.717445	0.750772	0.744107	0.687	O15375_Q6PCB8		2J
SLC16A11	EMB	Significant Interactor	model_4_multimer_v3_pred_3	high	0.729829	0.783998	0.773165	0.668	Q8NCK7_Q6PCB8		2J
SLC7A14	EMB	Not Significant	model_3_multimer_v3_pred_4	high	0.618922	0.409822	0.451642	0.544	Q8TBB6_Q6PCB8		2J
SLC35F4	EMB	Not Significant	model_2_multimer_v3_pred_3	medium	0.581364	0.498448	0.515031	0.476	A4IF30_Q6PCB8		2J
SLC35F1	EMB	Significant Interactor	model_1_multimer_v3_pred_2	medium	0.529187	0.3726	0.403918	0.46	Q5T1Q4_Q6PCB8		2J
SLCO2B1	EMB	Not Significant	model_3_multimer_v3_pred_4	medium	0.582799	0.18742	0.266496	0.319	O94956_Q6PCB8		2J
SLC16A2	EMB	Not Significant	model_1_multimer_v2_pred_4	medium	0.528049	0.208958	0.272776	0.249	P36021_Q6PCB8		2J
LETM1	BSG	Not Significant	model_1_multimer_v3_pred_2	medium	0.575366	0.483491	0.501866	0.495	O95202_P35613		2J
SFXN5	BSG	Not Significant	model_5_multimer_v3_pred_4	high	0.597351	0.56341	0.570199	0.61	Q8TD22_P35613		2J
SLC25A19	BSG	Not Significant	model_1_multimer_v3_pred_4	low	0.460984	0.199097	0.251474	0.199	Q9HC21_P35613		2J
SLC25A22	BSG	Not Significant	model_3_multimer_v3_pred_1	low	0.434167	0.282259	0.312641	0.152	Q9H936_P35613		2J
SLC25A33	BSG	Not Significant	model_5_multimer_v3_pred_4	medium	0.476466	0.233221	0.28187	0.238	Q9BSK2_P35613		2J
SLC10A6	BSG	Not Significant	model_2_multimer_v3_pred_3	medium	0.492571	0.518231	0.513099	0.363	Q3KNW5_P35613		2J
SLC15A4	BSG	Not Significant	model_2_multimer_v3_pred_2	medium	0.597482	0.462585	0.489564	0.406	Q8N697_P35613		2J
SLC34A1	BSG	Not Significant	model_5_multimer_v3_pred_1	medium	0.462241	0.263014	0.302859	0.393	Q06495_P35613		2J
SLC9A8	BSG	Not Significant	model_5_multimer_v3_pred_1	medium	0.565377	0.370727	0.409657	0.345	Q9Y2E8_P35613		2J
SLC9B1	BSG	Not Significant	model_2_multimer_v3_pred_4	medium	0.609172	0.434234	0.469222	0.486	Q4ZJI4_P35613		2J
SV2C	BSG	Not Significant	model_4_multimer_v3_pred_1	high	0.560875	0.396922	0.429713	0.568	Q496J9_P35613		2J
MFSD8	BSG	Significant Interactor	model_3_multimer_v3_pred_1	medium	0.566521	0.334593	0.380979	0.383	Q8NHS3_P35613		2J
SLC16A1	BSG	Significant Interactor	model_3_multimer_v3_pred_1	high	0.619789	0.727155	0.705682	0.619	P53985_P35613	PMID: 33333023	2J
SLC16A14	BSG	Significant Interactor	model_4_multimer_v2_pred_4	high	0.64953	0.736569	0.719161	0.629	Q7RTX9_P35613		2J
SLC16A3	BSG	Significant Interactor	model_4_multimer_v3_pred_0	high	0.613182	0.776704	0.744	0.622	O15427_P35613		2J
SLC16A4	BSG	Significant Interactor	model_4_multimer_v2_pred_3	high	0.617876	0.70386	0.686663	0.533	O15374_P35613		2J
SLC16A5	BSG	Significant Interactor	model_2_multimer_v3_pred_1	high	0.610825	0.725942	0.702919	0.619	O15375_P35613		2J
SLC16A7	BSG	Significant Interactor	model_3_multimer_v3_pred_1	high	0.619038	0.746543	0.721042	0.606	O60669_P35613		2J
SLC19A1	BSG	Significant Interactor	model_1_multimer_v3_pred_4	high	0.527626	0.308765	0.352537	0.567	P41440_P35613		2J
SLC6A14	BSG	Significant Interactor	model_2_multimer_v3_pred_4	high	0.614173	0.248885	0.321943	0.567	Q9UN76_P35613		2J
SLCO1B1	BSG	Significant Interactor	model_5_multimer_v3_pred_0	high	0.639694	0.420337	0.464208	0.552	Q9Y6L6_P35613		2J
SLCO1B3	BSG	Significant Interactor	model_3_multimer_v3_pred_1	high	0.634016	0.438062	0.477253	0.544	Q9NPD5_P35613		2J
ANKH	SLC3A2	Significant Interactor	model_1_multimer_v3_pred_0	high	0.580803	0.406756	0.441565	0.624	Q9HCJ1_P08195		Appendix Figure S4B
SLC7A10	SLC3A2	Significant Interactor	model_3_multimer_v3_pred_2	high	0.732002	0.812818	0.796655	0.714	Q9NS82_P08195		Appendix Figure S4B
SLC7A11	SLC3A2	Significant Interactor	model_1_multimer_v3_pred_2	high	0.721848	0.817068	0.798024	0.714	Q9UPY5_P08195	PMID: 34880232	Appendix Figure S4B
SLC7A5	SLC3A2	Significant Interactor	model_3_multimer_v3_pred_0	high	0.747731	0.833502	0.816348	0.713	Q01650_P08195	PMID: 30867591	Appendix Figure S4B
SLC7A6	SLC3A2	Significant Interactor	model_1_multimer_v3_pred_2	high	0.732776	0.815877	0.799257	0.698	Q92536_P08195		Appendix Figure S4B
SLC7A7	SLC3A2	Significant Interactor	model_3_multimer_v3_pred_3	high	0.742402	0.821964	0.806052	0.707	Q9UM01_P08195		Appendix Figure S4B
SLC7A8	SLC3A2	Significant Interactor	model_3_multimer_v3_pred_4	high	0.707514	0.783949	0.768662	0.705	Q9UHI5_P08195	PMID: 33298890;PMID: 34848541;PMID: 36310334	Appendix Figure S4B
SLC25A37	SLC3A2	Not Significant	model_1_multimer_v3_pred_3	medium	0.546878	0.255475	0.313755	0.431	Q9NYZ2_P08195		Appendix Figure S4B
SLC25A48	SLC3A2	Not Significant	model_1_multimer_v3_pred_3	medium	0.56339	0.283981	0.339863	0.384	Q6ZT89_P08195		Appendix Figure S4B
SLC25A53	SLC3A2	Not Significant	model_1_multimer_v3_pred_0	high	0.550445	0.212435	0.280037	0.505	Q5H9E4_P08195		Appendix Figure S4B
SLC22A25	SLC3A2	Not Significant	model_1_multimer_v3_pred_3	high	0.490625	0.225588	0.278596	0.684	Q6T423_P08195		Appendix Figure S4B
SLC34A1	SLC3A2	Not Significant	model_4_multimer_v3_pred_2	medium	0.479193	0.256432	0.300984	0.356	Q06495_P08195		Appendix Figure S4B
SLC35B1	SLC3A2	Not Significant	model_1_multimer_v3_pred_3	medium	0.546224	0.227745	0.29144	0.463	P78383_P08195		Appendix Figure S4B
SLC5A9	SLC3A2	Not Significant	model_3_multimer_v3_pred_3	high	0.503472	0.237081	0.290359	0.614	Q2M3M2_P08195		Appendix Figure S4B
SLC9A3	CHP1	Significant Interactor	model_1_multimer_v3_pred_4	high	0.687744	0.909602	0.86523	0.693	P48764_Q99653	PMID: 35613257	Appendix Figure S5B
SLC9A5	CHP1	Significant Interactor	model_1_multimer_v3_pred_4	high	0.643557	0.904787	0.852541	0.673	Q14940_Q99653		Appendix Figure S5B
SLC9A4	CHP1	Significant Interactor	model_1_multimer_v2_pred_0	high	0.63538	0.905545	0.851512	0.641	Q6AI14_Q99653		Appendix Figure S5B
SLC9A2	CHP1	Significant Interactor	model_1_multimer_v3_pred_3	high	0.649118	0.897816	0.848076	0.608	Q9UBY0_Q99653		Appendix Figure S5B
SLC15A2	CHP1	Significant Interactor	model_5_multimer_v3_pred_2	medium	0.66202	0.149692	0.252157	0.333	Q16348_Q99653		Appendix Figure S5B
SLC6A8	CHP1	Significant Interactor	model_5_multimer_v3_pred_1	medium	0.664192	0.163075	0.263298	0.317	P48029_Q99653		Appendix Figure S5B
SLC6A15	CHP1	Significant Interactor	model_5_multimer_v3_pred_3	medium	0.621381	0.142391	0.238189	0.309	Q9H2J7_Q99653		Appendix Figure S5B
SLC35F2	CHP1	Significant Interactor	model_1_multimer_v3_pred_0	medium	0.508649	0.199944	0.261685	0.288	Q8IXU6_Q99653		Appendix Figure S5B
SLC6A12	CHP1	Significant Interactor	model_4_multimer_v3_pred_4	low	0.669213	0.357419	0.419777	0.227	P48065_Q99653		Appendix Figure S5B
SLC39A14	CHP1	Significant Interactor	model_5_multimer_v3_pred_4	low	0.406216	0.20072	0.241819	0.223	Q15043_Q99653		Appendix Figure S5B
SLC11A2	CHP1	Significant Interactor	model_3_multimer_v3_pred_3	low	0.628913	0.147407	0.243708	0.171	P49281_Q99653		Appendix Figure S5B
SLC7A4	CHP1	Significant Interactor	model_1_multimer_v3_pred_2	low	0.646014	0.183641	0.276116	0.109	O43246_Q99653		Appendix Figure S5B
SLC7A3	CHP1	Significant Interactor	model_5_multimer_v3_pred_1	low	0.67003	0.164633	0.265713	0.107	Q8WY07_Q99653		Appendix Figure S5B
SLC25A21	CHP1	Not Significant	model_1_multimer_v3_pred_4	medium	0.551852	0.124523	0.209988	0.311	Q9BQT8_Q99653		Appendix Figure S5B
SLC25A48	CHP1	Not Significant	model_3_multimer_v3_pred_0	medium	0.487282	0.183848	0.244535	0.227	Q6ZT89_Q99653		Appendix Figure S5B
MFSD12	CHP1	Not Significant	model_1_multimer_v3_pred_2	low	0.641734	0.165498	0.260745	0.113	Q6NUT3_Q99653		Appendix Figure S5B
SLC10A1	CHP1	Not Significant	model_4_multimer_v3_pred_0	medium	0.556854	0.363583	0.402237	0.393	Q14973_Q99653		Appendix Figure S5B
SLC26A3	CHP1	Not Significant	model_1_multimer_v3_pred_2	low	0.665731	0.161647	0.262464	0.162	P40879_Q99653		Appendix Figure S5B
SLC26A6	CHP1	Not Significant	model_5_multimer_v3_pred_0	low	0.637531	0.161985	0.257094	0.081	Q9BXS9_Q99653		Appendix Figure S5B
SLC2A8	CHP1	Not Significant	model_2_multimer_v3_pred_4	low	0.624607	0.162748	0.25512	0.14	Q9NY64_Q99653		Appendix Figure S5B
SLC35E2B	CHP1	Not Significant	model_2_multimer_v3_pred_3	low	0.501696	0.132558	0.206385	0.149	P0CK96_Q99653		Appendix Figure S5B
SLC39A9	CHP1	Not Significant	model_2_multimer_v3_pred_4	low	0.423568	0.120224	0.180893	0.102	Q9NUM3_Q99653		Appendix Figure S5B
SLC3A1	CHP1	Not Significant	model_2_multimer_v3_pred_4	high	0.788625	0.602094	0.6394	0.548	Q07837_Q99653		Appendix Figure S5B
SLC4A1	CHP1	Not Significant	model_4_multimer_v3_pred_3	low	0.55285	0.199563	0.270221	0.214	P02730_Q99653		Appendix Figure S5B
SLC4A4	CHP1	Not Significant	model_3_multimer_v3_pred_2	low	0.513968	0.219538	0.278424	0.12	Q9Y6R1_Q99653		Appendix Figure S5B
SLC4A8	CHP1	Not Significant	model_3_multimer_v3_pred_3	low	0.526537	0.235024	0.293327	0.095	Q2Y0W8_Q99653		Appendix Figure S5B
SLC6A14	CHP1	Not Significant	model_1_multimer_v3_pred_1	medium	0.689427	0.138194	0.24844	0.283	Q9UN76_Q99653		Appendix Figure S5B
SLC43A2	LIN7C	Significant Interactor	model_5_multimer_v3_pred_15	low	0.348334	0.568925	0.161	0.624073	Q8N370_Q9NUP9		6H
SLC43A2	MPP1	Significant Interactor	model_5_multimer_v3_pred_1	medium	0.517142	0.50983	0.444	0.508001	Q8N370_Q00013		6I
SLC38A10	GALNT2	Not Significant	seed-1_sample-3	medium	0.37	0.39	0.386	0.4788	Q9HBR0_Q10471		EV1G
MFSD6L	GALNT2	Not Significant	seed-1_sample-1	medium	0.46	0.28	0.316	0.4898	Q8IWD5_Q10471		EV1G
SLC16A2	GALNT2	Not Significant	seed-1_sample-1	medium	0.45	0.22	0.266	0.3687	P36021_Q10471		EV1G
SLC18A1	GALNT2	Not Significant	seed-1_sample-2	medium	0.48	0.24	0.288	0.454	P54219_Q10471		EV1G
SLC16A6	GALNT2	Not Significant	seed-1_sample-4	medium	0.43	0.19	0.238	0.3603	O15403_Q10471		EV1G
SLC22A18	GALNT2	Not Significant	seed-1_sample-0	medium	0.47	0.24	0.286	0.3927	Q96BI1_Q10471		EV1G
SLC1A7	GALNT2	Not Significant	seed-1_sample-3	medium	0.42	0.22	0.26	0.4183	O00341_Q10471		EV1G
MFSD12	GALNT2	Not Significant	seed-1_sample-1	medium	0.47	0.46	0.462	0.4788	Q6NUT3_Q10471		EV1G
NIPAL2	GALNT2	Not Significant	seed-1_sample-2	medium	0.5	0.26	0.308	0.3887	Q9H841_Q10471		EV1G
SLC2A12	GALNT2	Not Significant	seed-1_sample-1	medium	0.43	0.18	0.23	0.2808	Q8TD20_Q10471		EV1G
MFSD2A	GALNT2	Not Significant	seed-1_sample-3	medium	0.47	0.17	0.23	0.2957	Q8NA29_Q10471		EV1G
SLC16A9	GALNT2	Not Significant	seed-1_sample-2	medium	0.44	0.23	0.272	0.4196	Q7RTY1_Q10471		EV1G
SLC38A9	GALNT2	Not Significant	seed-1_sample-2	medium	0.45	0.3	0.33	0.4756	Q8NBW4_Q10471		EV1G
SVOP	GALNT2	Not Significant	seed-1_sample-2	medium	0.52	0.31	0.352	0.4967	Q8N4V2_Q10471		EV1G
SLC1A1	GALNT2	Not Significant	seed-1_sample-4	high	0.44	0.22	0.264	0.5342	P43005_Q10471		EV1G
SLC18B1	GALNT2	Not Significant	seed-1_sample-4	medium	0.49	0.36	0.386	0.4988	Q6NT16_Q10471		EV1G
SLC22A6	GALNT2	Not Significant	seed-1_sample-4	medium	0.48	0.24	0.288	0.4384	Q4U2R8_Q10471		EV1G
FLVCR2	GALNT2	Not Significant	seed-1_sample-0	medium	0.46	0.37	0.388	0.4246	Q9UPI3_Q10471		EV1G
OCA2	GALNT2	Not Significant	seed-1_sample-4	high	0.46	0.17	0.228	0.5487	Q04671_Q10471		EV1G
SLC12A8	GALNT2	Not Significant	seed-1_sample-1	medium	0.49	0.3	0.338	0.4944	A0AV02_Q10471		EV1G
SLC5A2	GALNT2	Not Significant	seed-1_sample-3	high	0.51	0.28	0.326	0.5221	P31639_Q10471		EV1G
MFSD5	GALNT2	Significant Interactor	seed-1_sample-3	high	0.46	0.18	0.236	0.6141	Q6N075_Q10471		EV1G
SLC12A2	GALNT2	Significant Interactor	seed-1_sample-0	high	0.48	0.23	0.28	0.5483	P55011_Q10471		EV1G
SLC13A2	GALNT2	Significant Interactor	seed-1_sample-4	high	0.49	0.25	0.298	0.5861	Q13183_Q10471		EV1G
SLC19A2	GALNT2	Significant Interactor	seed-1_sample-0	high	0.48	0.45	0.456	0.6046	O60779_Q10471		EV1G
SLC23A1	GALNT2	Significant Interactor	seed-1_sample-1	high	0.48	0.19	0.248	0.6055	Q9UHI7_Q10471		EV1G
SLC25A38	GALNT2	Significant Interactor	seed-1_sample-4	high	0.5	0.22	0.276	0.5039	Q96DW6_Q10471		EV1G
SLC30A1	GALNT2	Significant Interactor	seed-1_sample-1	high	0.44	0.17	0.224	0.5046	Q9Y6M5_Q10471		EV1G
SLC30A10	GALNT2	Significant Interactor	seed-1_sample-2	high	0.47	0.39	0.406	0.6617	Q6XR72_Q10471		EV1G
SLC30A5	GALNT2	Significant Interactor	seed-1_sample-0	high	0.39	0.2	0.238	0.6065	Q8TAD4_Q10471		EV1G
SLC30A7	GALNT2	Significant Interactor	seed-1_sample-1	medium	0.47	0.2	0.254	0.4339	Q8NEW0_Q10471		EV1G
SLC30A8	GALNT2	Significant Interactor	seed-1_sample-1	high	0.5	0.24	0.292	0.5997	Q8IWU4_Q10471		EV1G
SLC39A10	GALNT2	Significant Interactor	seed-1_sample-4	high	0.39	0.28	0.302	0.6809	Q9ULF5_Q10471		EV1G
SLC39A11	GALNT2	Significant Interactor	seed-1_sample-1	medium	0.5	0.28	0.324	0.4636	Q8N1S5_Q10471		EV1G
SLC39A12	GALNT2	Significant Interactor	seed-1_sample-2	medium	0.41	0.17	0.218	0.2784	Q504Y0_Q10471		EV1G
SLC39A14	GALNT2	Significant Interactor	seed-1_sample-2	high	0.47	0.45	0.454	0.5623	Q15043_Q10471		EV1G
SLC39A4	GALNT2	Significant Interactor	seed-1_sample-2	medium	0.41	0.17	0.218	0.4169	Q6P5W5_Q10471		EV1G
SLC39A7	GALNT2	Significant Interactor	seed-1_sample-1	high	0.47	0.37	0.39	0.5484	Q92504_Q10471		EV1G
SLC44A1	GALNT2	Significant Interactor	seed-1_sample-3	medium	0.49	0.17	0.234	0.4157	Q8WWI5_Q10471		EV1G
SLC44A2	GALNT2	Significant Interactor	seed-1_sample-2	high	0.48	0.19	0.248	0.6628	Q8IWA5_Q10471		EV1G
SLC7A1	GALNT2	Significant Interactor	seed-1_sample-4	medium	0.51	0.21	0.27	0.3157	P30825_Q10471		EV1G
SLC9A9	GALNT2	Significant Interactor	seed-1_sample-1	medium	0.45	0.29	0.322	0.4059	Q8IVB4_Q10471		EV1G
