# Supplementary material for: The solute carrier superfamily interactome
Source: Mol Syst Biol. 2025 May 12;21(6):632–75. doi: 10.1038/s44320-025-00109-1 (PMC12130317; doi:10.1038/s44320-025-00109-1)
Supplement: Supplementary file 14 — Dataset EV4 [file 44320_2025_109_MOESM14_ESM.xlsx]

## Sheet: Legend
Datset_EV4: Analysis of SLC-interactome similarity
Header legend Dataset_EV4A: SLC clustered by SLC similarity
GeneName	Gene Name/Symbol obtained from UniProtKB database for SLC bait protein representing the AP-MS interactome.
ClusterMethod	Clustering method used for the SLC-interactome profile clustering.
k	Number of clusters (k) used.
Cluster	Cluster number as reported in the figure.
Header legend Dataset_EV4B: Significantly scored BP terms per SLC-interactome profile similiartiy cluster
Term	Short name of GO Biological Process term.
Overlap	Overlapping genes in the geneset compared to total genes reported by the term.
P.value	p-value from enrichment analysis
Adjusted.P.value	p-values adjusted by multiple testing correction with Benjamini Hochberg s filterd by adjusted.P.value <= 0.01
Odds.Ratio	Enrichment odds ratio
Combined.Score	Combined score reported by enrichr
Genes	GeneNames of overlapping genes
Cluster_Nr	Cluster Number of SLC-interactome profile similiarity cluster (see Figure 3A).
Header legend Dataset_EV4C: Clustered terms
Terms	Short name of GO Biological Process term used for clustering in Appendix Figure S6.
18:10:00	Indicates cluster of SLC-interactome profile clustering from cluster 1 to cluster 38. Cluster numbers are regrouped as in headmap in Appendix Figure S6
Term_cluster	Term clusters from 1 to 44.
Header legend Databset_EV4D: Parental terms
GeneName	Indicates other cluster of SLC-interactome similarity profile, to which the GoSemSim similarity was derived using all terms significantly enriched in the cluster.
Cluster	Indicates other cluster of SLC-interactome similarity profile, to which the GoSemSim similarity was derived using all terms significantly enriched in the cluster. The GO Biological Process enrichment analysis was performed on the preys per cluster and thus the value is the same across all SLC-interactome profile similarity cluster members.
Protein Localization (GO:0008104)	log2 Odds Ratio of GO Biological Process enrichment analysis considering only significant terms (p-value < 0.01). The term was selected as representative after deriving parental terms within the clusters. As measure it was counted how often the term was the parental terms of other terms within the cluster of the GO BP clustered terms across the SLC-Interactome profile similarity clusters.
Protein Targeting To ER (GO:0045047)	log2 Odds Ratio of GO Biological Process enrichment analysis considering only significant terms (p-value < 0.01). The term was selected as representative after deriving parental terms within the clusters. As measure it was counted how often the term was the parental terms of other terms within the cluster of the GO BP clustered terms across the SLC-Interactome profile similarity clusters.
Intracellular pH Reduction (GO:0051452)	log2 Odds Ratio of GO Biological Process enrichment analysis considering only significant terms (p-value < 0.01). The term was selected as representative after deriving parental terms within the clusters. As measure it was counted how often the term was the parental terms of other terms within the cluster of the GO BP clustered terms across the SLC-Interactome profile similarity clusters.
Proteolysis Involved In Protein Catabolic Process (GO:0051603)	log2 Odds Ratio of GO Biological Process enrichment analysis considering only significant terms (p-value < 0.01). The term was selected as representative after deriving parental terms within the clusters. As measure it was counted how often the term was the parental terms of other terms within the cluster of the GO BP clustered terms across the SLC-Interactome profile similarity clusters.
COPI-coated Vesicle Budding (GO:0035964)	log2 Odds Ratio of GO Biological Process enrichment analysis considering only significant terms (p-value < 0.01). The term was selected as representative after deriving parental terms within the clusters. As measure it was counted how often the term was the parental terms of other terms within the cluster of the GO BP clustered terms across the SLC-Interactome profile similarity clusters.
Cell-Cell Adhesion Via Plasma-Membrane Adhesion Molecules (GO:0098742)	log2 Odds Ratio of GO Biological Process enrichment analysis considering only significant terms (p-value < 0.01). The term was selected as representative after deriving parental terms within the clusters. As measure it was counted how often the term was the parental terms of other terms within the cluster of the GO BP clustered terms across the SLC-Interactome profile similarity clusters.
Organic Substance Transport (GO:0071702)	log2 Odds Ratio of GO Biological Process enrichment analysis considering only significant terms (p-value < 0.01). The term was selected as representative after deriving parental terms within the clusters. As measure it was counted how often the term was the parental terms of other terms within the cluster of the GO BP clustered terms across the SLC-Interactome profile similarity clusters.

## Sheet: Dataset_EV4A
GeneName	ClusterMethod	k	Cluster
SLC38A4	ward.D2	38	1
SLC22A3	ward.D2	38	1
SLC38A10	ward.D2	38	1
TUSC3	ward.D2	38	1
SLC37A4	ward.D2	38	1
LETMD1	ward.D2	38	1
SLC35A2	ward.D2	38	1
SLC46A1	ward.D2	38	1
SLC25A26	ward.D2	38	1
SLCO4A1	ward.D2	38	1
SLC5A6	ward.D2	38	1
SLC51B	ward.D2	38	1
SLCO3A1	ward.D2	38	1
SLC35D3	ward.D2	38	1
SLC35D2	ward.D2	38	1
SLC29A1	ward.D2	38	1
SLC29A2	ward.D2	38	1
SLCO1B7	ward.D2	38	1
MPC2	ward.D2	38	1
MFSD6	ward.D2	38	1
SLC35G5	ward.D2	38	1
SLC26A10	ward.D2	38	1
SLC7A8	ward.D2	38	1
SLC6A4	ward.D2	38	1
SLC38A8	ward.D2	38	1
SLC22A12	ward.D2	38	1
SLC10A4	ward.D2	38	1
SLC38A5	ward.D2	38	1
SLC2A10	ward.D2	38	1
SLC47A1	ward.D2	38	1
SLC6A13	ward.D2	38	1
SLC29A3	ward.D2	38	1
SLC10A7	ward.D2	38	1
TMEM165	ward.D2	38	1
SLC37A3	ward.D2	38	1
NIPAL2	ward.D2	38	1
SLC12A8	ward.D2	38	1
MFSD3	ward.D2	38	1
SLC22A13	ward.D2	38	1
RHBG	ward.D2	38	1
SLC26A5	ward.D2	38	1
SLC52A3	ward.D2	38	1
SLC2A12	ward.D2	38	1
SLC25A21	ward.D2	38	1
SV2A	ward.D2	38	1
SLC17A9	ward.D2	38	1
SLC35E1	ward.D2	38	1
SLC51A	ward.D2	38	1
MFSD13A	ward.D2	38	1
SLC20A2	ward.D2	38	1
SLC20A1	ward.D2	38	1
SFXN5	ward.D2	38	1
SPNS1	ward.D2	38	1
LETM1	ward.D2	38	1
SLC25A18	ward.D2	38	1
SLC26A6	ward.D2	38	1
SLC25A20	ward.D2	38	1
SLC25A36	ward.D2	38	1
SLC25A48	ward.D2	38	1
SLC5A1	ward.D2	38	1
SLC38A7	ward.D2	38	1
SFXN2	ward.D2	38	1
UCP3	ward.D2	38	1
SLC25A42	ward.D2	38	1
CLN3	ward.D2	38	1
SLC25A11	ward.D2	38	1
MPC1	ward.D2	38	1
SLC25A46	ward.D2	38	1
SLC25A24	ward.D2	38	1
UCP1	ward.D2	38	1
SLC36A4	ward.D2	38	1
SLC4A5	ward.D2	38	1
SLC45A4	ward.D2	38	1
SLC30A9	ward.D2	38	1
SLC25A37	ward.D2	38	1
MFSD14A	ward.D2	38	1
SLC16A3	ward.D2	38	1
XPR1	ward.D2	38	1
MTCH2	ward.D2	38	2
MTCH1	ward.D2	38	2
SLC25A38	ward.D2	38	3
SLC6A19	ward.D2	38	3
SLC25A5	ward.D2	38	3
SV2B	ward.D2	38	3
SLC1A2	ward.D2	38	3
SLC1A3	ward.D2	38	3
SLC1A1	ward.D2	38	3
SLC35G2	ward.D2	38	3
SV2C	ward.D2	38	3
SLC6A6	ward.D2	38	3
SLC40A1	ward.D2	38	3
SLC39A6	ward.D2	38	3
SLC39A2	ward.D2	38	3
SLC30A3	ward.D2	38	3
SLC11A1	ward.D2	38	3
SLC39A13	ward.D2	38	3
SLC16A13	ward.D2	38	4
SLC16A7	ward.D2	38	4
SLC16A4	ward.D2	38	4
SLC16A5	ward.D2	38	4
SLC16A1	ward.D2	38	4
SPNS3	ward.D2	38	4
SLC16A9	ward.D2	38	4
SLC22A1	ward.D2	38	4
SLC1A4	ward.D2	38	4
SLC16A14	ward.D2	38	4
SLC3A2	ward.D2	38	5
SLC38A2	ward.D2	38	5
SLC36A2	ward.D2	38	5
SLCO6A1	ward.D2	38	5
SLC9B2	ward.D2	38	5
MAGT1	ward.D2	38	5
SFXN3	ward.D2	38	6
SFXN1	ward.D2	38	6
SLC6A3	ward.D2	38	6
SLC10A6	ward.D2	38	6
SLC25A16	ward.D2	38	6
SLC25A32	ward.D2	38	6
SLC25A33	ward.D2	38	6
SLC25A25	ward.D2	38	6
SLC25A13	ward.D2	38	6
SLC25A1	ward.D2	38	6
SLC45A2	ward.D2	38	7
SLC10A3	ward.D2	38	7
SLC2A6	ward.D2	38	7
SLC35A1	ward.D2	38	7
MFSD11	ward.D2	38	7
MFSD1	ward.D2	38	7
SLC26A4	ward.D2	38	7
SLCO5A1	ward.D2	38	7
SLC23A2	ward.D2	38	7
SLC15A2	ward.D2	38	7
SLC39A1	ward.D2	38	7
SLC7A10	ward.D2	38	7
SLC7A6	ward.D2	38	7
SLC7A7	ward.D2	38	7
MFSD2B	ward.D2	38	8
SLC13A2	ward.D2	38	8
SLC23A3	ward.D2	38	8
FLVCR1	ward.D2	38	8
SLC16A2	ward.D2	38	8
ANKH	ward.D2	38	8
SLC7A5	ward.D2	38	8
SLC26A7	ward.D2	38	9
SLC1A7	ward.D2	38	9
SLC9B1	ward.D2	38	9
SLC5A7	ward.D2	38	9
SLC38A6	ward.D2	38	9
TMEM104	ward.D2	38	9
SLC22A24	ward.D2	38	9
SLC30A2	ward.D2	38	9
SLC2A14	ward.D2	38	9
SLC35C1	ward.D2	38	9
SLC22A8	ward.D2	38	9
SLC17A7	ward.D2	38	9
SLC17A6	ward.D2	38	9
SLC2A11	ward.D2	38	9
SLC49A3	ward.D2	38	9
SLC10A2	ward.D2	38	9
SLC41A2	ward.D2	38	10
SLC25A23	ward.D2	38	10
SLC16A11	ward.D2	38	10
SLC4A7	ward.D2	38	11
SLC4A4	ward.D2	38	11
SLC6A5	ward.D2	38	11
SLC4A11	ward.D2	38	11
SLC22A2	ward.D2	38	11
SLC15A1	ward.D2	38	11
NIPA2	ward.D2	38	12
SLC8A1	ward.D2	38	12
SLC25A29	ward.D2	38	13
SLC25A35	ward.D2	38	13
SLC28A1	ward.D2	38	14
SLC13A5	ward.D2	38	14
SLC13A4	ward.D2	38	14
SLC8A3	ward.D2	38	15
SLC41A1	ward.D2	38	15
OCA2	ward.D2	38	15
SLC5A2	ward.D2	38	15
SLC4A2	ward.D2	38	15
NIPAL1	ward.D2	38	16
MFSD6L	ward.D2	38	16
SLC9A8	ward.D2	38	16
SLC35A5	ward.D2	38	16
SLC22A15	ward.D2	38	16
SLC49A4	ward.D2	38	16
SLC31A1	ward.D2	38	16
SLC38A9	ward.D2	38	16
MFSD12	ward.D2	38	16
SLC18B1	ward.D2	38	16
SLC2A8	ward.D2	38	16
SLC15A4	ward.D2	38	17
SLC17A5	ward.D2	38	17
SLC12A9	ward.D2	38	17
SLC2A3	ward.D2	38	17
SLC46A3	ward.D2	38	17
SLC18A2	ward.D2	38	17
SLC18A1	ward.D2	38	17
SLC18A3	ward.D2	38	17
SLC9A9	ward.D2	38	17
SLC13A1	ward.D2	38	17
SLC1A5	ward.D2	38	17
SLC28A3	ward.D2	38	17
SLC25A6	ward.D2	38	17
SLC22A23	ward.D2	38	17
SLC2A13	ward.D2	38	17
SLC37A2	ward.D2	38	18
SLC4A1	ward.D2	38	18
SLC37A1	ward.D2	38	18
SLC10A5	ward.D2	38	18
NIPA1	ward.D2	38	18
SLC35B4	ward.D2	38	18
SLC35B3	ward.D2	38	18
SLC36A1	ward.D2	38	19
SLC17A1	ward.D2	38	19
SLC8A2	ward.D2	38	19
MFSD14B	ward.D2	38	19
SLC25A19	ward.D2	38	19
SLC24A4	ward.D2	38	19
SLC45A1	ward.D2	38	19
SLC35E2B	ward.D2	38	20
SLC35E2A	ward.D2	38	20
SLC4A3	ward.D2	38	20
SLC4A8	ward.D2	38	20
SLC4A10	ward.D2	38	20
SLC22A7	ward.D2	38	20
NIPAL4	ward.D2	38	20
NPC1L1	ward.D2	38	21
SLC3A1	ward.D2	38	21
SLC25A14	ward.D2	38	21
SLCO2A1	ward.D2	38	21
SLCO2B1	ward.D2	38	21
SLCO1C1	ward.D2	38	21
SLC22A6	ward.D2	38	21
SLCO1B1	ward.D2	38	21
SLC52A1	ward.D2	38	21
SLCO4C1	ward.D2	38	21
SLC6A18	ward.D2	38	21
SLCO1A2	ward.D2	38	22
SLC22A25	ward.D2	38	22
SLC5A4	ward.D2	38	22
SLC13A3	ward.D2	38	22
SLC23A1	ward.D2	38	22
SLC22A17	ward.D2	38	22
SLC27A3	ward.D2	38	22
SLC44A4	ward.D2	38	22
SLC22A10	ward.D2	38	22
SLC22A14	ward.D2	38	22
SLC44A1	ward.D2	38	23
SLC44A3	ward.D2	38	23
SLC44A5	ward.D2	38	23
SLC44A2	ward.D2	38	23
SLC9C1	ward.D2	38	23
SLC26A8	ward.D2	38	23
SLC9C2	ward.D2	38	23
SLC16A12	ward.D2	38	23
SLC34A1	ward.D2	38	23
SLC6A16	ward.D2	38	23
SLC45A3	ward.D2	38	24
SLC32A1	ward.D2	38	24
SLC14A2	ward.D2	38	24
SLC35G3	ward.D2	38	24
SLC26A11	ward.D2	38	24
SLC35F4	ward.D2	38	24
LETM2	ward.D2	38	24
SLC25A22	ward.D2	38	24
SLC33A1	ward.D2	38	24
SLC8B1	ward.D2	38	24
SVOPL	ward.D2	38	24
SLC24A5	ward.D2	38	24
SLC24A3	ward.D2	38	25
SLC24A2	ward.D2	38	25
SLC41A3	ward.D2	38	25
SLC28A2	ward.D2	38	25
SLC39A3	ward.D2	38	26
MFSD4B	ward.D2	38	26
SLC35E4	ward.D2	38	26
MFSD2A	ward.D2	38	26
SLC7A9	ward.D2	38	26
SLC39A9	ward.D2	38	26
SLC7A11	ward.D2	38	26
SLC22A11	ward.D2	38	26
SLC2A5	ward.D2	38	26
SLC2A2	ward.D2	38	26
SLC22A18	ward.D2	38	26
SPNS2	ward.D2	38	26
SLC2A9	ward.D2	38	26
SLC27A1	ward.D2	38	27
SLC27A4	ward.D2	38	27
SLC27A2	ward.D2	38	27
SLC30A4	ward.D2	38	27
SLC4A9	ward.D2	38	28
SLC9A4	ward.D2	38	28
SLC9A7	ward.D2	38	28
SLC27A5	ward.D2	38	28
SLC1A6	ward.D2	38	28
SLC17A3	ward.D2	38	28
SLC47A2	ward.D2	38	28
SLC30A6	ward.D2	38	29
SLC30A8	ward.D2	38	29
SLC9A2	ward.D2	38	29
SLC27A6	ward.D2	38	29
SLC9A3	ward.D2	38	29
SLC9A5	ward.D2	38	29
SLC6A2	ward.D2	38	30
SLC12A1	ward.D2	38	30
SLC6A9	ward.D2	38	30
SLC12A4	ward.D2	38	30
SLC12A3	ward.D2	38	30
SLC12A5	ward.D2	38	30
SLC12A7	ward.D2	38	30
SLC12A6	ward.D2	38	30
SLC35B2	ward.D2	38	31
MFSD10	ward.D2	38	31
SLC35B1	ward.D2	38	31
SLC35A3	ward.D2	38	31
NIPAL3	ward.D2	38	31
MFSD5	ward.D2	38	31
SLC30A7	ward.D2	38	31
SLC30A5	ward.D2	38	31
SLC39A8	ward.D2	38	32
SLC39A4	ward.D2	38	32
SLC39A14	ward.D2	38	32
SLC39A12	ward.D2	38	32
SLC39A11	ward.D2	38	32
SLC39A7	ward.D2	38	32
SLC30A10	ward.D2	38	32
SLC30A1	ward.D2	38	32
SLC39A10	ward.D2	38	32
SLC39A5	ward.D2	38	32
NPC1	ward.D2	38	33
SLC6A20	ward.D2	38	33
SLC9A6	ward.D2	38	33
SVOP	ward.D2	38	33
SLC5A3	ward.D2	38	33
SLC35F5	ward.D2	38	33
SLC16A6	ward.D2	38	33
SLC22A16	ward.D2	38	33
SLC5A9	ward.D2	38	33
SLC35G1	ward.D2	38	33
MFSD9	ward.D2	38	34
SLC35A4	ward.D2	38	34
TMEM241	ward.D2	38	34
SLC16A8	ward.D2	38	34
SLC35C2	ward.D2	38	34
SLC35E3	ward.D2	38	34
SLC2A7	ward.D2	38	34
SLC6A15	ward.D2	38	35
SLC6A17	ward.D2	38	35
SLC6A8	ward.D2	38	35
SLC22A5	ward.D2	38	35
SLC22A4	ward.D2	38	35
SLC15A3	ward.D2	38	35
SLC35F3	ward.D2	38	35
UNC93B1	ward.D2	38	35
SLC35F1	ward.D2	38	35
SLC35F2	ward.D2	38	35
SLC6A11	ward.D2	38	35
SLC6A12	ward.D2	38	35
SLC22A9	ward.D2	38	35
SLC19A2	ward.D2	38	35
SLC7A14	ward.D2	38	35
SLC7A3	ward.D2	38	35
SLC7A1	ward.D2	38	35
SLC19A3	ward.D2	38	36
SLC5A8	ward.D2	38	36
MFSD8	ward.D2	38	36
SLC19A1	ward.D2	38	36
SLCO1B3	ward.D2	38	36
UNC93A	ward.D2	38	36
MFSD4A	ward.D2	38	36
SLC7A4	ward.D2	38	36
SLC7A2	ward.D2	38	36
SLC11A2	ward.D2	38	36
SLC43A2	ward.D2	38	36
SLC46A2	ward.D2	38	37
RHCG	ward.D2	38	37
SLC2A1	ward.D2	38	37
SLC34A2	ward.D2	38	37
SLC16A10	ward.D2	38	37
SLC6A14	ward.D2	38	37
SLC26A3	ward.D2	38	37
SLC5A12	ward.D2	38	37
SLC6A7	ward.D2	38	37
SLC43A3	ward.D2	38	37
FLVCR2	ward.D2	38	37
SLC26A1	ward.D2	38	38
SLC26A2	ward.D2	38	38
SLC35F6	ward.D2	38	38
SLC2A4	ward.D2	38	38
SLC17A8	ward.D2	38	38
SLC6A1	ward.D2	38	38
SLC43A1	ward.D2	38	38
SLC12A2	ward.D2	38	38
SLC10A1	ward.D2	38	38
SLC14A1	ward.D2	38	38

## Sheet: Databset_EV4B
Term	Overlap	P.value	Adjusted.P.value	Odds.Ratio	Combined.Score	Genes	Cluster_Nr
Intracellular Protein Transport (GO:0006886)	60/325	2.47568e-15	9.11793e-12	3.73686	125.679	IPO13;IPO11;C17ORF75;C2CD5;SNX13;AP2A1;IPO5;IPO8;HERC2;XPO1;IPO9;XPO4;XPO5;TMED3;KPNA6;TMED2;VPS35;TNPO2;TNPO3;TMED4;KPNA1;YWHAH;ATP6AP1;APLP2;BCS1L;FAM91A1;NUP93;OXA1L;RAB31;HGS;RAB35;PREB;COPB2;POM121;COPA;RAB5B;SAR1A;STXBP3;STX10;STK3;RAB21;ARFRP1;LMAN1;SCFD1;RAB24;STX6;RAB29;STX5;RAB28;DNAJC19;NPM1;NUP155;SYNRG;SURF4;STAT3;ASPSCR1;ARCN1;SEC23IP;RAB18;RAB5A	1
Protein Localization (GO:0008104)	57/351	3.31737e-12	6.10893e-09	3.18634	84.2207	C17ORF75;SNX13;AP2A1;PTPRK;PRPF19;CELSR1;GJA1;NIPBL;HERC2;ODR4;TMED3;TMED2;VPS35;TMED4;YWHAH;COG3;FAM91A1;RAB31;HGS;RAB35;COPB2;COPA;RAB5B;SAR1A;STXBP3;TM9SF4;CORO1B;STX10;TM9SF3;RAB21;ARFRP1;SCFD1;RAB24;STX6;RAB29;FLNA;STX5;DMD;RAB28;JAM3;DNAJC19;NPM1;USP9X;LRBA;SYNRG;CAV1;RNF26;ASPSCR1;NBEAL1;ARCN1;TM9SF1;OCLN;SEC23IP;HOOK2;RAB18;LAMTOR1;RAB5A	1
Golgi Vesicle Transport (GO:0048193)	40/197	5.17634e-12	6.35482e-09	4.15549	107.989	COPB2;NBAS;COPA;SAR1A;ATL3;COPB1;GOSR2;GOSR1;MIA2;STX10;LMAN1;SCFD1;GOLGA5;VPS51;LMAN2;TMED3;MYO18A;RAB29;TMED2;STX5;ATP9B;VTI1B;RAB8B;TMED4;GABARAPL2;COG4;COG3;SURF4;COG1;MYO5A;ARCN1;YIF1B;VAMP7;RER1;VAPA;PREB;COPG2;KDELR3;MPPE1;CNIH4	1
ERAD Pathway (GO:0036503)	25/89	3.42059e-11	3.1495e-08	6.3201	152.306	CCDC47;FAF2;SEL1L;AUP1;RNF5;ECPAS;ERLEC1;OS9;DNAJB9;FBXO6;MAN1A1;SEC61B;UGGT1;MARCHF6;GET4;UBQLN2;ERLIN1;SYVN1;ERLIN2;TMUB2;DNAJC10;MAN1B1;STT3B;FAM8A1;RNF121	1
Ubiquitin-Dependent ERAD Pathway (GO:0030433)	22/73	1.1328e-10	8.34424e-08	6.96618	159.534	FAF2;SEL1L;ERLIN1;SYVN1;AUP1;ERLIN2;RNF5;ECPAS;TMUB2;ERLEC1;OS9;DNAJC10;DNAJB9;FBXO6;MAN1A1;SEC61B;MAN1B1;STT3B;FAM8A1;MARCHF6;RNF121;UBQLN2	1
Organelle Organization (GO:0006996)	58/418	1.24784e-09	7.65968e-07	2.64073	54.1399	FAF2;AUP1;GOLGA5;CAPZB;ZMYM3;MDK;ZMYM4;KIF5C;TMED3;MYO18A;LONP2;TMED2;TMED4;VPS18;RAB2B;AGTPBP1;PDCD6IP;COG4;COG3;VPS13B;COG1;PLAAT3;BCS1L;BSCL2;RAB30;RAB31;GORASP2;PEX3;HAT1;PI4K2A;SAR1A;ATL3;ATL1;VPS4B;TOR1AIP2;LMAN1;STRIP1;RHOT2;VPS51;RAB29;PACSIN3;APOE;LNPK;MARK1;PEX19;CSNK1A1;MTX2;CAV1;SURF4;EIF2AK3;FMNL3;SEC23IP;FMNL2;VAPA;GOLGB1;RAB18;CHCHD2P9;NECTIN2	1
Endoplasmic Reticulum To Golgi Vesicle-Mediated Transport (GO:0006888)	26/115	2.47784e-09	1.3037e-06	4.72436	93.6173	COPB2;COPA;SAR1A;ATL3;COPB1;GOSR2;GOSR1;MIA2;LMAN1;SCFD1;LMAN2;TMED3;RAB29;TMED2;STX5;TMED4;COG3;ARCN1;YIF1B;VAMP7;VAPA;PREB;COPG2;KDELR3;MPPE1;CNIH4	1
Endomembrane System Organization (GO:0010256)	35/196	4.08602e-09	1.8811e-06	3.52953	68.1754	WASHC5;ATL3;ATL1;TOR1AIP2;LMAN1;LAPTM4B;GOLGA5;VPS51;TMED3;MYO18A;RAB29;TMED2;LNPK;TMED4;VPS18;RAB2B;NUP155;CSNK1A1;COG4;RNF26;COG3;SURF4;EIF2AK3;COG1;VPS13B;NUP93;SEC23IP;RAB30;HOOK2;VAPA;REEP4;GORASP2;GOLGB1;LAMTOR1;PI4K2A	1
Protein Transport (GO:0015031)	46/313	1.08292e-08	4.43156e-06	2.80818	51.5049	COPB2;C17ORF75;LRSAM1;COPA;RAB5B;SAR1A;STXBP3;LRP1;RAB3D;SEL1L;MIA2;SNX13;AP2A1;STX10;RAB21;ARFRP1;SCFD1;HERC2;RAB24;TMED3;STX6;RAB29;TMED2;STX5;VPS35;APOE;RAB28;RAB8B;TMED4;YWHAH;NDC1;DNAJC19;NPM1;SYNRG;SURF4;ASPSCR1;FAM91A1;ZDHHC17;ARCN1;SEC23IP;RAB31;RAB35;RAB18;PREB;COPG2;RAB5A	1
Proteasome-Mediated Ubiquitin-Dependent Protein Catabolic Process (GO:0043161)	46/319	1.96704e-08	7.24462e-06	2.74557	48.7179	PSMD12;FAF2;SEL1L;NEDD4L;UBR2;AUP1;RNF5;PSMA7;ECPAS;ERLEC1;PSMD6;COP1;PSMD7;OS9;HECTD3;FBXO3;UBXN7;DNAJB9;FBXO6;MAN1A1;SEC61B;DCAF11;MARCHF6;UBQLN2;CSNK1A1;AMFR;ERLIN1;SYVN1;ERLIN2;SIRT1;PJA2;TMUB2;PSMA6;KBTBD6;PSMA1;DNAJC10;TRIP12;ANAPC5;RBCK1;STT3B;MAN1B1;FAM8A1;RNF122;ANAPC1;RNF121;SPSB4	1
Protein Insertion Into ER Membrane (GO:0045048)	12/29	3.5505e-08	1.18877e-05	11.3224	194.22	NOMO3;UBL4A;WDR83OS;TRAM1;NCLN;TMEM147;CAMLG;CCDC47;EMC2;EMC3;EMC4;GET4	1
Protein Alpha-1,2-Demannosylation (GO:0036508)	9/16	6.78972e-08	2.08388e-05	20.5813	339.7	EDEM3;MAN1A2;SYVN1;MAN1C1;MAN1A1;MAN1B1;RNF5;UGGT1;MARCHF6	1
Positive Regulation Of Chromosome Condensation (GO:1905821)	6/7	2.82677e-07	7.43643e-05	95.8319	1445.05	NCAPH2;NCAPG2;NCAPG;NCAPD3;NCAPH;SMC2	1
Regulation Of Chromosome Condensation (GO:0060623)	6/7	2.82677e-07	7.43643e-05	95.8319	1445.05	NCAPH2;NCAPG2;NCAPG;NCAPD3;NCAPH;SMC2	1
Endoplasmic Reticulum Organization (GO:0007029)	15/54	3.42047e-07	8.39839e-05	6.17786	91.978	WDR83OS;TRAM1;RETREG3;CAMLG;ATL3;CCDC47;EIF2AK3;TOR1AIP2;RTN4;VAPA;REEP4;REEP2;RAB18;LNPK;GET4	1
Establishment Of Protein Localization To Organelle (GO:0072594)	19/85	4.13685e-07	9.52251e-05	4.63324	68.1001	IPO13;IPO11;LRSAM1;POM121;PEX19;NUP155;APLP2;STAT3;SCRIB;HK2;IPO5;STK3;NUP93;IPO8;IPO9;KPNA6;TNPO2;TNPO3;KPNA1	1
N-glycan Processing (GO:0006491)	9/19	4.66131e-07	0.000100986	14.4046	210.002	GNPTG;GNPTAB;MAN2A2;PRKCSH;MAN1A2;MAN2A1;MAN1C1;MAN1A1;MAN1B1	1
Golgi Organization (GO:0007030)	24/130	5.84671e-07	0.00011963	3.65192	52.4131	RAB2B;ATL3;CSNK1A1;COG4;COG3;SURF4;COG1;VPS13B;YWHAZ;LMAN1;RAB30;SEC23IP;GOLGA5;VPS51;GORASP2;GOLGB1;MYO18A;TMED3;RAB29;TMED2;STX5;PI4K2A;VTI1B;TMED4	1
Protein Glycosylation (GO:0006486)	25/147	1.67915e-06	0.000317852	3.30521	43.9501	GALNT11;RPN2;PLOD2;PLOD1;MAGT1;C1GALT1C1;FUT8;MAN1C1;MLEC;GALNT3;GALNT1;COG3;ALG1;ALG11;POMGNT2;POMGNT1;DDOST;TMEM59;TMEM258;DAD1;STT3A;POMK;B3GNT2;STT3B;OGT	1
intra-Golgi Vesicle-Mediated Transport (GO:0006891)	11/33	1.72605e-06	0.000317852	8.01108	106.304	COPB2;GABARAPL2;COPA;GOLGA5;COPB1;GOSR2;COG4;GOSR1;COG3;COPG2;VTI1B	1
Protein Localization To Membrane (GO:0072657)	29/192	3.13934e-06	0.00055058	2.87327	36.4087	C2CD5;ROCK2;RAB3D;LIN7C;TM9SF4;TM9SF3;EFR3A;TMEM147;BSG;FLOT1;RAB29;INPP5K;FLOT2;TMED2;FLNA;RAB8B;NUP155;CAV1;DENND4C;MYO5A;ATP1B1;EFR3B;TM9SF1;DLG1;HGS;SLMAP;PKP2;AGRN;EPHA2	1
Peptide Metabolic Process (GO:0006518)	14/56	3.34912e-06	0.000560673	5.34872	67.4303	MIPEP;ENPEP;ERAP2;PSEN2;FURIN;LNPEP;PSEN1;NPEPPS;SPCS3;SPCS2;CPD;DMD;SEC11A;SEC11C	1
Protein Exit From Endoplasmic Reticulum (GO:0032527)	9/24	5.03701e-06	0.000806578	9.60051	117.114	ERLEC1;LMAN1;OS9;FAF2;SEL1L;SURF4;SYVN1;PREB;SEC61B	1
Cellular Response To Increased Oxygen Levels (GO:0036295)	6/10	7.26209e-06	0.00106985	23.9542	283.446	ATP6V1A;ATP6AP1;CAV1;ATP6V0A2;FAS;ATP6V0D1	1
Protein Deneddylation (GO:0000338)	6/10	7.26209e-06	0.00106985	23.9542	283.446	COPS4;COPS6;COPS5;GPS1;COPS7A;COPS8	1
Glycoprotein Metabolic Process (GO:0009100)	13/53	9.37038e-06	0.00132735	5.2111	60.3339	PRKCSH;NGLY1;GCNT1;FUT8;MAN2A2;MAN1A2;MAN2A1;MAN1C1;FBXO6;MAN1A1;MAN1B1;STT3B;ST6GALNAC3	1
Chromosome Condensation (GO:0030261)	10/32	9.89844e-06	0.00135022	7.2766	83.8492	TOP2A;NCAPH2;AKAP8L;PLK1;NUSAP1;NCAPG;NCAPD3;NCAPH;H1-3;SMC2	1
Mitotic Chromosome Condensation (GO:0007076)	7/15	1.05759e-05	0.00137257	13.9822	160.193	NCAPH2;PLK1;NUSAP1;NCAPG;NCAPD3;NCAPH;SMC2	1
Negative Regulation Of Receptor-Mediated Endocytosis (GO:0048261)	9/26	1.08076e-05	0.00137257	8.47014	96.8582	ANKRD13B;APP;SDCBP;ANXA2;ITGAV;PSEN1;RAC1;ANKRD13A;UBQLN2	1
Ribosomal Large Subunit Biogenesis (GO:0042273)	13/54	1.16779e-05	0.00143366	5.08373	57.74	NPM1;NOP16;PPAN;RPL35A;RPL23A;WDR12;EIF6;LAS1L;MRTO4;SURF6;BRIX1;NOP53;MDN1	1
Positive Regulation Of Monoatomic Ion Transport (GO:0043270)	11/40	1.40555e-05	0.00166988	6.07511	67.8742	DLG1;AHCYL1;P2RX4;KIF5B;FHL1;F2R;PKP2;ORAI1;ANO6;ATP2B1;GPD1L	1
Regulation Of Ventricular Cardiac Muscle Cell Action Potential (GO:0098911)	6/11	1.51734e-05	0.0017145	19.1623	212.624	DLG1;CAV1;PKP2;DSG2;DSC2;TRPM4	1
Cortical Cytoskeleton Organization (GO:0030865)	9/27	1.53621e-05	0.0017145	7.99915	88.6594	FMNL3;NCKAP1;STRIP1;DLG1;FMNL2;ROCK2;RHOG;RAC3;RAC1	1
Endoplasmic Reticulum Tubular Network Organization (GO:0071786)	7/16	1.78398e-05	0.00193247	12.4279	135.888	RETREG3;REEP4;ATL1;REEP2;RAB18;RTN4;LNPK	1
Regulation Of Cardiac Muscle Cell Action Potential (GO:0098901)	9/28	2.14535e-05	0.00225752	7.57774	81.4578	TMEM161B;DLG1;CAV1;PKP2;DSG2;TBX18;DSC2;TRPM4;HCN1	1
Axon Guidance (GO:0007411)	23/149	2.23145e-05	0.0022829	2.93856	31.4728	NOTCH3;EPHA7;TRIO;PLXND1;UNC5B;NRXN3;SEMA4F;NTN1;EFNB2;EFNB3;SMO;KIF5C;TUBB3;KIF5B;DAG1;PLXNA2;PLXNB2;RAC3;RAC1;SLIT2;NEO1;EPHB3;PLXNA3	1
Import Into Nucleus (GO:0051170)	15/74	2.36263e-05	0.00235177	4.07932	43.4576	IPO13;IPO11;POM121;NUP155;APLP2;STAT3;IPO5;STK3;NUP93;IPO8;IPO9;KPNA6;TNPO2;TNPO3;KPNA1	1
Regulation Of Chromosome Separation (GO:1905818)	6/12	2.88227e-05	0.00279353	15.9677	166.932	NCAPH2;NCAPG2;NCAPG;NCAPD3;NCAPH;SMC2	1
Negative Regulation Of Protein Kinase B Signaling (GO:0051898)	10/36	3.13941e-05	0.00283974	6.15581	63.8289	PPP2CA;PPP2R1A;DAG1;SORD;INPP5K;MUL1;PTPRJ;SIRT1;NOP53;EPHA2	1
Protein Localization To Cell Periphery (GO:1990778)	22/142	3.15019e-05	0.00283974	2.94974	30.5754	C2CD5;ROCK2;RAB3D;CAV1;DENND4C;MYO5A;ATP1B1;LIN7C;EFR3B;EFR3A;DLG1;SLMAP;BSG;PKP2;FLOT1;RAB29;INPP5K;FLOT2;TMED2;FLNA;EPHA2;RAB8B	1
Protein N-linked Glycosylation Via Asparagine (GO:0018279)	8/23	3.24474e-05	0.00283974	8.52653	88.1293	FUT8;RPN2;DAD1;STT3A;MAGT1;STT3B;UGGT1;DDOST	1
Protein Targeting To ER (GO:0045047)	8/23	3.24474e-05	0.00283974	8.52653	88.1293	UBL4A;SPCS3;SPCS2;SRP72;MAN1A1;SEC62;GET4;SEC63	1
Vesicle Organization (GO:0016050)	17/94	3.31547e-05	0.00283974	3.54514	36.5658	WASHC5;VPS18;ANXA2;SAR1A;GOSR2;CAV1;RNF26;GOSR1;STX10;LAPTM4B;VAMP7;HOOK2;STX6;STX5;LAMTOR1;AP2M1;PI4K2A	1
Positive Regulation Of Chromosome Segregation (GO:0051984)	7/18	4.46857e-05	0.00374039	10.1672	101.833	CCNB1;NCAPH2;NCAPG2;NCAPG;NCAPD3;NCAPH;SMC2	1
Endoplasmic Reticulum Mannose Trimming (GO:1904380)	6/13	5.08427e-05	0.00407073	13.6859	135.309	EDEM3;SYVN1;MAN1B1;RNF5;UGGT1;MARCHF6	1
Positive Regulation Of Chromosome Separation (GO:1905820)	6/13	5.08427e-05	0.00407073	13.6859	135.309	NCAPH2;NCAPG2;NCAPG;NCAPD3;NCAPH;SMC2	1
Protein Import Into Nucleus (GO:0006606)	15/79	5.2893e-05	0.00414479	3.75962	37.0219	IPO13;IPO11;POM121;NUP155;APLP2;STAT3;IPO5;STK3;NUP93;IPO8;IPO9;KPNA6;TNPO2;TNPO3;KPNA1	1
Protein Polyubiquitination (GO:0000209)	29/226	7.25776e-05	0.00556882	2.37305	22.6172	LRSAM1;UBE3C;NEDD4L;UBE3A;PRPF19;RNF5;NPEPPS;RNF115;RNF114;UBR5;ARIH2;ARIH1;MARCHF6;MARCHF5;AREL1;AMFR;RNF26;SYVN1;MUL1;LNPEP;TRAF2;KBTBD6;UBE2R2;TPP2;TRIP12;ANAPC5;RBCK1;TRIM32;ANAPC1	1
Maturation Of LSU-rRNA From Tricistronic rRNA Transcript (SSU-rRNA, 5.8S rRNA, LSU-rRNA) (GO:0000463)	6/14	8.45164e-05	0.00635253	11.9745	112.304	NIFK;RPL7L1;NOL9;WDR12;RBM34;FTSJ3	1
Retrograde Vesicle-Mediated Transport, Golgi To Endoplasmic Reticulum (GO:0006890)	11/48	8.87984e-05	0.00654089	4.75954	44.4025	COPB2;COPA;NBAS;SCFD1;RER1;LMAN2;COG4;COG3;COPG2;KDELR3;ATP9B	1
Maturation Of LSU-rRNA (GO:0000470)	7/20	9.80306e-05	0.00703325	8.60212	79.3995	NIFK;EIF6;LAS1L;RPL7L1;WDR12;RBM34;FTSJ3	1
Protein Localization To Nucleus (GO:0034504)	19/122	9.93019e-05	0.00703325	2.96302	27.3111	IPO13;YWHAE;IPO11;POM121;NUP155;APLP2;PLK1;STAT3;TOR1AIP2;IPO5;STK3;NUP93;IPO8;IPO9;KPNA6;TNPO2;NOP53;TNPO3;KPNA1	1
Proton Transmembrane Transport (GO:1902600)	11/49	0.000108438	0.00749604	4.63405	42.3058	ATP6V1A;ATP6AP1;COX15;UCP2;ATP6V1B2;ATP6V0A2;ATP6V1E1;ATP1B1;ATP6V0D1;ATP6V0C;ATP6V0A1	1
Proteasomal Protein Catabolic Process (GO:0010498)	28/220	0.000110641	0.00749604	2.34948	21.4019	PSMD12;CCDC47;SEL1L;NEDD4L;PRPF19;RNF5;PSMA7;ERLEC1;PSMD6;COP1;PSMD7;HECTD3;UBXN7;DCAF11;MARCHF6;ATE1;CSNK1A1;SYVN1;SIRT1;PJA2;PSMA6;KBTBD6;PSMA1;TRIP12;RBCK1;RNF122;SPSB4;CUL4B	1
Protein Modification Process (GO:0036211)	67/711	0.000111942	0.00749604	1.69254	15.3979	PIGS;APP;PIGT;CCNT1;GPAA1;NGLY1;PRKAG1;PLOD2;PPP2R2A;PTPRJ;PTPRK;PTPRG;PPP2R1A;EPHB3;BRD2;EPHA7;PPP1R12A;CSNK2A1;COG3;FN3KRP;ALG1;PPP4R3B;PRKAB1;YWHAZ;DDOST;TGFBR2;ERN1;MMP15;DAD1;CSNK2B;PIGH;PRKAA1;CSTA;RPN2;ROCK2;ACVR1B;PPM1G;STK3;PPP2CA;PDPR;PTPRZ1;MAN2A2;MAN2A1;MAPK1;MARK3;MARK2;MARK1;UBL4A;PTPN1;ATE1;METAP1D;CSNK1A1;INSR;PLK1;EIF2AK3;PTPN13;TMEM59;COPS5;PTPRA;TAOK1;STT3A;ATM;STT3B;COPS8;PTPN…	1
Regulation Of Cell Adhesion (GO:0030155)	21/144	0.000115722	0.0076108	2.74419	24.8742	EPHA7;PPP1R12A;PLXND1;ROCK2;PDE3B;PTPRJ;CELSR2;PPP2CA;FRMD5;PPP2R1A;MDK;PKP2;PLXNA2;RAC2;PLXNB2;PKP4;ATM;ITGAV;EPHB3;EPHA2;PLXNA3	1
Regulation Of Axonogenesis (GO:0050770)	10/42	0.000131366	0.0084881	5	44.6876	EFNB3;PLXND1;CDH2;NRDC;PLXNA2;PLXNB2;SLIT2;MARK2;EPHB3;PLXNA3	1
Endoplasmic Reticulum To Cytosol Transport (GO:1903513)	6/15	0.00013381	0.00849696	10.6435	94.93	ERLEC1;OS9;FAF2;SEL1L;SYVN1;SEC61B	1
Ubiquitin-Dependent Protein Catabolic Process (GO:0006511)	40/367	0.000147729	0.00922179	1.97697	17.4371	PSMD12;UBE3C;VPS4B;NEDD4L;RNF5;PSMA7;PSMD6;RNF115;COP1;PSMD7;RNF114;ZNRF3;OS9;HECTD3;ARIH2;UBXN7;ARIH1;DCAF11;MARCHF6;GET4;UBL4A;ATE1;NDFIP2;AREL1;CSNK1A1;USP9X;AMFR;RNF26;SYVN1;SIRT1;PJA2;PSMA6;KBTBD6;PSMA1;UBE2R2;TRIP12;RBCK1;TRIM32;RNF122;SPSB4	1
Regulation Of Sodium Ion Transport (GO:0002028)	9/35	0.000150656	0.00922298	5.53552	48.7154	DLG1;P2RX4;SLMAP;ATP2B4;PKP2;NEDD4L;GPD1L;SNTA1;YWHAH	1
Positive Regulation Of Intracellular Protein Transport (GO:0090316)	19/126	0.000153913	0.00922298	2.85164	25.0349	YWHAE;FIS1;TCAF2;C2CD5;TMEM30A;SAR1A;PIK3R2;PSEN1;SLC51B;TM9SF4;IPO5;NPEPPS;XPO4;UBR5;ARIH2;RAC2;RAB29;FLNA;ANP32B	1
Regulation Of Chromosome Segregation (GO:0051983)	8/28	0.000157765	0.00922298	6.3932	55.9686	CSNK2A1;NCAPH2;NCAPG2;NCAPG;NCAPD3;MKI67;NCAPH;SMC2	1
Regulation Of Sodium Ion Transmembrane Transport (GO:1902305)	8/28	0.000157765	0.00922298	6.3932	55.9686	DLG1;SLMAP;NEDD4L;GPD1L;UTRN;SNTA1;YWHAH;PTPN3	1
Protein Localization To Plasma Membrane (GO:0072659)	20/137	0.000164265	0.00945294	2.74606	23.9292	C2CD5;ROCK2;RAB3D;DENND4C;MYO5A;ATP1B1;EFR3B;EFR3A;DLG1;GORASP2;SLMAP;BSG;PKP2;FLOT1;INPP5K;FLOT2;TMED2;FLNA;EPHA2;RAB8B	1
Negative Regulation Of Protein Modification Process (GO:0031400)	14/78	0.000174629	0.00989474	3.50598	30.3367	PRKAA1;CRTAP;YWHAB;SORD;ATP2B4;PTPN13;SIRT1;CRKL;OCLN;DNAJC10;INPP5K;DMD;SLIT2;SNTA1	1
Positive Regulation Of Cell Projection Organization (GO:0031346)	18/118	0.000195964	0.0108565	2.88926	24.6673	FZD1;DDR1;RETREG3;PLXND1;KIDINS220;NRDC;CUX1;PTK7;MDK;PLXNA2;PLXNB2;ROR1;ITGA6;ROR2;APOE;SLIT2;MARK2;PLXNA3	1
Vesicle Fusion (GO:0006906)	14/79	0.000200849	0.0108565	3.45186	29.3855	VPS18;GOSR2;GOSR1;RAB39A;STX10;VAMP7;VPS8;VPS41;STX6;STX5;VAMP4;RAB8B;VPS16;VTI1B	1
Maturation Of 5.8S rRNA (GO:0000460)	6/16	0.000203393	0.0108565	9.57861	81.4217	EIF6;LAS1L;NOL9;WDR12;FTSJ3;MPHOSPH6	1
Tail-Anchored Membrane Protein Insertion Into ER Membrane (GO:0071816)	6/16	0.000203393	0.0108565	9.57861	81.4217	UBL4A;CAMLG;EMC2;EMC3;EMC4;GET4	1
Vacuolar Acidification (GO:0007035)	8/29	0.000206636	0.010872	6.08844	51.6577	ATP6V1A;GRN;DMXL2;ATP6V0A2;ATP6V1B2;ATP6V0D1;ATP6V0C;ATP6V0A1	1
Vesicle-Mediated Transport (GO:0016192)	43/411	0.000211472	0.0109697	1.88923	15.9855	APP;WASHC5;RAB5B;STXBP3;VPS4B;GOSR2;GOSR1;MIA2;AP2A1;STX10;AP3M1;GOLGA5;VPS51;STX6;STX5;TMED2;LDLR;ATP9B;AP2M1;EXPH5;VPS16;VTI1B;SPAG9;TBC1D8B;VPS18;RAB2B;ANXA2;EXOC6B;RAB39A;VPS13B;MYO5A;SCRIB;EPN1;MYO1E;RAB30;VAMP7;HOOK2;HGS;RAB35;VPS41;OCIAD1;LAMTOR1;RAB5A	1
Endosome Organization (GO:0007032)	11/53	0.000228254	0.0116758	4.19182	35.1486	ATP6V1A;WASHC5;LAPTM4B;VPS18;ATP6AP1;HOOK2;RNF26;LAMTOR1;ATP6V0C;PI4K2A;ATP6V0A1	1
ncRNA Processing (GO:0034470)	16/100	0.000249777	0.0126018	3.05479	25.3393	NOP56;INTS12;INTS1;POP1;DIS3;INTS2;DDX10;NOLC1;RPL35A;NOC4L;MRTO4;INTS4;RRP12;LYAR;NOP53;DCAF13	1
rRNA Processing (GO:0006364)	16/101	0.000280767	0.0139738	3.01869	24.6868	NOP56;DIS3;RIOK3;DDX10;NOLC1;RPL35A;NOC4L;NOL9;EIF6;LAS1L;MRTO4;RRP12;LYAR;NOP53;DCAF13;MPHOSPH6	1
Cellular Response To dsRNA (GO:0071359)	6/17	0.000298639	0.0144722	8.70736	70.6714	COLEC12;NPM1;RIOK3;PDE12;FLOT1;MUL1	1
Retrograde Protein Transport, ER To Cytosol (GO:0030970)	6/17	0.000298639	0.0144722	8.70736	70.6714	ERLEC1;OS9;FAF2;SEL1L;SYVN1;SEC61B	1
Axonogenesis (GO:0007409)	24/188	0.000317336	0.0151042	2.35307	18.9553	APP;NOTCH3;EPHA7;TRIO;USP9X;APLP2;ATL1;NRXN3;SEMA4F;ZDHHC17;EFNB2;EFNB3;KIF5C;TUBB3;KIF5B;MAP1B;DAG1;APBB1;SLIT2;NEO1;SPG11;FGFR2;EPHB3;PLXNA3	1
Neuron Migration (GO:0001764)	11/55	0.000321451	0.0151042	4.00085	32.1775	TUBGCP2;USP9X;MAP1B;NAV1;RAC1;CELSR1;POMGNT2;NEO1;KIAA0319L;MARK2;MARK1	1
Ribosome Biogenesis (GO:0042254)	21/155	0.000327882	0.0151042	2.51743	20.197	NOP56;NPM1;NOP16;DIS3;KRR1;HEATR1;DDX10;NOLC1;RPL35A;NOC4L;WDR12;UTP18;XPO1;GRWD1;MRTO4;SURF6;RRP12;LYAR;NOP53;DCAF13;CUL4B	1
Protein N-linked Glycosylation (GO:0006487)	12/64	0.000328085	0.0151042	3.69467	29.6395	FUT8;TMEM258;RPN2;DAD1;MAN1C1;STT3A;MLEC;MAGT1;ALG11;STT3B;UGGT1;DDOST	1
Notch Receptor Processing (GO:0007220)	4/7	0.000370162	0.0166257	21.2576	167.969	GALNT11;NCSTN;PSEN2;PSEN1	1
Protein Retention In ER Lumen (GO:0006621)	4/7	0.000370162	0.0166257	21.2576	167.969	OS9;RER1;GPAA1;KDELR3	1
Response To Endoplasmic Reticulum Stress (GO:0034976)	17/114	0.00038362	0.0170225	2.81118	22.1124	PDIA3;CCDC47;SEL1L;EIF2AK3;SYVN1;PIK3R2;TRAF2;RNF5;ERN1;ERLEC1;OS9;GORASP2;DNAJC10;FLOT1;DNAJB9;MARCHF6;MBTPS2	1
Astrocyte Activation (GO:0048143)	5/12	0.00040214	0.0174245	11.3953	89.0962	APP;GRN;LRP1;IFNGR1;PSEN1	1
Cristae Formation (GO:0042407)	5/12	0.00040214	0.0174245	11.3953	89.0962	CHCHD3;SAMM50;CHCHD6;DNAJC11;IMMT	1
Regulation Of Protein Neddylation (GO:2000434)	6/18	0.000425616	0.0180866	7.98132	61.9508	COPS4;COPS6;COPS5;GPS1;COPS7A;COPS8	1
Intracellular pH Reduction (GO:0051452)	8/32	0.000432153	0.0180866	5.32653	41.2632	ATP6V1A;DMXL2;ATP6V0A2;RAB39A;ATP6V1B2;ATP6V0D1;ATP6V0C;ATP6V0A1	1
Mitochondrial Membrane Organization (GO:0007006)	8/32	0.000432153	0.0180866	5.32653	41.2632	CHCHD3;SAMM50;MTX2;CHCHD6;DNAJC11;IMMT;GHITM;SPG7	1
Protein-Containing Complex Organization (GO:0043933)	18/126	0.000447367	0.0185129	2.6741	20.623	NDC1;NIFK;TUBGCP2;GPAA1;FANCA;TRAF2;IL1RAP;OCLN;PPP2R1A;CAPZA1;CSNK2B;CAPZA2;FAS;KNTC1;DMD;NDUFAF1;TUBGCP4;AP2M1	1
Regulation Of Neutrophil Chemotaxis (GO:0090022)	7/25	0.000468317	0.0191646	6.21099	47.6157	MDK;MOSPD2;RAC2;RAC1;SLIT2;MCU;JAM3	1
Regulation Of Anatomical Structure Morphogenesis (GO:0022603)	18/127	0.000492984	0.0199523	2.64942	20.1755	RNH1;PLXND1;NEDD4L;MYO19;STRIP1;INF2;FMNL2;CDH2;CAPZB;ZMYM3;ZMYM4;DAG1;NF1;MARK2;FGFR2;EPHB3;EPHA2;MARCHF5	1
Non-Canonical Wnt Signaling Pathway (GO:0035567)	9/41	0.00054258	0.0217209	4.49617	33.8075	FZD1;VANGL1;FZD2;DAAM1;FZD6;FZD8;RAC1;CELSR1;CELSR2	1
Cortical Actin Cytoskeleton Organization (GO:0030866)	6/19	0.000591066	0.0220166	7.36698	54.7631	FMNL3;NCKAP1;STRIP1;DLG1;FMNL2;ROCK2	1
Mitochondrion Organization (GO:0007005)	21/162	0.000596796	0.0220166	2.39156	17.7548	DNAJC19;FIS1;MGME1;AGTPBP1;TOMM40;MTX2;MUL1;MTFR1L;OMA1;BCS1L;HIGD1A;HK2;TMEM70;TOMM22;OXA1L;RHOT2;CHCHD3;SAMM50;UCP2;RAB29;CHCHD2P9	1
Protein Stabilization (GO:0050821)	25/208	0.000601795	0.0220166	2.19628	16.2867	GRN;CTNND1;SEL1L;WIZ;RPAP3;RTN4;STK3;RAB21;NCLN;FLOT1;FLNA;FLOT2;USP7;CRTAP;PEX19;CSNK2A1;CAMLG;USP9X;COG3;SYVN1;MUL1;ATP1B1;TTI1;GAPDH;NOP53	1
Positive Regulation Of Protein Binding (GO:0032092)	11/59	0.00060537	0.0220166	3.66667	27.1688	PPP2CA;APP;LRP1;USP9X;AMFR;CAV1;FLOT1;PSEN1;APOE;MARK3;STK3	1
Wnt Signaling Pathway, Planar Cell Polarity Pathway (GO:0060071)	7/26	0.000608374	0.0220166	5.88378	43.5678	VANGL1;FZD2;DAAM1;FZD6;RAC1;CELSR1;CELSR2	1
Proteolysis Involved In Protein Catabolic Process (GO:0051603)	13/78	0.000620709	0.0220166	3.20256	23.6498	ZYG11B;ATE1;PDCD6IP;USP9X;VPS4B;NGLY1;OMA1;PRPF19;PSMA6;CAPN2;MARCHF6;CTSB;CUL4B	1
Cotranslational Protein Targeting To Membrane (GO:0006613)	5/13	0.000621702	0.0220166	9.97031	73.6113	SRP19;TRAM1;SRP72;SEC62;SEC63	1
Ether Lipid Metabolic Process (GO:0046485)	5/13	0.000621702	0.0220166	9.97031	73.6113	GNPAT;NCEH1;DHRS7B;PEDS1;PLAAT3	1
Outer Mitochondrial Membrane Organization (GO:0007008)	5/13	0.000621702	0.0220166	9.97031	73.6113	MTCH1;TOMM40;SAMM50;MTX2;TOMM22	1
Protein Insertion Into Mitochondrial Outer Membrane (GO:0045040)	5/13	0.000621702	0.0220166	9.97031	73.6113	MTCH1;TOMM40;SAMM50;MTX2;TOMM22	1
Regulation Of Nitrogen Compound Metabolic Process (GO:0051171)	5/13	0.000621702	0.0220166	9.97031	73.6113	ALDH2;ROCK2;VPS35;APOE;LDLR	1
Signal Peptide Processing (GO:0006465)	5/13	0.000621702	0.0220166	9.97031	73.6113	SPCS3;SPCS2;FURIN;SEC11A;SEC11C	1
Regulation Of Neuron Projection Development (GO:0010975)	22/174	0.000631382	0.0221465	2.32476	17.1279	FZD1;DDR1;KANK1;RETREG3;KIDINS220;PSEN1;EFNB2;CDH2;PTK7;MDK;RAB29;PLXNB2;ROR1;ITGA6;ROR2;APOE;RTN4IP1;MARK2;DBN1;EPHB3;MARK1;ITM2C	1
Protein Ubiquitination (GO:0016567)	43/434	0.000667397	0.0228927	1.77588	12.9855	LRSAM1;UBE3C;NEDD4L;UBE3A;PRPF19;NPEPPS;RNF115;RNF114;ZNRF3;HERC2;CAND1;TRIM4;OS9;UBR5;ARIH2;TRIM26;ARIH1;MARCHF6;MARCHF5;VPS18;USP7;AREL1;USP5;USP9X;AMFR;RNF26;PLK1;SYVN1;FANCA;MUL1;LNPEP;TRAF2;SIRT1;PJA2;UBE2R2;OTULIN;TPP2;TRIP12;RBCK1;TRIM32;RNF122;SPSB4;CUL4B	1
Positive Regulation Of Organelle Organization (GO:0010638)	8/34	0.000671305	0.0228927	4.91627	35.9197	FYCO1;LMAN1;C2CD5;ATL3;ANXA2;SURF4;LNPK;PLXNA3	1
Semaphorin-Plexin Signaling Pathway (GO:0071526)	8/34	0.000671305	0.0228927	4.91627	35.9197	PLXND1;PLXNA2;FLNA;PLXNB2;SEMA4F;RAC1;MET;PLXNA3	1
Response To Insulin (GO:0032868)	13/79	0.000703409	0.0234117	3.15387	22.8957	C2CD5;INSR;PDE3B;DENND4C;MYO5A;PIK3R2;SIRT1;RAB31;EIF6;ENPP1;INPP5K;OGT;PCK2	1
Multi-Pass Transmembrane Protein Insertion Into ER Membrane (GO:0160063)	4/8	0.000705592	0.0234117	15.9424	115.685	NOMO3;WDR83OS;NCLN;TMEM147	1
Semaphorin-Plexin Signaling Pathway Involved In Axon Guidance (GO:1902287)	4/8	0.000705592	0.0234117	15.9424	115.685	PLXND1;PLXNA2;PLXNB2;PLXNA3	1
Protein K48-linked Ubiquitination (GO:0070936)	12/70	0.000766436	0.0249713	3.3114	23.7552	RNF115;KBTBD6;UBE3C;UBE2R2;UBR5;ARIH2;SYVN1;NEDD4L;UBE3A;RNF5;TRIM32;MARCHF6	1
Sulfur Compound Biosynthetic Process (GO:0044272)	12/70	0.000766436	0.0249713	3.3114	23.7552	EXT1;EXT2;GGT7;CHST7;CHST11;GLCE;CSGALNACT2;B3GNT2;CHSY3;MAT2B;EXTL3;B4GALT4	1
Regulation Of Organelle Organization (GO:0033043)	15/100	0.000777319	0.0249713	2.82761	20.2447	FIS1;SLC30A9;CENPV;SAR1A;SURF4;MUL1;MYO5A;LMAN1;TAOK1;CAPN2;MAPK1;STX5;VPS35;PREB;MARK2	1
Regulation Of Mitochondrial Fission (GO:0090140)	7/27	0.000779719	0.0249713	5.58929	40.0002	FIS1;INF2;MUL1;VPS35;MYO19;MCU;MARCHF5	1
Post-Translational Protein Targeting To Endoplasmic Reticulum Membrane (GO:0006620)	5/14	0.00092014	0.0292144	8.86203	61.9543	UBL4A;SEC61B;SEC62;GET4;SEC63	1
Mitochondrial Transport (GO:0006839)	10/53	0.000963014	0.0303144	3.71875	25.8284	DNAJC19;OXA1L;FIS1;TOMM40;MTX2;VPS35;SPG7;BCS1L;TOMM22;SLC25A13	1
Regulation Of MAPK Cascade (GO:0043408)	24/204	0.00103671	0.0323577	2.14207	14.7197	EPHA7;FLT1;ROCK2;INSR;CAV1;F2R;PIK3R2;PTPRJ;ZDHHC17;YWHAZ;IGF1R;STK3;RRAS;PPP2R1A;NBR1;DAG1;NF1;FAS;MAPK1;GRB2;LAMTOR1;RAF1;FGFR2;EPHA2	1
Regulation Of Membrane Protein Ectodomain Proteolysis (GO:0051043)	6/21	0.00106749	0.0330385	6.38404	43.6824	NRDC;PACSIN3;TIMP3;FURIN;APOE;PTPN3	1
Protein O-linked Glycosylation (GO:0006493)	14/93	0.00110839	0.0340184	2.83802	19.3123	GALNT11;FKRP;GALNT3;GALNT1;GCNT1;PLOD2;PLOD1;POMGNT2;POMGNT1;C1GALT1C1;POMK;RXYLT1;B3GNT2;OGT	1
Carbohydrate Phosphorylation (GO:0046835)	4/9	0.0012106	0.0353527	12.7532	85.6587	GNPTG;GNPTAB;POMK;HK2	1
Ether Lipid Biosynthetic Process (GO:0008611)	4/9	0.0012106	0.0353527	12.7532	85.6587	GNPAT;DHRS7B;CHPT1;PEDS1	1
Motor Neuron Axon Guidance (GO:0008045)	4/9	0.0012106	0.0353527	12.7532	85.6587	RAC3;RAC1;SLIT2;PLXNA3	1
Protein Localization To Nuclear Envelope (GO:0090435)	4/9	0.0012106	0.0353527	12.7532	85.6587	TMEM147;NUP155;PLK1;TOR1AIP2	1
Regulation Of Inflammatory Response To Wounding (GO:0106014)	4/9	0.0012106	0.0353527	12.7532	85.6587	GRN;MDK;STAT3;EXTL3	1
Protein Localization To Organelle (GO:0033365)	18/137	0.0012178	0.0353527	2.42549	16.2767	YWHAE;GABARAPL2;WDR83OS;TRAM1;PRKAA1;TMEM30A;CAMLG;CCDC47;COG3;AUP1;FAM83H;ARFRP1;VAPA;TTC21B;RAB35;VPS35;GET4;MARCHF5	1
Positive Regulation Of Exocytosis (GO:0045921)	8/37	0.00121906	0.0353527	4.40699	29.5695	SDCBP;RAB2B;PDCD6IP;HGS;RAB3D;VPS4B;RAB5A;EXPH5	1
Regulation Of Establishment Of Planar Polarity (GO:0090175)	7/29	0.00123535	0.0355452	5.08064	34.022	VANGL1;FZD2;DAAM1;FZD6;RAC1;CELSR1;CELSR2	1
Generation Of Neurons (GO:0048699)	21/172	0.00130182	0.036923	2.23198	14.8293	FZD1;MTPN;FZD2;MYEF2;DTNB;TUBGCP2;USP9X;FZD8;NAV1;CELSR1;POMGNT2;RTN4;MAP1B;PLXNB2;RAC1;KIAA0319L;NEO1;MET;MARK2;MARK1;ITM2C	1
Regulation Of Amyloid-Beta Clearance (GO:1900221)	5/15	0.00131331	0.036923	7.9754	52.9184	LRP1;HDAC1;IFNGR1;HMGCR;APOE	1
Regulation Of Cholesterol Biosynthetic Process (GO:0045540)	5/15	0.00131331	0.036923	7.9754	52.9184	PRKAA1;ERLIN1;ERLIN2;APOE;MBTPS2	1
Cytosolic Transport (GO:0016482)	17/127	0.00133724	0.037311	2.47723	16.3922	SPAG9;MON2;ANKRD27;GOSR1;AP2A1;STX10;MYO1D;ARFRP1;HOOK2;VPS51;RAB29;STX6;STX5;VPS35;RAB5A;RAB9B;VTI1B	1
Organelle Fission (GO:0048285)	6/22	0.00139495	0.0383404	5.98472	39.3489	FIS1;WASHC5;PEX19;UCP2;MUL1;MTFR1L	1
Protein Neddylation (GO:0045116)	6/22	0.00139495	0.0383404	5.98472	39.3489	COPS4;COPS6;COPS5;GPS1;COPS7A;COPS8	1
Regulation Of Kinase Activity (GO:0043549)	13/85	0.00141872	0.0387048	2.89012	18.9534	DDR1;VAC14;FLT1;INSR;MERTK;C1ORF112;IGF1R;ROR1;ROR2;MET;EPHB4;FGFR2;EPHA2	1
Protein Processing (GO:0016485)	16/117	0.00145745	0.0394691	2.53832	16.5779	PSEN2;TYSND1;ECE1;FURIN;OMA1;PSEN1;SPG7;ZMPSTE24;SPCS3;NCSTN;SPCS2;CPD;LONP2;OGT;SEC11A;SEC11C	1
Positive Regulation Of Cellular Metabolic Process (GO:0031325)	10/56	0.0014974	0.040255	3.47567	22.6058	SLCO1C1;CCNB1;IL10RB;SORD;GRB2;GHITM;MAPK14;SIRT1;TGFBR2;IFNAR1	1
GPI Anchor Biosynthetic Process (GO:0006506)	7/30	0.00152998	0.0406257	4.85948	31.5016	PIGS;PIGT;GPAA1;PIGA;MPPE1;PIGG;PIGH	1
Negative Regulation Of Macromolecule Metabolic Process (GO:0010605)	22/186	0.00153325	0.0406257	2.15327	13.954	APP;NDFIP2;PRKAA1;SETDB1;LRP1;HDAC1;ROCK2;ZNF281;STAT3;SORD;ATP2B4;PSEN1;PARP14;SIRT1;CRKL;OCLN;SMO;FLOT2;APOE;LDLR;MARK1;BMPR1A	1
Negative Regulation Of Proteasomal Protein Catabolic Process (GO:1901799)	8/39	0.001749	0.0453632	4.12223	26.1708	SDCBP;GABARAPL2;USP7;CAMLG;USP9X;EIF3H;NOP53;OGT	1
Negative Regulation Of Ubiquitin-Dependent Protein Catabolic Process (GO:2000059)	8/39	0.001749	0.0453632	4.12223	26.1708	SDCBP;USP7;CAMLG;CSNK2A1;USP9X;EIF3H;NOP53;OGT	1
Nuclear Transport (GO:0051169)	8/39	0.001749	0.0453632	4.12223	26.1708	NDC1;NUP93;POM121;NPM1;XPO1;NUP155;NUP210;NUP160	1
Cell-Cell Signaling By Wnt (GO:0198738)	6/23	0.00179374	0.0458563	5.63238	35.6161	FZD2;CSNK1A1;RAC3;VPS35;GPC4;CELSR2	1
Heparan Sulfate Proteoglycan Biosynthetic Process (GO:0015012)	6/23	0.00179374	0.0458563	5.63238	35.6161	EXT1;EXT2;NDST1;GLCE;EXTL3;HS6ST2	1
DNA Repair-Dependent Chromatin Remodeling (GO:0140861)	5/16	0.00181782	0.0458563	7.24998	45.7482	KDM1A;USP3;UBR5;TRIP12;HDGFL2	1
Negative Regulation Of Receptor Signaling Pathway Via JAK-STAT (GO:0046426)	5/16	0.00181782	0.0458563	7.24998	45.7482	PPP2CA;HGS;PPP2R1A;CAV1;PARP14	1
Bundle Of His cell-Purkinje Myocyte Adhesion Involved In Cell Communication (GO:0086073)	3/5	0.00189073	0.0463001	23.8959	149.846	PKP2;DSG2;DSC2	1
Cellular Lipid Biosynthetic Process (GO:0097384)	3/5	0.00189073	0.0463001	23.8959	149.846	GNPAT;DHRS7B;PEDS1	1
Glycerol Ether Biosynthetic Process (GO:0046504)	3/5	0.00189073	0.0463001	23.8959	149.846	GNPAT;DHRS7B;PEDS1	1
Regulation Of Peptidyl-Cysteine S-nitrosylation (GO:2000169)	3/5	0.00189073	0.0463001	23.8959	149.846	ATP2B4;DMD;SNTA1	1
Regulation Of Proteasomal Ubiquitin-Dependent Protein Catabolic Process (GO:0032434)	15/109	0.00189831	0.0463001	2.55565	16.0157	ZYG11B;USP7;USP5;CAMLG;CSNK1A1;USP9X;PLK1;SDCBP;COP1;XPO1;ARIH2;EIF3H;ARIH1;OGT;NOP53	1
SRP-dependent Cotranslational Protein Targeting To Membrane (GO:0006614)	4/10	0.00192341	0.0463001	10.6271	66.4583	SRP19;SRP72;SEC61B;SEC63	1
Endosomal Vesicle Fusion (GO:0034058)	4/10	0.00192341	0.0463001	10.6271	66.4583	VPS18;VPS41;VPS8;VPS16	1
Regulation Of Glycolytic Process (GO:0006110)	8/40	0.00207459	0.049615	3.9932	24.6699	APP;PRKAA1;EIF6;INSR;PRKAG1;PSEN1;SLC2A6;OGT	1
Positive Regulation Of Protein Localization To Membrane (GO:1905477)	12/79	0.00226344	0.0535093	2.86521	17.4516	LGALS3;FIS1;TCAF2;C2CD5;DLG1;LRP1;KIF5B;PDCD5;RHOG;ATP2B4;SLC51B;EPHA2	1
Mitotic Sister Chromatid Segregation (GO:0000070)	15/111	0.00227706	0.0535093	2.50214	15.2252	PDCD6IP;DCTN2;NCAPH2;VPS4B;PLK1;AKAP8L;NCAPG2;NCAPG;NCAPH;SMC2;CCNB1;NUSAP1;FLNA;KNTC1;NCAPD3	1
Negative Regulation Of Proteasomal Ubiquitin-Dependent Protein Catabolic Process (GO:0032435)	7/32	0.00228101	0.0535093	4.47025	27.1931	SDCBP;USP7;CAMLG;USP9X;EIF3H;NOP53;OGT	1
Regulation Of Phosphatidylinositol 3-Kinase Signaling (GO:0014066)	13/90	0.00240317	0.0553762	2.70173	16.294	DDR1;FLT1;UNC5B;INSR;F2R;PTPN13;SIRT1;IGF1R;ROR1;ROR2;DIPK2A;EXTL3;NOP53	1
Regulation Of Mitochondrion Organization (GO:0010821)	9/50	0.00240568	0.0553762	3.50752	21.1501	FIS1;SLC30A9;INF2;MUL1;VPS35;VDAC1;OMA1;MYO19;MARCHF5	1
O-glycan Processing (GO:0016266)	8/41	0.00244599	0.0553762	3.87199	23.2834	GALNT11;C1GALT1C1;GALNT3;GALNT1;GCNT1;C1GALT1;B3GNT2;POMGNT1	1
Rac Protein Signal Transduction (GO:0016601)	5/17	0.00245081	0.0553762	6.64546	39.9481	NCKAP1;RHOG;ELMO1;RAC3;RAC1	1
Regulation Of Receptor Recycling (GO:0001919)	5/17	0.00245081	0.0553762	6.64546	39.9481	RAB29;ECE1;SCRIB;LAMTOR1;LDLR	1
Ventricular Cardiac Muscle Cell Action Potential (GO:0086005)	5/17	0.00245081	0.0553762	6.64546	39.9481	KCNJ8;PKP2;NEDD4L;GPD1L;SNTA1	1
Homophilic Cell Adhesion Via Plasma Membrane Adhesion Molecules (GO:0007156)	10/60	0.00256018	0.0574948	3.19693	19.0783	SDK1;CDH2;CADM1;PTK7;PLXNB2;DSG2;CELSR2;PVR;NECTIN2;SDK2	1
Negative Regulation Of Epithelial Cell Proliferation (GO:0050680)	11/70	0.00258544	0.05771	2.9813	17.7622	MAGED1;CAV1;SORD;NF1;CASK;EPPK1;PTPRK;APOE;NR2F2;SYNJ2BP;FGFR2	1
Negative Regulation Of Intracellular Signal Transduction (GO:1902532)	25/231	0.00264911	0.0586361	1.94866	11.5624	PRKAA1;LRP1;PDE3B;PIK3R2;PTPRJ;UBR2;IGF1R;PPP2CA;PPP2R1A;DAG1;INPP5K;SLIT2;MARK3;USP20;RIOK3;CAV1;SORD;ATP2B4;MUL1;MAPK14;SIRT1;NF1;GPD1L;NOP53;EPHA2	1
Enzyme-Linked Receptor Protein Signaling Pathway (GO:0007167)	16/124	0.00267468	0.0586361	2.37291	14.0569	DDR1;TRIO;FLT1;LRP1;INSR;LIFR;ACVR1B;MERTK;PTPRF;PTPRG;ROR1;ROR2;MET;FGFR2;MPZL1;EPHA2	1
Protein Dephosphorylation (GO:0006470)	16/124	0.00267468	0.0586361	2.37291	14.0569	PTPN1;PPP1R12A;PPP2R2A;PTPRJ;PPP4R3B;PTPRK;PTPN13;PTPRF;PTPRG;PPM1G;PPP2CA;PDPR;PTPRZ1;PPP2R1A;PTPRA;PTPN3	1
Dephosphorylation (GO:0016311)	18/147	0.0026997	0.0588095	2.23627	13.2267	PTPN1;PPP1R12A;PLPPR3;PPP2R2A;PTPRJ;PPP4R3B;PTPRK;PTPN13;PTPRG;PPM1G;THTPA;PPP2CA;PDPR;PTPRZ1;PPP2R1A;PTPRA;INPP5K;PTPN3	1
Protein Catabolic Process (GO:0030163)	14/102	0.00271453	0.0588095	2.54654	15.0479	ATE1;LRSAM1;NGLY1;PRPF19;RNF5;PSMA6;SLC6A7;CAPN2;FBXO6;APOE;STT3B;MARCHF6;CTSB;CUL4B	1
Regulation Of Lamellipodium Assembly (GO:0010591)	7/33	0.00274944	0.0592175	4.29809	25.343	NCKAP1;OCLN;CAPZB;RAC2;RAC1;SLIT2;EPHA2	1
Regulation Of Protein Kinase B Signaling (GO:0051896)	17/136	0.00281262	0.05996	2.28877	13.4434	INSR;SORD;MUL1;PTPRJ;SIRT1;RTN4;IGF1R;MTDH;PPP2CA;P2RX4;RRAS;PPP2R1A;DAG1;INPP5K;NOP53;MYORG;EPHA2	1
Modulation By Host Of Symbiont Process (GO:0051851)	8/42	0.00286746	0.05996	3.7579	22	CCNT1;HDAC1;ROCK2;RAB29;PI4KA;INPP5K;RRP1B;RAB5A	1
Maintenance Of Protein Localization In Endoplasmic Reticulum (GO:0035437)	4/11	0.0028816	0.05996	9.10847	53.2792	OS9;RER1;GPAA1;KDELR3	1
Positive Regulation Of Protein Exit From Endoplasmic Reticulum (GO:0070863)	4/11	0.0028816	0.05996	9.10847	53.2792	TMEM30A;SAR1A;SLC51B;TM9SF4	1
Regulation Of Adipose Tissue Development (GO:1904177)	4/11	0.0028816	0.05996	9.10847	53.2792	PRKAA1;PLAAT3;SIRT1;TRPM4	1
Regulation Of Protein Exit From Endoplasmic Reticulum (GO:0070861)	4/11	0.0028816	0.05996	9.10847	53.2792	TMEM30A;SAR1A;SLC51B;TM9SF4	1
Positive Regulation Of Neuron Projection Development (GO:0010976)	13/92	0.00292849	0.0605933	2.63305	15.3593	DDR1;FZD1;RETREG3;KIDINS220;MDK;PTK7;PLXNB2;ITGA6;ROR1;ROR2;APOE;DBN1;MARK2	1
Positive Regulation Of Neutrophil Chemotaxis (GO:0090023)	5/18	0.00322973	0.0663574	6.13395	35.1804	MDK;MOSPD2;RAC2;RAC1;MCU	1
Protein Targeting To Membrane (GO:0006612)	11/72	0.0032431	0.0663574	2.88325	16.5245	UBL4A;SRP19;SDCBP;TRAM1;PEX19;PEX3;SEC62;GET4;RAB8B;SEC63;YIF1B	1
Cellular Component Assembly (GO:0022607)	27/260	0.00328569	0.0665413	1.86119	10.6426	NCKAP1;GPAA1;TUBGCP2;IL1RAP;CORO1B;RTN4;LIMA1;PPP2R1A;RAC3;DMD;KNTC1;AP2M1;FZD1;NIFK;FANCA;TRAF2;YWHAZ;OCLN;GORASP2;CAPZA1;CSNK2B;CAPZA2;PKP2;FAS;EPPK1;NDUFAF1;TUBGCP4	1
Inner Mitochondrial Membrane Organization (GO:0007007)	7/34	0.00328822	0.0665413	4.13868	23.6625	CHCHD3;SAMM50;MTX2;CHCHD6;DNAJC11;IMMT;GHITM	1
Intracellular Glucose Homeostasis (GO:0001678)	8/43	0.00334343	0.0672887	3.65034	20.8097	ERN1;PRKAA1;UCP2;PIK3R2;SIRT1;HK2;IGF1R;PCK2	1
Organelle Membrane Fusion (GO:0090174)	6/26	0.00351369	0.0693442	4.78676	27.0504	VAMP7;GOSR2;GOSR1;STX6;STX5;STX10	1
Regulation Of Cardiac Muscle Cell Contraction (GO:0086004)	6/26	0.00351369	0.0693442	4.78676	27.0504	DLG1;CAV1;PKP2;DSG2;DSC2;TRPM4	1
Muscle Contraction (GO:0006936)	13/94	0.00354386	0.0693442	2.56776	14.4887	TMOD1;DTNA;ROCK2;TMOD3;SLC6A8;ASPH;SLMAP;APBB2;APBB1;ALDOA;UTRN;SNTB1;SNTA1	1
Retrograde Transport, Endosome To Golgi (GO:0042147)	13/94	0.00354386	0.0693442	2.56776	14.4887	SPAG9;GOSR1;SURF4;STX10;ARFRP1;LMAN1;VPS51;RAB29;STX6;STX5;VPS35;RAB9B;VTI1B	1
IRE1-mediated Unfolded Protein Response (GO:0036498)	3/6	0.00361501	0.0693442	15.9297	89.5674	ERN1;PTPN1;PARP16	1
Cardiac Muscle Cell-Cardiac Muscle Cell Adhesion (GO:0086042)	3/6	0.00361501	0.0693442	15.9297	89.5674	PKP2;DSG2;DSC2	1
Negative Regulation Of Low-Density Lipoprotein Receptor Activity (GO:1905598)	3/6	0.00361501	0.0693442	15.9297	89.5674	APP;ITGAV;PSEN1	1
Response To Increased Oxygen Levels (GO:0036296)	3/6	0.00361501	0.0693442	15.9297	89.5674	ATP6V1A;ATP6V0A2;ATP6V0D1	1
Synaptic Signaling (GO:0099536)	3/6	0.00361501	0.0693442	15.9297	89.5674	DTNA;DTNB;UTRN	1
Response To Unfolded Protein (GO:0006986)	8/44	0.00387844	0.0740119	3.54875	19.7038	ERN1;DNAJB1;PTPN1;TRAM1;HSPA4L;SERPINH1;TMBIM6;STT3B	1
Endocytosis (GO:0006897)	21/189	0.00410826	0.0758943	2.0043	11.0131	APP;RAB5B;LRSAM1;LRP1;CAV1;INSR;AP2A1;MERTK;IGF2R;EPN1;TM9SF4;AP3M1;MYO1E;HOOK2;OCIAD1;MAPK1;APOE;RAB5A;MET;ATP9B;LDLR	1
Adipose Tissue Development (GO:0060612)	4/12	0.00412133	0.0758943	7.96949	43.7651	PGRMC2;SPTLC2;NAMPT;VPS13B	1
Early Endosome To Golgi Transport (GO:0034498)	4/12	0.00412133	0.0758943	7.96949	43.7651	LMAN1;SURF4;STX5;STX10	1
Mitochondrial Electron Transport, Ubiquinol To Cytochrome C (GO:0006122)	4/12	0.00412133	0.0758943	7.96949	43.7651	UQCRFS1;UQCR10;UQCRFS1P1;UQCRH	1
Polysaccharide Biosynthetic Process (GO:0000271)	4/12	0.00412133	0.0758943	7.96949	43.7651	EXT1;EXT2;NDST1;CSGALNACT2	1
Regulation Of SNARE Complex Assembly (GO:0035542)	4/12	0.00412133	0.0758943	7.96949	43.7651	VPS18;VPS41;VPS8;VPS16	1
Semaphorin-Plexin Signaling Pathway Involved In Neuron Projection Guidance (GO:1902285)	4/12	0.00412133	0.0758943	7.96949	43.7651	PLXND1;PLXNA2;PLXNB2;PLXNA3	1
Positive Regulation Of Mitochondrial Fission (GO:0090141)	5/19	0.00417211	0.0764472	5.6955	31.2076	FIS1;MUL1;VPS35;MCU;MARCHF5	1
Cell Surface Receptor Signaling Pathway Involved In Cell-Cell Signaling (GO:1905114)	6/27	0.00429483	0.0775386	4.55857	24.8458	FZD2;CSNK1A1;RAC3;VPS35;GPC4;CELSR2	1
Protein Quality Control For Misfolded Or Incompletely Synthesized Proteins (GO:0006515)	6/27	0.00429483	0.0775386	4.55857	24.8458	ZYG11B;NGLY1;AUP1;OMA1;RNF5;UGGT1	1
Regulation Of Peptidase Activity (GO:0052547)	6/27	0.00429483	0.0775386	4.55857	24.8458	CSTA;HDAC1;CAV1;NRDC;FURIN;CTSB	1
Lytic Vacuole Organization (GO:0080171)	7/36	0.00460312	0.0822976	3.85284	20.7322	VPS18;GRN;GNPTAB;HOOK2;GAA;LAMTOR1;SPG11	1
Regulation Of Receptor Internalization (GO:0002090)	7/36	0.00460312	0.0822976	3.85284	20.7322	ATAD1;ANKRD13B;SDCBP;ANXA2;INSR;FLOT1;ANKRD13A	1
Endosomal Transport (GO:0016197)	20/180	0.00502136	0.0893414	2.00344	10.6063	SPAG9;WASHC5;ANKRD27;VPS4B;GOSR1;STX10;LAPTM4B;ARFRP1;VPS51;HGS;RAB35;RAB29;STX6;STX5;VPS35;LAMTOR1;VAMP4;RAB9B;VPS16;VTI1B	1
Vacuolar Transport (GO:0007034)	8/46	0.00514443	0.0910911	3.36162	17.7152	GRN;LRP1;VPS51;VPS8;VPS41;ATP6V0D1;IGF2R;VTI1B	1
Peptidyl-Threonine Modification (GO:0018210)	10/66	0.00520422	0.0917088	2.85349	15.0045	GALNT11;CSNK2A1;GALNT3;ROCK2;GALNT1;CSNK2B;MAPK1;ACVR1B;MARK2;TGFBR2	1
Regulation Of Membrane Depolarization (GO:0003254)	5/20	0.00529537	0.0928706	5.31552	27.8582	FHL1;NEDD4L;GPD1L;HCN1;PTPN3	1
Positive Regulation Of Phosphorylation (GO:0042327)	24/231	0.00533715	0.0931598	1.85997	9.73334	DDR1;APP;VAC14;FLT1;ROCK2;INSR;BRAT1;PSEN1;MERTK;SIRT1;CRKL;IGF1R;SDCBP;FXR2;FLOT1;FAS;ROR1;ITGA6;RAC1;ROR2;MET;EPHB4;FGFR2;EPHA2	1
Negative Regulation Of Endothelial Cell Proliferation (GO:0001937)	7/37	0.00539274	0.0932463	3.72421	19.4505	FLT1;CAV1;SORD;NF1;APOE;NR2F2;SYNJ2BP	1
Regulation Of Sodium Ion Transmembrane Transporter Activity (GO:2000649)	7/37	0.00539274	0.0932463	3.72421	19.4505	SLMAP;NEDD4L;DMD;GPD1L;UTRN;YWHAH;PTPN3	1
Cellular Response To Insulin Stimulus (GO:0032869)	13/99	0.00554908	0.0950335	2.41783	12.5585	C2CD5;INSR;DENND4C;PDE3B;MYO5A;PIK3R2;IGF1R;RAB31;NAMPT;ENPP1;INPP5K;GRB2;PCK2	1
Chondroitin Sulfate Biosynthetic Process (GO:0030206)	4/13	0.00567672	0.0950335	7.08362	36.6321	CHST7;CHST11;CSGALNACT2;CHSY3	1
Cytoplasmic Sequestering Of Protein (GO:0051220)	4/13	0.00567672	0.0950335	7.08362	36.6321	YWHAB;FLNA;DBN1;GET4	1
Glomerular Filtration (GO:0003094)	4/13	0.00567672	0.0950335	7.08362	36.6321	TBC1D8B;MYO1E;KIRREL1;MCAM	1
Mitochondrial Fission (GO:0000266)	4/13	0.00567672	0.0950335	7.08362	36.6321	FIS1;UCP2;MUL1;MTFR1L	1
Negative Regulation Of Receptor Internalization (GO:0002091)	4/13	0.00567672	0.0950335	7.08362	36.6321	ANKRD13B;SDCBP;ANXA2;UBQLN2	1
Positive Regulation Of Cyclase Activity (GO:0031281)	4/13	0.00567672	0.0950335	7.08362	36.6321	STIM1;NF1;ORAI1;MAPK14	1
Protein Modification By Small Protein Conjugation (GO:0032446)	34/364	0.00584179	0.0952017	1.65619	8.51732	GPS1;NEDD4L;COPS7A;RNF115;HERC2;CAND1;ZNRF3;TRIM4;OS9;ARIH2;TRIM26;ARIH1;MARCHF6;TRPM4;VPS18;USP7;AREL1;USP5;USP9X;RNF26;PLK1;SYVN1;MUL1;SIRT1;PJA2;SENP1;COPS4;COPS6;COPS5;OTULIN;COPS8;TRIM32;SPSB4;CUL4B	1
Cytoskeleton Organization (GO:0007010)	14/111	0.00587523	0.0952017	2.30915	11.8622	RHOG;FMNL3;STRIP1;FMNL2;CAPZB;ZMYM3;MDK;ZMYM4;PACSIN3;RAC3;APOE;RAC1;NECTIN2;MARK1	1
Aspartate Family Amino Acid Biosynthetic Process (GO:0009067)	3/7	0.00604866	0.0952017	11.9467	61.0225	MTHFR;MTR;PLOD2	1
Glycoside Catabolic Process (GO:0016139)	3/7	0.00604866	0.0952017	11.9467	61.0225	GUSB;GBA2;GLA	1
Heparan Sulfate Proteoglycan Biosynthetic Process, Polysaccharide Chain Biosynthetic Process (GO:0015014)	3/7	0.00604866	0.0952017	11.9467	61.0225	EXT1;EXT2;NDST1	1
Intermediate Filament Bundle Assembly (GO:0045110)	3/7	0.00604866	0.0952017	11.9467	61.0225	PKP2;NEFL;EPPK1	1
Negative Regulation Of Keratinocyte Proliferation (GO:0010839)	3/7	0.00604866	0.0952017	11.9467	61.0225	EPPK1;PTPRK;FGFR2	1
Negative Regulation Of Nitric Oxide Biosynthetic Process (GO:0045019)	3/7	0.00604866	0.0952017	11.9467	61.0225	ROCK2;CAV1;GLA	1
Negative Regulation Of Nitric Oxide Metabolic Process (GO:1904406)	3/7	0.00604866	0.0952017	11.9467	61.0225	ROCK2;CAV1;GLA	1
Positive Regulation Of Adipose Tissue Development (GO:1904179)	3/7	0.00604866	0.0952017	11.9467	61.0225	PRKAA1;SIRT1;TRPM4	1
Post-Translational Protein Targeting To Membrane, Translocation (GO:0031204)	3/7	0.00604866	0.0952017	11.9467	61.0225	SEC61B;SEC62;SEC63	1
Protein Deglycosylation (GO:0006517)	3/7	0.00604866	0.0952017	11.9467	61.0225	MAN2A2;MAN2A1;NGLY1	1
siRNA Processing (GO:0030422)	3/7	0.00604866	0.0952017	11.9467	61.0225	TSNAX;TARBP2;TSN	1
Somatic Hypermutation Of Immunoglobulin Genes (GO:0016446)	3/7	0.00604866	0.0952017	11.9467	61.0225	MCM3AP;MLH1;SAMHD1	1
Regulation Of Protein Modification By Small Protein Conjugation Or Removal (GO:1903320)	6/29	0.00623043	0.0976454	4.16173	21.1346	COPS4;COPS6;COPS5;GPS1;COPS7A;COPS8	1
Positive Regulation Of Axonogenesis (GO:0050772)	7/38	0.00627962	0.0979994	3.60389	18.2733	PLXND1;NRDC;PLXNA2;PLXNB2;SLIT2;NTN1;PLXNA3	1
Neuron Projection Guidance (GO:0097485)	15/124	0.00655633	0.101886	2.20219	11.0711	NOTCH3;EPHA7;TRIO;NRXN3;SEMA4F;EFNB2;EFNB3;KIF5C;TUBB3;KIF5B;DAG1;SLIT2;NEO1;EPHB3;PLXNA3	1
Peptide Catabolic Process (GO:0043171)	5/21	0.00661658	0.101962	4.98304	25.0058	NPEPPS;ENPEP;ERAP2;ECE1;LNPEP	1
Positive Regulation Of Granulocyte Chemotaxis (GO:0071624)	5/21	0.00661658	0.101962	4.98304	25.0058	MDK;MOSPD2;RAC2;RAC1;MCU	1
Glycosaminoglycan Biosynthetic Process (GO:0006024)	9/58	0.00670414	0.102881	2.93362	14.6828	EXT1;EXT2;CHST7;CHST11;GLCE;CSGALNACT2;B3GNT2;CHSY3;B4GALT4	1
Positive Regulation Of Phosphatidylinositol 3-Kinase Signaling (GO:0014068)	10/69	0.00715237	0.108852	2.70797	13.3782	DDR1;FLT1;UNC5B;INSR;F2R;ROR1;ROR2;SIRT1;EXTL3;IGF1R	1
Regulation Of Monoatomic Ion Transmembrane Transporter Activity (GO:0032412)	10/69	0.00715237	0.108852	2.70797	13.3782	YWHAE;APP;FHL1;NEDD4L;GPD1L;UTRN;CNIH4;YWHAH;HCN1;PTPN3	1
RNA Transport (GO:0050658)	7/39	0.0072707	0.109652	3.49108	17.1897	POM121;NUP155;KIF5C;XPO5;FLOT1;TGFBR2;SIDT2	1
Regulation Of Nitric Oxide Biosynthetic Process (GO:0045428)	7/39	0.0072707	0.109652	3.49108	17.1897	P2RX4;ROCK2;CAV1;INSR;ATP2B4;RAC1;GLA	1
rRNA Metabolic Process (GO:0016072)	12/91	0.00729718	0.109652	2.42844	11.9486	NOP56;NIFK;DIS3;MRTO4;DDX10;NOLC1;RPL35A;NOC4L;RRP12;LYAR;NOP53;DCAF13	1
Calcium Ion Transmembrane Transport (GO:0070588)	11/80	0.00732401	0.109652	2.54787	12.5269	P2RX4;ATP2B4;ORAI1;ATP2B3;ITGAV;TRPM7;GHITM;ATP2B1;ATP2C1;MCU;TRPM4	1
Positive Regulation Of Proteolysis (GO:0045862)	9/59	0.00750579	0.110291	2.87479	14.0637	ASPH;NRDC;PLK1;PACSIN3;FURIN;APOE;AURKAIP1;OGT;TRIM32	1
Negative Regulation Of Defense Response To Virus (GO:0050687)	4/14	0.00757936	0.110291	6.37492	31.1244	RNF26;MUL1;TARBP2;MICB	1
Negative Regulation Of Fatty Acid Biosynthetic Process (GO:0045717)	4/14	0.00757936	0.110291	6.37492	31.1244	ERLIN1;ERLIN2;DCAF5;SIRT1	1
Negative Regulation Of Smooth Muscle Cell Migration (GO:0014912)	4/14	0.00757936	0.110291	6.37492	31.1244	LRP1;SLIT2;CORO1B;BMPR1A	1
Positive Regulation Of Exosomal Secretion (GO:1903543)	4/14	0.00757936	0.110291	6.37492	31.1244	SDCBP;PDCD6IP;HGS;VPS4B	1
Positive Regulation Of Membrane Protein Ectodomain Proteolysis (GO:0051044)	4/14	0.00757936	0.110291	6.37492	31.1244	NRDC;PACSIN3;FURIN;APOE	1
Regulation Of Carbohydrate Catabolic Process (GO:0043470)	4/14	0.00757936	0.110291	6.37492	31.1244	EIF6;PRKAG1;SLC2A6;OGT	1
Regulation Of Cell Communication (GO:0010646)	8/49	0.00760628	0.110291	3.11515	15.1981	MTCH1;PTPN1;NCLN;ITGAV;YWHAG;TBX18;CDC42SE2;HCN1	1
Modulation By Host Of Viral Process (GO:0044788)	5/22	0.00815236	0.116829	4.68967	22.5547	ROCK2;PI4KA;RAB29;RAB5A;IGF2R	1
Response To Gamma Radiation (GO:0010332)	5/22	0.00815236	0.116829	4.68967	22.5547	PRKAA1;KDM1A;FANCD2;TMEM109;ATR	1
Ribosomal Large Subunit Assembly (GO:0000027)	5/22	0.00815236	0.116829	4.68967	22.5547	PPAN;RPL23A;BRIX1;NOP53;MDN1	1
Positive Regulation Of Kinase Activity (GO:0033674)	13/104	0.00837247	0.119519	2.28437	10.9257	DDR1;VAC14;FLT1;INSR;PRKAG1;MERTK;IGF1R;ROR1;ROR2;MET;EPHB4;FGFR2;EPHA2	1
Nucleocytoplasmic Transport (GO:0006913)	8/50	0.00859687	0.122248	3.04082	14.4632	NDC1;NUP93;POM121;NPM1;XPO1;NUP210;NUP155;NUP160	1
Phospholipid Translocation (GO:0045332)	6/31	0.0087325	0.123225	3.82839	18.1492	ABCB1;TMEM30A;ATP8A1;ATP11C;ANO6;ATP9B	1
Regulation Of Cell Morphogenesis (GO:0022604)	6/31	0.0087325	0.123225	3.82839	18.1492	STRIP1;FMNL2;CAPZB;ZMYM3;ZMYM4;CD44	1
Lysosomal Transport (GO:0007041)	13/105	0.00905309	0.126778	2.25942	10.6298	VPS18;GRN;LRP1;NCOA4;IGF2R;AP3M1;VAMP7;HOOK2;VPS51;HGS;VPS41;VPS35;VPS16	1
Negative Regulation Of MAPK Cascade (GO:0043409)	13/105	0.00905309	0.126778	2.25942	10.6298	PTPN1;CAV1;PIK3R2;PTPRJ;SYNJ2BP;IGF1R;DLG1;PPP2R1A;DAG1;NF1;INPP5K;TIMP3;APOE	1
Amyloid-Beta Formation (GO:0034205)	3/8	0.00925451	0.12718	9.55682	44.7512	NCSTN;PSEN2;PSEN1	1
Bundle Of His Cell To Purkinje Myocyte Communication (GO:0086069)	3/8	0.00925451	0.12718	9.55682	44.7512	PKP2;DSG2;DSC2	1
Regulation Of Lysosomal Protein Catabolic Process (GO:1905165)	3/8	0.00925451	0.12718	9.55682	44.7512	LAPTM4B;LRP1;LDLR	1
Regulation Of Sterol Biosynthetic Process (GO:0106118)	3/8	0.00925451	0.12718	9.55682	44.7512	ERLIN1;ERLIN2;MBTPS2	1
Retrograde Transport, Vesicle Recycling Within Golgi (GO:0000301)	3/8	0.00925451	0.12718	9.55682	44.7512	GOLGA5;COG4;COG3	1
Positive Regulation Of Cell Junction Assembly (GO:1901890)	9/61	0.00932623	0.12769	2.76393	12.9212	CLSTN3;CAV1;CLSTN1;FLOT1;PTPRJ;IL1RAP;RAC1;EPHB3;EPHA2	1
Peptidyl-Serine Modification (GO:0018209)	18/166	0.00959008	0.130001	1.9472	9.04868	CSNK2A1;GALNT3;ROCK2;CSNK1A1;GALNT1;PLK1;EIF2AK3;CDC7;TTK;MAPK14;TGFBR2;PBK;MAPK1;ATM;MARK3;MARK2;MARK1;ATR	1
Regulation Of Heart Rate By Cardiac Conduction (GO:0086091)	7/41	0.00959316	0.130001	3.28537	15.2662	YWHAE;CAV1;PKP2;DSG2;DSC2;TRPM4;HCN1	1
Positive Regulation Of Protein Localization To Plasma Membrane (GO:1903078)	8/51	0.00968083	0.130001	2.96994	13.7734	LGALS3;DLG1;LRP1;KIF5B;RHOG;ATP2B4;ATP2C1;EPHA2	1
Regulation Of Substrate Adhesion-Dependent Cell Spreading (GO:1900024)	8/51	0.00968083	0.130001	2.96994	13.7734	KANK1;MDK;PKP2;RAC3;FLNA;RAC1;MELTF;CRKL	1
Negative Regulation Of Gene Expression (GO:0010629)	31/336	0.00972253	0.130001	1.63178	7.56056	APP;DDX6;PRKAA1;RNH1;LRP1;HDAC1;ROCK2;PSEN1;CRKL;RBM4;FXR2;FLOT2;APOE;MARK1;NDFIP2;CSNK2A1;SETDB1;ZNF281;STAT3;EIF2AK3;SORD;ATP2B4;ATP2B1;PARP14;SIRT1;ERN1;OCLN;SMO;TMBIM6;GAPDH;BMPR1A	1
Astrocyte Development (GO:0014002)	4/15	0.00985793	0.130001	5.79507	26.7702	APP;IFNGR1;NF1;PSEN1	1
Positive Regulation Of Potassium Ion Transport (GO:0043268)	4/15	0.00985793	0.130001	5.79507	26.7702	DLG1;KIF5B;FHL1;FLNA	1
Renal Filtration (GO:0097205)	4/15	0.00985793	0.130001	5.79507	26.7702	TBC1D8B;MYO1E;KIRREL1;MCAM	1
Hepaticobiliary System Development (GO:0061008)	5/23	0.00991864	0.130001	4.42889	20.432	NIPBL;PRKCSH;NF1;LSR;MET	1
Positive Regulation Of Neutrophil Migration (GO:1902624)	5/23	0.00991864	0.130001	4.42889	20.432	MDK;MOSPD2;RAC2;RAC1;MCU	1
Regulation Of Centrosome Cycle (GO:0046605)	5/23	0.00991864	0.130001	4.42889	20.432	NPM1;PDCD6IP;VPS4B;XRCC3;SIRT1	1
Regulation Of Lipid Catabolic Process (GO:0050994)	5/23	0.00991864	0.130001	4.42889	20.432	BSCL2;PRKAA1;PDE3B;TYSND1;LONP2	1
Regulation Of Protein Binding (GO:0043393)	14/118	0.00996909	0.130199	2.15293	9.92125	APP;KDM1A;LRP1;USP9X;CAV1;AMFR;PLK1;PSEN1;STK3;PPP2CA;FLOT1;TMBIM6;MARK3;MARK2	1
mRNA Processing (GO:0006397)	57/214	9.91421e-38	2.39627e-34	12.7694	1088.01	TCERG1;DDX46;HNRNPU;RBM4;SART1;SART3;SNRNP70;MTREX;BCAS2;SRRM2;IK;NCBP1;SCAF11;RBM19;PRPF40A;SRRM1;ERN1;SFPQ;PRPF6;DDX39B;PRPF3;SRSF2;SRSF3;SRSF4;SNRPA1;SRSF6;SRSF7;SNRPA;SNRPB;SF3B4;ZCCHC8;SF3B5;SF3B2;DDX5;RNMT;DDX23;SRSF1;HTATSF1;PRPF8;U2AF2;TRA2B;SNRPB2;RBM10;HEXIM1;SF3A3;SF3A1;CPSF7;SF3A2;CPSF6;ALYREF;CDC5L;RPRD2;NUDT21;PHF5A;MFAP1;RBM42;PRPF31	24
mRNA Splicing, Via Spliceosome (GO:0000398)	55/211	6.90349e-36	8.34286e-33	12.3558	1000.34	DDX46;HNRNPU;PQBP1;RBM4;SART1;SART3;SNRNP70;MTREX;BCAS2;DDX17;SRRM2;PRMT5;RBM17;IK;NCBP1;SCAF11;RBM19;PRPF40A;SRRM1;SFPQ;PRPF6;DDX39B;PRPF3;SRSF2;SRSF3;SRSF4;SNRPA1;SRSF6;SRSF7;SNRPA;SNRPB;SF3B4;ZCCHC8;SF3B5;SF3B2;DDX5;DDX1;DDX23;SRSF1;HTATSF1;PRPF8;PUF60;U2AF2;TRA2B;SNRPB2;RBM10;SF3A3;SF3A1;SF3A2;CDC5L;PHF5A;MFAP1;RBM42;PRPF31;CDK13	24
RNA Splicing, Via Transesterification Reactions With Bulged Adenosine As Nucleophile (GO:0000377)	46/180	9.60077e-30	7.73502e-27	11.8501	791.77	ZCCHC8;SF3B4;SF3B5;DDX5;SF3B2;DDX46;DDX23;SRSF1;HNRNPU;HTATSF1;PRPF8;RBM4;SART1;SART3;SNRNP70;U2AF2;TRA2B;MTREX;SNRPB2;RBM10;BCAS2;SRRM2;SF3A3;IK;SF3A1;SF3A2;NCBP1;RBM19;CDC5L;PRPF40A;SRRM1;PRPF6;PHF5A;DDX39B;MFAP1;PRPF3;SRSF2;SRSF3;RBM42;SRSF4;SNRPA1;PRPF31;SRSF6;SRSF7;SNRPA;SNRPB	24
RNA Processing (GO:0006396)	42/183	3.08978e-25	1.867e-22	10.2056	575.967	ZCCHC8;SF3B4;TCERG1;SF3B2;CSTF3;DDX23;SRSF1;HNRNPU;PRPF8;EXOSC7;RBM4;EXOSC6;EXOSC10;U2AF2;KHSRP;BCAS2;DDX17;SF3A3;SF3A1;CPSF6;SF3A2;NCBP1;SCAF11;FUS;THOC1;DDX54;SRRM1;NUDT21;LIN28B;SFPQ;PRPF6;DDX39B;PRPF3;XRN2;SRSF2;HNRNPD;LUC7L3;SRSF4;SNRPA1;CDK12;SRSF7;SNRPB	24
protein-RNA Complex Assembly (GO:0022618)	37/150	1.50127e-23	7.25714e-21	11.1356	585.212	DDX1;NOP2;DDX23;SRSF1;CDC73;SART1;SART3;PUF60;HEXIM1;PRMT5;CPSF7;CPSF6;SF3A2;NCBP1;SCAF11;RPL23A;EIF2S2;NUDT21;PRPF6;EIF2S3;EIF5;DDX39B;EIF3L;EIF3J;EIF3G;LUC7L3;EIF3H;EIF3E;DHX29;EIF3F;SRSF6;EIF3C;EIF3D;NOP53;LUC7L2;SNRPB;EIF3B	24
Regulation Of Translation (GO:0006417)	39/202	1.2571e-20	5.06403e-18	8.14471	373.214	CYFIP1;DDX6;DDX3X;DDX1;GIGYF2;FXR1;RBM4;ATXN2;FXR2;TCOF1;DHX36;EIF4H;EIF4E;GCN1;EIF4B;EIF5B;NCBP1;PYM1;ELP4;EIF2S1;MTOR;ILF3;EIF5;EPRS1;CNOT1;CSDE1;NCL;CAPRIN1;SERBP1;HNRNPD;EIF3H;EIF3E;EIF3C;LSM14A;OGT;EIF3D;EIF4G2;EIF4G1;EIF3B	24
Spliceosomal Complex Assembly (GO:0000245)	23/62	1.43918e-19	4.96927e-17	19.6483	852.443	SF3B4;SF3A3;SF3B5;SF3B2;SF3A1;SF3A2;DDX46;NCBP1;SCAF11;DDX1;DDX23;SRSF1;HTATSF1;PRPF6;PHF5A;DDX39B;PUF60;LUC7L3;SNRPA1;SNRPB2;SRSF6;LUC7L2;SNRPB	24
Cytoplasmic Translational Initiation (GO:0002183)	16/30	3.8666e-17	1.1682e-14	37.6715	1423.67	NCBP1;EIF2S2;RBM4;EIF2S3;EIF5;EIF3L;EIF3J;EIF3G;EIF3H;EIF3E;DHX29;EIF3F;EIF3C;EIF3D;EIF3B;EIF4G1	24
RNA Splicing (GO:0008380)	25/98	1.05887e-16	2.84366e-14	11.4291	420.411	SF3B4;TCERG1;SF3B2;DDX23;PRPF8;KHSRP;TRA2B;SMNDC1;BCAS2;SF3A3;NCBP1;SCAF11;FUS;SRRM1;SFPQ;PRPF6;DDX39B;PRPF3;SRSF2;LUC7L3;SRSF4;SNRPA1;CDK12;SRSF7;SNRPB	24
Regulation Of mRNA Splicing, Via Spliceosome (GO:0048024)	24/94	4.27259e-16	1.03269e-13	11.4242	404.294	DDX17;SF3B4;PRMT5;KHDRBS1;RBM25;DDX5;RBM15;NCBP1;WTAP;HNRNPU;LARP7;SRRM1;FXR1;RBM4;FXR2;PUF60;U2AF2;NCL;TRA2B;SRSF3;SRSF4;NUP98;SRSF6;SRSF7	24
mRNA Metabolic Process (GO:0016071)	22/85	5.31648e-15	1.16817e-12	11.6	381.269	SF3B4;SF3A3;TCERG1;DDX5;SF3B2;SF3A1;CPSF6;SF3A2;NCBP1;SCAF11;CSTF3;SRSF1;PRPF8;SND1;ERN1;NUDT21;SFPQ;U2AF2;PRPF3;SRSF2;SRSF4;SRSF7	24
U2-type Prespliceosome Assembly (GO:1903241)	12/23	5.15523e-13	9.78501e-11	35.7217	1010.7	SF3A3;SF3B4;SF3B5;SF3A1;SF3B2;SF3A2;PHF5A;DDX46;SNRPA1;SNRPB2;HTATSF1;SNRPB	24
Formation Of Cytoplasmic Translation Initiation Complex (GO:0001732)	10/14	5.26293e-13	9.78501e-11	81.6162	2307.53	EIF5;EIF3L;EIF3J;EIF3G;EIF3H;EIF3E;EIF3F;EIF3C;EIF3D;EIF3B	24
RNA Splicing, Via Transesterification Reactions (GO:0000375)	12/24	1.00291e-12	1.73146e-10	32.7432	904.634	SF3A3;SF3B4;PRPF6;SCAF11;KHSRP;PRPF3;TRA2B;DDX23;SRSF4;PRPF8;SMNDC1;SRRM1	24
Regulation Of Translational Initiation (GO:0006446)	17/65	5.61971e-12	9.05522e-10	11.6736	302.402	EIF5B;KHDRBS1;DDX3X;NCBP1;DDX1;MTOR;RBM4;EIF5;CSDE1;TPR;EIF4H;EIF3H;EIF3E;EIF4B;EIF4G2;EIF3B;EIF4G1	24
Chromatin Organization (GO:0006325)	33/268	7.62937e-12	1.15251e-09	4.71225	120.629	SMARCD1;KDM5C;SMARCB1;HDAC1;HMGB2;HNRNPU;PSIP1;CHD4;IWS1;RNF2;SART3;ARID2;MTA2;MORC2;SMARCE1;BRD2;SMARCC1;PBRM1;SUPT16H;SMARCC2;DEK;ARID1A;SAFB;SMARCA2;GATAD2B;HCFC1;SMARCA4;GATAD2A;SFPQ;HDGF;DNAJC9;HDGFL2;FAM50A	24
tRNA Aminoacylation For Protein Translation (GO:0006418)	13/35	1.22643e-11	1.74369e-09	19.371	486.684	RARS1;KARS1;YARS1;DARS1;SARS1;NARS1;QARS1;EPRS1;LARS1;IARS1;CARS2;TARS1;VARS1	24
Regulation Of RNA Splicing (GO:0043484)	20/102	2.40607e-11	3.23082e-09	8.06632	197.225	SF3B5;AHNAK;TRRAP;FUS;SRSF1;LARP7;RRP1B;SRRM1;PQBP1;PTBP3;ERN1;POLR2A;SNRNP70;U2AF2;ZNF638;TRA2B;SRSF3;RBM12;MCM2;FAM50A	24
Alternative mRNA Splicing, Via Spliceosome (GO:0000380)	9/16	1.86497e-10	2.37244e-08	41.897	938.602	DDX17;RBM17;DDX5;SFPQ;NCBP1;PUF60;SRSF1;SRSF6;PQBP1	24
Chromatin Remodeling (GO:0006338)	28/228	3.19314e-10	3.85891e-08	4.66569	102.015	SMARCD1;KDM5C;SMARCB1;HDAC1;DDX23;PSIP1;CHD4;IWS1;RNF2;SART3;ARID2;MTA2;MORC2;SMARCE1;SMARCC1;PBRM1;SMARCC2;DEK;ARID1A;SMARCA2;GATAD2B;HCFC1;SMARCA4;GATAD2A;SFPQ;MCM3AP;HDGF;HDGFL2	24
RNA Transport (GO:0050658)	12/39	9.58133e-10	1.10277e-07	14.5413	301.965	NUP214;ATXN2;NUP155;DDX39B;PEG10;TPR;RFTN1;NUP153;NUP98;RAE1;CKAP5;TGFBR2	24
mRNA 3'-End Processing (GO:0031124)	12/40	1.33148e-09	1.46281e-07	14.0212	286.552	HEXIM1;NUDT21;SCAF8;CPSF7;CPSF6;NCBP1;CSTF3;CSTF2;CSTF2T;SYMPK;RPRD2;CDC73	24
Regulation Of Nucleotide-Excision Repair (GO:2000819)	10/26	2.01213e-09	2.11448e-07	20.3914	408.319	SMARCE1;SMARCD1;PBRM1;SMARCC1;SMARCB1;SMARCC2;ARID2;ARID1A;SMARCA2;SMARCA4	24
Negative Regulation Of Translation (GO:0017148)	18/107	3.23396e-09	3.25687e-07	6.66346	130.268	DDX6;DDX3X;ROCK2;GIGYF2;FXR1;RBM4;ILF3;FXR2;EPRS1;CNOT1;NCL;CAPRIN1;DHX36;TPR;SERBP1;EIF3E;LSM14A;EIF4G1	24
Regulation Of Alternative mRNA Splicing, Via Spliceosome (GO:0000381)	13/53	4.2421e-09	4.10126e-07	10.6442	205.2	DDX17;KHDRBS1;RBM25;DDX5;RBM15;WTAP;HNRNPU;FXR1;RBM4;FXR2;PUF60;TRA2B;SRSF6	24
RNA Export From Nucleus (GO:0006405)	14/65	6.66629e-09	6.19709e-07	9.00066	169.448	NUP214;NCBP1;NUP155;ALYREF;THOC1;NUP153;THOC2;MCM3AP;DDX39B;SARNP;TPR;SRSF3;NUP98;RAE1	24
Gene Expression (GO:0010467)	30/296	7.61299e-09	6.81504e-07	3.75874	70.2637	HNRNPU;MRPL12;EXOSC7;EXOSC6;RBM4;EXOSC10;RPL36AL;TPR;RAE1;ABCF1;DDX17;NUP214;NCBP1;ALYREF;RPL22;THOC1;MRPL28;DDX54;RPL23A;THOC2;DARS1;SARS1;MCM3AP;DDX39B;SARNP;XRN2;EEF1A2;HNRNPD;SRSF3;EIF4G1	24
Regulation Of Cell Cycle Process (GO:0010564)	19/130	1.32281e-08	1.14187e-06	5.6428	102.366	SMARCE1;PRMT5;SMARCD1;SMARCC1;PBRM1;SMARCB1;SMARCC2;TXLNG;PRPF40A;KIF11;MKI67;ARID1A;SMARCA2;SND1;SMARCA4;APC;RCC1;ARID2;MCM2	24
mRNA Cleavage Involved In mRNA Processing (GO:0098787)	7/12	1.53661e-08	1.28068e-06	45.473	818.11	ERN1;NUDT21;CPSF7;CPSF6;NCBP1;CSTF2;CSTF2T	24
Regulation Of Metaphase/Anaphase Transition Of Cell Cycle (GO:1902099)	10/32	2.07482e-08	1.67161e-06	14.8255	262.276	SMARCE1;SMARCD1;PBRM1;SMARCC1;SMARCB1;SMARCC2;ARID2;ARID1A;SMARCA2;SMARCA4	24
Nucleosome Disassembly (GO:0006337)	8/18	2.21289e-08	1.72534e-06	26.0215	458.664	SMARCE1;SMARCD1;SMARCC1;SUPT16H;SMARCB1;SMARCC2;ARID2;SMARCA4	24
DNA Duplex Unwinding (GO:0032508)	11/41	2.41353e-08	1.82297e-06	11.9745	210.027	SUPV3L1;RAD50;MRE11;DDX1;MCM3;MCM4;MCM5;ASCC3;NBN;MCM6;MCM2	24
Positive Regulation Of Double-Strand Break Repair (GO:2000781)	15/84	2.87919e-08	2.05932e-06	7.13331	123.857	SMARCE1;SMARCD1;PBRM1;SMARCC1;SMARCB1;SMARCC2;TRRAP;FUS;ARID1A;SMARCA2;SMARCA4;SMCHD1;DMAP1;ARID2;HDGFL2	24
Regulation Of G0 To G1 Transition (GO:0070316)	10/33	2.89686e-08	2.05932e-06	14.1802	246.127	SMARCE1;SMARCD1;PBRM1;SMARCC1;SMARCB1;SMARCC2;ARID2;ARID1A;SMARCA2;SMARCA4	24
RNA Metabolic Process (GO:0016070)	17/111	3.77764e-08	2.60873e-06	5.94683	101.641	DDX17;DDX3X;NCBP1;THOC1;HNRNPU;DDX54;SUPV3L1;EXOSC7;RBM4;EXOSC6;ATXN2;EXOSC10;DDX39B;XRN2;DHX36;HNRNPD;MTREX	24
Nucleosome Organization (GO:0034728)	14/75	4.64099e-08	3.11591e-06	7.52126	127.002	SMARCE1;BRD2;SMARCD1;SMARCC1;SUPT16H;SMARCB1;SMARCC2;HMGB2;ARID1A;SMARCA4;MCM3AP;SART3;DNAJC9;ARID2	24
protein-DNA Complex Disassembly (GO:0032986)	8/20	6.03843e-08	3.94457e-06	21.6823	360.415	SMARCE1;SMARCD1;SMARCC1;SUPT16H;SMARCB1;SMARCC2;ARID2;SMARCA4	24
Regulation Of Stem Cell Population Maintenance (GO:2000036)	12/56	8.55912e-08	5.30001e-06	8.91523	145.084	SMARCE1;SMARCD1;SMARCC1;SMARCB1;SIN3A;HDAC1;CNOT1;CNOT2;ARID1A;SMARCA2;OGT;SMARCA4	24
Positive Regulation Of DNA-templated Transcription, Elongation (GO:0032786)	12/56	8.55912e-08	5.30001e-06	8.91523	145.084	TCERG1;SUPT16H;SCAF8;CCNT1;NCBP1;DDX39B;THOC1;CDK12;SUPT5H;CDK13;CDC73;BRD4	24
rRNA Metabolic Process (GO:0016072)	15/91	8.77123e-08	5.30001e-06	6.47395	105.197	TRIR;GTF3C1;WDR36;DDX54;BYSL;EXOSC7;EXOSC6;EXOSC10;PES1;XRN2;MTREX;RRP12;POLR1G;LYAR;NOP53	24
Regulation Of T Cell Differentiation (GO:0045580)	11/47	1.12867e-07	6.49209e-06	9.97564	159.581	SMARCE1;SMARCD1;PBRM1;SMARCC1;SMARCB1;SMARCC2;CLPTM1;ARID2;ARID1A;SMARCA2;SMARCA4	24
mRNA Splice Site Recognition (GO:0006376)	9/29	1.14851e-07	6.49209e-06	14.6541	234.167	SF3A3;SF3A1;SF3A2;PUF60;SRSF1;PSIP1;LUC7L3;SRSF6;LUC7L2	24
Regulation Of G1/S Transition Of Mitotic Cell Cycle (GO:2000045)	16/106	1.16875e-07	6.49209e-06	5.83704	93.1717	KANK2;SMARCE1;SMARCD1;SMARCC1;PBRM1;SMARCB1;SMARCC2;DDX3X;RDX;ARID1A;SMARCA2;CDC73;SMARCA4;APC;ARID2;EIF4G1	24
Negative Regulation Of Amide Metabolic Process (GO:0034249)	15/93	1.18184e-07	6.49209e-06	6.3073	100.608	DDX6;DDX3X;GIGYF2;FXR1;RBM4;ILF3;FXR2;EPRS1;CNOT1;NCL;APEX1;CAPRIN1;DHX36;SERBP1;LSM14A	24
RNA 3'-End Processing (GO:0031123)	10/38	1.29109e-07	6.65292e-06	11.645	184.72	HEXIM1;TOE1;SUPV3L1;NUDT21;CPSF7;LIN28B;CPSF6;NCBP1;CSTF3;RPRD2	24
Positive Regulation Of Myoblast Differentiation (GO:0045663)	10/38	1.29109e-07	6.65292e-06	11.645	184.72	SMARCE1;SMARCD1;PBRM1;SMARCC1;SMARCB1;SMARCC2;ARID2;ARID1A;SMARCA2;SMARCA4	24
mRNA Transport (GO:0051028)	12/58	1.2937e-07	6.65292e-06	8.52673	135.239	NUP214;MCM3AP;NCBP1;DDX39B;PEG10;SARNP;ALYREF;TPR;THOC1;SRSF3;THOC2;RAE1	24
DNA Geometric Change (GO:0032392)	9/30	1.59701e-07	8.04159e-06	13.9556	218.404	SUPV3L1;RAD50;MRE11;DDX1;DHX36;HMGB2;HMGB1;ASCC3;NBN	24
Positive Regulation Of Lymphocyte Differentiation (GO:0045621)	10/39	1.68966e-07	8.3345e-06	11.2429	175.317	SMARCE1;SMARCD1;PBRM1;SMARCC1;SMARCB1;SMARCC2;ARID2;ARID1A;SMARCA2;SMARCA4	24
Regulation Of Mitotic Metaphase/Anaphase Transition (GO:0030071)	11/49	1.78739e-07	8.64026e-06	9.44963	146.822	SMARCE1;SMARCD1;PBRM1;SMARCC1;SMARCB1;SMARCC2;CUL3;ARID2;ARID1A;SMARCA2;SMARCA4	24
Positive Regulation Of Stem Cell Population Maintenance (GO:1902459)	10/40	2.19238e-07	1.03902e-05	10.8676	166.634	SMARCE1;SMARCD1;SMARCC1;SMARCB1;HDAC1;SIN3A;ARID1A;SMARCA2;OGT;SMARCA4	24
Mitotic Spindle Organization (GO:0007052)	14/85	2.38274e-07	1.10752e-05	6.45858	98.4924	NUDC;DCTN2;KIF11;WDR62;RMDN1;CKAP5;GOLGA2;KIFC1;RCC1;FLNA;MAP4;PCNT;LSM14A;CLASP1	24
mRNA Export From Nucleus (GO:0006406)	12/62	2.80685e-07	1.28003e-05	7.84297	118.319	NUP214;MCM3AP;NCBP1;DDX39B;SARNP;ALYREF;TPR;THOC1;SRSF3;THOC2;RAE1;IWS1	24
pre-mRNA Cleavage Required For Polyadenylation (GO:0098789)	6/11	3.00474e-07	1.32045e-05	38.9117	584.372	NUDT21;CPSF7;CPSF6;NCBP1;CSTF2;CSTF2T	24
Regulation Of RNA Export From Nucleus (GO:0046831)	6/11	3.00474e-07	1.32045e-05	38.9117	584.372	KHDRBS1;CPSF6;NSUN2;TPR;NUP153;IWS1	24
Stress Granule Assembly (GO:0034063)	8/24	3.16791e-07	1.36729e-05	16.2584	243.307	DDX6;DDX3X;CSDE1;G3BP1;PRRC2C;UBAP2L;EIF2S1;LSM14A	24
Retrograde Protein Transport, ER To Cytosol (GO:0030970)	7/17	3.30674e-07	1.39303e-05	22.7307	339.19	ERLEC1;NPLOC4;OS9;HM13;SEL1L;SYVN1;UFD1	24
Negative Regulation Of DNA-templated Transcription (GO:0045892)	61/1025	3.34281e-07	1.39303e-05	2.14796	32.0288	TCERG1;KDM5C;HMGB2;HNRNPU;CHD4;HMGB1;PHF6;CDC73;QARS1;NKRF;SIN3A;BASP1;LRRFIP1;MEN1;SMARCC2;RBM15;NCOA5;HCFC1;ILF3;SARS1;SFPQ;NCOR1;WDR82;PSPC1;KANK2;KHDRBS1;URI1;DDX5;HDAC1;CTR9;RNF2;TPR;FLNA;DMAP1;PATZ1;MTA2;LYAR;HEXIM1;SMARCE1;ATF7IP;CNBP;NONO;STAT3;IRF2BP2;LARP7;WWP2;PA2G4;SUPT5H;SMARCA2;GATAD2B;GATAD2A;SMARCA4;CNOT1;COPS2;CNOT2;PDCD4;HDGF;OGT;NOP53;MPHOSPH8;TRIM33	24
Regulation Of Cell Differentiation (GO:0045595)	21/193	4.20463e-07	1.72247e-05	4.02593	59.1083	DDX17;SMARCE1;SMARCD1;SMARCC1;PBRM1;DDX5;SMARCB1;SMARCC2;HDAC1;NSUN2;CHD4;PA2G4;ARID1A;SMARCA2;GATAD2B;SMARCA4;GATAD2A;APC;ARID2;MTA2;CLASP1	24
Negative Regulation Of DNA-templated Transcription, Elongation (GO:0032785)	7/18	5.27024e-07	2.12303e-05	20.6632	298.707	HEXIM1;TCERG1;WDR82;HNRNPU;LARP7;SUPT5H;NELFE	24
Regulation Of RNA Metabolic Process (GO:0051252)	14/91	5.67184e-07	2.24661e-05	5.95347	85.6262	SF3B5;AHNAK;TRRAP;FUS;SRSF1;RRP1B;PQBP1;PTBP3;SNRNP70;ZNF638;TRA2B;RBM12;MCM2;FAM50A	24
DNA Strand Elongation (GO:0022616)	6/12	5.85587e-07	2.24661e-05	32.4247	465.316	RAD50;MRE11;RFC4;MCM3;MCM4;NBN	24
Regulation Of DNA-templated DNA Replication Initiation (GO:0030174)	6/12	5.85587e-07	2.24661e-05	32.4247	465.316	MCM3;MCM4;MCM5;MCM6;NBN;MCM2	24
Non-Membrane-Bounded Organelle Assembly (GO:0140694)	17/135	6.83998e-07	2.58316e-05	4.73141	67.1639	DDX6;DDX3X;PRRC2C;EIF2S1;EDC3;GOLGA2;FXR1;ATXN2;NCOR1;CAPRIN1;CSDE1;G3BP1;RCC1;UBAP2L;DHX29;MAPRE1;LSM14A	24
Negative Regulation Of Cellular Biosynthetic Process (GO:0031327)	17/137	8.4396e-07	3.13823e-05	4.65207	65.06	DDX6;USP7;DDX3X;ROCK2;GIGYF2;FXR1;RBM4;ILF3;FXR2;EPRS1;CNOT1;KHSRP;NCL;CAPRIN1;DHX36;SERBP1;LSM14A	24
Positive Regulation Of Translation (GO:0045727)	15/108	8.72841e-07	3.19645e-05	5.28589	73.7461	KHDRBS1;DDX3X;CNBP;PYM1;HNRNPU;MTOR;FXR1;FXR2;CSDE1;DHX36;HNRNPD;EIF3E;EIF3C;OGT;EIF3D	24
Positive Regulation Of RNA Splicing (GO:0033120)	9/36	8.9375e-07	3.22417e-05	10.851	151.131	SF3B4;ERN1;PRMT5;POLR2A;NCBP1;U2AF2;TRA2B;NCL;NUP98	24
RNA Catabolic Process (GO:0006401)	11/57	9.09278e-07	3.23195e-05	7.80299	108.544	ERN1;SUPV3L1;EXOSC7;EXOSC6;FEN1;EXOSC10;NCBP1;XRN2;HNRNPD;MTREX;SND1	24
Ribosome Biogenesis (GO:0042254)	18/155	1.0832e-06	3.79434e-05	4.31805	59.311	WDR36;KRR1;WDR3;DDX54;EIF2S1;GTPBP4;BYSL;EXOSC7;EXOSC10;BMS1;PES1;XRN2;MTREX;DHX29;RRP12;LYAR;NOP53;CUL4B	24
Transcription Elongation By RNA Polymerase II (GO:0006368)	8/28	1.20313e-06	4.15422e-05	13.004	177.253	PBRM1;SUPT16H;SART3;CTR9;ELP4;SUPT5H;CDC73;IWS1	24
Microtubule Cytoskeleton Organization Involved In Mitosis (GO:1902850)	11/59	1.30581e-06	4.44529e-05	7.47709	101.305	NUDC;DCTN2;NUSAP1;RCC1;KIF11;WDR62;MAP4;RMDN1;PCNT;CKAP5;CLASP1	24
Negative Regulation Of Macromolecule Biosynthetic Process (GO:0010558)	14/98	1.4269e-06	4.7651e-05	5.45537	73.4293	DDX6;DDX3X;GIGYF2;FXR1;RBM4;ILF3;FXR2;EPRS1;CNOT1;NCL;CAPRIN1;DHX36;SERBP1;LSM14A	24
Positive Regulation Of DNA-templated Transcription (GO:0045893)	68/1243	1.43919e-06	4.7651e-05	1.96734	26.4635	TCERG1;SMARCB1;DDX3X;CCNT1;TRRAP;HMGB2;HNRNPU;CHD4;HMGB1;CDC73;PHF8;NKRF;SIN3A;WDR5;MEN1;DDX17;SUPT16H;SMARCC1;SMARCC2;THOC1;EDF1;ARID1A;RNF40;HCFC1;SENP1;ILF3;SFPQ;PRPF6;DDX39B;ITGA6;SF3B5;KARS1;HDAC1;KMT2B;CTR9;MRPL12;SCAF8;DHX36;TP53BP1;DMAP1;MTA2;LYAR;BRD4;RNF20;ATF7IP;TAF15;CNBP;ALYREF;STAT3;CDC5L;RRP1B;DEK;SUPT5H;SMARCA2;GATAD2B;MTOR;GATAD2A;SMARCA4;MLLT10;PHF5A;APEX1;HNRNPD;TAF6;CDK12;NAA1…	24
Nuclear-Transcribed mRNA Catabolic Process (GO:0000956)	13/85	1.5371e-06	5.02049e-05	5.90365	79.024	DDX5;NBAS;NCBP1;PYM1;EXOSC7;EXOSC6;EXOSC10;CNOT1;CSDE1;CNOT2;XRN2;TNKS1BP1;EIF3E	24
Regulation Of DNA Repair (GO:0006282)	16/129	1.77852e-06	5.73156e-05	4.64343	61.4778	SMARCE1;SF3B5;SMARCD1;SMARCC1;PBRM1;SMARCB1;SMARCC2;TRRAP;DEK;ARID1A;SMARCA2;SMARCA4;SMCHD1;TAF6;DMAP1;ARID2	24
Regulation Of Cell Cycle G1/S Phase Transition (GO:1902806)	12/74	2.04989e-06	6.51918e-05	6.32105	82.7914	SMARCE1;SMARCD1;PBRM1;SMARCC1;SMARCB1;SMARCC2;APC;ARID2;ARID1A;SMARCA2;CDC73;SMARCA4	24
Negative Regulation Of Protein Metabolic Process (GO:0051248)	17/147	2.27523e-06	7.12548e-05	4.29199	55.7677	DDX6;DDX3X;CYP51A1;GIGYF2;BAG6;FXR1;RBM4;ILF3;FXR2;EPRS1;CNOT1;NCL;CAPRIN1;DHX36;SERBP1;FLNA;LSM14A	24
Regulation Of Double-Strand Break Repair (GO:2000779)	13/88	2.29949e-06	7.12548e-05	5.66662	73.5687	SMARCE1;SMARCD1;PBRM1;SMARCC1;SMARCB1;SMARCC2;TRRAP;DEK;ARID1A;SMARCA2;SMARCA4;DMAP1;ARID2	24
DNA Metabolic Process (GO:0006259)	25/288	2.45157e-06	7.50056e-05	3.14115	40.5798	FEN1;SMARCB1;MRE11;TRRAP;HMGB2;MCM10;HMGB1;ORC3;LONP1;NBN;KPNA2;MEN1;DUT;RFC4;CNBP;SUPV3L1;RAD50;TDP1;APEX1;MCM3;MCM4;MCM5;MCM6;NOP53;MCM2	24
tRNA Aminoacylation (GO:0043039)	7/22	2.5419e-06	7.67971e-05	15.1499	195.17	RARS1;EPRS1;NARS1;QARS1;LARS1;IARS1;VARS1	24
G1/S Transition Of Mitotic Cell Cycle (GO:0000082)	11/63	2.57555e-06	7.68532e-05	6.90051	88.8057	CDK17;KHDRBS1;CUL5;CUL3;CUL2;RCC1;EIF4E;PHF8;BRD4;CDK16;CUL4B	24
Translation (GO:0006412)	22/234	2.68729e-06	7.92096e-05	3.42061	43.876	MRPS26;RARS1;RPL22;MRPL28;RPL23A;MRPL12;DARS1;MRPL53;SARS1;EPRS1;QARS1;NARS1;RPL36AL;EEF1D;LARS1;EEF1A2;DRG1;IARS1;ZC3H15;VARS1;EIF4G1;ABCF1	24
Negative Regulation Of Intracellular Steroid Hormone Receptor Signaling Pathway (GO:0033144)	8/31	2.81882e-06	8.20854e-05	11.3061	144.483	KANK2;NCOR1;HDAC1;CNOT1;CNOT2;VPS11;STRN3;SMARCA4	24
Endoplasmic Reticulum To Cytosol Transport (GO:1903513)	6/15	2.93507e-06	8.44532e-05	21.6132	275.325	ERLEC1;NPLOC4;OS9;SEL1L;SYVN1;UFD1	24
Positive Regulation Of T Cell Differentiation (GO:0045582)	11/64	3.02628e-06	8.60531e-05	6.76996	86.0338	SMARCE1;SART1;SMARCD1;PBRM1;SMARCC1;SMARCB1;SMARCC2;ARID2;ARID1A;SMARCA2;SMARCA4	24
Negative Regulation Of Nucleic Acid-Templated Transcription (GO:1903507)	33/456	3.69764e-06	0.000103921	2.59223	32.4231	KHDRBS1;KDM5C;HDAC1;HMGB2;CHD4;RNF2;QARS1;NKRF;SIN3A;BASP1;DMAP1;PATZ1;MTA2;MEN1;HEXIM1;SMARCE1;ATF7IP;SMARCC2;RBM15;NONO;WWP2;PA2G4;SMARCA2;GATAD2B;GATAD2A;SMARCA4;ILF3;SFPQ;NCOR1;PSPC1;PDCD4;MPHOSPH8;TRIM33	24
Protein Localization To Nucleus (GO:0034504)	15/122	4.15959e-06	0.000115051	4.59094	56.8822	NUP214;NUP155;PPP1R10;STAT3;HNRNPU;NUP153;TOR1AIP1;LMNB2;LMNB1;NUP50;TPR;LMNA;NUP98;KPNA2;NOP53	24
Regulation Of Myoblast Differentiation (GO:0045661)	10/54	4.23074e-06	0.000115051	7.40435	91.615	SMARCE1;SMARCD1;PBRM1;SMARCC1;SMARCB1;SMARCC2;ARID2;ARID1A;SMARCA2;SMARCA4	24
Negative Regulation Of Gene Expression (GO:0010629)	27/336	4.23648e-06	0.000115051	2.89046	35.7601	DDX6;DNMT1;DDX3X;HDAC1;ROCK2;CHD4;GIGYF2;FXR1;RBM4;FXR2;DHX36;MORC2;NDFIP1;STAT3;SORD;WWP2;SND1;PTBP3;ERN1;ILF3;EPRS1;CNOT1;NCL;CAPRIN1;SERBP1;MPHOSPH8;LSM14A	24
ncRNA Catabolic Process (GO:0034661)	8/33	4.70358e-06	0.000126317	10.4005	127.585	TRIR;ZCCHC8;EXOSC6;LIN28B;EXOSC10;WDR82;MTREX;SND1	24
Protein Exit From Endoplasmic Reticulum (GO:0032527)	7/24	4.89417e-06	0.000129991	13.3661	163.434	ERLEC1;LMAN1;NPLOC4;OS9;SEL1L;SYVN1;UFD1	24
Negative Regulation Of Intracellular Estrogen Receptor Signaling Pathway (GO:0033147)	5/10	5.49025e-06	0.000144238	32.3723	392.111	KANK2;CNOT1;CNOT2;VPS11;STRN3	24
Regulation Of DNA-templated DNA Replication (GO:0090329)	6/17	6.89213e-06	0.000179121	17.6817	210.149	MCM3;MCM4;MCM5;MCM6;NBN;MCM2	24
Positive Regulation Of Amide Metabolic Process (GO:0034250)	12/85	9.08723e-06	0.000233658	5.36551	62.2863	FXR1;DDX3X;FXR2;IFNGR1;ROCK2;PYM1;HNRNPD;EIF3E;EIF3C;EIF3D;OGT;MTOR	24
ncRNA Processing (GO:0034470)	13/100	9.78287e-06	0.000244568	4.88198	56.3131	ZCCHC8;WDR36;KARS1;DDX54;BYSL;EXOSC7;EXOSC10;PES1;XRN2;MTREX;RRP12;LYAR;NOP53	24
RNA Splicing, Via Endonucleolytic Cleavage And Ligation (GO:0000394)	5/11	9.81512e-06	0.000244568	26.9755	311.07	ERN1;HEXIM1;DDX1;RTCB;FAM98B	24
Double-Strand Break Repair Via Break-Induced Replication (GO:0000727)	5/11	9.81512e-06	0.000244568	26.9755	311.07	MCM3;MCM4;MCM5;MCM6;MCM2	24
rRNA Processing (GO:0006364)	13/101	1.09231e-05	0.000269399	4.82626	55.1382	WDR36;WDR3;NOP2;DDX54;EXOSC7;SART1;EXOSC10;PES1;XRN2;MTREX;RRP12;LYAR;NOP53	24
Spliceosomal snRNP Assembly (GO:0000387)	8/37	1.1758e-05	0.000287061	8.96413	101.752	SART1;PRMT5;SART3;PRPF6;PRPF3;PRPF31;PRPF8;SNRPB	24
Regulation Of mRNA Stability (GO:0043488)	11/74	1.29481e-05	0.000312955	5.69242	64.0657	FXR1;FXR2;TAF15;ROCK2;FUS;KHSRP;APEX1;DHX36;SERBP1;HNRNPU;GIGYF2	24
RNA Destabilization (GO:0050779)	6/19	1.43495e-05	0.000343394	14.9599	166.829	RBM27;FXR1;LIN28B;FXR2;ROCK2;GIGYF2	24
Regulation Of Telomere Maintenance (GO:0032204)	8/38	1.45024e-05	0.000343651	8.66488	96.5371	USP7;RAD50;MRE11;PPP1R10;DHX36;YLPM1;HNRNPD;NBN	24
Positive Regulation Of DNA Repair (GO:0045739)	12/89	1.46928e-05	0.000344781	5.08573	56.5948	SMARCE1;SMARCD1;SMCHD1;PBRM1;SMARCC1;SMARCB1;SMARCC2;HMGB1;ARID2;ARID1A;SMARCA2;SMARCA4	24
Positive Regulation Of mRNA Processing (GO:0050685)	7/28	1.50729e-05	0.0003503	10.818	120.108	SF3B4;PRMT5;NCBP1;TRA2B;NCL;DHX36;NUP98	24
Regulation Of Transcription Elongation By RNA Polymerase II (GO:0034243)	11/77	1.90732e-05	0.000439046	5.43283	59.0398	HEXIM1;TCERG1;CCNT1;NCBP1;HNRNPU;LARP7;CDK12;SUPT5H;CDK13;CDC73;NELFE	24
Nucleic Acid Metabolic Process (GO:0090304)	7/30	2.45908e-05	0.000560717	9.87627	104.818	FEN1;ATXN2;RAD50;DDX1;XRN2;DDX54;KPNA2	24
Regulation Of Transcription Of Nucleolar Large rRNA By RNA Polymerase I (GO:1901836)	5/13	2.60003e-05	0.000576539	20.2295	213.571	SMARCB1;NCL;NOP53;MTOR;SMARCA4	24
Spliceosomal tri-snRNP Complex Assembly (GO:0000244)	5/13	2.60003e-05	0.000576539	20.2295	213.571	PRPF6;SART3;PRPF3;PRPF31;PRPF8	24
Regulation Of Cell Fate Commitment (GO:0010453)	5/13	2.60003e-05	0.000576539	20.2295	213.571	HDAC1;CHD4;MTA2;GATAD2B;GATAD2A	24
Positive Regulation Of Arp2/3 Complex-Mediated Actin Nucleation (GO:2000601)	4/7	2.68074e-05	0.000589032	43.0956	453.66	CYFIP1;NCKAP1;WASF2;WASF3	24
Regulation Of DNA-templated Transcription (GO:0006355)	89/1922	2.91031e-05	0.000633714	1.65584	17.2947	KDM5C;SMARCB1;CCNT1;TRRAP;HMGB2;CHD4;HMGB1;PQBP1;PHF8;QARS1;NKRF;SIN3A;BASP1;WDR5;LRRFIP1;ARID2;MEN1;DDX17;BRD3;BRD2;PRMT5;SMARCC1;PBRM1;SMARCC2;RBM15;THOC1;EDF1;SAFB;ARID1A;HCFC1;ILF3;SFPQ;NCOR1;PSPC1;SUB1;ADNP;MCM2;SF3B5;KHDRBS1;SMARCD1;URI1;DDX5;KARS1;HDAC1;SRRT;KMT2B;MRPL12;HTATSF1;CDKN2AIP;RNF2;POLR2A;DHX36;SAFB2;TP53BP1;DMAP1;PATZ1;MTA2;BRD4;CDK17;HEXIM1;RNF20;SMARCE1;ATF7IP;TAF15;FUS;CNBP;…	24
Negative Regulation Of Transcription By RNA Polymerase II (GO:0000122)	44/763	3.32822e-05	0.000718242	2.041	21.0437	KANK2;TCERG1;URI1;DDX5;HDAC1;CTR9;HMGB2;HNRNPU;CHD4;HMGB1;PHF6;CDC73;RNF2;SIN3A;TPR;DMAP1;LRRFIP1;PATZ1;MTA2;LYAR;MEN1;HEXIM1;NCOA5;CNBP;STAT3;IRF2BP2;LARP7;WWP2;SUPT5H;SMARCA2;GATAD2B;HCFC1;GATAD2A;SMARCA4;SARS1;SFPQ;NCOR1;CNOT1;COPS2;CNOT2;HDGF;OGT;NOP53;TRIM33	24
Histone Lysine Methylation (GO:0034968)	7/32	3.85799e-05	0.000825201	9.08523	92.3311	MLLT10;WDR82;BOD1L1;KMT2B;WDR5;MEN1;HCFC1	24
Negative Regulation Of Transcription Elongation By RNA Polymerase II (GO:0034244)	5/14	3.9441e-05	0.000828948	17.9809	182.339	HEXIM1;TCERG1;HNRNPU;LARP7;NELFE	24
Regulation Of Cell Fate Specification (GO:0042659)	5/14	3.9441e-05	0.000828948	17.9809	182.339	HDAC1;CHD4;MTA2;GATAD2B;GATAD2A	24
Response To Endoplasmic Reticulum Stress (GO:0034976)	13/114	4.05635e-05	0.00084519	4.20222	42.4956	PDIA3;SEL1L;TMTC3;SYVN1;PDIA6;EIF2S1;ERN1;BAG6;UFL1;ERLEC1;OS9;DNAJB9;HYOU1	24
Nucleobase-Containing Compound Catabolic Process (GO:0034655)	8/44	4.48133e-05	0.000917912	7.21849	72.2788	EXOSC7;SUPV3L1;EXOSC6;EXOSC10;NCBP1;XRN2;HNRNPD;MTREX	24
Regulation Of DNA-templated Transcription Elongation (GO:0032784)	8/44	4.48133e-05	0.000917912	7.21849	72.2788	SCAF8;SUPT16H;CCNT1;DDX39B;WDR82;THOC1;HTATSF1;SUPT5H	24
Positive Regulation Of Chromosome Organization (GO:2001252)	7/33	4.77005e-05	0.000968842	8.73534	86.9216	FEN1;RAD50;MRE11;PPP1R10;DHX36;NBN;SMC4	24
Positive Regulation Of mRNA Splicing, Via Spliceosome (GO:0048026)	6/23	4.81599e-05	0.000969961	11.4375	113.7	SF3B4;PRMT5;NCBP1;NCL;TRA2B;NUP98	24
Post-Transcriptional Regulation Of Gene Expression (GO:0010608)	9/57	4.85582e-05	0.000969961	6.09706	60.5605	CYFIP1;NUDT21;ATXN2;TCOF1;ELP4;EIF4E;EIF2S1;GIGYF2;GCN1	24
Macromolecule Catabolic Process (GO:0009057)	11/85	4.89835e-05	0.000970435	4.84349	48.0669	SUPV3L1;EXOSC7;EXOSC6;EXOSC10;NCBP1;APEX1;XRN2;HNRNPD;PPT1;MTREX;MTOR	24
Formation Of Translation Preinitiation Complex (GO:0001731)	4/8	5.23319e-05	0.00102834	32.32	318.607	EIF2S3;EIF5;DHX29;EIF2S2	24
Regulation Of Stem Cell Differentiation (GO:2000736)	8/45	5.30753e-05	0.00103454	7.02304	69.1334	NUDT21;HDAC1;NSUN2;HNRNPU;CHD4;MTA2;GATAD2B;GATAD2A	24
Regulation Of Mitotic Cell Cycle Phase Transition (GO:1901990)	11/86	5.46607e-05	0.00105692	4.77866	46.8995	SMARCE1;SMARCD1;PBRM1;SMARCC1;SMARCB1;SMARCC2;CUL3;ARID2;ARID1A;SMARCA2;SMARCA4	24
miRNA Metabolic Process (GO:0010586)	5/15	5.76942e-05	0.00110672	16.182	157.942	DDX17;DDX5;LIN28B;KHSRP;SND1	24
Positive Regulation Of Transcription By RNA Polymerase I (GO:0045943)	7/34	5.85147e-05	0.00111362	8.41138	81.9792	SMARCB1;NCL;DEK;LYAR;MTOR;PHF8;SMARCA4	24
Regulation Of mRNA Catabolic Process (GO:0061013)	8/46	6.2567e-05	0.00118144	6.83787	66.1856	FXR1;FXR2;CNOT1;KHSRP;APEX1;CAPRIN1;DHX36;SERBP1	24
Positive Regulation Of Cellular Process (GO:0048522)	36/594	6.41536e-05	0.00120201	2.13971	20.6572	SMARCD1;SMARCB1;DDX3X;NUMA1;HDAC1;CUL3;FLT4;NOP2;ASH2L;LAMC1;CDKN2AIP;CCAR1;UFL1;DHX36;ARID2;SMARCE1;SMARCC1;PBRM1;SMARCC2;NCBP1;CNBP;RAD23A;LAMB1;PA2G4;ARID1A;SMARCA2;MTOR;HCFC1;SMARCA4;TGFBR2;TJP1;SUPV3L1;FAM98B;HDGFL2;EIF4G2;EIF4G1	24
Positive Regulation Of Gene Expression (GO:0010628)	31/480	6.50898e-05	0.00121017	2.28298	22.0073	SMARCD1;DNMT1;SMARCB1;DDX3X;HDAC1;ROCK2;PDCD5;ASH2L;FXR1;FXR2;POLR2A;U2AF2;DHX36;WDR5;MEN1;IFNGR1;RDX;STAT3;PYM1;ARID1A;MTOR;HCFC1;SMARCA4;ERN1;FUBP1;HNRNPD;EIF3E;FAM98B;EIF3C;OGT;EIF3D	24
Ubiquitin-Dependent ERAD Pathway (GO:0030433)	10/73	6.56752e-05	0.00121173	5.16621	49.7547	BAG6;ERLEC1;NPLOC4;OS9;SEL1L;SYVN1;TRIM25;UFD1;DNAJB9;FAM8A1	24
Regulation Of mRNA Processing (GO:0050684)	7/35	7.12535e-05	0.0013047	8.11055	77.4498	NCBP1;SAFB2;LARP7;SRSF3;SAFB;IWS1;SRRM1	24
ERAD Pathway (GO:0036503)	11/89	7.52055e-05	0.0013667	4.59415	43.6228	BAG6;ERLEC1;NPLOC4;OS9;SEL1L;SYVN1;TRIM25;UFD1;DNAJB9;FAM8A1;GET4	24
Transcription By RNA Polymerase II (GO:0006366)	17/192	7.67928e-05	0.00137488	3.18089	30.137	SUPT16H;PBRM1;CCNT1;NCBP1;CTR9;CCDC124;DEK;ELP4;SUPT5H;CDC73;SCAF8;POLR2A;SUB1;COPS2;XRN2;TAF6;CDK12	24
Modification-Dependent Protein Catabolic Process (GO:0019941)	17/192	7.67928e-05	0.00137488	3.18089	30.137	RNF20;UBL4A;NDFIP1;CUL3;SYVN1;RNF40;CCAR1;BAG6;COPS3;HERC3;NPLOC4;OS9;LONP1;TRIM25;UFD1;GET4;PCYOX1	24
Regulation Of Intracellular Estrogen Receptor Signaling Pathway (GO:0033146)	6/25	8.02539e-05	0.00142628	10.2325	96.496	KANK2;UFL1;CNOT1;CNOT2;VPS11;STRN3	24
Positive Regulation Of Nucleic Acid-Templated Transcription (GO:1903508)	34/557	8.88662e-05	0.00156781	2.1525	20.0793	SF3B5;TRRAP;KARS1;HDAC1;KMT2B;HMGB2;CHD4;MRPL12;PHF8;WDR5;TP53BP1;DMAP1;MTA2;BRD4;RNF20;ATF7IP;SMARCC1;SMARCC2;TAF15;CNBP;STAT3;EDF1;ARID1A;SMARCA2;GATAD2B;HCFC1;GATAD2A;SMARCA4;ILF3;PHF5A;HNRNPD;TAF6;NAA15;OGT	24
Positive Regulation Of Developmental Process (GO:0051094)	19/233	9.0499e-05	0.00158504	2.91124	27.1041	SMARCE1;SMARCD1;SMARCC1;PBRM1;SMARCB1;SMARCC2;NUMA1;HDAC1;RBM19;PA2G4;ARID1A;SMARCA2;SMARCA4;BASP1;SIN3A;TP53BP1;ARID2;OGT;CLASP1	24
Positive Regulation Of Transcription Of Nucleolar Large rRNA By RNA Polymerase I (GO:1901838)	4/9	9.19457e-05	0.00158738	25.8547	240.301	SMARCB1;NCL;MTOR;SMARCA4	24
Protein Localization To Nuclear Envelope (GO:0090435)	4/9	9.19457e-05	0.00158738	25.8547	240.301	NUP155;LMNA;LMNB2;LMNB1	24
Positive Regulation Of Protein Metabolic Process (GO:0051247)	17/196	9.90707e-05	0.00169825	3.10916	28.6655	CYFIP2;DDX3X;ROCK2;RDX;PYM1;MTOR;FXR1;FXR2;ABCB10;APC;VPS11;HNRNPD;EIF3E;EIF3C;OGT;EIF3D;EIF4G1	24
DNA-templated Transcription Elongation (GO:0006354)	6/26	0.000101683	0.00170671	9.7204	89.366	PBRM1;SUPT16H;CTR9;ELP4;SUPT5H;CDC73	24
Histone H3-K4 Methylation (GO:0051568)	6/26	0.000101683	0.00170671	9.7204	89.366	WDR82;BOD1L1;KMT2B;WDR5;MEN1;HCFC1	24
Nucleic Acid Phosphodiester Bond Hydrolysis (GO:0090305)	6/26	0.000101683	0.00170671	9.7204	89.366	EDC4;FEN1;RAD50;MRE11;DDX1;EDC3	24
Intracellular Estrogen Receptor Signaling Pathway (GO:0030520)	5/17	0.000113067	0.00185907	13.4836	122.532	DDX17;DDX5;DDX54;ARID1A;SAFB	24
Nuclear Envelope Organization (GO:0006998)	5/17	0.000113067	0.00185907	13.4836	122.532	NUP155;LMNA;LMNB2;TOR1AIP1;LMNB1	24
rRNA Transcription (GO:0009303)	5/17	0.000113067	0.00185907	13.4836	122.532	GTF3C1;GTF3C3;GTF3C5;TCOF1;POLR1G	24
Proteasome-Mediated Ubiquitin-Dependent Protein Catabolic Process (GO:0043161)	23/319	0.000114387	0.00186806	2.55443	23.1838	PSMD12;CUL5;CUL3;CUL2;SEL1L;SYVN1;WWP2;RAD23A;PCNP;BAG6;PSMB7;ERLEC1;NPLOC4;PSMA1;OS9;APPBP2;APC;TRIM25;UFD1;DNAJB9;ASCC3;ZNF598;FAM8A1	24
Protein Quality Control For Misfolded Or Incompletely Synthesized Proteins (GO:0006515)	6/27	0.000127419	0.00206693	9.25705	83.0175	BAG6;CUL3;CLPP;LONP1;UFD1;OMA1	24
Negative Regulation Of Gene Expression, Epigenetic (GO:0045814)	8/51	0.000133737	0.00214081	6.0412	53.8853	USP7;DNMT1;LMNA;HMGB1;MORC2;MPHOSPH8;LMNB2;LMNB1	24
Mitotic Sister Chromatid Segregation (GO:0000070)	12/111	0.000133745	0.00214081	3.95106	35.2418	GOLGA2;EML4;NUDC;DCTN2;KIFC1;CUL3;NUSAP1;FLNA;KIF11;SMC4;LSM14A;CLASP1	24
Nuclear Transport (GO:0051169)	7/39	0.000146793	0.00230282	7.09527	62.6263	NUP214;NUP155;NUP50;TPR;NUP153;NUP98;RAE1	24
Regulation Of mRNA Polyadenylation (GO:1900363)	4/10	0.000149583	0.00230282	21.5444	189.756	NUDT21;CPSF7;CPSF6;NCBP1	24
Mitotic DNA Replication (GO:1902969)	4/10	0.000149583	0.00230282	21.5444	189.756	MCM3;MCM4;MCM6;MCM2	24
Nuclear RNA Surveillance (GO:0071027)	4/10	0.000149583	0.00230282	21.5444	189.756	EXOSC7;EXOSC6;EXOSC10;WDR82	24
Nuclear Pore Complex Assembly (GO:0051292)	4/10	0.000149583	0.00230282	21.5444	189.756	FXR1;TPR;NUP153;NUP98	24
Positive Regulation Of Actin Nucleation (GO:0051127)	4/10	0.000149583	0.00230282	21.5444	189.756	CYFIP1;NCKAP1;WASF2;WASF3	24
Cell Cycle G1/S Phase Transition (GO:0044843)	8/52	0.000153925	0.00235466	5.9036	51.828	KHDRBS1;CUL5;CUL3;CUL2;RCC1;EIF4E;PHF8;CUL4B	24
Spindle Assembly (GO:0051225)	10/81	0.000160006	0.0024323	4.58221	40.0498	GOLGA2;NCOR1;NUMA1;KIFC1;RCC1;FLNA;KIF11;MAPRE1;LSM14A;CLASP1	24
Positive Regulation Of Microtubule Polymerization (GO:0031116)	6/29	0.000194243	0.00293429	8.45121	72.2274	NUMA1;DCTN1;DRG1;MAPRE1;CKAP5;CLASP1	24
Negative Regulation Of RNA Splicing (GO:0033119)	5/19	0.000202084	0.00301504	11.5562	98.3063	U2AF2;SRSF4;SRSF6;SRSF7;PTBP3	24
Pore Complex Assembly (GO:0046931)	5/19	0.000202084	0.00301504	11.5562	98.3063	FXR1;TPR;NUP153;NUP98;PLEKHA7	24
Regulation Of Amide Metabolic Process (GO:0034248)	7/41	0.000203646	0.00301971	6.67721	56.7505	CYFIP1;ATXN2;TCOF1;ELP4;EIF4E;EIF2S1;GCN1	24
DNA-templated DNA Replication (GO:0006261)	9/69	0.000221876	0.00326996	4.87462	41.0121	RFC4;RFC1;ORC3;MCM3;MCM4;MCM10;MCM5;MCM6;MCM2	24
tRNA Splicing, Via Endonucleolytic Cleavage And Ligation (GO:0006388)	4/11	0.000229451	0.00336111	18.4657	154.739	HEXIM1;DDX1;RTCB;FAM98B	24
Regulation Of mRNA Export From Nucleus (GO:0010793)	3/5	0.000261893	0.00371435	48.4043	399.218	NSUN2;TPR;IWS1	24
Regulation Of Non-Motile Cilium Assembly (GO:1902855)	3/5	0.000261893	0.00371435	48.4043	399.218	MAP4;SEPTIN9;SEPTIN7	24
Regulation Of Ribonucleoprotein Complex Localization (GO:2000197)	3/5	0.000261893	0.00371435	48.4043	399.218	NSUN2;TPR;IWS1	24
mRNA 3'-Splice Site Recognition (GO:0000389)	3/5	0.000261893	0.00371435	48.4043	399.218	SF3A3;SF3A1;SF3A2	24
DNA Unwinding Involved In DNA Replication (GO:0006268)	5/20	0.000262786	0.00371435	10.7852	88.915	MCM3;MCM4;MCM5;MCM6;MCM2	24
Maturation Of LSU-rRNA (GO:0000470)	5/20	0.000262786	0.00371435	10.7852	88.915	DDX18;PES1;NOP2;RBM34;FTSJ3	24
mRNA Catabolic Process (GO:0006402)	7/43	0.000277053	0.00387074	6.3056	51.6511	ERN1;SUPV3L1;DDX5;NBAS;EXOSC10;XRN2;SND1	24
mRNA Destabilization (GO:0061157)	7/43	0.000277053	0.00387074	6.3056	51.6511	FXR1;FXR2;ROCK2;CNOT1;KHSRP;DHX36;GIGYF2	24
Nucleus Organization (GO:0006997)	7/44	0.000320991	0.00445882	6.13486	49.3494	NUMA1;NUP155;LMNA;TPR;NUP98;LMNB2;LMNB1	24
DNA Replication Initiation (GO:0006270)	5/21	0.000336389	0.00464602	10.1106	80.8569	ORC3;MCM3;MCM10;MCM5;MCM2	24
DNA Replication (GO:0006260)	9/73	0.000341597	0.00469113	4.56901	36.4693	FEN1;DUT;RFC4;RFC1;ORC3;MCM4;MCM5;MCM6;MCM2	24
Positive Regulation Of mRNA Catabolic Process (GO:0061014)	7/45	0.000370344	0.00505582	5.97311	47.194	FXR1;FXR2;ROCK2;CNOT1;KHSRP;DHX36;GIGYF2	24
DNA-templated Transcription (GO:0006351)	16/199	0.000372336	0.00505582	2.85685	22.5568	GTF3C1;PRMT5;DIDO1;SUPT16H;DDX5;GTF3C3;CCNT1;GTF3C5;CCDC124;DEK;MRPL12;POLR2A;COPS2;POLR1C;TAF6;CDK12	24
Import Into Nucleus (GO:0051170)	9/74	0.000378661	0.00511298	4.49849	35.443	NUP214;NUP155;PPP1R10;NUP50;TPR;STAT3;NUP153;NUP98;KPNA2	24
Positive Regulation Of RNA Metabolic Process (GO:0051254)	6/33	0.000408785	0.00548907	7.1977	56.1587	RBM27;ERN1;SUPV3L1;LIN28B;POLR2A;U2AF2	24
Positive Regulation Of Protein Autophosphorylation (GO:0031954)	5/22	0.000424585	0.00566974	9.51537	73.8811	RAD50;DDX3X;MRE11;TNKS1BP1;NBN	24
Positive Regulation Of Heterochromatin Formation (GO:0031453)	4/13	0.000473741	0.00629138	14.3607	109.929	SIN3A;TPR;MORC2;MPHOSPH8	24
Transcription Initiation-Coupled Chromatin Remodeling (GO:0045815)	6/34	0.000483843	0.0063855	6.94028	52.9803	SMARCD1;SMARCB1;WDR5;ASH2L;MEN1;SMARCA4	24
Regulation Of Transcription By RNA Polymerase II (GO:0006357)	87/2028	0.000486112	0.0063855	1.51329	11.545	TCERG1;SMARCB1;DDX3X;CCNT1;TRRAP;HMGB2;HNRNPU;CHD4;HMGB1;PHF6;CDC73;PHF8;NKRF;SIN3A;WDR5;LRRFIP1;ARID2;MEN1;DDX17;BRD3;BRD2;SMARCC1;PBRM1;SMARCC2;NCOA5;SAFB;ARID1A;RNF40;HCFC1;SENP1;SARS1;SFPQ;NCOR1;PRPF6;SUB1;ITGA6;ADNP;MCM2;KANK2;SMARCD1;URI1;DDX5;HDAC1;CTR9;HTATSF1;CDKN2AIP;RNF2;TPR;DHX36;SAFB2;TP53BP1;DMAP1;PATZ1;MTA2;LYAR;BRD4;HEXIM1;RNF20;SMARCE1;FUS;CNBP;STAT3;IRF2BP2;LARP7;CDC5L;WWP2;ELP4…	24
DNA Strand Resection Involved In Replication Fork Processing (GO:0110025)	3/6	0.000512017	0.00654786	32.2679	244.499	RAD50;MRE11;NBN	24
Synaptic Signaling (GO:0099536)	3/6	0.000512017	0.00654786	32.2679	244.499	DTNA;DPYSL2;UTRN	24
Transcription-Dependent Tethering Of RNA Polymerase II Gene DNA At Nuclear Periphery (GO:0000972)	3/6	0.000512017	0.00654786	32.2679	244.499	NUP155;NUP98;RAE1	24
Positive Regulation Of RNA Binding (GO:1905216)	3/6	0.000512017	0.00654786	32.2679	244.499	NCBP1;EIF3E;EIF3D	24
Positive Regulation Of mRNA Binding (GO:1902416)	3/6	0.000512017	0.00654786	32.2679	244.499	EIF3E;EIF3D;EIF4G1	24
Regulation Of Nuclear-Transcribed mRNA Catabolic Process, Deadenylation-Dependent Decay (GO:1900151)	5/23	0.000529149	0.00669608	8.98627	67.7946	CNOT1;CSDE1;DHX36;HNRNPD;HNRNPU	24
Protein Localization To Cell Junction (GO:1902414)	5/23	0.000529149	0.00669608	8.98627	67.7946	TJP1;ILF3;STAU2;CGNL1;TJP2	24
Mitotic Cell Cycle Phase Transition (GO:0044772)	11/111	0.000536809	0.00675764	3.57936	26.9521	EPS8;KHDRBS1;CUL5;CUL3;CUL2;ENSA;RCC1;EIF4E;CLASP1;PHF8;CUL4B	24
Protein Import Into Nucleus (GO:0006606)	9/79	0.000617179	0.00772913	4.17609	30.8627	NUP214;NUP155;PPP1R10;NUP50;TPR;STAT3;NUP153;NUP98;KPNA2	24
Nuclear Export (GO:0051168)	7/49	0.000631727	0.0078639	5.40313	39.8051	NUP214;DDX39B;NUP155;TPR;NUP153;NUP98;RAE1	24
Regulation Of Histone H3-K4 Methylation (GO:0051569)	4/14	0.000647462	0.0078639	12.924	94.8938	CTR9;WDR5;OGT;HCFC1	24
Maturation Of LSU-rRNA From Tricistronic rRNA Transcript (SSU-rRNA, 5.8S rRNA, LSU-rRNA) (GO:0000463)	4/14	0.000647462	0.0078639	12.924	94.8938	DDX18;PES1;RBM34;FTSJ3	24
Negative Regulation Of mRNA Splicing, Via Spliceosome (GO:0048025)	4/14	0.000647462	0.0078639	12.924	94.8938	U2AF2;SRSF4;SRSF6;SRSF7	24
Nuclear Pore Organization (GO:0006999)	4/14	0.000647462	0.0078639	12.924	94.8938	FXR1;TPR;NUP153;NUP98	24
Positive Regulation Of Cytoplasmic Translation (GO:2000767)	4/14	0.000647462	0.0078639	12.924	94.8938	CSDE1;DHX36;HNRNPD;HNRNPU	24
mRNA Polyadenylation (GO:0006378)	5/24	0.00065193	0.00787857	8.51287	62.4468	HEXIM1;SCAF8;CSTF3;SYMPK;CDC73	24
tRNA Processing (GO:0008033)	7/50	0.000715718	0.00852163	5.2772	38.2187	HEXIM1;SARS1;KARS1;NSUN2;DDX1;RTCB;FAM98B	24
Mitotic Metaphase Plate Congression (GO:0007080)	7/50	0.000715718	0.00852163	5.2772	38.2187	EML4;NUDC;DCTN2;KIFC1;CUL3;RMDN1;MAPRE1	24
Nucleocytoplasmic Transport (GO:0006913)	7/50	0.000715718	0.00852163	5.2772	38.2187	NUP214;NUP155;NUP50;TPR;NUP153;NUP98;RAE1	24
Cytoskeleton-Dependent Cytokinesis (GO:0061640)	9/81	0.000741792	0.00874591	4.05966	29.2557	APC;ROCK2;SEPTIN2;NUSAP1;SEPTIN6;SEPTIN9;SEPTIN11;SPTBN1;SEPTIN7	24
Positive Regulation Of Growth (GO:0045927)	9/81	0.000741792	0.00874591	4.05966	29.2557	SUPV3L1;DDX3X;NCBP1;RFTN1;HDGFL2;CDKN2AIP;MTOR;EIF4G2;EIF4G1	24
Regulation Of Cell Cycle (GO:0051726)	20/298	0.00077718	0.00911866	2.35513	16.8623	RNF20;TRRAP;STAT3;HNRNPU;TXLNG;RAD23A;IQGAP1;SND1;RNF40;RNF2;HCFC1;PES1;WDR5;TAF6;NBN;DMAP1;NOP53;EIF4G2;MEN1;MCM2	24
RNA Polyadenylation (GO:0043631)	5/25	0.00079485	0.00928093	8.08681	57.7185	HEXIM1;SCAF8;CSTF3;SYMPK;CDC73	24
Ubiquitin-Dependent Protein Catabolic Process (GO:0006511)	23/367	0.000835339	0.0097068	2.19247	15.5395	UBL4A;RNF20;PSMD12;NDFIP1;CUL3;SYVN1;WWP2;RAD23A;RNF40;CCAR1;PCNP;BAG6;PSMB7;COPS3;HERC3;NPLOC4;PSMA1;OS9;APPBP2;APC;TRIM25;UFD1;GET4	24
Regulation Of mRNA Metabolic Process (GO:1903311)	4/15	0.000861924	0.00987332	11.7485	82.9013	NCBP1;SAFB2;SAFB;IWS1	24
Negative Regulation Of mRNA Processing (GO:0050686)	4/15	0.000861924	0.00987332	11.7485	82.9013	U2AF2;SRSF4;SRSF6;SRSF7	24
Regulation Of Amyloid-Beta Clearance (GO:1900221)	4/15	0.000861924	0.00987332	11.7485	82.9013	LRPAP1;HDAC1;IFNGR1;CYP51A1	24
Translocation Of Molecules Into Host (GO:0044417)	3/7	0.000875927	0.00993951	24.1997	170.371	DDX39B;THOC1;THOC2	24
Viral mRNA Export From Host Cell Nucleus (GO:0046784)	3/7	0.000875927	0.00993951	24.1997	170.371	DDX39B;THOC1;THOC2	24
Epigenetic Regulation Of Gene Expression (GO:0040029)	9/83	0.000886181	0.0100089	3.94953	27.7597	SMARCD1;SMARCB1;WDR5;ASH2L;MORC2;MPHOSPH8;RNF2;MEN1;SMARCA4	24
Regulation Of Gene Expression (GO:0010468)	53/1127	0.000943143	0.0106027	1.64094	11.4313	DDX3X;TRRAP;PDCD5;CHD4;PQBP1;SART3;SNRNP70;KHSRP;WDR5;PRMT5;IFNGR1;SORD;EDF1;HCFC1;PTBP3;SFPQ;PSPC1;ZNF638;ADNP;MCM2;SF3B5;DNMT1;AHNAK;ROCK2;HDAC1;SRRT;SRSF1;RNF2;POLR2A;TRA2B;DHX36;DMAP1;PATZ1;RBM12;RNF20;ATF7IP;NDFIP1;FUS;CNBP;NONO;RDX;STAT3;WWP2;RRP1B;SMARCA2;MTOR;NUDT21;FUBP1;HNRNPD;UBAP2;FAM98B;OGT;FAM50A	24
miRNA-mediated Gene Silencing (GO:0035195)	5/26	0.00095989	0.0106915	7.70133	53.5142	DDX6;RBM4;NCBP1;CNOT1;EIF4G1	24
Positive Regulation Of Microtubule Polymerization Or Depolymerization (GO:0031112)	5/26	0.00095989	0.0106915	7.70133	53.5142	NUMA1;DCTN1;DRG1;MAPRE1;CLASP1	24
Regulation Of Macromolecule Biosynthetic Process (GO:0010556)	7/53	0.00102173	0.011328	4.93227	33.9649	CYFIP1;ATXN2;TCOF1;ELP4;EIF4E;EIF2S1;GCN1	24
Regulation Of Mitotic Spindle Organization (GO:0060236)	6/39	0.00103306	0.0113906	5.8872	40.4759	NUMA1;DCTN1;TPR;DRG1;HNRNPU;RAE1	24
Positive Regulation Of Cell Differentiation (GO:0045597)	19/283	0.00103679	0.0113906	2.35372	16.1739	SMARCE1;SMARCD1;SMARCC1;PBRM1;SMARCB1;SMARCC2;LAMB1;PA2G4;LAMC1;ARID1A;SMARCA2;MTOR;SMARCA4;TGFBR2;NUDT21;RBM4;SIN3A;DHX36;ARID2	24
Establishment Of Protein Localization To Organelle (GO:0072594)	9/85	0.0010526	0.011512	3.8452	26.3646	NUP214;NUP155;PPP1R10;NUP50;TPR;STAT3;NUP153;NUP98;KPNA2	24
DNA-templated Transcription Termination (GO:0006353)	4/16	0.00112195	0.0120523	10.7689	73.1497	PRMT5;SCAF8;POLR2A;XRN2	24
Regulation Of Nucleocytoplasmic Transport (GO:0046822)	4/16	0.00112195	0.0120523	10.7689	73.1497	NUP214;KHDRBS1;RBM4;TPR	24
Maturation Of 5.8S rRNA (GO:0000460)	4/16	0.00112195	0.0120523	10.7689	73.1497	EXOSC10;PES1;MTREX;FTSJ3	24
Nuclear Migration (GO:0007097)	4/16	0.00112195	0.0120523	10.7689	73.1497	DCTN1;LMNA;LMNB2;LMNB1	24
Regulation Of Chromatin Organization (GO:1902275)	5/27	0.00114909	0.012235	7.35089	49.7566	WDR5;HNRNPU;MKI67;OGT;HCFC1	24
Regulation Of Androgen Receptor Signaling Pathway (GO:0060765)	5/27	0.00114909	0.012235	7.35089	49.7566	DDX5;NCOR1;HDAC1;SAFB2;SMARCA4	24
Regulation Of Microtubule Polymerization (GO:0031113)	6/40	0.00118477	0.0125048	5.71375	38.5004	NUMA1;DCTN1;AKAP9;DRG1;MAPRE1;CLASP1	24
Protein Deacetylation (GO:0006476)	6/40	0.00118477	0.0125048	5.71375	38.5004	HDAC1;FLNA;CHD4;MTA2;GATAD2B;GATAD2A	24
Regulation Of DNA Metabolic Process (GO:0051052)	11/124	0.00135063	0.0141517	3.16544	20.9146	SF3B5;TRRAP;SUB1;ORC3;ALYREF;THOC1;HNRNPD;YLPM1;TAF6;KPNA2;MPHOSPH8	24
Negative Regulation Of mRNA Catabolic Process (GO:1902373)	6/41	0.00135297	0.0141517	5.55022	36.6617	NBAS;TAF15;FUS;CSDE1;HNRNPD;HNRNPU	24
Cell-Substrate Junction Assembly (GO:0007044)	5/28	0.00136453	0.0141517	7.03092	46.3826	DST;CTTN;RCC2;ITGA6;LAMC1	24
RNA Secondary Structure Unwinding (GO:0010501)	3/8	0.00137009	0.0141517	19.3587	127.63	DDX3X;DDX39B;DHX36	24
Negative Regulation Of Retrograde Protein Transport, ER To Cytosol (GO:1904153)	3/8	0.00137009	0.0141517	19.3587	127.63	ERLEC1;OS9;UBAC2	24
Positive Regulation Of Cell Growth (GO:0030307)	10/106	0.00138657	0.014261	3.38454	22.2734	SUPV3L1;SHTN1;MACF1;DDX3X;NCBP1;HDGFL2;CDKN2AIP;EIF4G2;MTOR;EIF4G1	24
mRNA Cis Splicing, Via Spliceosome (GO:0045292)	4/17	0.00143238	0.0146698	9.94	65.0913	SART1;DDX23;SRSF1;PSIP1	24
Positive Regulation Of T Cell Activation (GO:0050870)	10/107	0.00148914	0.0151868	3.34947	21.8036	SMARCE1;SMARCD1;SMARCC1;PBRM1;SMARCB1;SMARCC2;ARID2;ARID1A;SMARCA2;SMARCA4	24
Modulation By Host Of Symbiont Process (GO:0051851)	6/42	0.00153878	0.015627	5.39576	34.9471	SMARCB1;CCNT1;HDAC1;ROCK2;RRP1B;SMARCA4	24
Positive Regulation Of Transcription Elongation By RNA Polymerase II (GO:0032968)	6/43	0.00174339	0.0176308	5.24966	33.3455	TCERG1;CCNT1;NCBP1;CDK12;CDK13;CDC73	24
Regulation Of RIG-I Signaling Pathway (GO:0039535)	4/18	0.00179801	0.0181075	9.22952	58.3405	NPLOC4;UFD1;NOP53;ZCCHC3	24
Double-Strand Break Repair (GO:0006302)	13/168	0.00181097	0.0181623	2.73056	17.2405	FEN1;MRE11;DDX1;HMGB2;CHD4;HMGB1;SFPQ;RAD50;PAXX;TDP1;TNKS1BP1;NBN;TP53BP1	24
Regulation Of Arp2/3 Complex-Mediated Actin Nucleation (GO:0034315)	5/30	0.00188268	0.0188035	6.46778	40.5857	CYFIP1;NCKAP1;WASF2;WASF3;WASHC2A	24
Regulation Of Type I Interferon Production (GO:0032479)	7/59	0.00193571	0.0192535	4.36181	27.2494	DDX3X;NPLOC4;CUL3;G3BP1;UFD1;ZCCHC3;PQBP1	24
Double-Strand Break Repair Via Homologous Recombination (GO:0000724)	10/111	0.00196284	0.0192704	3.21615	20.0475	FEN1;SFPQ;MRE11;MCM3;MCM4;CHD4;MCM5;NBN;MCM6;MCM2	24
Mitotic Spindle Assembly (GO:0090307)	6/44	0.00196798	0.0192704	5.11125	31.8469	GOLGA2;KIFC1;FLNA;KIF11;LSM14A;CLASP1	24
Regulation Of DNA Recombination (GO:0000018)	6/44	0.00196798	0.0192704	5.11125	31.8469	H1-4;RAD50;MRE11;THOC1;KPNA2;H1-2	24
Dosage Compensation (GO:0007549)	3/9	0.00200916	0.0192704	16.1314	100.177	SMCHD1;RBM15;HNRNPU	24
Homologous Recombination (GO:0035825)	3/9	0.00200916	0.0192704	16.1314	100.177	RAD50;MRE11;NBN	24
Negative Regulation Of Protein Exit From Endoplasmic Reticulum (GO:0070862)	3/9	0.00200916	0.0192704	16.1314	100.177	ERLEC1;OS9;UBAC2	24
Nuclear mRNA Surveillance (GO:0071028)	3/9	0.00200916	0.0192704	16.1314	100.177	EXOSC7;EXOSC6;EXOSC10	24
Positive Regulation Of mRNA 3'-End Processing (GO:0031442)	3/9	0.00200916	0.0192704	16.1314	100.177	NUDT21;NCBP1;DHX36	24
Protein Localization To Microtubule (GO:0035372)	3/9	0.00200916	0.0192704	16.1314	100.177	DIAPH1;HNRNPU;MAPRE1	24
Regulation Of Protein Autophosphorylation (GO:0031952)	5/31	0.00218973	0.0209122	6.2187	38.0832	RAD50;DDX3X;MRE11;TNKS1BP1;NBN	24
Intracellular Protein Transport (GO:0006886)	20/325	0.00219777	0.0209122	2.14361	13.1196	NUP214;NUP155;PPP1R10;STAT3;AP3B1;NUP153;TIMM44;BCS1L;SEPTIN9;ARFGAP3;LMAN1;OXA1L;CTTN;SCFD2;APEX1;NUP50;TPR;NUP98;KPNA2;SEC31A	24
RNA-templated DNA Biosynthetic Process (GO:0006278)	4/19	0.0022236	0.0209122	8.61378	52.6184	RAD50;MRE11;RFC1;TNKS1BP1	24
Telomere Maintenance Via Telomerase (GO:0007004)	4/19	0.0022236	0.0209122	8.61378	52.6184	RAD50;MRE11;RFC1;TNKS1BP1	24
rRNA Catabolic Process (GO:0016075)	4/19	0.0022236	0.0209122	8.61378	52.6184	TRIR;EXOSC7;EXOSC6;EXOSC10	24
Negative Regulation Of Autophagy (GO:0010507)	7/61	0.00235068	0.0220217	4.19983	25.4218	GOLGA2;SNRNP70;STAT3;EIF4E;MTOR;EIF4G2;EIF4G1	24
Regulation Of Protein Metabolic Process (GO:0051246)	9/96	0.0024762	0.023108	3.35711	20.1461	CYFIP1;ATXN2;TCOF1;ROCK2;ELP4;EIF4E;EIF2S1;GCN1;EIF4G1	24
miRNA Processing (GO:0035196)	5/32	0.00253169	0.0234448	5.98807	35.8019	DDX5;LIN28B;NCBP1;SRRT;SRSF3	24
Negative Regulation Of Proteasomal Ubiquitin-Dependent Protein Catabolic Process (GO:0032435)	5/32	0.00253169	0.0234448	5.98807	35.8019	BAG6;USP7;EIF3H;NOP53;OGT	24
Ameboidal-Type Cell Migration (GO:0001667)	4/20	0.0027138	0.0250353	8.075	47.7184	PKN3;PKN2;IQGAP1;AMOT	24
Regulation Of Signal Transduction By P53 Class Mediator (GO:1901796)	6/47	0.00277392	0.0254926	4.73652	27.8862	HEXIM1;PRMT5;USP7;NOP2;NOP53;MTOR	24
Protein Deneddylation (GO:0000338)	3/10	0.00280613	0.0256909	13.8262	81.2423	COPS3;COPS6;GPS1	24
Monoubiquitinated Protein Deubiquitination (GO:0035520)	5/33	0.00291079	0.0265486	5.77391	33.7158	SF3B5;USP7;TRRAP;TAF6;RNF2	24
Maturation Of 5.8S rRNA From Tricistronic rRNA Transcript (SSU-rRNA, 5.8S rRNA, LSU-rRNA) (GO:0000466)	4/21	0.00327319	0.0295198	7.59961	43.4849	EXOSC7;EXOSC10;PES1;FTSJ3	24
poly(A)+ mRNA Export From Nucleus (GO:0016973)	4/21	0.00327319	0.0295198	7.59961	43.4849	MCM3AP;SARNP;THOC2;IWS1	24
Regulation Of Cell-Substrate Junction Assembly (GO:0090109)	4/21	0.00327319	0.0295198	7.59961	43.4849	MACF1;ROCK2;TLN1;CLASP1	24
Establishment Of Mitotic Spindle Localization (GO:0040001)	5/34	0.00332923	0.0299135	5.57452	31.8027	NUMA1;DCTN1;NUSAP1;MAPRE1;CLASP1	24
P-body Assembly (GO:0033962)	3/11	0.00377239	0.0332672	12.0973	67.5037	DDX6;LSM14A;EDC3	24
Actin Crosslink Formation (GO:0051764)	3/11	0.00377239	0.0332672	12.0973	67.5037	EPS8;DPYSL3;FLNA	24
Regulation Of mRNA 3'-End Processing (GO:0031440)	3/11	0.00377239	0.0332672	12.0973	67.5037	NCBP1;DHX36;CDC73	24
Dosage Compensation By Inactivation Of X Chromosome (GO:0009048)	3/11	0.00377239	0.0332672	12.0973	67.5037	SMCHD1;RBM15;HNRNPU	24
sno(s)RNA 3'-End Processing (GO:0031126)	3/11	0.00377239	0.0332672	12.0973	67.5037	EXOSC6;EXOSC10;LARP7	24
Establishment Of Spindle Orientation (GO:0051294)	5/35	0.00378923	0.0332672	5.38843	30.0437	NUMA1;DCTN1;MAP4;MAPRE1;CLASP1	24
Ribosome Assembly (GO:0042255)	6/50	0.00380459	0.0332672	4.41289	24.5866	DDX3X;NOP2;RPL23A;DHX29;EIF2S1;NOP53	24
Macromolecule Biosynthetic Process (GO:0009059)	13/183	0.00381259	0.0332672	2.48769	13.855	RPL22;MRPL28;RPL23A;MRPL12;DARS1;SARS1;B4GAT1;RPL36AL;EEF1D;EEF1A2;EIF4G2;EIF4G1;ABCF1	24
Regulation Of Telomere Capping (GO:1904353)	4/22	0.00390622	0.0336691	7.17704	39.798	USP7;RAD50;HNRNPD;NBN	24
Negative Regulation Of Protein Localization To Nucleus (GO:1900181)	4/22	0.00390622	0.0336691	7.17704	39.798	POLR1A;SIN3A;CTNNA1;MTOR	24
Protein Neddylation (GO:0045116)	4/22	0.00390622	0.0336691	7.17704	39.798	COPS3;COPS6;GPS1;COPS2	24
Positive Regulation Of Macromolecule Biosynthetic Process (GO:0010557)	10/122	0.00391436	0.0336691	2.89863	16.0674	FXR1;FXR2;DDX3X;PYM1;HNRNPD;EIF3E;EIF3C;OGT;EIF3D;MTOR	24
Positive Regulation Of DNA Recombination (GO:0045911)	6/51	0.0042041	0.036033	4.3146	23.6082	TRRAP;FUS;DMAP1;TP53BP1;ARID2;HDGFL2	24
Histone Deacetylation (GO:0016575)	5/36	0.00429301	0.0365359	5.21434	28.4221	HDAC1;CHD4;MTA2;GATAD2B;GATAD2A	24
Positive Regulation Of Double-Strand Break Repair Via Homologous Recombination (GO:1905168)	5/36	0.00429301	0.0365359	5.21434	28.4221	TRRAP;FUS;DMAP1;ARID2;HDGFL2	24
Cell-Cell Junction Organization (GO:0045216)	7/68	0.00436054	0.0369804	3.71653	20.2	TJP1;KIRREL1;CTNND1;PKP2;PKP4;TLN1;TJP2	24
Protein Targeting To ER (GO:0045047)	4/23	0.00461719	0.0390201	6.79895	36.5645	UBL4A;SRP72;SRPRA;GET4	24
Positive Regulation Of Telomere Maintenance (GO:0032206)	6/52	0.00463375	0.0390236	4.22059	22.6831	RAD50;MRE11;PPP1R10;DHX36;HNRNPD;NBN	24
RNA Stabilization (GO:0043489)	5/37	0.00484275	0.0398875	5.05113	26.9239	TAF15;FUS;NSUN2;DHX36;HNRNPU	24
Regulation Of Cellular Component Biogenesis (GO:0044087)	5/37	0.00484275	0.0398875	5.05113	26.9239	TJP1;ROCK2;RDX;VPS11;HCFC1	24
Regulation Of Chromosome Separation (GO:1905818)	3/12	0.00491786	0.0398875	10.7526	57.149	NUMA1;TPR;SMC4	24
DNA Strand Elongation Involved In DNA Replication (GO:0006271)	3/12	0.00491786	0.0398875	10.7526	57.149	RFC4;MCM3;MCM4	24
Regulation Of Retrograde Protein Transport, ER To Cytosol (GO:1904152)	3/12	0.00491786	0.0398875	10.7526	57.149	ERLEC1;OS9;UBAC2	24
Cellular Response To Leucine Starvation (GO:1990253)	3/12	0.00491786	0.0398875	10.7526	57.149	LARS1;GCN1;MTOR	24
Histone Monoubiquitination (GO:0010390)	3/12	0.00491786	0.0398875	10.7526	57.149	RNF20;RNF2;RNF40	24
Positive Regulation Of Histone H3-K4 Methylation (GO:0051571)	3/12	0.00491786	0.0398875	10.7526	57.149	WDR5;OGT;HCFC1	24
Positive Regulation Of Integrin-Mediated Signaling Pathway (GO:2001046)	3/12	0.00491786	0.0398875	10.7526	57.149	FLNA;LAMB1;LAMC1	24
Primary miRNA Processing (GO:0031053)	3/12	0.00491786	0.0398875	10.7526	57.149	NCBP1;SRRT;SRSF3	24
Protein Heterotetramerization (GO:0051290)	3/12	0.00491786	0.0398875	10.7526	57.149	NUDT21;CPSF7;CPSF6	24
Positive Regulation Of Protein Polymerization (GO:0032273)	7/70	0.00512158	0.0412629	3.59818	18.9778	NCKAP1;NUMA1;CTTN;DCTN1;DRG1;MAPRE1;CLASP1	24
Regulation Of Cellular Biosynthetic Process (GO:0031326)	7/70	0.00512158	0.0412629	3.59818	18.9778	CYFIP1;ATXN2;TCOF1;ELP4;EIF4E;EIF2S1;GCN1	24
Regulation Of Cytoplasmic Translation (GO:2000765)	4/24	0.00541024	0.0434437	6.45867	33.7108	CSDE1;DHX36;HNRNPD;HNRNPU	24
Regulation Of Double-Strand Break Repair Via Homologous Recombination (GO:0010569)	7/71	0.00553753	0.0441723	3.54177	18.4038	SMCHD1;TRRAP;FUS;DMAP1;TP53BP1;ARID2;HDGFL2	24
Cell-Cell Junction Assembly (GO:0007043)	7/71	0.00553753	0.0441723	3.54177	18.4038	TJP1;CTNND1;PKP2;CTNNA1;PKP4;PKN2;TLN1	24
Regulation Of Focal Adhesion Assembly (GO:0051893)	6/54	0.00558874	0.0442885	4.04431	20.9779	MACF1;ROCK2;RCC2;TLN1;CLASP1;MAP4K4	24
Organelle Disassembly (GO:1903008)	6/54	0.00558874	0.0442885	4.04431	20.9779	GOLGA2;UFL1;KIF5B;ASCC3;MAP4;KLC1	24
Negative Regulation Of Developmental Process (GO:0051093)	9/109	0.00577763	0.0456357	2.91872	15.0424	SMARCD1;SMARCC1;SIN3A;HDAC1;ROCK2;OMA1;SMARCA2;OGT;SMARCA4	24
Histone H4 Acetylation (GO:0043967)	5/39	0.00608882	0.0476268	4.75351	24.2491	TRRAP;WDR5;DMAP1;OGT;HCFC1	24
Negative Regulation Of Proteasomal Protein Catabolic Process (GO:1901799)	5/39	0.00608882	0.0476268	4.75351	24.2491	BAG6;USP7;EIF3H;NOP53;OGT	24
Negative Regulation Of Ubiquitin-Dependent Protein Catabolic Process (GO:2000059)	5/39	0.00608882	0.0476268	4.75351	24.2491	BAG6;USP7;EIF3H;NOP53;OGT	24
Negative Regulation Of Translational Initiation (GO:0045947)	3/13	0.0062511	0.0487224	9.67687	49.1101	RBM4;TPR;EIF3E	24
Negative Regulation Of Protein Transport (GO:0051224)	4/25	0.00628936	0.0487224	6.15079	31.1777	NDFIP1;CYP51A1;RHBDF2;WWP2	24
Negative Regulation Of Stress Fiber Assembly (GO:0051497)	4/25	0.00628936	0.0487224	6.15079	31.1777	TJP1;WASF2;CGNL1;CLASP1	24
Endomembrane System Organization (GO:0010256)	13/196	0.00674096	0.0519229	2.3094	11.546	NUP155;LMNB2;LMNB1;GOLGA2;LMAN1;NPLOC4;LMNA;VPS11;BNIP1;SPTBN1;LNPK;CLASP1;SEC31A	24
DNA Damage Response (GO:0006974)	21/384	0.00674546	0.0519229	1.88865	9.44114	FEN1;MRE11;RFC4;TRRAP;BOD1L1;ASH2L;MCM10;CDKN2AIP;MTOR;RAD50;PAXX;APC;TDP1;APEX1;MTREX;TP53BP1;HDGFL2;MORC2;NOP53;MEN1;CUL4B	24
Regulation Of Cellular Component Organization (GO:0051128)	11/153	0.00683996	0.0524831	2.51519	12.5382	TJP1;URI1;ROCK2;HNRNPU;MKI67;ARFGAP3;RNF2;MTOR;HCFC1;MCM2;PAK4	24
Proteasomal Protein Catabolic Process (GO:0010498)	14/220	0.007189	0.0549867	2.21047	10.9091	PSMD12;CUL3;SEL1L;SYVN1;WWP2;RAD23A;PCNP;BAG6;PSMB7;ERLEC1;PSMA1;APPBP2;APC;CUL4B	24
Positive Regulation Of Transcription By RNA Polymerase II (GO:0045944)	42/938	0.00723809	0.0551681	1.54304	7.60471	TCERG1;SMARCB1;DDX3X;CCNT1;HDAC1;CTR9;HMGB2;HNRNPU;HMGB1;CDC73;PHF8;NKRF;SIN3A;DHX36;TP53BP1;BRD4;MEN1;DDX17;RNF20;NCBP1;CNBP;STAT3;LARP7;CDC5L;RRP1B;DEK;SUPT5H;SMARCA2;RNF40;HCFC1;SMARCA4;SENP1;MLLT10;SFPQ;PRPF6;APEX1;ITGA6;TAF6;CDK12;CDK13;AGRN;OGT	24
Telomere Maintenance Via Telomere Lengthening (GO:0010833)	4/26	0.00725836	0.0551681	5.87091	28.9178	RAD50;MRE11;RFC1;TNKS1BP1	24
Double-Strand Break Repair Via Nonhomologous End Joining (GO:0006303)	5/41	0.00754446	0.0571629	4.48896	21.9373	MRE11;PAXX;HMGB2;HMGB1;TP53BP1	24
Protein Modification By Small Protein Conjugation (GO:0032446)	20/364	0.0076856	0.0578546	1.8967	9.23392	USP7;CUL5;GPS1;CUL3;CUL2;SYVN1;WWP2;CCAR1;SENP1;PCNP;COPS3;UFL1;HERC3;COPS6;OS9;COPS2;VPS11;ZNF598;TRIM33;CUL4B	24
Establishment Of Spindle Localization (GO:0051293)	3/14	0.00777937	0.0578546	8.7967	42.7192	NUSAP1;MAP4;CLASP1	24
Telomere Capping (GO:0016233)	3/14	0.00777937	0.0578546	8.7967	42.7192	RAD50;MRE11;NBN	24
miRNA-mediated Gene Silencing By Inhibition Of Translation (GO:0035278)	3/14	0.00777937	0.0578546	8.7967	42.7192	DDX6;RBM4;EIF4G1	24
Negative Regulation Of Androgen Receptor Signaling Pathway (GO:0060766)	3/14	0.00777937	0.0578546	8.7967	42.7192	NCOR1;HDAC1;SMARCA4	24
Post-Translational Protein Targeting To Endoplasmic Reticulum Membrane (GO:0006620)	3/14	0.00777937	0.0578546	8.7967	42.7192	UBL4A;HYOU1;GET4	24
Monoubiquitinated Histone H2A Deubiquitination (GO:0035522)	4/27	0.00832085	0.0607418	5.61536	26.8919	SF3B5;TRRAP;TAF6;RNF2	24
Monoubiquitinated Histone Deubiquitination (GO:0035521)	4/27	0.00832085	0.0607418	5.61536	26.8919	SF3B5;TRRAP;TAF6;RNF2	24
Positive Regulation Of Mitotic Cell Cycle (GO:0045931)	4/27	0.00832085	0.0607418	5.61536	26.8919	PPP1R10;CUL3;PKN2;EIF4E	24
DNA Recombination (GO:0006310)	5/42	0.00835604	0.0607418	4.36741	20.8971	SUPV3L1;RAD50;MRE11;HMGB1;NBN	24
Translational Elongation (GO:0006414)	5/42	0.00835604	0.0607418	4.36741	20.8971	EEF1D;EEF1A2;ASCC3;ZNF598;GCN1	24
Positive Regulation Of Supramolecular Fiber Organization (GO:1902905)	8/96	0.00855402	0.0607418	2.94509	14.0226	NCKAP1;NUMA1;CTTN;DCTN1;DRG1;MAPRE1;COLGALT1;CLASP1	24
5S Class rRNA Transcription By RNA Polymerase III (GO:0042791)	2/5	0.00856969	0.0607418	21.4762	102.216	GTF3C3;GTF3C5	24
7-Methylguanosine RNA Capping (GO:0009452)	2/5	0.00856969	0.0607418	21.4762	102.216	NCBP1;RNMT	24
Regulation Of mRNA Binding (GO:1902415)	2/5	0.00856969	0.0607418	21.4762	102.216	EIF3E;EIF3D	24
Bundle Of His cell-Purkinje Myocyte Adhesion Involved In Cell Communication (GO:0086073)	2/5	0.00856969	0.0607418	21.4762	102.216	PKP2;DSC2	24
Cap-Dependent Translational Initiation (GO:0002191)	2/5	0.00856969	0.0607418	21.4762	102.216	NCBP1;EIF4G1	24
Regulation Of Stress Granule Assembly (GO:0062028)	2/5	0.00856969	0.0607418	21.4762	102.216	G3BP1;UBAP2L	24
Regulation Of Translation In Response To Endoplasmic Reticulum Stress (GO:0036490)	2/5	0.00856969	0.0607418	21.4762	102.216	EIF2S1;EIF4G1	24
mRNA 5'-Splice Site Recognition (GO:0000395)	2/5	0.00856969	0.0607418	21.4762	102.216	SRSF1;PSIP1	24
Purine Nucleobase Biosynthetic Process (GO:0009113)	2/5	0.00856969	0.0607418	21.4762	102.216	PRPS1;PAICS	24
Regulation Of Basement Membrane Organization (GO:0110011)	2/5	0.00856969	0.0607418	21.4762	102.216	LAMB1;LAMC1	24
Intracellular Steroid Hormone Receptor Signaling Pathway (GO:0030518)	5/43	0.00922613	0.0652034	4.25226	19.9249	DDX17;DDX5;DDX54;ARID1A;SAFB	24
protein-DNA Complex Organization (GO:0071824)	6/60	0.00931308	0.0652915	3.59383	16.806	HDAC1;HMGB2;HNRNPU;SAFB;MTA2;FAM50A	24
Regulation Of Cell Growth (GO:0001558)	14/227	0.00934243	0.0652915	2.13704	9.9868	URI1;DDX3X;NCBP1;SMARCA2;CDKN2AIP;RNF2;MTOR;SMARCA4;SUPV3L1;PPT1;HDGFL2;EIF4G2;PAK4;EIF4G1	24
RNA Phosphodiester Bond Hydrolysis (GO:0090501)	4/28	0.00948024	0.0652915	5.38111	25.0682	TRIR;TOE1;ERN1;CSTF3	24
Regulation Of Protein Transport (GO:0051223)	4/28	0.00948024	0.0652915	5.38111	25.0682	NDFIP1;RHBDF2;WWP2;GAPVD1	24
Negative Regulation Of Actin Filament Bundle Assembly (GO:0032232)	4/28	0.00948024	0.0652915	5.38111	25.0682	TJP1;WASF2;CGNL1;CLASP1	24
DNA Double-Strand Break Processing (GO:0000729)	3/15	0.00950874	0.0652915	8.06323	37.5387	RAD50;MRE11;NBN	24
Retrograde Axonal Transport (GO:0008090)	3/15	0.00950874	0.0652915	8.06323	37.5387	DST;APEX1;KIF5B	24
mRNA Methylation (GO:0080009)	3/15	0.00950874	0.0652915	8.06323	37.5387	WTAP;NSUN2;TRMT6	24
Positive Regulation Of Muscle Cell Differentiation (GO:0051149)	3/15	0.00950874	0.0652915	8.06323	37.5387	RBM4;LAMB1;LAMC1	24
Protein Localization To Cell-Cell Junction (GO:0150105)	3/15	0.00950874	0.0652915	8.06323	37.5387	TJP1;CGNL1;TJP2	24
Ribonucleoprotein Complex Biogenesis (GO:0022613)	9/118	0.00956446	0.0654881	2.67648	12.4448	WDR36;EXOSC10;KRR1;WDR3;BMS1;PES1;GTPBP4;BYSL;CUL4B	24
Mitochondrion Organization (GO:0007005)	26/162	1.20603e-32	7.99598e-30	52.4833	3857.28	TOMM40;MTFR1L;PLD6;MFF;HK2;TOMM22;RHOT2;RHOT1;SAMM50;OPA1;MFN1;MFN2;USP30;BID;MCL1;TOMM70;MIGA2;MIGA1;MTX1;MTX2;MUL1;GDAP1;TMEM11;BAX;MTFR1;MTFR2	2
Mitochondrial Fusion (GO:0008053)	10/18	2.10612e-19	6.9818e-17	282.585	12152.4	MIGA2;MIGA1;OPA1;MFN1;MFN2;PLD6;USP30;MFF;GDAP1;MCL1	2
Organelle Fusion (GO:0048284)	10/26	2.47633e-17	5.47269e-15	141.236	5400.46	MIGA2;OPA1;MIGA1;MFN1;MFN2;PLD6;USP30;MFF;GDAP1;MCL1	2
Mitochondrial Membrane Organization (GO:0007006)	9/32	2.85623e-14	4.73421e-12	87.4016	2725.77	SAMM50;OPA1;MTX1;MTX2;TMEM11;CHCHD6;DNAJC11;MFN2;BAK1	2
Mitochondrial Fission (GO:0000266)	7/13	9.13208e-14	1.21091e-11	255.077	7658.53	OPA1;MUL1;MTFR1;MTFR1L;MTFR2;MFF;GDAP1	2
Protein Targeting To Mitochondrion (GO:0006626)	10/59	2.56663e-13	2.83613e-11	46.0413	1334.78	TOMM70;TOMM40;SAMM50;MTX1;MTX2;MFN2;MFF;GDAP1;TOMM40L;TOMM22	2
Establishment Of Protein Localization To Mitochondrion (GO:0072655)	9/44	6.88011e-13	6.51645e-11	57.4006	1607.5	TOMM70;TOMM40;MFN2;MFF;GDAP1;HK2;TOMM40L;HK1;TOMM22	2
Inner Mitochondrial Membrane Organization (GO:0007007)	8/34	4.05892e-12	3.36383e-10	67.9521	1782.39	TOMM70;SAMM50;OPA1;MTX1;MTX2;TMEM11;CHCHD6;DNAJC11	2
Organelle Fission (GO:0048285)	7/22	8.75681e-12	6.45085e-10	101.985	2596.65	OPA1;MUL1;MTFR1;MTFR1L;MTFR2;MFF;GDAP1	2
Positive Regulation Of Mitochondrion Organization (GO:0010822)	9/58	9.77034e-12	6.47774e-10	40.9716	1038.7	BCL2L11;MUL1;BAX;SPIRE1;PLD6;BAK1;MFF;BID;MARCHF5	2
Outer Mitochondrial Membrane Organization (GO:0007008)	6/13	1.97755e-11	1.0926e-09	185.357	4568.42	TOMM70;TOMM40;SAMM50;MTX1;MTX2;TOMM22	2
Protein Insertion Into Mitochondrial Outer Membrane (GO:0045040)	6/13	1.97755e-11	1.0926e-09	185.357	4568.42	TOMM70;TOMM40;SAMM50;MTX1;MTX2;TOMM22	2
Protein Localization To Mitochondrion (GO:0070585)	6/16	9.12016e-11	4.65128e-09	129.73	2999.1	MAVS;FKBP8;SARM1;HK2;HK1;MARCHF5	2
Mitochondrial Transport (GO:0006839)	8/53	1.83627e-10	8.69605e-09	39.2237	879.322	TOMM70;TOMM40;MTX2;MFN2;BAK1;MFF;GDAP1;TOMM22	2
Organelle Organization (GO:0006996)	16/418	1.97367e-10	8.72362e-09	9.46487	211.502	RAB2B;MTX1;MTX2;PITPNB;RAB1B;FAF2;PEX14;RHOT2;RHOT1;NPLOC4;TBC1D20;OPA1;TMEM11;KIF4A;MTFR1;MTFR2	2
Protein Insertion Into Mitochondrial Membrane (GO:0051204)	6/28	4.09233e-09	1.69576e-07	58.9328	1138.24	TOMM70;TOMM40;SAMM50;MTX1;MTX2;TOMM22	2
Positive Regulation Of IRE1-mediated Unfolded Protein Response (GO:1903896)	4/6	8.0677e-09	3.1464e-07	423.404	7890.31	PTPN1;BCL2L11;BAX;BAK1	2
Apoptotic Mitochondrial Changes (GO:0008637)	6/34	1.42673e-08	5.25513e-07	46.2904	836.249	BAX;BAK1;MFF;BID;HK2;MCL1	2
Release Of Cytochrome C From Mitochondria (GO:0001836)	5/19	2.80561e-08	9.79012e-07	76.3748	1328.09	BAX;BAK1;MFF;BID;MCL1	2
Regulation Of Release Of Cytochrome C From Mitochondria (GO:0090199)	6/41	4.64007e-08	1.53818e-06	37.0193	625.105	BCL2L11;OPA1;BAX;BAK1;MFF;BID	2
Positive Regulation Of Release Of Cytochrome C From Mitochondria (GO:0090200)	5/25	1.25246e-07	3.95421e-06	53.4462	849.42	BCL2L11;BAX;BAK1;MFF;BID	2
Positive Regulation Of Endoplasmic Reticulum Unfolded Protein Response (GO:1900103)	4/11	1.74187e-07	5.24937e-06	120.942	1882.24	PTPN1;BCL2L11;BAX;BAK1	2
Regulation Of IRE1-mediated Unfolded Protein Response (GO:1903894)	4/13	3.74579e-07	1.07976e-05	94.0567	1391.8	PTPN1;BCL2L11;BAX;BAK1	2
Nitric Oxide Biosynthetic Process (GO:0006809)	4/15	7.09748e-07	1.96068e-05	76.9478	1089.45	CYB5B;CYB5R3;MTARC2;MTARC1	2
Nitric Oxide Metabolic Process (GO:0046209)	4/16	9.4278e-07	2.50025e-05	70.5319	978.59	CYB5B;CYB5R3;MTARC2;MTARC1	2
Positive Regulation Of Mitochondrial Fission (GO:0090141)	4/19	1.9853e-06	5.06251e-05	56.417	740.741	MUL1;SPIRE1;MFF;MARCHF5	2
Regulation Of Mitochondrion Organization (GO:0010821)	5/50	4.53375e-06	0.000111329	23.724	291.899	RHOT1;FKBP8;MUL1;MFF;MARCHF5	2
Positive Regulation Of Protein-Containing Complex Assembly (GO:0031334)	6/98	8.67742e-06	0.000199425	14.043	163.668	VCP;MAVS;BCL2L11;BAX;BAK1;BID	2
Regulation Of Mitochondrial Fission (GO:0090140)	4/27	8.72296e-06	0.000199425	36.7789	428.458	MUL1;SPIRE1;MFF;MARCHF5	2
Cellular Nitrogen Compound Biosynthetic Process (GO:0044271)	4/32	1.75409e-05	0.000375149	30.2036	330.759	CYB5B;CYB5R3;MTARC2;MTARC1	2
Protein Transmembrane Import Into Intracellular Organelle (GO:0044743)	4/32	1.75409e-05	0.000375149	30.2036	330.759	TOMM70;TOMM40;PEX14;TOMM40L	2
Cristae Formation (GO:0042407)	3/12	2.43054e-05	0.000503578	69.8	741.612	SAMM50;CHCHD6;DNAJC11	2
Mitochondrion Transport Along Microtubule (GO:0047497)	3/14	3.99291e-05	0.000802211	57.1033	578.366	RHOT2;RHOT1;OPA1	2
Protein Targeting (GO:0006605)	6/129	4.15088e-05	0.000809422	10.4873	105.812	TOMM70;TOMM40;MFN2;MFF;GDAP1;TOMM22	2
Endoplasmic Reticulum To Cytosol Transport (GO:1903513)	3/15	4.9734e-05	0.000942104	52.3421	518.649	VCP;NPLOC4;FAF2	2
Cellular Response To Unfolded Protein (GO:0034620)	3/17	7.38006e-05	0.00131775	44.8602	426.806	PTPN1;BAX;BAK1	2
Retrograde Protein Transport, ER To Cytosol (GO:0030970)	3/17	7.38006e-05	0.00131775	44.8602	426.806	VCP;NPLOC4;FAF2	2
Intracellular Protein Transmembrane Transport (GO:0065002)	4/46	7.55272e-05	0.00131775	20.1216	190.974	TOMM70;TOMM40;PEX14;TOMM40L	2
Positive Regulation Of Response To Endoplasmic Reticulum Stress (GO:1905898)	3/18	8.82462e-05	0.00146268	41.8674	390.848	BCL2L11;BAX;BAK1	2
Protein Import Into Mitochondrial Matrix (GO:0030150)	3/18	8.82462e-05	0.00146268	41.8674	390.848	TOMM70;TOMM40;TOMM40L	2
Positive Regulation Of Cellular Component Biogenesis (GO:0044089)	5/93	9.41836e-05	0.00152302	12.1053	112.22	VCP;BCL2L11;BAX;BAK1;BID	2
Intrinsic Apoptotic Signaling Pathway In Response To DNA Damage (GO:0008630)	4/49	9.69665e-05	0.00153069	18.7773	173.524	BCL2L11;BAX;BAK1;MCL1	2
Apoptotic Process (GO:0006915)	7/228	0.000131013	0.00202004	6.85033	61.2434	BCL2L11;FEM1B;BAX;BAK1;BID;HK2;AKAP1	2
Cellular Response To Topologically Incorrect Protein (GO:0035967)	3/22	0.000164191	0.00246159	33.0465	287.983	PTPN1;BAX;BAK1	2
Intrinsic Apoptotic Signaling Pathway (GO:0097193)	5/105	0.000167076	0.00246159	10.6462	92.591	BCL2L11;CUL2;BAX;BAK1;MCL1	2
Regulation Of Endoplasmic Reticulum Stress-Induced Intrinsic Apoptotic Signaling Pathway (GO:1902235)	3/24	0.000214265	0.0030225	29.8962	252.572	PTPN1;BCL2L11;OPA1	2
Protein Exit From Endoplasmic Reticulum (GO:0032527)	3/24	0.000214265	0.0030225	29.8962	252.572	VCP;NPLOC4;FAF2	2
Establishment Of Mitochondrion Localization, Microtubule-Mediated (GO:0034643)	2/5	0.00023538	0.00312268	138.188	1154.46	RHOT2;RHOT1	2
Negative Regulation Of PERK-mediated Unfolded Protein Response (GO:1903898)	2/5	0.00023538	0.00312268	138.188	1154.46	PPP1R15B;PTPN1	2
Positive Regulation Of Cellular Component Organization (GO:0051130)	5/113	0.000235496	0.00312268	9.85364	82.3155	VCP;BCL2L11;BAX;BAK1;BID	2
Response To Endoplasmic Reticulum Stress (GO:0034976)	5/114	0.000245352	0.00318957	9.76275	81.156	PPP1R15B;VCP;BCL2L11;BAX;BAK1	2
Regulation Of Protein-Containing Complex Assembly (GO:0043254)	5/119	0.00029942	0.0038176	9.3322	75.7183	VCP;BCL2L11;BAX;BAK1;BID	2
Extrinsic Apoptotic Signaling Pathway (GO:0097191)	4/67	0.000327929	0.00402624	13.4002	107.506	BAX;BAK1;BID;MCL1	2
Activation Of Cysteine-Type Endopeptidase Activity Involved In Apoptotic Process (GO:0006919)	4/67	0.000327929	0.00402624	13.4002	107.506	VCP;MUL1;BAX;BID	2
Regulation Of Chemokine (C-C Motif) Ligand 5 Production (GO:0071649)	2/7	0.000491147	0.00581483	82.9042	631.628	MAVS;MUL1	2
Mitochondrial Outer Membrane Permeabilization (GO:0097345)	2/7	0.000491147	0.00581483	82.9042	631.628	RHOT2;RHOT1	2
Regulation Of Type I Interferon-Mediated Signaling Pathway (GO:0060338)	3/33	0.000559418	0.00650692	20.9179	156.646	PTPN1;MAVS;MUL1	2
Positive Regulation Of Mitochondrial Membrane Permeability Involved In Apoptotic Process (GO:1902110)	2/8	0.000652771	0.00733538	69.0833	506.677	RHOT2;RHOT1	2
Mitochondrial Fragmentation Involved In Apoptotic Process (GO:0043653)	2/8	0.000652771	0.00733538	69.0833	506.677	BAX;MFF	2
Regulation Of Defense Response To Virus By Host (GO:0050691)	3/37	0.000785459	0.00866664	18.4533	131.927	TOMM70;MAVS;MUL1	2
Establishment Of Protein Localization To Organelle (GO:0072594)	4/85	0.000809958	0.00866664	10.4129	74.1247	RANBP6;HK2;HK1;IPO5	2
Fructose 6-Phosphate Metabolic Process (GO:0006002)	2/9	0.000836599	0.00866664	59.2113	419.581	HK2;HK1	2
Carbohydrate Phosphorylation (GO:0046835)	2/9	0.000836599	0.00866664	59.2113	419.581	HK2;HK1	2
Regulation Of PERK-mediated Unfolded Protein Response (GO:1903897)	2/9	0.000836599	0.00866664	59.2113	419.581	PPP1R15B;PTPN1	2
Negative Regulation Of Mitochondrion Organization (GO:0010823)	3/39	0.000917324	0.0090774	17.4263	121.881	OPA1;MUL1;BAK1	2
Regulation Of Mitochondrial Membrane Potential (GO:0051881)	3/39	0.000917324	0.0090774	17.4263	121.881	VCP;BAX;BAK1	2
Organelle Transport Along Microtubule (GO:0072384)	3/39	0.000917324	0.0090774	17.4263	121.881	RHOT2;RHOT1;PEX14	2
Regulation Of Mitochondrial Fusion (GO:0010635)	2/11	0.00127	0.0123825	46.0486	307.086	MUL1;PLD6	2
Response To Unfolded Protein (GO:0006986)	3/44	0.00130603	0.0125492	15.2973	101.586	PTPN1;BAX;BAK1	2
Hexose Metabolic Process (GO:0019318)	3/45	0.00139437	0.0132067	14.9323	98.1847	ADPGK;HK2;HK1	2
Regulation Of Organelle Organization (GO:0033043)	4/100	0.00148329	0.013851	8.77926	57.1836	MAVS;RHOT1;MUL1;MFF	2
Negative Regulation Of Endoplasmic Reticulum Unfolded Protein Response (GO:1900102)	2/13	0.00178962	0.0162537	37.6723	238.306	PPP1R15B;PTPN1	2
GTP Metabolic Process (GO:0046039)	2/13	0.00178962	0.0162537	37.6723	238.306	OPA1;MFN1	2
Positive Regulation Of Cysteine-Type Endopeptidase Activity Involved In Apoptotic Process (GO:0043280)	4/109	0.00203512	0.0182336	8.0231	49.7208	VCP;MUL1;BAX;BID	2
Cellular Response To Exogenous dsRNA (GO:0071360)	2/14	0.00208123	0.0183981	34.5312	213.223	MAVS;MUL1	2
Positive Regulation Of Apoptotic Process (GO:0043065)	6/270	0.00213766	0.0186483	4.85128	29.8259	BCL2L11;PTRH2;BAX;BAK1;BID;MCL1	2
Negative Regulation Of Endoplasmic Reticulum Stress-Induced Intrinsic Apoptotic Signaling Pathway (GO:1902236)	2/15	0.00239377	0.0206113	31.8734	192.352	PTPN1;OPA1	2
Extrinsic Apoptotic Signaling Pathway In Absence Of Ligand (GO:0097192)	2/16	0.00272703	0.0226003	29.5952	174.746	BAX;MCL1	2
Negative Regulation Of Release Of Cytochrome C From Mitochondria (GO:0090201)	2/16	0.00272703	0.0226003	29.5952	174.746	OPA1;BAK1	2
Negative Regulation Of Anoikis (GO:2000811)	2/16	0.00272703	0.0226003	29.5952	174.746	PTRH2;MCL1	2
DNA Damage Response (GO:0006974)	7/384	0.00282176	0.0230967	3.98388	23.3869	VCP;BCL2L11;CHCHD6;BAX;BAK1;BID;MCL1	2
Glucose Metabolic Process (GO:0006006)	3/59	0.00304029	0.0239966	11.1914	64.8629	ADPGK;HK2;HK1	2
Aerobic Respiration (GO:0009060)	3/59	0.00304029	0.0239966	11.1914	64.8629	MTFR1;MTFR1L;MTFR2	2
Regulation Of Type I Interferon Production (GO:0032479)	3/59	0.00304029	0.0239966	11.1914	64.8629	RAB2B;MAVS;NPLOC4	2
Cellular Response To dsRNA (GO:0071359)	2/17	0.0030808	0.0240302	27.6208	159.719	MAVS;MUL1	2
Negative Regulation Of Intrinsic Apoptotic Signaling Pathway (GO:2001243)	3/61	0.00334218	0.0254509	10.8044	61.5971	PTPN1;OPA1;ARMC10	2
Glucose 6-Phosphate Metabolic Process (GO:0051156)	2/18	0.00345487	0.0254509	25.8932	146.762	HK2;HK1	2
Regulation Of Mitochondrial Membrane Permeability (GO:0046902)	2/18	0.00345487	0.0254509	25.8932	146.762	MUL1;BAK1	2
Regulation Of Mitochondrial Outer Membrane Permeabilization Involved In Apoptotic Signaling Pathway (GO:1901028)	2/18	0.00345487	0.0254509	25.8932	146.762	MUL1;BAK1	2
Maintenance Of Protein Localization In Organelle (GO:0072595)	2/18	0.00345487	0.0254509	25.8932	146.762	HK2;HK1	2
Positive Regulation Of Type I Interferon Production (GO:0032481)	3/64	0.00382838	0.0274399	10.2714	57.1638	TOMM70;RAB2B;MAVS	2
Golgi Organization (GO:0007030)	4/130	0.00384352	0.0274399	6.67882	37.1434	RAB2B;NPLOC4;TBC1D20;RAB1B	2
piRNA Processing (GO:0034587)	2/19	0.00384904	0.0274399	24.3689	135.489	TDRKH;PLD6	2
Endoplasmic Reticulum Calcium Ion Homeostasis (GO:0032469)	2/20	0.00426311	0.0300685	23.0139	125.604	BAX;BAK1	2
Protein Localization To Organelle (GO:0033365)	4/137	0.00463034	0.0323149	6.32507	33.998	MAVS;FKBP8;SARM1;MARCHF5	2
Regulation Of Anoikis (GO:2000209)	2/21	0.00469688	0.0324378	21.8015	116.875	PTRH2;MCL1	2
NAD Metabolic Process (GO:0019674)	2/22	0.00515015	0.0348424	20.7104	109.118	VCP;SARM1	2
Oxoacid Metabolic Process (GO:0043436)	2/22	0.00515015	0.0348424	20.7104	109.118	MTARC2;MTARC1	2
Ubiquitin-Dependent ERAD Pathway (GO:0030433)	3/73	0.00553672	0.0369096	8.94677	46.4906	VCP;NPLOC4;FAF2	2
Positive Regulation Of Neuron Apoptotic Process (GO:0043525)	2/23	0.00562273	0.0369096	19.7232	102.185	BAX;MCL1	2
Cytosolic Pattern Recognition Receptor Signaling Pathway (GO:0002753)	2/23	0.00562273	0.0369096	19.7232	102.185	MAVS;IPO5	2
Positive Regulation Of Developmental Process (GO:0051094)	5/233	0.00580549	0.0377357	4.63922	23.8871	MUL1;SPIRE1;PLD6;MFF;MARCHF5	2
Peroxisome Organization (GO:0007031)	2/24	0.00611441	0.0393578	18.8258	95.9569	MFF;PEX14	2
Negative Regulation Of Response To Endoplasmic Reticulum Stress (GO:1903573)	2/25	0.006625	0.0422344	18.0063	90.3361	PTPN1;OPA1	2
Negative Regulation Of Protein Serine/Threonine Kinase Activity (GO:0071901)	3/80	0.00713615	0.0446859	8.13055	40.1859	PTPN1;PRKAR2A;IPO5	2
Positive Regulation Of Programmed Cell Death (GO:0043068)	5/245	0.00714435	0.0446859	4.40457	21.7649	BCL2L11;BAX;BAK1;BID;MCL1	2
Protein Quality Control For Misfolded Or Incompletely Synthesized Proteins (GO:0006515)	2/27	0.00770215	0.0474099	16.5642	80.6055	ZYG11B;VCP	2
Regulation Of Apoptotic Process (GO:0042981)	9/705	0.00772287	0.0474099	2.79049	13.5717	TOMM70;VCP;BCL2L11;OPA1;FKBP8;BAX;BAK1;BID;MCL1	2
Positive Regulation Of Protein Import Into Nucleus (GO:0042307)	2/28	0.00826832	0.0498354	15.9263	76.3717	MAVS;IPO5	2
Positive Regulation Of Defense Response To Virus By Host (GO:0002230)	2/28	0.00826832	0.0498354	15.9263	76.3717	TOMM70;MAVS	2
Cellular Respiration (GO:0045333)	3/85	0.00842957	0.0503496	7.63286	36.4546	MTFR1;MTFR1L;MTFR2	2
Glycolytic Process (GO:0006096)	2/29	0.00885264	0.0519407	15.3356	72.4922	HK2;HK1	2
Phosphatidic Acid Biosynthetic Process (GO:0006654)	2/29	0.00885264	0.0519407	15.3356	72.4922	AGPAT5;GPAM	2
Extrinsic Apoptotic Signaling Pathway Via Death Domain Receptors (GO:0008625)	2/30	0.00945492	0.0545097	14.7872	68.9264	BAX;BID	2
Intrinsic Apoptotic Signaling Pathway In Response To Endoplasmic Reticulum Stress (GO:0070059)	2/30	0.00945492	0.0545097	14.7872	68.9264	BAX;BAK1	2
ERAD Pathway (GO:0036503)	3/89	0.00955715	0.0546241	7.27638	33.8385	VCP;NPLOC4;FAF2	2
Cellular Respiration (GO:0045333)	18/85	9.10164e-21	9.03793e-18	36.1279	1667.15	NDUFB9;NDUFA13;NDUFA7;SURF1;NDUFB7;NDUFA11;NDUFB10;NDUFB6;COX15;NDUFB11;NDUFB3;ETFDH;NDUFC2;ETFB;COX5B;SDHB;CHCHD5;CYC1	6
Mitochondrial Respiratory Chain Complex Assembly (GO:0033108)	17/90	9.11144e-19	4.52383e-16	31.0953	1291.69	NDUFB9;NDUFA13;SURF1;NDUFB7;COA1;NDUFA11;DMAC1;NDUFB10;NDUFB6;NDUFB11;UQCC1;NDUFB3;NDUFC2;OMA1;TTC19;CHCHD4;NDUFAF4	6
Aerobic Respiration (GO:0009060)	13/59	1.47988e-15	4.89839e-13	36.793	1256.37	NDUFB9;NDUFA13;NDUFA7;SURF1;NDUFB7;NDUFA11;NDUFB10;NDUFB6;NDUFB11;NDUFB3;NDUFC2;SDHB;SLC25A51	6
Inner Mitochondrial Membrane Organization (GO:0007007)	11/34	2.08803e-15	5.18355e-13	61.528	2079.8	TIMM8B;TOMM70;TIMM10B;TIMM8A;NDUFA13;TIMM29;OPA1;CHCHD6;TIMM13;TIMM10;MICOS10	6
Protein Insertion Into Mitochondrial Inner Membrane (GO:0045039)	8/12	8.70198e-15	1.72821e-12	252.624	8178.77	TIMM10B;TIMM8B;TOMM70;TIMM8A;NDUFA13;TIMM29;TIMM13;TIMM10	6
NADH Dehydrogenase Complex Assembly (GO:0010257)	12/53	1.32025e-14	1.87287e-12	37.8651	1210.11	NDUFB9;NDUFA13;NDUFB7;COA1;NDUFA11;DMAC1;NDUFB10;NDUFB6;NDUFB11;NDUFAF4;NDUFB3;NDUFC2	6
Mitochondrial Respiratory Chain Complex I Assembly (GO:0032981)	12/53	1.32025e-14	1.87287e-12	37.8651	1210.11	NDUFB9;NDUFA13;NDUFB7;COA1;NDUFA11;DMAC1;NDUFB10;NDUFB6;NDUFB11;NDUFAF4;NDUFB3;NDUFC2	6
Oxidative Phosphorylation (GO:0006119)	12/63	1.23022e-13	1.52701e-11	30.4252	904.433	NDUFB9;NDUFA13;NDUFA7;NDUFB7;NDUFA11;NDUFB10;NDUFB6;NDUFB11;NDUFB3;NDUFC2;SLC25A51;SDHB	6
Aerobic Electron Transport Chain (GO:0019646)	12/68	3.24034e-13	3.57518e-11	27.7017	796.643	NDUFB9;NDUFA7;NDUFB7;NDUFB10;NDUFB6;COX15;NDUFB3;NDUFC2;SLC25A51;CYC1;COX5B;SDHB	6
Proton Motive Force-Driven Mitochondrial ATP Synthesis (GO:0042776)	11/53	4.86307e-13	4.82903e-11	33.6616	954.371	NDUFB9;NDUFA13;NDUFA7;NDUFB7;NDUFA11;NDUFB10;NDUFB6;NDUFB11;NDUFB3;NDUFC2;SDHB	6
Proton Motive Force-Driven ATP Synthesis (GO:0015986)	11/60	2.0807e-12	1.87831e-10	28.8426	775.816	NDUFB9;NDUFA13;NDUFA7;NDUFB7;NDUFA11;NDUFB10;NDUFB6;NDUFB11;NDUFB3;NDUFC2;SDHB	6
Mitochondrial ATP Synthesis Coupled Electron Transport (GO:0042775)	11/70	1.22396e-11	1.01283e-09	23.9419	601.572	NDUFB9;NDUFA7;NDUFB7;NDUFB10;NDUFB6;COX15;NDUFB3;NDUFC2;CYC1;COX5B;SDHB	6
Protein Insertion Into Mitochondrial Membrane (GO:0051204)	8/28	4.88604e-11	3.49226e-09	50.4841	1198.6	TIMM8B;TOMM70;TIMM10B;TIMM8A;NDUFA13;TIMM29;TIMM13;TIMM10	6
Protein Targeting To Mitochondrion (GO:0006626)	10/59	4.92363e-11	3.49226e-09	26.0513	618.313	CHCHD4;TOMM70;TIMM8B;TIMM10B;TIMM8A;NDUFA13;TIMM29;TIMM13;PMPCA;TIMM10	6
Mitochondrion Organization (GO:0007005)	13/162	9.13386e-10	6.04661e-08	11.2998	235.193	TOMM70;TIMM8B;ATP23;TIMM13;MUL1;OMA1;TIMM10;HIGD1A;HIGD2A;CHCHD4;HAX1;OPA1;YME1L1	6
Mitochondrial Electron Transport, NADH To Ubiquinone (GO:0006120)	7/34	1.02095e-08	6.33629e-07	32.5026	598.046	NDUFB9;NDUFA7;NDUFB7;NDUFB10;NDUFB6;NDUFB3;NDUFC2	6
Respiratory Electron Transport Chain (GO:0022904)	5/14	6.77946e-08	3.96e-06	68.8403	1136.33	ETFDH;SLC25A51;ETFB;SLC25A12;SDHB	6
Branched-Chain Amino Acid Catabolic Process (GO:0009083)	5/17	2.05392e-07	1.13308e-05	51.6224	794.899	ALDH6A1;ECHS1;HIBADH;IVD;SLC25A44	6
Calcium Import Into The Mitochondrion (GO:0036444)	4/9	5.44932e-07	2.84798e-05	98.5342	1421.12	MCUB;MICU1;SLC25A23;MCU	6
Amino Acid Catabolic Process (GO:0009063)	6/38	6.38545e-07	3.17037e-05	23.3526	333.103	ALDH6A1;ECHS1;IVD;GOT2;ETFB;SLC25A44	6
Mitochondrial Protein Processing (GO:0034982)	4/10	9.02382e-07	4.26698e-05	82.1077	1142.79	ATP23;YME1L1;PMPCA;OMA1	6
Mitochondrial Calcium Ion Transmembrane Transport (GO:0006851)	4/14	4.19186e-06	0.000189205	49.2547	609.889	MCUB;MICU1;SLC25A23;MCU	6
Mitochondrial Calcium Ion Homeostasis (GO:0051560)	4/21	2.39585e-05	0.00103438	28.9631	308.144	MCUB;MICU1;SLC25A23;MCU	6
Positive Regulation Of Mitochondrial Calcium Ion Concentration (GO:0051561)	3/8	2.99524e-05	0.00119605	73.4444	764.99	MICU1;SLC25A23;MCU	6
Establishment Of Protein Localization To Mitochondrion (GO:0072655)	5/44	3.0112e-05	0.00119605	15.8622	165.135	CHCHD4;TIMM8B;TOMM70;TIMM13;TIMM10	6
Fatty Acid Beta-Oxidation Using acyl-CoA Dehydrogenase (GO:0033539)	3/10	6.34082e-05	0.0024217	52.455	507.026	IVD;ETFDH;ETFB	6
Alpha-Amino Acid Catabolic Process (GO:1901606)	4/29	9.03105e-05	0.0032028	19.687	183.33	ALDH6A1;HIBADH;IVD;GOT2	6
Phosphatidic Acid Biosynthetic Process (GO:0006654)	4/29	9.03105e-05	0.0032028	19.687	183.33	GNPAT;ACP6;AGPAT3;AGPAT4	6
Sensory Perception Of Mechanical Stimulus (GO:0050954)	6/89	9.50341e-05	0.0032541	8.98022	83.1683	TIMM8B;NDUFB9;MARVELD2;TIMM13;TIMM10;ALDH7A1	6
Sensory Perception Of Sound (GO:0007605)	6/92	0.000114268	0.00378228	8.66564	78.6577	TIMM8B;NDUFB9;MARVELD2;TIMM13;TIMM10;ALDH7A1	6
Phosphatidic Acid Metabolic Process (GO:0046473)	4/33	0.000151648	0.00485764	16.9681	149.216	GNPAT;ACP6;AGPAT3;AGPAT4	6
Electron Transport Chain (GO:0022900)	3/14	0.000187722	0.00582525	33.3737	286.365	ETFDH;ETFB;SDHB	6
Branched-Chain Amino Acid Metabolic Process (GO:0009081)	3/15	0.000233233	0.0070182	30.591	255.847	ECHS1;IVD;SLC25A44	6
Glycerophospholipid Biosynthetic Process (GO:0046474)	6/108	0.000275169	0.00803655	7.30041	59.8496	PGS1;GNPAT;ACP6;PMPCA;AGPAT3;AGPAT4	6
Apoptotic Nuclear Changes (GO:0030262)	3/16	0.00028532	0.00809056	28.2365	230.463	TOP2A;ENDOG;EXOG	6
Negative Regulation Of Mitochondrion Organization (GO:0010823)	4/39	0.000293313	0.00809056	14.055	114.327	PRELID1;OPA1;MUL1;OMA1	6
Negative Regulation Of Amyloid Precursor Protein Catabolic Process (GO:1902992)	3/18	0.000410742	0.0110234	24.4691	190.799	RTN3;FLOT2;RTN4	6
Energy Derivation By Oxidation Of Organic Compounds (GO:0015980)	4/43	0.000428957	0.0112093	12.6109	97.7871	CHCHD5;COX15;CYC1;COX5B	6
Cellular Lipid Biosynthetic Process (GO:0097384)	2/5	0.000665555	0.0165224	81.1125	593.329	GNPAT;DHRS7B	6
Glycerol Ether Biosynthetic Process (GO:0046504)	2/5	0.000665555	0.0165224	81.1125	593.329	GNPAT;DHRS7B	6
Fatty Acid Beta-Oxidation (GO:0006635)	4/49	0.000708719	0.0171648	10.9262	79.237	ECHS1;IVD;ETFDH;ETFB	6
Regulation Of Apoptotic Process (GO:0042981)	15/705	0.000759125	0.0176763	2.77464	19.9312	TOP2A;TOMM70;PRELID1;TNFRSF10B;HSPB1;SCRIB;DHCR24;OMA1;HIGD1A;RTN4;HIGD2A;HAX1;OPA1;FAM162A;YME1L1	6
Dicarboxylic Acid Metabolic Process (GO:0043648)	4/50	0.000765438	0.0176763	10.6881	76.6877	DHFR;FH;GOT2;IDH2	6
Mitochondrial Transport (GO:0006839)	4/53	0.000954773	0.0215475	10.0322	69.7643	TOMM70;TIMM8B;TIMM13;TIMM10	6
Positive Regulation Of Peptidase Activity (GO:0010952)	3/25	0.0011097	0.0244875	16.6776	113.469	NDUFA13;PRELID1;PSME3	6
Respiratory Chain Complex IV Assembly (GO:0008535)	3/26	0.00124689	0.0269165	15.9517	106.671	SURF1;COA1;COX15	6
Negative Regulation Of Mitochondrial Fusion (GO:0010637)	2/7	0.00138256	0.028018	48.6626	320.386	MUL1;OMA1	6
Plasma Membrane To Endosome Transport (GO:0048227)	2/7	0.00138256	0.028018	48.6626	320.386	RAB5C;SORT1	6
Cytochrome Complex Assembly (GO:0017004)	2/7	0.00138256	0.028018	48.6626	320.386	SURF1;COX15	6
Apoptotic DNA Fragmentation (GO:0006309)	2/8	0.00183343	0.0356979	40.5501	255.529	ENDOG;EXOG	6
Regulation Of Toll-Like Receptor 3 Signaling Pathway (GO:0034139)	2/8	0.00183343	0.0356979	40.5501	255.529	FLOT1;FLOT2	6
Mitochondrial Membrane Organization (GO:0007006)	3/32	0.00229409	0.0431129	12.6475	76.8642	OPA1;CHCHD6;MICOS10	6
Carbohydrate Phosphorylation (GO:0046835)	2/9	0.00234451	0.0431129	34.7555	210.468	GNPTG;GNPTAB	6
Ether Lipid Biosynthetic Process (GO:0008611)	2/9	0.00234451	0.0431129	34.7555	210.468	GNPAT;DHRS7B	6
Nuclear Pore Complex Assembly (GO:0051292)	2/10	0.00291479	0.0516854	30.4095	177.529	NDC1;RTN4	6
Mitochondrial Respirasome Assembly (GO:0097250)	2/10	0.00291479	0.0516854	30.4095	177.529	HIGD1A;HIGD2A	6
Regulation Of Mitochondrial Fusion (GO:0010635)	2/11	0.00354326	0.0596349	27.0293	152.518	MUL1;OMA1	6
Respiratory Chain Complex III Assembly (GO:0017062)	2/11	0.00354326	0.0596349	27.0293	152.518	UQCC1;TTC19	6
Mitochondrial Respiratory Chain Complex III Assembly (GO:0034551)	2/11	0.00354326	0.0596349	27.0293	152.518	UQCC1;TTC19	6
Aspartate Family Amino Acid Metabolic Process (GO:0009066)	2/12	0.00422895	0.0688418	24.3252	132.956	GOT2;SLC25A12	6
Cristae Formation (GO:0042407)	2/12	0.00422895	0.0688418	24.3252	132.956	CHCHD6;MICOS10	6
Calcium Ion Transmembrane Transport (GO:0070588)	4/80	0.00434264	0.0695522	6.4593	35.1339	MCUB;MICU1;SLC25A23;MCU	6
Regulation Of Release Of Cytochrome C From Mitochondria (GO:0090199)	3/41	0.0046705	0.0730096	9.64766	51.7741	PRELID1;OPA1;FAM162A	6
Negative Regulation Of Apoptotic Signaling Pathway (GO:2001234)	4/82	0.00474198	0.0730096	6.29304	33.6759	NDUFA13;PRELID1;OPA1;PSME3	6
Positive Regulation Of Fatty Acid Biosynthetic Process (GO:0045723)	2/13	0.00497087	0.0730096	22.1127	117.289	MID1IP1;SIRT2	6
Ether Lipid Metabolic Process (GO:0046485)	2/13	0.00497087	0.0730096	22.1127	117.289	GNPAT;DHRS7B	6
Mitochondrial Fission (GO:0000266)	2/13	0.00497087	0.0730096	22.1127	117.289	OPA1;MUL1	6
Amino Acid Transmembrane Transport (GO:0003333)	3/42	0.00499965	0.0730096	9.39981	49.8038	SFXN3;SFXN1;SLC25A12	6
2-Oxoglutarate Metabolic Process (GO:0006103)	2/14	0.00576807	0.0806717	20.2689	104.495	GOT2;IDH2	6
Nuclear Pore Organization (GO:0006999)	2/14	0.00576807	0.0806717	20.2689	104.495	NDC1;RTN4	6
Cellular Response To Exogenous dsRNA (GO:0071360)	2/14	0.00576807	0.0806717	20.2689	104.495	FLOT1;MUL1	6
Golgi To Endosome Transport (GO:0006895)	2/15	0.00661959	0.0912951	18.7088	93.8757	RAB14;SORT1	6
Negative Regulation Of Release Of Cytochrome C From Mitochondria (GO:0090201)	2/16	0.00752448	0.0970365	17.3716	84.9401	PRELID1;OPA1	6
Dicarboxylic Acid Catabolic Process (GO:0043649)	2/16	0.00752448	0.0970365	17.3716	84.9401	GOT2;ALDH1L2	6
Endoplasmic Reticulum Tubular Network Organization (GO:0071786)	2/16	0.00752448	0.0970365	17.3716	84.9401	RTN3;RTN4	6
Mitochondrial Electron Transport, Cytochrome C To Oxygen (GO:0006123)	2/16	0.00752448	0.0970365	17.3716	84.9401	COX15;COX5B	6
Negative Regulation Of Amyloid-Beta Formation (GO:1902430)	2/16	0.00752448	0.0970365	17.3716	84.9401	RTN3;RTN4	6
Regulation Of Mitochondrion Organization (GO:0010821)	3/50	0.00813625	0.103581	7.79669	37.5132	HAX1;MUL1;OMA1	6
Cellular Response To dsRNA (GO:0071359)	2/17	0.00848184	0.105281	16.2127	77.3317	FLOT1;MUL1	6
Positive Regulation Of Fatty Acid Metabolic Process (GO:0045923)	2/17	0.00848184	0.105281	16.2127	77.3317	MID1IP1;SIRT2	6
Protein Complex Oligomerization (GO:0051259)	4/100	0.00948739	0.116308	5.10844	23.794	OPA1;YME1L1;MICU1;MCU	6
ERAD Pathway (GO:0036503)	17/89	8.74692e-17	1.20795e-13	23.153	856.087	SEL1L;ERLIN2;RNF5;CLGN;HSP90B1;UBE2J1;ERLEC1;OS9;CANX;DNAJC10;DNAJB9;FBXO6;SEC61B;CALR;STT3B;UGGT2;UGGT1	21
Ubiquitin-Dependent ERAD Pathway (GO:0030433)	15/73	1.86651e-15	1.28882e-12	25.1282	852.217	SEL1L;ERLIN2;RNF5;CLGN;HSP90B1;UBE2J1;ERLEC1;OS9;CANX;DNAJC10;DNAJB9;FBXO6;SEC61B;CALR;STT3B	21
Response To Endoplasmic Reticulum Stress (GO:0034976)	15/114	1.80689e-12	8.3177e-10	14.691	397.236	PDIA3;SEL1L;PDIA6;RNF5;PDIA4;HSP90B1;ERLEC1;ERP44;OS9;TMX1;TMEM33;DNAJC10;DNAJB9;HYOU1;P4HB	21
Glycoprotein Metabolic Process (GO:0009100)	10/53	2.49355e-10	8.60898e-08	22.0695	488.005	ERP44;GANAB;GOLPH3;B4GAT1;PRKCSH;MAN1A2;NGLY1;FBXO6;STT3B;PCSK6	21
Protein N-linked Glycosylation Via Asparagine (GO:0018279)	6/23	1.35351e-07	3.7384e-05	32.9051	520.407	STT3A;MAGT1;STT3B;UGGT2;UGGT1;UBE2J1	21
Protein Exit From Endoplasmic Reticulum (GO:0032527)	6/24	1.78833e-07	4.11614e-05	31.0755	482.814	ERLEC1;OS9;SEL1L;PREB;SEC61B;HSP90B1	21
Endoplasmic Reticulum To Cytosol Transport (GO:1903513)	5/15	4.03749e-07	7.96539e-05	46.4131	683.316	ERLEC1;OS9;SEL1L;SEC61B;HSP90B1	21
Proteasome-Mediated Ubiquitin-Dependent Protein Catabolic Process (GO:0043161)	16/319	4.68427e-07	8.08622e-05	5.09205	74.211	AMFR;SEL1L;ERLIN2;RNF5;UBE2J1;CLGN;HSP90B1;ERLEC1;OS9;CANX;DNAJC10;DNAJB9;FBXO6;CALR;SEC61B;STT3B	21
Retrograde Protein Transport, ER To Cytosol (GO:0030970)	5/17	8.17303e-07	0.000125411	38.6737	542.099	ERLEC1;OS9;SEL1L;SEC61B;HSP90B1	21
Negative Regulation Of Retrograde Protein Transport, ER To Cytosol (GO:1904153)	4/8	9.28852e-07	0.000128274	92.4206	1283.66	ERLEC1;OS9;UBAC2;UBE2J1	21
Negative Regulation Of Protein Exit From Endoplasmic Reticulum (GO:0070862)	4/9	1.65765e-06	0.00020811	73.9327	984.053	ERLEC1;OS9;UBAC2;UBE2J1	21
Antigen Processing And Presentation Of Endogenous Peptide Antigen (GO:0002483)	5/21	2.59381e-06	0.000298504	28.9994	373.002	HLA-B;HLA-C;HLA-A;HLA-DRB1;HLA-E	21
Protein Glycosylation (GO:0006486)	10/147	4.98622e-06	0.00052969	6.89395	84.1671	GALNT7;GALNT14;B4GAT1;GALNT1;STT3A;PLOD3;MLEC;PLOD1;STT3B;MAGT1	21
Collagen Fibril Organization (GO:0030199)	6/42	5.91784e-06	0.000547806	15.5236	186.866	CRTAP;COL14A1;SERPINH1;PLOD3;P3H4;TGFBR1	21
Protein N-linked Glycosylation (GO:0006487)	7/64	6.08747e-06	0.000547806	11.4804	137.872	STT3A;MLEC;MAGT1;STT3B;UGGT2;UGGT1;UBE2J1	21
Regulation Of Retrograde Protein Transport, ER To Cytosol (GO:1904152)	4/12	6.34677e-06	0.000547806	46.2009	552.913	ERLEC1;OS9;UBAC2;UBE2J1	21
Antigen Processing And Presentation Of Endogenous Peptide Antigen Via MHC Class I Via ER Pathway (GO:0002484)	4/13	9.08931e-06	0.00059773	41.0654	476.704	HLA-B;HLA-C;HLA-A;HLA-E	21
Antigen Processing And Presentation Of Endogenous Peptide Antigen Via MHC Class I Via ER Pathway, TAP-independent (GO:0002486)	4/13	9.08931e-06	0.00059773	41.0654	476.704	HLA-B;HLA-C;HLA-A;HLA-E	21
Antigen Processing And Presentation Of Endogenous Peptide Antigen Via MHC Class Ib (GO:0002476)	4/13	9.08931e-06	0.00059773	41.0654	476.704	HLA-B;HLA-C;HLA-A;HLA-E	21
Antigen Processing And Presentation Of Peptide Antigen Via MHC Class Ib (GO:0002428)	4/13	9.08931e-06	0.00059773	41.0654	476.704	HLA-B;HLA-C;HLA-A;HLA-E	21
Protein Hydroxylation (GO:0018126)	4/13	9.08931e-06	0.00059773	41.0654	476.704	P3H1;PLOD3;P3H4;PLOD1	21
Protein Quality Control For Misfolded Or Incompletely Synthesized Proteins (GO:0006515)	5/27	9.75651e-06	0.000612443	21.0841	243.259	NGLY1;OMA1;UGGT2;RNF5;UGGT1	21
Protein Alpha-1,2-Demannosylation (GO:0036508)	4/16	2.25493e-05	0.00135394	30.7944	329.494	MAN1A2;UGGT2;RNF5;UGGT1	21
Protein Catabolic Process In The Vacuole (GO:0007039)	3/6	2.49349e-05	0.0014348	91.9953	975.081	TMEM199;LAMP2;VPS13A	21
Positive Regulation Of T Cell Mediated Cytotoxicity (GO:0001916)	5/33	2.71968e-05	0.00150235	16.561	174.096	HLA-B;HLA-C;HLA-A;HLA-DRB1;HLA-E	21
Peptide Antigen Assembly With MHC Protein Complex (GO:0002501)	4/18	3.7269e-05	0.00197955	26.3925	269.134	PDIA3;CALR;HLA-DRB1;HLA-DPA1	21
Protein Transport (GO:0015031)	13/313	4.19648e-05	0.00206126	4.11815	41.5055	ARF3;USO1;SEL1L;PDIA4;HSP90B1;GOLPH3;MYO6;CANX;LAMP2;PREB;SIL1;ARF5;WLS	21
Regulation Of T Cell Mediated Cytotoxicity (GO:0001914)	5/36	4.20674e-05	0.00206126	14.9561	150.701	HLA-B;HLA-C;HLA-A;HLA-DRB1;HLA-E	21
Peptidyl-Lysine Hydroxylation (GO:0017185)	3/7	4.3285e-05	0.00206126	68.993	693.221	PLOD3;P3H4;PLOD1	21
Positive Regulation Of Alpha-Beta T Cell Activation (GO:0046635)	4/19	4.68051e-05	0.00215459	24.6318	245.567	HSPH1;HLA-A;HLA-DRB1;HLA-E	21
Protein O-linked Glycosylation (GO:0006493)	7/93	7.10923e-05	0.00316705	7.59793	72.5719	GALNT7;GALNT14;B4GAT1;GALNT1;PLOD3;PLOD1;XXYLT1	21
O-glycan Processing (GO:0016266)	5/41	8.00032e-05	0.00345264	12.8756	121.461	GALNT7;GALNT14;B4GAT1;GALNT1;XXYLT1	21
Protein Secretion (GO:0009306)	6/67	8.97628e-05	0.00375644	9.14986	85.2615	GOLPH3;CANX;SEL1L;PREB;WLS;PDIA4	21
Positive Regulation Of T Cell Mediated Immunity (GO:0002711)	5/43	0.000100962	0.00403331	12.1967	112.219	HLA-B;HLA-C;HLA-A;HLA-DRB1;HLA-E	21
ER-associated Misfolded Protein Catabolic Process (GO:0071712)	3/9	0.00010222	0.00403331	45.9907	422.58	UGGT2;RNF5;UGGT1	21
Response To Unfolded Protein (GO:0006986)	5/44	0.000112904	0.00433111	11.8834	108.007	ERP44;HSPH1;HSPA4L;SERPINH1;STT3B	21
Establishment Of Protein Localization To Extracellular Region (GO:0035592)	5/45	0.000125899	0.00463695	11.5857	104.04	GOLPH3;SEL1L;CANX;PREB;PDIA4	21
Protein Catabolic Process (GO:0030163)	7/102	0.000127592	0.00463695	6.87498	61.6457	LAMP2;NGLY1;FBXO6;STT3B;SQSTM1;RNF5;CTSB	21
Extracellular Matrix Organization (GO:0030198)	9/176	0.000138753	0.00488805	5.05787	44.9281	CRTAP;ADAM15;COL14A1;ADAMTS1;SERPINH1;PLOD3;P3H4;NID1;TGFBR1	21
SRP-dependent Cotranslational Protein Targeting To Membrane (GO:0006614)	3/10	0.000144855	0.00488805	39.4186	348.452	SRPRA;SRPRB;SEC61B	21
ATP Biosynthetic Process (GO:0006754)	4/25	0.00014512	0.00488805	17.5888	155.449	ATP5PF;ATP5PD;ATP5F1D;ATP5ME	21
Positive Regulation Of Leukocyte Mediated Cytotoxicity (GO:0001912)	5/51	0.000229572	0.00754856	10.0714	84.3916	HLA-B;HLA-C;HLA-A;HLA-DRB1;HLA-E	21
Detection Of Bacterium (GO:0016045)	3/12	0.000261319	0.0083926	30.6558	252.903	HLA-B;HLA-A;HLA-DRB1	21
Endoplasmic Reticulum Mannose Trimming (GO:1904380)	3/13	0.000336989	0.0105248	27.5888	220.585	UGGT2;RNF5;UGGT1	21
Antigen Processing And Presentation Of Exogenous Peptide Antigen (GO:0002478)	4/31	0.000342952	0.0105248	13.676	109.106	HLA-A;HLA-DRB1;HLA-DPA1;HLA-E	21
'De Novo' Post-Translational Protein Folding (GO:0051084)	4/32	0.000388619	0.011667	13.1869	103.556	SDF2L1;SELENOF;SDF2;UGGT1	21
Glycosaminoglycan Biosynthetic Process (GO:0006024)	5/58	0.000421005	0.0122407	8.73815	67.9205	CHPF;B4GAT1;CHPF2;CHSY3;CHST14	21
Embryonic Cranial Skeleton Morphogenesis (GO:0048701)	3/14	0.000425455	0.0122407	25.0795	194.676	MTHFD1;TGFBR1;FGFR2	21
Negative Regulation Of Natural Killer Cell Mediated Cytotoxicity (GO:0045953)	3/16	0.000644095	0.0177899	21.219	155.91	HLA-B;HLA-A;HLA-E	21
Glycoprotein Catabolic Process (GO:0006516)	3/16	0.000644095	0.0177899	21.219	155.91	NGLY1;FBXO6;STT3B	21
Carbohydrate Derivative Catabolic Process (GO:1901136)	3/17	0.000775851	0.0206048	19.7023	141.099	NGLY1;FBXO6;STT3B	21
Ribosomal Small Subunit Assembly (GO:0000028)	3/17	0.000775851	0.0206048	19.7023	141.099	RPS27;RPS27L;ERAL1	21
Antigen Processing And Presentation Of Peptide Antigen Via MHC Class I (GO:0002474)	3/18	0.000923569	0.0236194	18.3879	128.481	PDIA3;HLA-A;CALR	21
Lysosomal Lumen Acidification (GO:0007042)	3/18	0.000923569	0.0236194	18.3879	128.481	TMEM199;CCDC115;ATP6AP2	21
Sulfur Compound Biosynthetic Process (GO:0044272)	5/70	0.00100062	0.0251247	7.12062	49.1831	CHPF;B4GAT1;CHPF2;CHSY3;CHST14	21
N-glycan Processing (GO:0006491)	3/19	0.00108796	0.0259048	17.2378	117.621	GANAB;PRKCSH;MAN1A2	21
Cellular Response To Misfolded Protein (GO:0071218)	3/19	0.00108796	0.0259048	17.2378	117.621	UGGT2;RNF5;UGGT1	21
Chondroitin Sulfate Proteoglycan Biosynthetic Process (GO:0050650)	3/19	0.00108796	0.0259048	17.2378	117.621	CHPF;CHPF2;CHSY3	21
Protection From Natural Killer Cell Mediated Cytotoxicity (GO:0042270)	2/5	0.00115734	0.0262014	61.0463	412.773	HLA-B;HLA-E	21
Protein Targeting To Vacuole Involved In Autophagy (GO:0071211)	2/5	0.00115734	0.0262014	61.0463	412.773	LAMP2;SQSTM1	21
Regulation Of Basement Membrane Organization (GO:0110011)	2/5	0.00115734	0.0262014	61.0463	412.773	LAMB1;NID1	21
Response To Increased Oxygen Levels (GO:0036296)	2/6	0.00172355	0.0383906	45.7824	291.33	TMEM199;CCDC115	21
Retrograde Vesicle-Mediated Transport, Golgi To Endoplasmic Reticulum (GO:0006890)	4/48	0.00183554	0.0402362	8.38488	52.8282	ARF3;GOLPH3;ERGIC3;ARF5	21
Regulation Of Mitochondrion Organization (GO:0010821)	4/50	0.00213601	0.0460911	8.0195	49.3105	SLC30A9;GOLPH3;OMA1;SQSTM1	21
Regulation Of Muscle Cell Differentiation (GO:0051147)	3/24	0.00218315	0.0463836	13.1302	80.4487	LAMB1;NID1;FGFR2	21
Dendritic Spine Maintenance (GO:0097062)	2/7	0.00239565	0.0493791	36.6241	220.993	INSR;IGF1R	21
Post-Translational Protein Targeting To Membrane, Translocation (GO:0031204)	2/7	0.00239565	0.0493791	36.6241	220.993	HYOU1;SEC61B	21
Regulation Of Lysosomal Lumen pH (GO:0035751)	3/25	0.00246107	0.0499814	12.5328	75.2864	TMEM199;CCDC115;ATP6AP2	21
Proton Motive Force-Driven Mitochondrial ATP Synthesis (GO:0042776)	4/53	0.00264784	0.0529953	7.52737	44.6675	ATP5PF;ATP5PD;ATP5F1D;ATP5ME	21
Positive Regulation Of Cell Adhesion (GO:0045785)	5/88	0.00276622	0.0545736	5.5713	32.8165	FRMD5;ITGAV;LAMB1;P4HB;NID1	21
Intracellular Protein Transport (GO:0006886)	10/325	0.0031068	0.0604294	2.97115	17.1559	ARF3;XPO4;MYO6;USO1;LAMP2;PREB;CALR;SIL1;ARF5;WLS	21
Positive Regulation Of CD8-positive, Alpha-Beta T Cell Activation (GO:2001187)	2/8	0.00317131	0.0608275	30.5185	175.592	HLA-A;HLA-E	21
Regulation Of Endothelial Cell Proliferation (GO:0001936)	5/93	0.00351286	0.0664556	5.25341	29.6888	EGFL7;NRAS;SORD;SYNJ2BP;TGFBR1	21
Vacuolar Acidification (GO:0007035)	3/29	0.00378679	0.0706696	10.6025	59.1221	TMEM199;CCDC115;ATP6AP2	21
Cellular Response To Oxygen Levels (GO:0071453)	2/9	0.0040482	0.0729669	26.1574	144.114	TMEM199;CCDC115	21
Regulation Of CD8-positive, Alpha-Beta T Cell Activation (GO:2001185)	2/9	0.0040482	0.0729669	26.1574	144.114	HLA-A;HLA-E	21
Regulation Of Extrinsic Apoptotic Signaling Pathway (GO:2001236)	4/60	0.00415624	0.0729669	6.58411	36.1016	LGALS3;ETFA;ITGAV;TGFBR1	21
Proton Motive Force-Driven ATP Synthesis (GO:0015986)	4/60	0.00415624	0.0729669	6.58411	36.1016	ATP5PF;ATP5PD;ATP5F1D;ATP5ME	21
Embryonic Skeletal System Morphogenesis (GO:0048704)	3/30	0.00417407	0.0729669	10.2093	55.9354	MEGF8;TGFBR1;FGFR2	21
Regulation Of Organelle Organization (GO:0033043)	5/100	0.00478741	0.0806767	4.86459	25.9855	SLC30A9;GOLPH3;TMEM33;PREB;SQSTM1	21
Oxidative Phosphorylation (GO:0006119)	4/63	0.0049502	0.0806767	6.24838	33.1684	ATP5PF;ATP5PD;ATP5F1D;ATP5ME	21
Regulation Of Dendritic Cell Differentiation (GO:2001198)	2/10	0.00502404	0.0806767	22.8866	121.151	LGALS3;HLA-B	21
Alpha-Amino Acid Biosynthetic Process (GO:1901607)	2/10	0.00502404	0.0806767	22.8866	121.151	MTHFD1;ILVBL	21
Cellular Response To Increased Oxygen Levels (GO:0036295)	2/10	0.00502404	0.0806767	22.8866	121.151	TMEM199;CCDC115	21
Heme Catabolic Process (GO:0042167)	2/10	0.00502404	0.0806767	22.8866	121.151	SLCO1B3;HMOX2	21
Negative Regulation Of Adenylate Cyclase Activity (GO:0007194)	2/10	0.00502404	0.0806767	22.8866	121.151	GNAI3;GNAI2	21
Golgi Vesicle Transport (GO:0048193)	7/197	0.00596379	0.0946665	3.4209	17.522	ARF3;GOLPH3;USO1;PREB;HYOU1;ERGIC3;ARF5	21
Negative Regulation Of Cyclase Activity (GO:0031280)	2/11	0.00609659	0.0956749	20.3426	103.748	GNAI3;GNAI2	21
Regulation Of MAPK Cascade (GO:0043408)	7/204	0.00717488	0.10559	3.29817	16.2836	INSR;ATP6AP2;ETFA;HLA-DRB1;FGFR2;TGFBR1;IGF1R	21
Negative Regulation Of Epithelial Cell Proliferation (GO:0050680)	4/70	0.00718384	0.10559	5.58369	27.5606	MARVELD3;SORD;SYNJ2BP;FGFR2	21
Cellular Component Maintenance (GO:0043954)	2/12	0.00726365	0.10559	18.3074	90.1617	INSR;IGF1R	21
Porphyrin-Containing Compound Catabolic Process (GO:0006787)	2/12	0.00726365	0.10559	18.3074	90.1617	SLCO1B3;HMOX2	21
Positive Regulation By Symbiont Of Entry Into Host (GO:0075294)	2/12	0.00726365	0.10559	18.3074	90.1617	P4HB;HLA-DRB1	21
Positive Regulation Of Integrin-Mediated Signaling Pathway (GO:2001046)	2/12	0.00726365	0.10559	18.3074	90.1617	LAMB1;NID1	21
Positive Regulation Of Viral Entry Into Host Cell (GO:0046598)	2/12	0.00726365	0.10559	18.3074	90.1617	P4HB;HLA-DRB1	21
Positive Regulation Of Cellular Component Organization (GO:0051130)	5/113	0.00797113	0.114668	4.27621	20.6624	LGALS3;TMEM30A;INSR;TGFBR1;IGF1R	21
Negative Regulation Of Lyase Activity (GO:0051350)	2/13	0.00852304	0.117703	16.6423	79.3	GNAI3;GNAI2	21
Chondroitin Sulfate Biosynthetic Process (GO:0030206)	2/13	0.00852304	0.117703	16.6423	79.3	CHPF2;CHSY3	21
Cotranslational Protein Targeting To Membrane (GO:0006613)	2/13	0.00852304	0.117703	16.6423	79.3	SRPRA;SIL1	21
Regulation Of IRE1-mediated Unfolded Protein Response (GO:1903894)	2/13	0.00852304	0.117703	16.6423	79.3	TMEM33;DNAJB9	21
Protein Processing (GO:0016485)	5/117	0.0091903	0.125661	4.12265	19.3336	NCSTN;TYSND1;OMA1;PCSK6;SEC11A	21
MHC Class II Protein Complex Assembly (GO:0002399)	2/14	0.00987265	0.129849	15.2546	70.4457	HLA-DRB1;HLA-DPA1	21
Peptide Antigen Assembly With MHC Class II Protein Complex (GO:0002503)	2/14	0.00987265	0.129849	15.2546	70.4457	HLA-DRB1;HLA-DPA1	21
Positive Regulation Of Protein-Containing Complex Disassembly (GO:0043243)	2/14	0.00987265	0.129849	15.2546	70.4457	INSR;IGF1R	21
Post-Translational Protein Targeting To Endoplasmic Reticulum Membrane (GO:0006620)	2/14	0.00987265	0.129849	15.2546	70.4457	HYOU1;SEC61B	21
Actin Filament Organization (GO:0007015)	11/144	9.82064e-13	6.08879e-10	30.9027	854.432	MYO1D;MYO1B;GSN;MYO1C;TPM4;TPM3;TPM1;MYO6;MYO5A;DBN1;CORO1C	19
Supramolecular Fiber Organization (GO:0097435)	13/316	1.90624e-11	5.90936e-09	16.5165	407.681	GSN;TPM4;TPM3;TMOD3;TPM1;MYO5A;CORO1C;MYO1D;MYO1B;MYO1C;MYO6;NEFL;DBN1	19
Vesicle Transport Along Actin Filament (GO:0030050)	5/18	2.37334e-09	4.90491e-07	129.876	2579.21	MYO1D;MYO1B;MYO1C;MYO6;MYO5A	19
Actin Filament-Based Transport (GO:0099515)	5/20	4.27358e-09	6.62405e-07	112.548	2168.89	MYO1D;MYO1B;MYO1C;MYO6;MYO5A	19
Vesicle Cytoskeletal Trafficking (GO:0099518)	5/39	1.51465e-07	1.87816e-05	49.6062	778.962	MYO1D;MYO1B;MYO1C;MYO6;MYO5A	19
Muscle Contraction (GO:0006936)	6/94	5.52051e-07	5.70453e-05	23.3323	336.21	MYL6;TPM4;TPM3;TMOD3;TPM1;MYL6B	19
Muscle Filament Sliding (GO:0030049)	3/10	3.69042e-06	0.000326865	140.016	1751.57	MYL6;TPM1;MYL6B	19
Actin-Myosin Filament Sliding (GO:0033275)	3/12	6.73491e-06	0.000521956	108.891	1296.69	MYL6;TPM1;MYL6B	19
Cytoplasmic Translation (GO:0002181)	5/93	1.19736e-05	0.000824845	19.114	216.616	RPS7;RPL22;RPS20;RPS27A;RPS23	19
Actin Filament Capping (GO:0051693)	3/18	2.46402e-05	0.00134831	65.3148	693.063	GSN;CAPZB;CAPZA1	19
Barbed-End Actin Filament Capping (GO:0051016)	3/18	2.46402e-05	0.00134831	65.3148	693.063	GSN;CAPZB;CAPZA1	19
Macromolecule Biosynthetic Process (GO:0009059)	6/183	2.60963e-05	0.00134831	11.5482	121.877	GOLPH3;RPS7;RPL22;RPS20;RPS27A;RPS23	19
Ubiquitin-Dependent ERAD Pathway (GO:0030433)	4/73	8.79349e-05	0.00389426	19.1952	179.262	SGTA;ERLIN1;ERLIN2;RNF5	19
Positive Regulation Of Secretion By Cell (GO:1903532)	4/73	8.79349e-05	0.00389426	19.1952	179.262	GOLPH3;MYO18A;RAB9A;MYH10	19
Actomyosin Structure Organization (GO:0031032)	4/77	0.000108291	0.00447601	18.1397	165.628	TMOD3;TPM1;MYO18A;MYH10	19
Peptide Biosynthetic Process (GO:0043043)	5/158	0.000151209	0.00585936	10.9577	96.3931	RPS7;RPL22;RPS20;RPS27A;RPS23	19
ERAD Pathway (GO:0036503)	4/89	0.000189855	0.00692411	15.5694	133.418	SGTA;ERLIN1;ERLIN2;RNF5	19
SREBP Signaling Pathway (GO:0032933)	2/7	0.000209506	0.00721631	128.587	1089.23	ERLIN1;ERLIN2	19
Golgi Ribbon Formation (GO:0090161)	2/8	0.000278765	0.0082302	107.151	877.042	GOLPH3;MYO18A	19
Regulation Of Sterol Biosynthetic Process (GO:0106118)	2/8	0.000278765	0.0082302	107.151	877.042	ERLIN1;ERLIN2	19
Cellular Response To Sterol Depletion (GO:0071501)	2/8	0.000278765	0.0082302	107.151	877.042	ERLIN1;ERLIN2	19
Regulation Of Ubiquitin-Dependent Protein Catabolic Process (GO:2000058)	3/42	0.000328175	0.00924856	25.0908	201.277	RPS7;SGTA;CLU	19
Gene Expression (GO:0010467)	6/296	0.000364434	0.00982388	7.00809	55.4842	GOLPH3;RPS7;RPL22;RPS20;RPS27A;RPS23	19
Regulation Of Alcohol Biosynthetic Process (GO:1902930)	2/11	0.000544193	0.0140583	71.4229	536.83	ERLIN1;ERLIN2	19
Cristae Formation (GO:0042407)	2/12	0.000651686	0.0155402	64.2774	471.536	IMMT;MICOS13	19
Negative Regulation Of Alcohol Biosynthetic Process (GO:1902931)	2/12	0.000651686	0.0155402	64.2774	471.536	ERLIN1;ERLIN2	19
Cytosolic Transport (GO:0016482)	4/127	0.000733895	0.0168524	10.7388	77.5031	MYO1D;RNF126;CLTC;RAB9A	19
Negative Regulation Of Fatty Acid Biosynthetic Process (GO:0045717)	2/14	0.000894836	0.0195291	53.5591	375.925	ERLIN1;ERLIN2	19
Translation (GO:0006412)	5/234	0.000913459	0.0195291	7.29295	51.038	RPS7;RPL22;RPS20;RPS27A;RPS23	19
Regulation Of Cholesterol Biosynthetic Process (GO:0045540)	2/15	0.00103038	0.0212944	49.4367	340.017	ERLIN1;ERLIN2	19
Ruffle Organization (GO:0031529)	2/16	0.00117515	0.0235029	45.9032	309.68	LIMA1;TPM1	19
Cellular Component Assembly (GO:0022607)	5/260	0.00145808	0.0275846	6.54071	42.715	SLC9A3R2;LIMA1;MYO1B;GSN;CAPZA1	19
Positive Regulation Of Protein Transport (GO:0051222)	3/70	0.00146821	0.0275846	14.5845	95.1453	GOLPH3;MYO18A;MYH10	19
Establishment Of Epithelial Cell Polarity (GO:0090162)	2/19	0.00166426	0.0286623	37.797	241.839	GOLPH3;MYO18A	19
Negative Regulation Of Fatty Acid Metabolic Process (GO:0045922)	2/19	0.00166426	0.0286623	37.797	241.839	ERLIN1;ERLIN2	19
Cellular Response To Misfolded Protein (GO:0071218)	2/19	0.00166426	0.0286623	37.797	241.839	RNF126;RNF5	19
Positive Regulation Of Protein Secretion (GO:0050714)	3/76	0.00186003	0.0311681	13.3818	84.1333	GOLPH3;MYO18A;MYH10	19
Positive Regulation Of Signal Transduction By P53 Class Mediator (GO:1901798)	2/21	0.00203542	0.0332095	33.8149	209.553	RPS7;RPS20	19
Organelle Organization (GO:0006996)	6/418	0.00216862	0.0344755	4.90224	30.0687	GOLPH3;RAB31;CAPZB;MAST2;TPM1;MYO18A	19
Regulation Of Cholesterol Metabolic Process (GO:0090181)	2/23	0.00244212	0.0378529	30.5914	184.004	ERLIN1;ERLIN2	19
Endosomal Transport (GO:0016197)	4/180	0.00264763	0.0400374	7.48485	44.4158	RNF126;CLTC;RAB9A;CORO1C	19
Negative Regulation Of Lipid Biosynthetic Process (GO:0051055)	2/25	0.0028839	0.0406367	27.9285	163.343	ERLIN1;ERLIN2	19
Ventricular Cardiac Muscle Tissue Development (GO:0003229)	2/25	0.0028839	0.0406367	27.9285	163.343	TPM1;DSG2	19
Negative Regulation Of Proteolysis Involved In Protein Catabolic Process (GO:1903051)	2/25	0.0028839	0.0406367	27.9285	163.343	RPS7;SGTA	19
Regulation Of Fatty Acid Biosynthetic Process (GO:0042304)	2/26	0.0031178	0.0429563	26.7634	154.442	ERLIN1;ERLIN2	19
Protein Transport (GO:0015031)	5/313	0.00326122	0.0439556	5.40062	30.9221	GOLPH3;RAB31;CLTC;MYO6;CLU	19
Retrograde Transport, Endosome To Golgi (GO:0042147)	3/94	0.00340471	0.0449131	10.7251	60.9464	RNF126;CLTC;RAB9A	19
Proteasome-Mediated Ubiquitin-Dependent Protein Catabolic Process (GO:0043161)	5/319	0.00353615	0.0453722	5.2958	29.8933	RNF126;SGTA;ERLIN1;ERLIN2;RNF5	19
Golgi To Plasma Membrane Protein Transport (GO:0043001)	2/28	0.00361135	0.0453722	24.7022	138.917	GOLPH3;RAB31	19
Golgi Vesicle Transport (GO:0048193)	4/197	0.00365904	0.0453722	6.81969	38.2622	MYO1B;GOLPH3;MYO18A;MYO5A	19
Regulation Of Protein Secretion (GO:0050708)	3/102	0.00428286	0.0520661	9.85445	53.7376	GOLPH3;MYO18A;MYH10	19
Cellular Response To Organonitrogen Compound (GO:0071417)	3/105	0.00464433	0.0533718	9.56316	51.3743	GOLPH3;CLU;ACTB	19
Vesicle Budding From Membrane (GO:0006900)	2/32	0.00469989	0.0533718	21.4043	114.732	GOLPH3;MYO18A	19
Mitochondrial Membrane Organization (GO:0007006)	2/32	0.00469989	0.0533718	21.4043	114.732	IMMT;MICOS13	19
Negative Regulation Of Epithelial Cell Migration (GO:0010633)	2/33	0.00499284	0.0533718	20.7128	109.773	SYNJ2BP;CORO1C	19
Actin Filament Bundle Assembly (GO:0051017)	2/33	0.00499284	0.0533718	20.7128	109.773	LIMA1;MYO1B	19
Actin Filament Bundle Organization (GO:0061572)	2/33	0.00499284	0.0533718	20.7128	109.773	LIMA1;MYO1B	19
Cardiac Muscle Contraction (GO:0060048)	2/33	0.00499284	0.0533718	20.7128	109.773	GSN;TPM1	19
Inner Mitochondrial Membrane Organization (GO:0007007)	2/34	0.00529401	0.0556319	20.0645	105.162	IMMT;MICOS13	19
Cytoskeleton Organization (GO:0007010)	3/111	0.0054214	0.0560211	9.02914	47.1087	CAPZB;MAST2;TPM1	19
Macrophage Activation (GO:0042116)	2/35	0.00560334	0.0560334	19.4555	100.865	MYO1C;CLU	19
Skeletal Muscle Organ Development (GO:0060538)	2/35	0.00560334	0.0560334	19.4555	100.865	MYL6;MYL6B	19
Positive Regulation Of Macromolecule Metabolic Process (GO:0010604)	5/364	0.00615533	0.0605107	4.62136	23.5247	ACTA2;GSN;RPS7;CLU;ACTG1	19
Muscle Tissue Development (GO:0060537)	2/37	0.00624627	0.0605107	18.3419	93.0995	MYL6;MYL6B	19
Regulation Of Protein-Containing Complex Assembly (GO:0043254)	3/119	0.00657252	0.0618099	8.40305	42.2241	GSN;CLU;SEPTIN8	19
Establishment Of Protein Localization To Plasma Membrane (GO:0061951)	2/38	0.00657976	0.0618099	17.8315	89.5813	GOLPH3;RAB31	19
Negative Regulation Of Ubiquitin-Dependent Protein Catabolic Process (GO:2000059)	2/39	0.00692121	0.064047	17.3487	86.2781	RPS7;SGTA	19
Skeletal Muscle Tissue Development (GO:0007519)	2/42	0.00799272	0.0728748	16.0452	77.4857	MYL6;MYL6B	19
Regulation Of Filopodium Assembly (GO:0051489)	2/43	0.00836544	0.0751677	15.653	74.8786	CAPZB;CLU	19
Regulation Of Transport (GO:0051049)	2/44	0.00874584	0.0774632	15.2796	72.4126	MYO6;ACTG1	19
Myofibril Assembly (GO:0030239)	2/46	0.00952952	0.0832156	14.5836	67.8626	TMOD3;TPM1	19
Golgi To Plasma Membrane Transport (GO:0006893)	2/47	0.00993269	0.0843598	14.2588	65.7604	GOLPH3;RAB31	19
Response To Organonitrogen Compound (GO:0010243)	2/47	0.00993269	0.0843598	14.2588	65.7604	CLU;RNF5	19
Cell-Cell Adhesion Via Plasma-Membrane Adhesion Molecules (GO:0098742)	2/172	0.00107821	0.0261221	58.3059	398.372	EMB;PTPRF	10
Transmembrane Receptor Protein Tyrosine Phosphatase Signaling Pathway (GO:0007185)	1/5	0.00149922	0.0261221	999.5	6499.56	PTPRF	10
Cyclic Nucleotide Transport (GO:0070729)	1/7	0.00209839	0.0261221	666.267	4108.59	LRRC8A	10
Protein Hexamerization (GO:0034214)	1/8	0.00239786	0.0261221	571.057	3445.29	LRRC8A	10
Positive Regulation Of Ligase Activity (GO:0051351)	1/8	0.00239786	0.0261221	571.057	3445.29	MID1IP1	10
Negative Regulation Of Receptor Binding (GO:1900121)	1/9	0.00269726	0.0261221	499.65	2955.69	PTPRF	10
Regulation Of Receptor Binding (GO:1900120)	1/9	0.00269726	0.0261221	499.65	2955.69	PTPRF	10
ER-associated Misfolded Protein Catabolic Process (GO:0071712)	1/9	0.00269726	0.0261221	499.65	2955.69	BAG6	10
Regulation Of ERAD Pathway (GO:1904292)	1/10	0.00299658	0.0261221	444.111	2580.41	BAG6	10
Regulation Of Biosynthetic Process (GO:0009889)	1/10	0.00299658	0.0261221	444.111	2580.41	MID1IP1	10
Synaptic Membrane Adhesion (GO:0099560)	1/12	0.003595	0.0261221	363.327	2044.88	PTPRF	10
Dendrite Self-Avoidance (GO:0070593)	1/12	0.003595	0.0261221	363.327	2044.88	EMB	10
Positive Regulation Of ERAD Pathway (GO:1904294)	1/12	0.003595	0.0261221	363.327	2044.88	BAG6	10
Positive Regulation Of Fatty Acid Biosynthetic Process (GO:0045723)	1/13	0.0038941	0.0261221	333.033	1847.77	MID1IP1	10
Positive Regulation Of Fatty Acid Metabolic Process (GO:0045923)	1/17	0.00508974	0.0261221	249.725	1318.68	MID1IP1	10
Positive Regulation Of Response To Endoplasmic Reticulum Stress (GO:1905898)	1/18	0.00538847	0.0261221	235.024	1227.64	BAG6	10
Intrinsic Apoptotic Signaling Pathway In Response To DNA Damage By P53 Class Mediator (GO:0042771)	1/19	0.00568712	0.0261221	221.956	1147.41	BAG6	10
Cellular Response To Misfolded Protein (GO:0071218)	1/19	0.00568712	0.0261221	221.956	1147.41	BAG6	10
Purine Ribonucleotide Transport (GO:0015868)	1/19	0.00568712	0.0261221	221.956	1147.41	LRRC8A	10
Adenine Nucleotide Transport (GO:0051503)	1/20	0.00598569	0.0261221	210.263	1076.21	LRRC8A	10
Negative Regulation Of Microtubule Depolymerization (GO:0007026)	1/20	0.00598569	0.0261221	210.263	1076.21	MID1IP1	10
Negative Regulation Of Protein Depolymerization (GO:1901880)	1/23	0.00688097	0.0261221	181.564	904.005	MID1IP1	10
Regulation Of Microtubule Depolymerization (GO:0031114)	1/24	0.00717924	0.0261221	173.661	857.287	MID1IP1	10
Regulation Of Fatty Acid Biosynthetic Process (GO:0042304)	1/26	0.00777557	0.0261221	159.752	775.878	MID1IP1	10
Chaperone Cofactor-Dependent Protein Refolding (GO:0051085)	1/27	0.00807363	0.0261221	153.6	740.222	HSPA1L	10
Respiratory Tube Development (GO:0030323)	1/27	0.00807363	0.0261221	153.6	740.222	BAG6	10
Protein Quality Control For Misfolded Or Incompletely Synthesized Proteins (GO:0006515)	1/27	0.00807363	0.0261221	153.6	740.222	BAG6	10
Regulation Of Lipid Biosynthetic Process (GO:0046890)	1/28	0.00837161	0.0261221	147.904	707.41	MID1IP1	10
Peptidyl-Tyrosine Dephosphorylation (GO:0035335)	1/29	0.00866951	0.0261221	142.614	677.125	PTPRF	10
Homologous Chromosome Pairing At Meiosis (GO:0007129)	1/30	0.00896734	0.0261221	137.69	649.092	BAG6	10
Positive Regulation Of Protein Targeting To Mitochondrion (GO:1903955)	1/30	0.00896734	0.0261221	137.69	649.092	HSPA1L	10
Intrinsic Apoptotic Signaling Pathway In Response To Endoplasmic Reticulum Stress (GO:0070059)	1/30	0.00896734	0.0261221	137.69	649.092	BAG6	10
Negative Regulation Of Microtubule Polymerization Or Depolymerization (GO:0031111)	1/31	0.00926509	0.0261221	133.093	623.077	MID1IP1	10
'De Novo' Post-Translational Protein Folding (GO:0051084)	1/32	0.00956277	0.0261221	128.794	598.874	HSPA1L	10
Respiratory System Development (GO:0060541)	1/32	0.00956277	0.0261221	128.794	598.874	BAG6	10
Negative Regulation Of Proteasomal Ubiquitin-Dependent Protein Catabolic Process (GO:0032435)	1/32	0.00956277	0.0261221	128.794	598.874	BAG6	10
Positive Regulation Of Establishment Of Protein Localization To Mitochondrion (GO:1903749)	1/33	0.00986038	0.0261221	124.763	576.307	HSPA1L	10
Lung Development (GO:0030324)	1/33	0.00986038	0.0261221	124.763	576.307	BAG6	10
Cellular Hypotonic Response (GO:0071476)	1/6	0.000599909	0.00399901	3998.6	29664.5	SLC12A6	13
Peptidyl-Amino Acid Modification (GO:0018193)	1/9	0.000899799	0.00399901	2498.75	17524.6	FKBP10	13
Chloride Ion Homeostasis (GO:0055064)	1/9	0.000899799	0.00399901	2498.75	17524.6	SLC12A6	13
Monoatomic Anion Homeostasis (GO:0055081)	1/9	0.000899799	0.00399901	2498.75	17524.6	SLC12A6	13
Ammonium Transmembrane Transport (GO:0072488)	1/10	0.000999752	0.00399901	2221	15342.7	SLC12A6	13
Potassium Ion Homeostasis (GO:0055075)	1/23	0.00229869	0.00766231	908	5516.48	SLC12A6	13
Potassium Ion Import Across Plasma Membrane (GO:1990573)	1/42	0.00419563	0.0119839	486.756	2664.36	SLC12A6	13
Chloride Transmembrane Transport (GO:1902476)	1/48	0.00479429	0.0119839	424.489	2266.91	SLC12A6	13
Monoatomic Anion Transmembrane Transport (GO:0098656)	1/54	0.00539277	0.0119839	376.321	1965.41	SLC12A6	13
Inorganic Anion Transmembrane Transport (GO:0098661)	1/63	0.00629016	0.0125803	321.548	1629.85	SLC12A6	13
Chloride Transport (GO:0006821)	1/77	0.00768528	0.0128088	262.132	1276.17	SLC12A6	13
Monoatomic Cation Homeostasis (GO:0055080)	1/77	0.00768528	0.0128088	262.132	1276.17	SLC12A6	13
Protein Transport (GO:0015031)	35/313	8.60285e-12	1.21057e-08	4.43031	112.88	COPB2;RAB1A;C17ORF75;COPA;TFRC;STX17;AP2A1;HSP90B1;RAB20;MYO6;RAB24;TIMM17A;RAB29;STX5;TIMM17B;STX4;ROMO1;RILP;RAB8B;DNAJC19;TANGO6;PAM16;TIMM23;LMTK2;TIMM21;TVP23B;FAM91A1;ARCN1;RAB31;RAB34;RABL3;PREB;COPG2;RAB38;COPG1	3
Mitochondrial Respiratory Chain Complex Assembly (GO:0033108)	19/90	9.35525e-12	1.21057e-08	9.24673	234.821	NDUFA13;SURF1;NDUFA6;COX16;DMAC2;NUBPL;FASTKD3;TIMM21;ECSIT;TMEM186;SAMM50;SCO1;NDUFAF4;TMEM126A;UQCRFS1;NDUFS2;TMEM126B;NDUFAF1;SLC25A33	3
Endoplasmic Reticulum To Golgi Vesicle-Mediated Transport (GO:0006888)	19/115	8.05953e-10	6.95269e-07	6.82989	143.011	COPB2;RAB1A;COPA;PGAP1;STX17;COPB1;GBF1;YIF1A;ARCN1;YIF1B;LMAN2;RAB29;STX5;PREB;COPG2;COPG1;SEC22B;COPE;ERGIC1	3
Mitochondrion Organization (GO:0007005)	22/162	1.79202e-09	1.15944e-06	5.43963	109.554	DNAJC19;NUBPL;BNIP3;TIMM23;ATAD3B;HIGD1A;ATAD3A;HSD17B10;HK2;CHCHD2;CHCHD3;SAMM50;OPA1;AIFM2;TIMM17A;RAB29;YME1L1;TIMM17B;RAB38;LETMD1;SLC25A4;SLC25A33	3
Golgi Vesicle Transport (GO:0048193)	23/197	1.47659e-08	7.64283e-06	4.5758	82.506	COPB2;RAB1A;COPA;PGAP1;STX17;COPB1;GBF1;YIF1A;ARCN1;YIF1B;TAPBP;MYO1B;GOLGA5;LMAN2;RAB29;STX5;PREB;COPG2;COPG1;SEC22B;ERGIC1;COPE;RAB8B	3
Intracellular Protein Transport (GO:0006886)	30/325	2.50091e-08	8.03328e-06	3.54284	62.0139	COPB2;RAB1A;IPO11;C17ORF75;COPA;STX17;NUP188;AP2A1;PTPN23;RAB20;MYO6;RAB24;TIMM17A;RAB29;STX5;TIMM17B;STX4;ROMO1;DNAJC19;PAM16;TIMM23;TIMM21;RANBP6;FAM91A1;ARCN1;NUP93;RAB31;RABL3;PREB;RAB38	3
Inner Mitochondrial Membrane Organization (GO:0007007)	10/34	2.68207e-08	8.03328e-06	14.204	247.634	NDUFA13;CHCHD3;SAMM50;TIMM29;OPA1;APOOL;DNAJC11;IMMT;ROMO1;GHITM	3
NADH Dehydrogenase Complex Assembly (GO:0010257)	12/53	2.79364e-08	8.03328e-06	10.0039	174.001	NDUFA13;NDUFA6;DMAC2;NUBPL;NDUFAF4;TMEM126A;NDUFS2;TIMM21;TMEM126B;NDUFAF1;ECSIT;TMEM186	3
Mitochondrial Respiratory Chain Complex I Assembly (GO:0032981)	12/53	2.79364e-08	8.03328e-06	10.0039	174.001	NDUFA13;NDUFA6;DMAC2;NUBPL;NDUFAF4;TMEM126A;NDUFS2;TIMM21;TMEM126B;NDUFAF1;ECSIT;TMEM186	3
Protein Localization (GO:0008104)	30/351	1.38405e-07	3.58192e-05	3.25145	51.3504	COPB2;RAB1A;C17ORF75;COPA;STX17;AP2A1;TM9SF4;TM9SF3;GJA1;ODR4;RAB20;MYO6;RAB24;TIMM17A;RAB29;STX5;TIMM17B;STX4;ROMO1;DNAJC19;PAM16;TIMM23;TIMM21;HOOK3;FAM91A1;ARCN1;TM9SF1;RAB31;RABL3;RAB38	3
Mitochondrial Membrane Organization (GO:0007006)	9/32	2.07651e-07	4.88546e-05	13.3167	204.91	CHCHD3;SAMM50;OPA1;APOOL;BNIP3;DNAJC11;IMMT;GHITM;SLC25A4	3
Protein Import Into Mitochondrial Matrix (GO:0030150)	7/18	3.96283e-07	8.5465e-05	21.5941	318.321	DNAJC19;PAM16;TIMM17A;TIMM23;TIMM17B;ROMO1;TIMM21	3
Protein Targeting To Mitochondrion (GO:0006626)	11/59	8.64056e-07	0.000172014	7.81628	109.128	DNAJC19;NDUFA13;TIMM29;SAMM50;HSPA4;PAM16;TIMM17A;TIMM17B;TIMM23;ROMO1;TIMM21	3
Secondary Alcohol Biosynthetic Process (GO:1902653)	7/24	3.70464e-06	0.000664289	13.9683	174.687	PLPP6;ARV1;GLB1;CYP51A1;DHCR7;HSD17B7;FDFT1	3
Establishment Of Protein Localization To Mitochondrion (GO:0072655)	9/44	3.85021e-06	0.000664289	8.74556	109.034	DNAJC19;RALA;PAM16;TIMM17A;TIMM17B;TIMM23;ROMO1;TIMM21;HK2	3
Cholesterol Biosynthetic Process (GO:0006695)	7/25	5.01738e-06	0.00081156	13.1916	160.972	PLPP6;ARV1;GLB1;CYP51A1;DHCR7;HSD17B7;FDFT1	3
Sterol Biosynthetic Process (GO:0016126)	7/28	1.146e-05	0.00174461	11.3054	128.617	PLPP6;ARV1;GLB1;CYP51A1;DHCR7;HSD17B7;FDFT1	3
Cristae Formation (GO:0042407)	5/12	1.33714e-05	0.00192251	24.1588	271.119	CHCHD3;SAMM50;APOOL;DNAJC11;IMMT	3
Cytosolic Transport (GO:0016482)	14/127	1.90857e-05	0.00259967	4.23388	46.0078	SPAG9;MON2;SORT1;GBF1;LMTK2;AP2A1;HOOK3;PTPN23;RAB29;STX5;RAB9A;RILP;RAB9B;VAMP3	3
Proteasome-Mediated Ubiquitin-Dependent Protein Catabolic Process (GO:0043161)	24/319	2.13241e-05	0.00275934	2.80363	30.1549	CUL5;DMAC2;AMFR;WWP1;WWP2;KCTD2;AUP1;UBE2J2;KCTD5;PML;CLGN;HSP90B1;FBXL12;PSMD4;OS9;PSMB2;TMEM129;DNAJC10;UBXN8;MAN1B1;KCTD17;DCAF11;FAM8A1;BIRC2	3
Protein Transmembrane Import Into Intracellular Organelle (GO:0044743)	7/32	2.94619e-05	0.00363083	9.49455	99.051	DNAJC19;PAM16;TIMM17A;TIMM17B;TIMM23;ROMO1;TIMM21	3
Cellular Respiration (GO:0045333)	11/85	3.33943e-05	0.00392838	5.06321	52.1872	NDUFA13;SURF1;NDUFA6;COX15;UQCRQ;UQCRFS1;NDUFS2;UQCRC2;SDHA;COX5A;SLC25A13	3
intra-Golgi Vesicle-Mediated Transport (GO:0006891)	7/33	3.6467e-05	0.00410333	9.1289	93.2892	COPB2;COPA;GOLGA5;COPB1;COPG2;COPG1;COPE	3
Ubiquitin-Dependent ERAD Pathway (GO:0030433)	10/73	4.61192e-05	0.0046949	5.40017	53.9168	OS9;TMEM129;DNAJC10;UBXN8;AUP1;MAN1B1;UBE2J2;FAM8A1;CLGN;HSP90B1	3
Intracellular Protein Transmembrane Transport (GO:0065002)	8/46	4.6472e-05	0.0046949	7.14647	71.2979	DNAJC19;PAM16;TIMM17A;TIMM17B;TIMM23;ROMO1;TIMM21;SEC63	3
Phagosome Maturation (GO:0090382)	5/15	4.71667e-05	0.0046949	16.9085	168.44	RAB20;RAB31;RAB34;RAB39A;RAB38	3
ERAD Pathway (GO:0036503)	11/89	5.15051e-05	0.00493686	4.80257	47.4197	OS9;CCDC47;TMEM129;DNAJC10;UBXN8;AUP1;MAN1B1;UBE2J2;FAM8A1;CLGN;HSP90B1	3
Retrograde Vesicle-Mediated Transport, Golgi To Endoplasmic Reticulum (GO:0006890)	8/48	6.38763e-05	0.00590399	6.78844	65.5666	COPB2;COPA;LMAN2;GBF1;COPG2;SEC22B;ERGIC1;TAPBP	3
Fatty Acid Beta-Oxidation (GO:0006635)	8/49	7.4426e-05	0.00664188	6.62253	62.9518	ACOT8;ABCD3;ACAA2;SLC25A17;HSD17B4;DECR2;ACAD10;HSD17B10	3
Positive Regulation Of Signaling (GO:0023056)	7/37	7.94966e-05	0.00672478	7.91008	74.6696	CLSTN1;RAB29;ILK;ECE1;PTPN23;CDKN2AIP;VAMP3	3
Respiratory Chain Complex IV Assembly (GO:0008535)	6/26	8.05518e-05	0.00672478	10.1576	95.7517	SURF1;COX16;SCO1;COX15;FASTKD3;TIMM21	3
Vesicle Fusion (GO:0006906)	10/79	9.157e-05	0.00740572	4.92906	45.8324	RAB20;STX17;CLTRN;RAB34;RAB39A;STX5;STX4;SEC22B;RAB8B;VAMP3	3
Aerobic Electron Transport Chain (GO:0019646)	9/68	0.000144468	0.0113298	5.18162	45.8183	NDUFA6;COX15;UQCRQ;UQCRFS1;NDUFS2;UQCRC2;NDUFAF1;SDHA;COX5A	3
Positive Regulation Of Intracellular Signal Transduction (GO:1902533)	31/525	0.000153674	0.0116973	2.16738	19.0311	GPR89A;CANT1;TFRC;RNF13;DDX1;IFIT5;ILK;IGF1R;GJA1;BCLAF1;LGALS1;C1QBP;HMOX1;EXTL3;SMAD4;WDR59;ADGRV1;NEK6;MIB2;TRAF2;TGFBR1;NUP93;MYO1C;ROR2;RAF1;GAPDH;HLA-DRB1;S100A8;BIRC2;CC2D1A;LIMS1	3
Positive Regulation Of I-kappaB kinase/NF-kappaB Signaling (GO:0043123)	15/175	0.000180843	0.0130217	3.20163	27.5913	GPR89A;CANT1;TFRC;DDX1;NEK6;IFIT5;MIB2;TRAF2;GJA1;LGALS1;HMOX1;GAPDH;CC2D1A;HLA-DRB1;BIRC2	3
Mitochondrial ATP Synthesis Coupled Electron Transport (GO:0042775)	9/70	0.000181137	0.0130217	5.01122	43.1779	NDUFA6;COX15;UQCRQ;UQCRFS1;NDUFS2;UQCRC2;NDUFAF1;SDHA;COX5A	3
C4-dicarboxylate Transport (GO:0015740)	4/12	0.000285902	0.0199977	16.8809	137.746	SLC25A10;SLC25A12;SLC25A11;SLC25A13	3
Regulation Of Mitochondrial Translation (GO:0070129)	5/22	0.000349665	0.0232013	9.94261	79.1286	TSFM;SHMT2;FASTKD3;C1QBP;RPUSD3	3
Mitochondrial Cytochrome C Oxidase Assembly (GO:0033617)	5/22	0.000349665	0.0232013	9.94261	79.1286	SURF1;COX16;SCO1;FASTKD3;TIMM21	3
Fatty Acid Catabolic Process (GO:0009062)	8/61	0.000358599	0.0232013	5.11992	40.6179	ACOT8;ABCD3;ACAA2;SLC25A17;NUDT19;HSD17B4;ACAD10;HSD17B10	3
Protein N-linked Glycosylation Via Asparagine (GO:0018279)	5/23	0.000436231	0.0275358	9.38976	72.6517	FUT8;RPN2;MGAT5;MGAT2;DDOST	3
Regulation Of I-kappaB kinase/NF-kappaB Signaling (GO:0043122)	17/232	0.000448145	0.0276143	2.70216	20.8347	GPR89A;NLRX1;CANT1;TFRC;RIOK3;DDX1;NEK6;IFIT5;MIB2;TRAF2;GJA1;LGALS1;HMOX1;GAPDH;CC2D1A;HLA-DRB1;BIRC2	3
Organelle Organization (GO:0006996)	25/418	0.000541491	0.0317506	2.1849	16.433	RAB1A;ABCD3;NUMA1;STX17;TOR1AIP2;AUP1;HSD17B10;CHCHD2;SMPD4;GOLGA5;OPA1;RAB29;STX4;NAA10;SORT1;GBF1;ATAD3B;ATAD3A;RAB31;RAB34;GOLGB1;YME1L1;RAB38;LETMD1;SLC25A33	3
L-glutamate Transmembrane Transport (GO:0015813)	4/14	0.000552078	0.0317506	13.5033	101.299	SLC1A3;SLC1A4;SLC25A12;SLC25A13	3
Respiratory Electron Transport Chain (GO:0022904)	4/14	0.000552078	0.0317506	13.5033	101.299	UQCRFS1;SDHA;SLC25A12;SLC25A13	3
Cholesterol Metabolic Process (GO:0008203)	8/67	0.000682595	0.0384034	4.59782	33.5163	PLPP6;ARV1;ACAA2;GLB1;CYP51A1;DHCR7;HSD17B7;FDFT1	3
Golgi To Endosome Transport (GO:0006895)	4/15	0.000735683	0.0388561	12.2751	88.5613	MON2;SORT1;GBF1;AP2A1	3
L-glutamate Import (GO:0051938)	4/15	0.000735683	0.0388561	12.2751	88.5613	SLC1A3;SLC1A4;SLC25A12;SLC25A13	3
Regulation Of Lipoprotein Lipase Activity (GO:0051004)	4/15	0.000735683	0.0388561	12.2751	88.5613	SORT1;NR1H2;FURIN;PCSK6	3
Intermediate Filament Bundle Assembly (GO:0045110)	3/7	0.000774385	0.0400822	25.2826	181.11	PKP2;NEFL;EPPK1	3
Mitochondrial Transport (GO:0006839)	7/53	0.00079826	0.0402188	5.15449	36.7674	DNAJC19;BNIP3;TIMM17A;TIMM17B;TIMM23;SLC25A4;SLC25A13	3
Mitochondrial Gene Expression (GO:0140053)	10/103	0.000808105	0.0402188	3.65251	26.0089	RARS2;MRPL30;MRPL53;GFM2;FASTKD3;MRPL19;MRPL17;MRPL39;TFB2M;SLC25A33	3
Positive Regulation Of Protein Localization To Nucleus (GO:1900182)	8/72	0.00110435	0.0532074	4.23752	28.8512	TFRC;DKC1;UBR5;CDK1;PIK3R2;PIK3R1;JAK1;RBM22	3
Positive Regulation Of Cellular Metabolic Process (GO:0031325)	7/56	0.00111472	0.0532074	4.83816	32.8954	SLCO1C1;CHCHD2;DCXR;SORD;CDK1;ROMO1;GHITM	3
Protein Insertion Into Mitochondrial Membrane (GO:0051204)	5/28	0.00113076	0.0532074	7.34661	49.8458	NDUFA13;SAMM50;TIMM29;HSPA4;ROMO1	3
Phosphatidylglycerol Acyl-Chain Remodeling (GO:0036148)	3/8	0.00121241	0.0560305	20.225	135.814	LPGAT1;LPCAT1;SERAC1	3
Phosphatidic Acid Biosynthetic Process (GO:0006654)	5/29	0.00133418	0.0605763	7.04014	46.6018	DGKE;ACP6;LPCAT1;AGPAT2;LCLAT1	3
Energy Derivation By Oxidation Of Organic Compounds (GO:0015980)	6/43	0.00140628	0.0627493	5.48578	36.024	COX15;UQCRQ;GFPT1;UQCRC2;COX5A;SLC25A13	3
Glucose Metabolic Process (GO:0006006)	7/59	0.00152209	0.0653055	4.55833	29.573	SLC25A1;DCXR;SORD;SLC25A10;SLC25A12;HK2;SLC25A13	3
fatty-acyl-CoA Metabolic Process (GO:0035337)	4/18	0.00153927	0.0653055	9.64323	62.4538	SLC25A1;NUDT19;HSD17B4;ACSL4	3
Protein Localization To Chromosome, Centromeric Region (GO:0071459)	4/18	0.00153927	0.0653055	9.64323	62.4538	CDK1;CHAMP1;TTK;CTCF	3
Aspartate Transmembrane Transport (GO:0015810)	3/9	0.00177961	0.0723613	16.8533	106.704	SLC1A3;SLC25A12;SLC25A13	3
Positive Regulation Of Receptor Recycling (GO:0001921)	3/9	0.00177961	0.0723613	16.8533	106.704	RAB29;ECE1;VAMP3	3
Establishment Of Protein Localization To Extracellular Region (GO:0035592)	6/45	0.00178946	0.0723613	5.20392	32.9192	TANGO6;COPG2;PREB;TVP23B;COPG1;RAB8B	3
Phosphatidylglycerol Metabolic Process (GO:0046471)	4/20	0.00232789	0.092686	8.43696	51.1515	LPGAT1;LPCAT1;SERAC1;CDS2	3
Ventricular Cardiac Muscle Tissue Morphogenesis (GO:0055010)	5/33	0.00242452	0.0933129	6.03316	36.3324	DSP;SMAD4;NOTCH1;PKP2;TGFBR1	3
Phosphatidic Acid Metabolic Process (GO:0046473)	5/33	0.00242452	0.0933129	6.03316	36.3324	DGKE;ACP6;LPCAT1;AGPAT2;LCLAT1	3
Cell Proliferation In Forebrain (GO:0021846)	3/10	0.00248786	0.0933129	14.4449	86.6166	NUMBL;NUMB;HOOK3	3
Protein Localization To Condensed Chromosome (GO:1903083)	3/10	0.00248786	0.0933129	14.4449	86.6166	CDK1;CHAMP1;TTK	3
Steroid Biosynthetic Process (GO:0006694)	6/50	0.00309147	0.111074	4.61138	26.6496	ACOT8;ABCD3;CYP51A1;FDXR;HSD17B10;FDFT1	3
Hexose Biosynthetic Process (GO:0019319)	5/35	0.00316266	0.111074	5.63037	32.4103	SLC25A1;SORD;SLC25A10;SLC25A12;SLC25A13	3
tRNA Modification (GO:0006400)	7/67	0.00318296	0.111074	3.94892	22.7061	DTWD2;AARS2;TYW1;WDR6;CDKAL1;PUSL1;MTO1	3
Mitochondrial Genome Maintenance (GO:0000002)	3/11	0.00334767	0.111074	12.6387	72.034	OPA1;SLC25A33;SLC25A4	3
Phagosome-Lysosome Fusion (GO:0090385)	3/11	0.00334767	0.111074	12.6387	72.034	RAB20;RAB34;RAB39A	3
Positive Regulation Of Endoplasmic Reticulum Unfolded Protein Response (GO:1900103)	3/11	0.00334767	0.111074	12.6387	72.034	PTPN1;TMEM33;PIK3R1	3
Positive Regulation Of Mitotic Cell Cycle Spindle Assembly Checkpoint (GO:0090267)	3/11	0.00334767	0.111074	12.6387	72.034	DYNC1LI1;PCID2;XRCC3	3
Positive Regulation Of Spindle Checkpoint (GO:0090232)	3/11	0.00334767	0.111074	12.6387	72.034	DYNC1LI1;PCID2;XRCC3	3
Protein Localization To Kinetochore (GO:0034501)	3/11	0.00334767	0.111074	12.6387	72.034	CDK1;CHAMP1;TTK	3
Substrate Adhesion-Dependent Cell Spreading (GO:0034446)	5/36	0.00358678	0.117501	5.44847	30.6776	PXN;ILK;PIK3R1;RAC1;VAMP3	3
Positive Regulation Of Intracellular Protein Transport (GO:0090316)	10/126	0.00366372	0.118521	2.92482	16.4061	TCAF1;MYO1C;UBR5;RAB29;PIK3R2;PIK3R1;UBE2J2;SREBF2;TM9SF4;RBM22	3
Protein Glycosylation (GO:0006486)	11/147	0.00372087	0.118884	2.74616	15.3614	GALNT7;GALNT11;FUT8;RPN2;B4GAT1;GALNT2;MGAT5;GFPT1;MGAT2;POMGNT1;DDOST	3
Fatty Acid Oxidation (GO:0019395)	6/52	0.00377304	0.119081	4.41043	24.6096	ABCD3;ACAA2;SLC25A17;HSD17B4;ACAD10;HSD17B10	3
Positive Regulation Of Cell-Substrate Junction Organization (GO:0150117)	4/23	0.00397236	0.123861	7.10371	39.2721	IQSEC1;PIK3R1;RAC1;LIMS1	3
Glycerophospholipid Biosynthetic Process (GO:0046474)	9/108	0.00414508	0.125612	3.08166	16.9055	DGKE;SACM1L;ACP6;LPCAT3;PI4KA;LPCAT1;LCLAT1;AGPAT2;CDS2	3
Glycoprotein Metabolic Process (GO:0009100)	6/53	0.0041528	0.125612	4.31636	23.6708	FUT8;B4GAT1;PRKCSH;MAN1A2;MAN1B1;PCSK6	3
Mitochondrial Electron Transport, Ubiquinol To Cytochrome C (GO:0006122)	3/12	0.00436826	0.125612	11.2338	61.0376	UQCRQ;UQCRFS1;UQCRC2	3
Positive Regulation By Symbiont Of Entry Into Host (GO:0075294)	3/12	0.00436826	0.125612	11.2338	61.0376	LGALS1;FURIN;HLA-DRB1	3
Positive Regulation Of Viral Entry Into Host Cell (GO:0046598)	3/12	0.00436826	0.125612	11.2338	61.0376	LGALS1;FURIN;HLA-DRB1	3
Protein Insertion Into Mitochondrial Inner Membrane (GO:0045039)	3/12	0.00436826	0.125612	11.2338	61.0376	NDUFA13;TIMM29;ROMO1	3
Quinone Biosynthetic Process (GO:1901663)	3/12	0.00436826	0.125612	11.2338	61.0376	FDXR;COQ8B;COQ8A	3
Vesicle-Mediated Transport (GO:0016192)	22/411	0.00444155	0.126316	1.93242	10.4675	SPAG9;RAB1A;STX17;SORT1;RAB39A;AP2A1;TVP23B;CSNK1E;AP2B1;HOOK3;CLINT1;AP3M1;ACTR1A;GOLGA5;RAB34;MYO6;STX5;STX4;RILP;AP2M1;VAMP3;AP1M1	3
Early Endosome To Late Endosome Transport (GO:0045022)	4/24	0.00465923	0.129657	6.74817	36.2303	LMTK2;HOOK3;PTPN23;RILP	3
Protein Exit From Endoplasmic Reticulum (GO:0032527)	4/24	0.00465923	0.129657	6.74817	36.2303	OS9;TMEM129;PREB;HSP90B1	3
Negative Regulation Of Mitochondrion Organization (GO:0010823)	5/39	0.00510266	0.140486	4.96695	26.2155	TFRC;OPA1;BNIP3;GHITM;SLC25A4	3
fatty-acyl-CoA Biosynthetic Process (GO:0046949)	4/25	0.00542163	0.142409	6.4265	33.5294	SLC25A1;ACSL1;ACSL4;HSD17B12	3
Vesicle-Mediated Transport Between Endosomal Compartments (GO:0098927)	4/25	0.00542163	0.142409	6.4265	33.5294	LMTK2;PTPN23;HOOK3;RILP	3
Negative Regulation Of Response To Endoplasmic Reticulum Stress (GO:1903573)	4/25	0.00542163	0.142409	6.4265	33.5294	PTPN1;OPA1;NR1H2;LPCAT3	3
ATP Transport (GO:0015867)	3/13	0.00555768	0.142409	10.1099	52.4964	SLC25A17;SLC25A42;SLC25A4	3
Cotranslational Protein Targeting To Membrane (GO:0006613)	3/13	0.00555768	0.142409	10.1099	52.4964	SRPRA;SSR1;SEC63	3
Glomerular Filtration (GO:0003094)	3/13	0.00555768	0.142409	10.1099	52.4964	KIRREL1;XPNPEP3;IGHA1	3
Ubiquinone Biosynthetic Process (GO:0006744)	3/13	0.00555768	0.142409	10.1099	52.4964	FDXR;COQ8B;COQ8A	3
Response To Endoplasmic Reticulum Stress (GO:0034976)	9/114	0.00590394	0.149798	2.90466	14.9071	PDIA3;OS9;TMEM33;CCDC47;DNAJC10;PIK3R2;TRAF2;PIK3R1;HSP90B1	3
Organelle Membrane Fusion (GO:0090174)	4/26	0.00626306	0.154789	6.13407	31.1187	STX17;STX5;STX4;VAMP3	3
DNA Duplex Unwinding (GO:0032508)	5/41	0.0063353	0.154789	4.69052	23.7416	CDC45;DDX11L8;DDX1;DDX11;MCM3	3
O-glycan Processing (GO:0016266)	5/41	0.0063353	0.154789	4.69052	23.7416	GALNT7;GALNT11;B4GAT1;GALNT2;POMGNT1	3
Regulation Of Cell Growth (GO:0001558)	14/227	0.00657308	0.154789	2.23451	11.2279	NDUFA13;SMAD4;TFRC;CDKN2A;FHL1;ATAD3A;CDKN2AIP;TGFBR1;PML;GJA1;ADAM15;ENPP1;SLC25A33;S100A8	3
Electron Transport Chain (GO:0022900)	3/14	0.00692285	0.154789	9.19034	45.7029	POR;UQCRFS1;SDHA	3
Ubiquinone Metabolic Process (GO:0006743)	3/14	0.00692285	0.154789	9.19034	45.7029	FDXR;COQ8B;COQ8A	3
Mitochondrial Calcium Ion Transmembrane Transport (GO:0006851)	3/14	0.00692285	0.154789	9.19034	45.7029	GHITM;MICU2;MICU1	3
Phagolysosome Assembly (GO:0001845)	3/14	0.00692285	0.154789	9.19034	45.7029	RAB20;RAB34;RAB39A	3
Ventricular Septum Morphogenesis (GO:0060412)	4/27	0.00718685	0.154789	5.86707	28.9569	SMAD4;NOTCH1;TGFBR1;ROBO1	3
Regulation Of Innate Immune Response (GO:0045088)	7/78	0.00737427	0.154789	3.33522	16.3751	PTPN1;MYO1C;RIOK3;TRAFD1;SAMHD1;BIRC2;HLA-E	3
Long-Chain Fatty Acid Metabolic Process (GO:0001676)	7/78	0.00737427	0.154789	3.33522	16.3751	ABHD12;ACOT8;CPT1A;ABCD3;ACSL1;ACAD9;ACSL4	3
Protein-Containing Complex Assembly (GO:0065003)	18/328	0.00746373	0.154789	1.97802	9.68776	SMAD4;HSPA4;PXN;TRAF2;HIGD1A;PML;TAPBP;NT5C3A;EID2;WDCP;SAMM50;CLTRN;OPA1;SRPRA;PREB;NDUFAF1;AP2M1;VAMP3	3
Mitochondrial Translation (GO:0032543)	8/98	0.00757327	0.154789	3.0093	14.6948	RARS2;MRPL30;TSFM;MRPL53;GFM2;MRPL19;MRPL17;MRPL39	3
Positive Regulation Of T Cell Mediated Immunity (GO:0002711)	5/43	0.00776302	0.154789	4.4432	21.5868	TRAF2;CD55;HLA-DRB1;MICB;HLA-E	3
Golgi Disassembly (GO:0090166)	2/5	0.0078944	0.154789	22.4356	108.624	GBF1;STX5	3
L-aspartate Import Across Plasma Membrane (GO:0140009)	2/5	0.0078944	0.154789	22.4356	108.624	SLC1A3;SLC1A4	3
L-aspartate Transmembrane Transport (GO:0070778)	2/5	0.0078944	0.154789	22.4356	108.624	SLC1A3;SLC1A4	3
Regulation Of Focal Adhesion Disassembly (GO:0120182)	2/5	0.0078944	0.154789	22.4356	108.624	IQSEC1;PIK3R1	3
Bundle Of His cell-Purkinje Myocyte Adhesion Involved In Cell Communication (GO:0086073)	2/5	0.0078944	0.154789	22.4356	108.624	DSP;PKP2	3
Succinate Transport (GO:0015744)	2/5	0.0078944	0.154789	22.4356	108.624	SLC25A10;SLC25A11	3
Ventricular Compact Myocardium Morphogenesis (GO:0003223)	2/5	0.0078944	0.154789	22.4356	108.624	DSP;TGFBR1	3
Medium-Chain fatty-acyl-CoA Metabolic Process (GO:0036112)	2/5	0.0078944	0.154789	22.4356	108.624	NUDT19;HSD17B4	3
Mitochondrial Protein Catabolic Process (GO:0035694)	2/5	0.0078944	0.154789	22.4356	108.624	BNIP3;YME1L1	3
Mitochondrial Translational Elongation (GO:0070125)	2/5	0.0078944	0.154789	22.4356	108.624	TSFM;GFM2	3
Phagosome Acidification (GO:0090383)	2/5	0.0078944	0.154789	22.4356	108.624	RAB39A;RAB38	3
Phosphatidylinositol Acyl-Chain Remodeling (GO:0036149)	2/5	0.0078944	0.154789	22.4356	108.624	LPGAT1;LCLAT1	3
Podocyte Cell Migration (GO:0090521)	2/5	0.0078944	0.154789	22.4356	108.624	KANK2;DAAM2	3
Positive Regulation Of Focal Adhesion Disassembly (GO:0120183)	2/5	0.0078944	0.154789	22.4356	108.624	IQSEC1;PIK3R1	3
Positive Regulation Of Nuclear Cell Cycle DNA Replication (GO:0010571)	2/5	0.0078944	0.154789	22.4356	108.624	WIZ;CDC7	3
Response To Insulin (GO:0032868)	7/79	0.00789494	0.154789	3.28873	15.9225	RAB31;SORT1;ENPP1;PIK3R2;PIK3R1;SLC25A33;ZBED3	3
Positive Regulation Of Protein Import Into Nucleus (GO:0042307)	4/28	0.0081962	0.159487	5.62232	27.0101	UBR5;PIK3R2;PIK3R1;RBM22	3
Renal Filtration (GO:0097205)	3/15	0.00846965	0.161172	8.42405	40.1934	KIRREL1;XPNPEP3;IGHA1	3
Endoplasmic Reticulum To Cytosol Transport (GO:1903513)	3/15	0.00846965	0.161172	8.42405	40.1934	OS9;TMEM129;HSP90B1	3
Protein Localization To Cell-Cell Junction (GO:0150105)	3/15	0.00846965	0.161172	8.42405	40.1934	DSP;CGNL1;JAK1	3
Regulation Of Cell-Substrate Adhesion (GO:0010810)	5/44	0.00855455	0.1616	4.32904	20.6118	NOTCH1;PKP2;RAC1;RSU1;LIMS1	3
Fatty Acid Metabolic Process (GO:0006631)	9/122	0.00908347	0.170348	2.6979	12.6837	ACOT8;CPT1A;ABCD3;ACSL1;ACAD9;NUDT19;ACSL4;DECR2;HSD17B10	3
Endocytosis (GO:0006897)	12/189	0.00916295	0.170602	2.30102	10.7977	RAB1A;AP3M1;SORT1;RAB34;MYO6;AP2A1;C1ORF43;CSNK1E;CLINT1;IGF2R;TM9SF4;PDLIM7	3
Organic Cyclic Compound Biosynthetic Process (GO:1901362)	4/29	0.00929413	0.171809	5.39715	25.2499	CYP51A1;FDXR;PYCR3;FDFT1	3
Oxidative Phosphorylation (GO:0006119)	6/63	0.00965309	0.177179	3.55727	16.5074	ATP5PF;NDUFA13;NDUFA6;NDUFS2;UQCRC2;SDHA	3
Vesicle-Mediated Transport (GO:0016192)	47/411	1.1933e-20	2.62525e-17	6.3398	290.838	NAPA;RAB1A;STX12;RAB5B;RAB5C;TMED10;TSG101;STX16;CLEC16A;MTM1;EEA1;AP3M1;GOLGA5;AP1G2;MYO6;STX6;TOM1;TMED2;AP3S2;VPS16;VTI1B;RAB2A;SPAG9;NSF;ARFGEF1;VPS18;RAB2B;RAB4A;SORT1;STX7;AP1B1;AP3D1;AP2B1;RAB11A;VAMP8;RAB10;VAMP7;RAB14;RAB12;VPS41;PLIN3;RHOU;LAMTOR1;VPS45;RAB5A;VAMP2;RAB7A	17
Protein Transport (GO:0015031)	41/313	2.57576e-20	2.83334e-17	7.32414	330.359	NAPA;STX12;RAB1A;RAB5B;RAB5C;TMED10;TFRC;LMAN2L;STX16;RAB1B;SEL1L;NAPG;RAB21;MYO6;STX6;TOM1;TMED2;TMED1;APOE;GOLGA7;RAB6B;RAB8A;ARRDC4;NSF;RAB6D;STX7;CMTM6;AP3D1;LMTK2;SCAMP3;RAB11B;RAB10;RAB14;RAB12;CANX;RAB18;TXNIP;VPS45;RAB5A;VAMP2;RAB7A	17
Endomembrane System Organization (GO:0010256)	28/196	3.26109e-15	2.04918e-12	7.88374	262.976	PI4K2B;RAB1A;TMED10;ATL3;RAB1B;LMNB2;LMNB1;GOLGA5;SYNGR2;BAG5;BNIP1;TMED2;TMED1;RAB6B;RAB8A;RAB2A;ARFGEF1;VPS18;RAB2B;ARFGEF2;TOR1A;NUP155;AP3D1;VAPA;VAPB;GOLGB1;LAMTOR1;PI4K2A	17
Golgi Vesicle Transport (GO:0048193)	28/197	3.72579e-15	2.04918e-12	7.83669	260.362	NAPA;RAB1A;TMED10;LMAN2L;ATL3;RAB1B;NAPG;GOLGA5;LMAN2;BNIP1;TMED2;TMED1;RAB6B;RAB8A;VTI1B;BCAP31;NSF;RAB2A;RAB6D;YIPF4;SCAMP3;VAMP7;VAPA;RP2;VAPB;RAB12;GOPC;SEC22B	17
Organelle Organization (GO:0006996)	40/418	4.87531e-15	2.14514e-12	5.10064	168.089	PI4K2B;RAB1A;STOML2;TMED10;ATL3;RAB1B;FAF2;BAG5;GOLGA5;CFL1;BNIP1;TMED2;TMED1;APOE;RAB6B;RAB8A;RAB2A;ARFGEF1;VPS18;RAB2B;CXADR;TOR1A;PDCD6IP;MTX2;SORT1;STX7;HPS3;HPS6;NIPSNAP2;RAB14;VAPA;VAPB;GOLGB1;KIF4A;HAT1;RAB18;RHOU;PI4K2A;NECTIN2;RAB7A	17
Vesicle Fusion (GO:0006906)	18/79	7.66449e-14	2.81031e-11	13.7009	413.763	VPS18;STX12;STX16;YIPF4;STX7;EEA1;VAMP8;VAMP7;RAB12;VPS41;TOM1;STX6;SEC22B;RAB8A;VAMP2;RAB7A;VPS16;VTI1B	17
Protein Localization (GO:0008104)	33/351	2.14938e-12	6.75519e-10	4.93091	132.473	NAPA;STX12;RAB1A;RAB5B;RAB5C;TMED10;STX16;RAB1B;NAPG;RAB21;ODR4;MYO6;STX6;TMED2;TMED1;RAB6B;NSF;RAB6D;STK11IP;ATG9A;STX7;AP3D1;HPS6;OCLN;RRAGC;RAB14;RAB18;CTNNB1;GOPC;LAMTOR1;VPS45;LAMTOR3;RAB5A	17
Lysosomal Transport (GO:0007041)	17/105	1.26178e-10	3.46989e-08	8.93592	203.679	SCARB2;VPS18;TSG101;SORT1;CLEC16A;IGF2R;MTM1;AP3M1;VAMP7;LAMP1;NPC1;NEDD4;RAB12;VPS41;TMEM106B;VPS16;RAB7A	17
Intracellular Protein Transport (GO:0006886)	29/325	1.69761e-10	4.1497e-08	4.61503	103.823	NAPA;STX12;RAB1A;RAB5B;RAB5C;TMED10;TSG101;STX16;CSE1L;RAB1B;NAPG;RAB21;MYO6;XPO5;STX6;TMED2;TMED1;RAB6B;NSF;RAB6D;NUP155;STX7;AP3D1;RAB14;RAB18;NUP98;VPS45;RAB5A;RAB7A	17
Golgi Organization (GO:0007030)	18/130	5.11373e-10	1.11982e-07	7.4426	159.226	RAB2A;PI4K2B;RAB2B;RAB1A;TMED10;ATL3;RAB1B;YIPF4;GOLGA5;BAG5;GOLGB1;TMED2;TMED1;SEC22B;RAB6B;PI4K2A;RAB8A;VTI1B	17
Protein Glycosylation (GO:0006486)	19/147	5.5991e-10	1.11982e-07	6.88481	146.669	ARFGEF1;GALNT7;RPN2;GALNT2;GFPT1;B3GALT6;MAGT1;DDOST;TMEM59;C1GALT1C1;FUT8;B4GAT1;NPC1;DAD1;MGAT5;POMK;MLEC;B3GNT2;STT3B	17
ERAD Pathway (GO:0036503)	15/89	8.7492e-10	1.60402e-07	9.3387	194.776	TOR1A;FAF2;SEL1L;DNAJB12;ERLIN1;ERLIN2;RNF5;CLGN;SELENOS;OS9;CANX;UBXN8;STT3B;UBXN4;FAM8A1	17
Endosomal Transport (GO:0016197)	20/180	2.93067e-09	4.9596e-07	5.80203	113.999	SPAG9;STX12;RAB6D;STX16;SORT1;CMTM6;CLEC16A;LMTK2;RAB11B;RAB10;RAB14;TOM1;STX6;RAB9A;LAMTOR1;RAB6B;RAB9B;VPS16;VTI1B;RAB7A	17
Endoplasmic Reticulum To Golgi Vesicle-Mediated Transport (GO:0006888)	16/115	4.39374e-09	6.90444e-07	7.45388	143.436	RAB2A;BCAP31;RAB1A;TMED10;LMAN2L;ATL3;RAB1B;YIPF4;VAMP7;VAPA;VAPB;LMAN2;TMED2;TMED1;GOPC;SEC22B	17
Ubiquitin-Dependent ERAD Pathway (GO:0030433)	13/73	5.84079e-09	8.5665e-07	9.9422	188.488	FAF2;SEL1L;ERLIN1;ERLIN2;RNF5;CLGN;SELENOS;OS9;CANX;UBXN8;STT3B;UBXN4;FAM8A1	17
Vesicle Organization (GO:0016050)	14/94	1.67772e-08	2.30686e-06	8.04092	143.959	PI4K2B;VPS18;STX12;ARFGEF2;STX16;SORT1;STX7;EEA1;VAMP8;VAMP7;STX6;LAMTOR1;PI4K2A;VAMP2	17
Membrane Organization (GO:0061024)	18/167	2.93361e-08	3.67671e-06	5.5838	96.8479	NAPA;TSG101;TOR1A;PDCD6IP;NUP155;AP3D1;LMNB2;NAPG;LMNB1;SYNGR2;NPC1;VAPA;TMEM33;VAPB;ESYT1;EMD;VAMP2;VTI1B	17
post-Golgi Vesicle-Mediated Transport (GO:0006892)	11/56	3.00822e-08	3.67671e-06	11.1729	193.507	RAB10;ARFGEF2;AP1G2;RAB14;RP2;SORT1;AP3D1;GOPC;GOLGA7;SCAMP3;VTI1B	17
Endosome To Lysosome Transport (GO:0008333)	11/57	3.65494e-08	4.23203e-06	10.9294	187.162	VPS18;VAMP7;TSG101;SORT1;RAB12;VPS41;CLEC16A;AP3D1;RAB7A;MTM1;VPS16	17
Organelle Membrane Fusion (GO:0090174)	8/26	5.4865e-08	6.03515e-06	20.2005	337.72	EEA1;VAMP8;STX12;VAMP7;STX16;STX7;STX6;VAMP2	17
Cytosolic Transport (GO:0016482)	15/127	1.25279e-07	1.31245e-05	6.15818	97.8703	SPAG9;RAB6D;STX16;SORT1;LMTK2;EEA1;LAMP1;RAB14;STX6;RAB9A;RAB6B;RAB5A;RAB9B;VTI1B;RAB7A	17
Protein N-linked Glycosylation Via Asparagine (GO:0018279)	7/23	4.16849e-07	4.16849e-05	19.8408	291.472	FUT8;RPN2;DAD1;MGAT5;MAGT1;STT3B;DDOST	17
Vacuolar Transport (GO:0007034)	9/46	5.73333e-07	5.48406e-05	11.0707	159.106	AP1G2;NPC1;NEDD4;VPS41;AP3D1;TMEM106B;ATP6V0D1;IGF2R;VTI1B	17
Melanosome Assembly (GO:1903232)	6/18	1.58292e-06	0.000145101	22.6273	302.216	AP3M1;AP1B1;AP3D1;HPS3;HPS6;AP3S2	17
Vesicle-Mediated Transport To The Plasma Membrane (GO:0098876)	11/83	1.91838e-06	0.000168817	6.97339	91.798	RAB10;STX12;ARFGEF2;RAB14;STX16;CMTM6;STX6;LMTK2;GOPC;GOLGA7;RAB11B	17
Endoplasmic Reticulum Organization (GO:0007029)	9/54	2.37023e-06	0.000200558	9.09883	117.853	RAB10;RTN3;ATL3;VAPA;TMEM33;VAPB;BNIP1;RAB18;TRAM2	17
Modulation By Host Of Viral Process (GO:0044788)	6/22	5.90599e-06	0.000456008	16.967	204.275	EEA1;ZDHHC20;CFL1;PPIB;RAB5A;IGF2R	17
Platelet Dense Granule Organization (GO:0060155)	6/22	5.90599e-06	0.000456008	16.967	204.275	AP3M1;AP1B1;AP3D1;HPS3;HPS6;AP3S2	17
intra-Golgi Vesicle-Mediated Transport (GO:0006891)	7/33	6.01101e-06	0.000456008	12.2035	146.709	NAPA;NSF;GOLGA5;RAB6D;RAB6B;NAPG;VTI1B	17
Inner Mitochondrial Membrane Organization (GO:0007007)	7/34	7.42768e-06	0.000534855	11.7509	138.781	APOO;CHCHD3;SAMM50;MTX2;TIMM13;DNAJC11;IMMT	17
Plasma Membrane To Endosome Transport (GO:0048227)	4/7	7.53659e-06	0.000534855	60.0891	708.795	RAB5B;RAB5C;SORT1;RAB11A	17
Protein N-linked Glycosylation (GO:0006487)	9/64	1.01169e-05	0.000695537	7.44069	85.5776	FUT8;RPN2;DAD1;MGAT5;GFPT1;MLEC;MAGT1;STT3B;DDOST	17
Secretory Granule Organization (GO:0033363)	6/25	1.32586e-05	0.000844283	14.2858	160.442	AP3M1;AP1B1;AP3D1;HPS3;AP3S2;HPS6	17
Melanosome Organization (GO:0032438)	7/37	1.34318e-05	0.000844283	10.5742	118.62	AP3M1;AP1B1;AP3D1;HPS3;AP3S2;HPS6;APOE	17
Positive Regulation Of Exocytosis (GO:0045921)	7/37	1.34318e-05	0.000844283	10.5742	118.62	RAB2B;TSG101;PDCD6IP;RAB15;RAB9A;RAB5A;RAB7A	17
Endosome Organization (GO:0007032)	8/53	1.85485e-05	0.00109729	8.06904	87.9132	EEA1;PI4K2B;VPS18;ARFGEF2;TMEM9;LAMTOR1;PI4K2A;ATP6V0A1	17
Establishment Of Protein Localization To Membrane (GO:0090150)	9/69	1.89024e-05	0.00109729	6.81888	74.1637	RAB10;NPC1;ZDHHC20;RFTN1;GOLGA7;ZDHHC14;RAB11A;SEC63;RAB11B	17
Endocytosis (GO:0006897)	15/189	1.89532e-05	0.00109729	3.95125	42.9641	SCARB2;ITGB1;RAB1A;RAB5B;SORT1;IGF2R;CXCL16;EEA1;AP3M1;MYO6;TOM1;RHOU;APOE;RAB5A;RAB7A	17
Regulation Of Exocytosis (GO:0017157)	8/54	2.13622e-05	0.00120504	7.89323	84.8829	NSF;RAB21;RAB2B;RAB12;RAB9A;RAB5A;RAB8A;VAMP2	17
Protein Localization To Membrane (GO:0072657)	15/192	2.2823e-05	0.0012441	3.88368	41.5078	NUP155;RFTN1;AP3D1;ATP1B3;HPS6;RAB11A;RAB11B;RAB10;RAP1A;NPC1;RAB12;FLOT2;TMED2;RAB6B;RAB8A	17
Golgi To Vacuole Transport (GO:0006896)	5/17	2.45112e-05	0.0012441	18.8125	199.721	AP1G2;LAMP1;SORT1;AP3D1;VTI1B	17
Nuclear Envelope Organization (GO:0006998)	5/17	2.45112e-05	0.0012441	18.8125	199.721	TOR1A;NUP155;EMD;LMNB2;LMNB1	17
Positive Regulation By Host Of Viral Process (GO:0044794)	5/17	2.45112e-05	0.0012441	18.8125	199.721	VAPA;ZDHHC20;CFL1;PPIB;IGF2R	17
Regulation Of Vesicle-Mediated Transport (GO:0060627)	10/89	2.48821e-05	0.0012441	5.76216	61.0867	NSF;RAB21;PTPN1;RAB5B;RAB4A;RAB12;RAB8A;VAMP2;RAB11A;RAB11B	17
Membrane Fusion (GO:0061025)	6/28	2.66776e-05	0.00130077	12.3359	129.917	NAPA;NSF;VAPA;NAPG;VAMP2;VTI1B	17
O-glycan Processing (GO:0016266)	7/41	2.71979e-05	0.00130077	9.32824	98.0619	GALNT7;C1GALT1C1;B4GAT1;GALNT2;B3GNT2;XXYLT1;C1GALT1C1L	17
Phospholipid Transport (GO:0015914)	8/59	4.13814e-05	0.00191024	7.11756	71.8352	SCARB2;ABCB1;TMEM30A;ATP8A1;VAPA;ABCA3;ATP11C;APOE	17
Response To Endoplasmic Reticulum Stress (GO:0034976)	11/114	4.16779e-05	0.00191024	4.86685	49.0848	BCAP31;SELENOS;OS9;TMEM259;TMX1;DDRGK1;TMEM33;SEL1L;DNAJB12;RNF5;MBTPS2	17
Cellular Response To Misfolded Protein (GO:0071218)	5/19	4.44225e-05	0.00199448	16.1234	161.585	TOR1A;DNAJB12;DNAJB14;RNF5;DNAJC18	17
Protein Localization To Organelle (GO:0033365)	12/137	4.93129e-05	0.00216977	4.38017	43.4396	MAVS;TOR1A;TMEM30A;LAMP1;VAPA;DDRGK1;FKBP8;TRAM2;TSPAN10;RAB8A;RAB11A;UBAC2	17
Intracellular pH Reduction (GO:0051452)	6/32	5.95849e-05	0.00250385	10.4359	101.522	GPR89A;ATP6V0A2;TMEM9;ATP6V0D1;ATP6V0A1;RAB7A	17
Mitochondrial Membrane Organization (GO:0007006)	6/32	5.95849e-05	0.00250385	10.4359	101.522	CHCHD3;SAMM50;MTX2;DNAJC11;IMMT;SLC25A4	17
Mitochondrion Organization (GO:0007005)	13/162	6.03201e-05	0.00250385	3.9853	38.7205	BCAP31;MGME1;STOML2;CXADR;MTX2;TIMM13;HIGD1A;MTM1;NIPSNAP2;CHCHD3;SAMM50;AIFM2;SLC25A4	17
Endocytic Recycling (GO:0032456)	8/64	7.50853e-05	0.00305903	6.4804	61.5436	STX12;RAB14;STX16;CMTM6;STX6;LMTK2;RAB7A;RAB11B	17
Fatty Acid Beta-Oxidation (GO:0006635)	7/49	8.93809e-05	0.00357524	7.54834	70.3702	HADHB;HADHA;ACADVL;CPT2;ACOX1;ETFA;ACAD11	17
Organelle Assembly (GO:0070925)	19/322	9.7156e-05	0.00370203	2.88224	26.6296	STX12;RAB1A;TSG101;PDCD6IP;RAB1B;ATG9A;STX7;AP1B1;AP3D1;HPS3;HPS6;RAB11A;AP3M1;RP2;TCTN1;AP3S2;ATP6V0D1;RAB8A;RAB7A	17
Cristae Formation (GO:0042407)	4/12	9.76837e-05	0.00370203	22.5276	208.015	CHCHD3;SAMM50;DNAJC11;IMMT	17
Aminophospholipid Transport (GO:0015917)	3/5	0.000100953	0.00370203	67.4483	620.582	SCARB2;TMEM30A;ATP8A1	17
Neutrophil Degranulation (GO:0043312)	3/5	0.000100953	0.00370203	67.4483	620.582	VAMP8;VAMP7;VAMP2	17
Cellular Response To Amino Acid Stimulus (GO:0071230)	6/35	0.000100964	0.00370203	9.35489	86.0719	GLRA1;RRAGC;KLHL22;LAMTOR1;LAMTOR3;LAMTOR5	17
Exocytosis (GO:0006887)	9/86	0.000110543	0.00398681	5.30878	48.3636	NSF;ARFGEF1;RAB10;VAMP7;TMED10;SYNGR2;VAMP2;RAB11A;RAB11B	17
Regulated Exocytosis (GO:0045055)	7/51	0.000116018	0.0041108	7.20449	65.2854	LYN;RAB10;VAMP7;TMED10;SYNGR2;VAMP2;RAB11B	17
Regulation Of Cholesterol Metabolic Process (GO:0090181)	5/23	0.000119587	0.0041108	12.5378	113.235	ACADVL;ERLIN1;ERLIN2;APOE;MBTPS2	17
Protein Targeting To ER (GO:0045047)	5/23	0.000119587	0.0041108	12.5378	113.235	SPCS2;SRPRA;SRPRB;SEC62;SEC63	17
Protein Targeting (GO:0006605)	11/129	0.00012858	0.00435194	4.24491	38.03	BCAP31;SPCS2;ZDHHC20;VPS41;SRPRA;TIMM13;AP3D1;SRPRB;GOLGA7;ZDHHC14;SEC63	17
Anterograde Axonal Transport (GO:0008089)	6/39	0.000188484	0.00606895	8.21928	70.4926	RAB21;AP3M1;KIF4A;AP3D1;AP3S2;ARL8A	17
Axonal Transport (GO:0098930)	6/39	0.000188484	0.00606895	8.21928	70.4926	RAB21;AP3M1;KIF4A;AP3D1;AP3S2;ARL8A	17
Regulation Of Histamine Secretion By Mast Cell (GO:1903593)	3/6	0.00019862	0.00606895	44.9632	383.272	VAMP8;VAMP7;VAMP2	17
Clathrin-Coated Vesicle Cargo Loading (GO:0035652)	3/6	0.00019862	0.00606895	44.9632	383.272	AP3M1;AP3D1;AP3S2	17
Clathrin-Coated Vesicle Cargo Loading, AP-3-mediated (GO:0035654)	3/6	0.00019862	0.00606895	44.9632	383.272	AP3M1;AP3D1;AP3S2	17
Vesicle Fusion With Golgi Apparatus (GO:0048280)	3/6	0.00019862	0.00606895	44.9632	383.272	YIPF4;SEC22B;VTI1B	17
Positive Regulation Of Helicase Activity (GO:0051096)	3/6	0.00019862	0.00606895	44.9632	383.272	MSH6;MSH2;SSBP1	17
Protein Stabilization (GO:0050821)	14/208	0.000208945	0.00629698	3.29644	27.9322	STX12;VBP1;SEL1L;ATP1B3;NAPG;RAB21;BAG5;NCLN;LAMP1;PIN1;FLOT2;CCT7;PPIB;GOLGA7	17
Retrograde Transport, Endosome To Golgi (GO:0042147)	9/94	0.00021926	0.00651855	4.80716	40.5015	SPAG9;RAB6D;STX16;STX6;RAB9A;RAB6B;RAB9B;RAB7A;VTI1B	17
Proteasome-Mediated Ubiquitin-Dependent Protein Catabolic Process (GO:0043161)	18/319	0.000255333	0.00730483	2.74243	22.688	FAF2;SEL1L;ERLIN1;KLHL22;ERLIN2;RNF5;CLGN;FBXL20;OS9;SELENOS;CANX;UBXN8;CTNNB1;PLAA;STT3B;UBXN4;FAM8A1;SKP1	17
Regulation Of Cholesterol Biosynthetic Process (GO:0045540)	4/15	0.000255669	0.00730483	16.3812	135.499	ERLIN1;ERLIN2;APOE;MBTPS2	17
Endoplasmic Reticulum To Cytosol Transport (GO:1903513)	4/15	0.000255669	0.00730483	16.3812	135.499	OS9;SELENOS;FAF2;SEL1L	17
Cellular Response To Acid Chemical (GO:0071229)	5/27	0.000266948	0.00752929	10.2561	84.3922	GLRA1;RRAGC;LAMTOR1;LAMTOR3;LAMTOR5	17
Endoplasmic Reticulum Tubular Network Organization (GO:0071786)	4/16	0.00033502	0.00888005	15.0154	120.143	RAB10;RTN3;TMEM33;RAB18	17
Establishment Of Protein Localization To Endoplasmic Reticulum (GO:0072599)	4/16	0.00033502	0.00888005	15.0154	120.143	RAB10;SPCS2;SRPRA;SRPRB	17
Negative Regulation Of Inflammatory Response To Antigenic Stimulus (GO:0002862)	4/16	0.00033502	0.00888005	15.0154	120.143	LYN;YES1;SELENOS;FURIN	17
Phosphatidylinositol Dephosphorylation (GO:0046856)	4/16	0.00033502	0.00888005	15.0154	120.143	PIP4P2;PIP4P1;SACM1L;MTM1	17
Protein Localization To Endoplasmic Reticulum (GO:0070972)	4/16	0.00033502	0.00888005	15.0154	120.143	BCAP31;VAPA;DDRGK1;UBAC2	17
Receptor-Mediated Endocytosis (GO:0006898)	10/122	0.000355758	0.00931747	4.05749	32.2216	SCARB2;ITGB1;TFRC;CTSL;NEDD4;CANX;APOE;AP2B1;IGF2R;CXCL16	17
Regulation Of Protein Localization To Plasma Membrane (GO:1903076)	8/80	0.000362704	0.00938763	5.03618	39.8962	ITGB1;VAMP8;LGALS3;TMEM59;STX7;TMBIM1;RHOG;VTI1B	17
Synaptic Vesicle Recycling (GO:0036465)	6/44	0.000371879	0.00940384	7.13596	56.3523	CANX;AP3D1;AP3S2;AP2B1;RAB5A;VAMP2	17
Nucleus Organization (GO:0006997)	6/44	0.000371879	0.00940384	7.13596	56.3523	PDCD6IP;TOR1A;NUP155;NUP98;LMNB2;LMNB1	17
Protein-Containing Complex Disassembly (GO:0032984)	7/62	0.000400889	0.0100222	5.76035	45.0564	NSF;VAMP8;NAPA;VAMP7;TSG101;VPS16;VTI1B	17
Regulation Of Vacuole Organization (GO:0044088)	4/17	0.000430562	0.0105248	13.8596	107.418	SCARB2;RAB1B;RAB5A;MTM1	17
Retrograde Protein Transport, ER To Cytosol (GO:0030970)	4/17	0.000430562	0.0105248	13.8596	107.418	OS9;SELENOS;FAF2;SEL1L	17
Phosphatidylinositol Metabolic Process (GO:0046488)	7/63	0.00044263	0.0106761	5.65719	43.6892	PI4K2B;PIP4P2;PIP4P1;SACM1L;LCLAT1;PI4K2A;MTM1	17
Response To Amino Acid (GO:0043200)	5/30	0.000446455	0.0106761	9.02402	69.6128	GLRA1;RRAGC;LAMTOR1;LAMTOR3;LAMTOR5	17
Regulation Of Cell Division (GO:0051302)	8/83	0.00046622	0.0110289	4.83398	37.0808	TADA3;WDR5;TXNIP;PIN1;BIRC6;SGF29;RAB11A;FGFR2	17
Golgi To Plasma Membrane Transport (GO:0006893)	6/47	0.000535266	0.0120822	6.6128	49.8126	NSF;RAB10;ARFGEF2;GOPC;GOLGA7;VAMP2	17
Positive Regulation Of TOR Signaling (GO:0032008)	6/47	0.000535266	0.0120822	6.6128	49.8126	PIP4P1;CLEC16A;KLHL22;LAMTOR1;LAMTOR3;LAMTOR5	17
Regulation Of Helicase Activity (GO:0051095)	3/8	0.000538208	0.0120822	26.9752	203.049	MSH6;MSH2;SSBP1	17
Regulation Of Sterol Biosynthetic Process (GO:0106118)	3/8	0.000538208	0.0120822	26.9752	203.049	ERLIN1;ERLIN2;MBTPS2	17
Response To Misfolded Protein (GO:0051788)	3/8	0.000538208	0.0120822	26.9752	203.049	DNAJB12;DNAJB14;DNAJC18	17
Negative Regulation Of Amyloid Precursor Protein Catabolic Process (GO:1902992)	4/18	0.000544057	0.0120902	12.869	96.7292	RTN3;FLOT2;PIN1;APOE	17
Retrograde Vesicle-Mediated Transport, Golgi To Endoplasmic Reticulum (GO:0006890)	6/48	0.000600581	0.0132128	6.45503	47.8809	TMED10;RAB6D;LMAN2;BNIP1;SEC22B;RAB6B	17
Cholesterol Metabolic Process (GO:0008203)	7/67	0.00064555	0.0140615	5.27896	38.7761	STARD3;SQLE;NSDHL;PIP4P1;CYP51A1;APOE;DHCR7	17
Vesicle Docking (GO:0048278)	4/19	0.000677294	0.0146083	12.0104	87.6451	STX12;STX16;STX7;STX6	17
Regulation Of TORC1 Signaling (GO:1903432)	6/50	0.000749627	0.0160115	6.16098	44.334	PIP4P1;NPC1;RRAGC;CLEC16A;KLHL22;LAMTOR5	17
Transferrin Transport (GO:0033572)	3/9	0.000794214	0.0166407	22.4782	160.453	TFRC;LMTK2;RAB11B	17
Protein Localization To Nuclear Envelope (GO:0090435)	3/9	0.000794214	0.0166407	22.4782	160.453	NUP155;LMNB2;LMNB1	17
Protein Targeting To Vacuole (GO:0006623)	5/34	0.000811307	0.0168385	7.77773	55.3531	SCARB2;AP3M1;NEDD4;VPS41;RAB7A	17
Nitrogen Compound Transport (GO:0071705)	11/163	0.000955637	0.0196486	3.28963	22.8732	SCARB2;ARRDC4;TMEM30A;LMAN2L;CMTM6;TOM1;TXNIP;SLC1A4;SCAMP3;VAMP2;RAB7A	17
Protein O-linked Glycosylation (GO:0006493)	8/93	0.000996052	0.02029	4.26309	29.4653	GALNT7;C1GALT1C1;B4GAT1;GALNT2;POMK;B3GNT2;B3GALT6;XXYLT1	17
COPII-coated Vesicle Budding (GO:0090114)	5/36	0.00106047	0.0213534	7.2752	49.8282	RAB1A;TMED10;VAPA;VAPB;TMED2	17
SRP-dependent Cotranslational Protein Targeting To Membrane (GO:0006614)	3/10	0.0011162	0.0213534	19.266	130.967	SRPRA;SRPRB;SEC63	17
TORC1 Signaling (GO:0038202)	3/10	0.0011162	0.0213534	19.266	130.967	LAMTOR1;LAMTOR3;LAMTOR5	17
Endosomal Vesicle Fusion (GO:0034058)	3/10	0.0011162	0.0213534	19.266	130.967	VPS18;VPS41;VPS16	17
Establishment Of Endothelial Intestinal Barrier (GO:0090557)	3/10	0.0011162	0.0213534	19.266	130.967	RAP2C;RAB1A;RAB1B	17
Fatty Acid Beta-Oxidation Using acyl-CoA Dehydrogenase (GO:0033539)	3/10	0.0011162	0.0213534	19.266	130.967	ACADVL;ETFA;ACAD11	17
Histone H3-K14 Acetylation (GO:0044154)	3/10	0.0011162	0.0213534	19.266	130.967	TADA3;WDR5;SGF29	17
Positive Regulation Of Cell Projection Organization (GO:0031346)	9/118	0.00116403	0.0220764	3.74408	25.2945	SCARB2;LYN;RAP1A;PTK7;PLXNA2;PLXNA1;PLXNB2;APOE;ROBO1	17
Cellular Response To Topologically Incorrect Protein (GO:0035967)	4/22	0.00121353	0.0226252	10.0072	67.1903	PTPN1;DNAJB12;DNAJB14;DNAJC18	17
Regulation Of Catabolic Process (GO:0009894)	4/22	0.00121353	0.0226252	10.0072	67.1903	ITGB1;SCARB2;FURIN;TMEM9	17
Establishment Of Protein Localization To Plasma Membrane (GO:0061951)	5/38	0.00136226	0.0251846	6.83358	45.0921	NSF;RAB10;GOLGA7;VAMP2;RAB7A	17
Regulation Of Protein Catabolic Process (GO:0042176)	9/122	0.00147121	0.0267891	3.61081	23.5485	NSF;NEDD4;CYP51A1;PIN1;FURIN;APOE;TMEM9;SEC22B;RAB7A	17
Monoatomic Anion Transport (GO:0006820)	6/57	0.00150549	0.0267891	5.31345	34.5302	GLRA1;CLCN5;TTYH3;VDAC2;ANO10;VDAC1	17
Neutrophil Activation Involved In Immune Response (GO:0002283)	3/11	0.00150993	0.0267891	16.8569	109.497	VAMP8;VAMP7;VAMP2	17
Regulation Of Alcohol Biosynthetic Process (GO:1902930)	3/11	0.00150993	0.0267891	16.8569	109.497	ERLIN1;ERLIN2;MBTPS2	17
Regulation Of Amyloid Precursor Protein Catabolic Process (GO:1902991)	3/11	0.00150993	0.0267891	16.8569	109.497	TMED10;FLOT2;APOE	17
RNA Transport (GO:0050658)	5/39	0.00153487	0.0270138	6.63225	42.9724	NUP155;TST;XPO5;RFTN1;NUP98	17
Early Endosome To Late Endosome Transport (GO:0045022)	4/24	0.00170294	0.0292693	9.00553	57.4139	EEA1;LMTK2;RAB5A;RAB7A	17
Lipid Translocation (GO:0034204)	4/24	0.00170294	0.0292693	9.00553	57.4139	ABCB1;TMEM30A;ATP8A1;ATP11C	17
Protein Exit From Endoplasmic Reticulum (GO:0032527)	4/24	0.00170294	0.0292693	9.00553	57.4139	OS9;SELENOS;FAF2;SEL1L	17
Glycoprotein Biosynthetic Process (GO:0009101)	7/80	0.00185009	0.0315519	4.33598	27.2843	ARFGEF1;TMEM59;NPC1;B4GAT1;DAD1;B3GALT6;DDOST	17
Protein Localization To Lysosome (GO:0061462)	5/41	0.00192759	0.0324723	6.26315	39.154	SCARB2;AP3M1;NEDD4;LAMTOR5;RAB7A	17
Sterol Metabolic Process (GO:0016125)	6/60	0.00196598	0.0324723	5.01749	31.2678	STARD3;SQLE;NSDHL;PIP4P1;CYP51A1;APOE	17
Semaphorin-Plexin Signaling Pathway Involved In Neuron Projection Guidance (GO:1902285)	3/12	0.00198068	0.0324723	14.9831	93.2598	PLXNA2;PLXNA1;PLXNB2	17
Neutrophil Mediated Immunity (GO:0002446)	3/12	0.00198068	0.0324723	14.9831	93.2598	VAMP8;VAMP7;VAMP2	17
Regulation Of SNARE Complex Assembly (GO:0035542)	3/12	0.00198068	0.0324723	14.9831	93.2598	VPS18;VPS41;VPS16	17
Vesicle-Mediated Transport Between Endosomal Compartments (GO:0098927)	4/25	0.00199262	0.0324723	8.57626	53.3298	EEA1;LMTK2;RAB5A;RAB7A	17
Regulation Of Cellular Component Organization (GO:0051128)	10/153	0.00203792	0.0328661	3.17283	19.6583	PTPN1;RAB5B;RAB4A;BAG5;RAP1A;NCLN;TFRC;NEDD4;APOE;LAMTOR1	17
Macroautophagy (GO:0016236)	8/104	0.00204666	0.0328661	3.77248	23.3575	VAMP8;TSG101;VAMP7;VPS41;TOM1;PLAA;VPS16;VTI1B	17
Lysosome Localization (GO:0032418)	5/42	0.00214932	0.0342646	6.09356	37.4303	SPAG9;PIP4P1;TMEM106B;HPS6;LAMTOR1	17
Cellular Response To Organonitrogen Compound (GO:0071417)	8/105	0.00217409	0.03441	3.7334	22.89	GLRA1;RAP1A;RRAGC;CTNNA1;CTNNB1;LAMTOR1;LAMTOR3;LAMTOR5	17
Regulation Of Potassium Ion Transmembrane Transporter Activity (GO:1901016)	4/26	0.00231465	0.036373	8.18601	49.6768	ITGB1;NEDD4;ATP1B3;VAMP2	17
Protein-Containing Complex Assembly (GO:0065003)	16/328	0.00251019	0.0389737	2.33929	14.0062	STOML2;TMED10;VBP1;DNAJB12;SLC2A1;DNAJB14;HIGD1A;NAPG;VAMP8;OCLN;SAMM50;NPC1;SRPRA;TMED2;SRPRB;VAMP2	17
Cotranslational Protein Targeting To Membrane (GO:0006613)	3/13	0.00253329	0.0389737	13.4841	80.6114	SRPRA;SEC62;SEC63	17
Regulation Of IRE1-mediated Unfolded Protein Response (GO:1903894)	3/13	0.00253329	0.0389737	13.4841	80.6114	PTPN1;DDRGK1;TMEM33	17
Autophagosome Maturation (GO:0097352)	5/44	0.0026477	0.0397006	5.78048	34.3017	VAMP8;TSG101;VAMP7;VPS16;VTI1B	17
Bone Development (GO:0060348)	5/44	0.0026477	0.0397006	5.78048	34.3017	ATG9A;GNAS;PPIB;FGFR2;MBTPS2	17
Chaperone Cofactor-Dependent Protein Refolding (GO:0051085)	4/27	0.00267077	0.0397006	7.82969	46.394	DNAJB12;DNAJB14;HSPA13;DNAJC18	17
Positive Regulation Of TORC1 Signaling (GO:1904263)	4/27	0.00267077	0.0397006	7.82969	46.394	PIP4P1;CLEC16A;KLHL22;LAMTOR5	17
Positive Regulation Of Response To Wounding (GO:1903036)	4/27	0.00267077	0.0397006	7.82969	46.394	ITGB1;ARFGEF1;OCLN;HRAS	17
Regulation Of Secretion By Cell (GO:1903530)	6/64	0.00273657	0.0404058	4.6705	27.5608	NSF;VAMP8;RAB21;RAB12;RAB8A;VAMP2	17
Autophagosome Assembly (GO:0000045)	6/65	0.00296031	0.0434179	4.5911	26.7315	RAB1A;STX12;RAB1B;ATG9A;TOM1;RAB7A	17
Golgi To Plasma Membrane Protein Transport (GO:0043001)	4/28	0.0030627	0.0437529	7.50307	43.4312	NSF;RAB10;GOLGA7;VAMP2	17
Establishment Of Endothelial Barrier (GO:0061028)	4/28	0.0030627	0.0437529	7.50307	43.4312	RAP2C;RAB1A;RAP1A;RAB1B	17
Sterol Biosynthetic Process (GO:0016126)	4/28	0.0030627	0.0437529	7.50307	43.4312	SQLE;NSDHL;CYP51A1;DHCR7	17
Vesicle Coating (GO:0006901)	4/28	0.0030627	0.0437529	7.50307	43.4312	TMED10;AP3D1;TMED2;AP3S2	17
Negative Regulation Of Fatty Acid Biosynthetic Process (GO:0045717)	3/14	0.00317216	0.0447356	12.2577	70.5226	ACADVL;ERLIN1;ERLIN2	17
Positive Regulation Of Exosomal Secretion (GO:1903543)	3/14	0.00317216	0.0447356	12.2577	70.5226	PDCD6IP;TSG101;RAB7A	17
Vacuolar Acidification (GO:0007035)	4/29	0.00349213	0.0483187	7.20258	40.7468	ATP6V0A2;TMEM9;ATP6V0D1;ATP6V0A1	17
Lipid Droplet Organization (GO:0034389)	4/29	0.00349213	0.0483187	7.20258	40.7468	SQLE;FAF2;RAB18;PLIN3	17
Protein Insertion Into ER Membrane (GO:0045048)	4/29	0.00349213	0.0483187	7.20258	40.7468	NCLN;EMC1;EMC2;TRAM2	17
Secondary Alcohol Metabolic Process (GO:1902652)	5/47	0.00354503	0.0487442	5.36677	30.2804	STARD3;SQLE;NSDHL;PIP4P1;APOE	17
Anterograde Synaptic Vesicle Transport (GO:0048490)	3/15	0.00390129	0.0529804	11.2356	62.3179	AP3M1;AP3D1;AP3S2	17
Synaptic Vesicle Transport Along Microtubule (GO:0099517)	3/15	0.00390129	0.0529804	11.2356	62.3179	AP3M1;AP3D1;AP3S2	17
Phospholipid Dephosphorylation (GO:0046839)	4/30	0.00396069	0.0534572	6.9252	38.3056	PIP4P2;PIP4P1;SACM1L;MTM1	17
Positive Regulation Of Protein Metabolic Process (GO:0051247)	11/196	0.00407141	0.0544319	2.69823	14.8504	NSF;RAB1A;ABCB10;PRMT1;NEDD4;RAB1B;EIF4A3;PLXNB2;APOE;SEC22B;RAB7A	17
Positive Regulation Of Protein Catabolic Process (GO:0045732)	7/92	0.00408239	0.0544319	3.72155	20.4725	NSF;DDRGK1;NEDD4;FURIN;APOE;SEC22B;RAB7A	17
Regulation Of Protein Localization To Cell Surface (GO:2000008)	4/31	0.00447001	0.0572505	6.66837	36.0783	TOR1A;CTNNB1;GOPC;RAB11B	17
Phospholipid Translocation (GO:0045332)	4/31	0.00447001	0.0572505	6.66837	36.0783	ABCB1;TMEM30A;ATP8A1;ATP11C	17
COPI Coating Of Golgi Vesicle (GO:0048205)	2/5	0.00458004	0.0572505	29.9067	161.079	TMED10;TMED2	17
COPI-coated Vesicle Budding (GO:0035964)	2/5	0.00458004	0.0572505	29.9067	161.079	TMED10;TMED2	17
Regulation Of Endoplasmic Reticulum Tubular Network Organization (GO:1903371)	2/5	0.00458004	0.0572505	29.9067	161.079	ATL3;TMEM33	17
Golgi Transport Vesicle Coating (GO:0048200)	2/5	0.00458004	0.0572505	29.9067	161.079	TMED10;TMED2	17
Epithelial Tube Formation (GO:0072175)	2/5	0.00458004	0.0572505	29.9067	161.079	PODXL;FGFR2	17
Maintenance Of DNA Repeat Elements (GO:0043570)	2/5	0.00458004	0.0572505	29.9067	161.079	MSH6;MSH2	17
Natural Killer Cell Degranulation (GO:0043320)	2/5	0.00458004	0.0572505	29.9067	161.079	VAMP7;VAMP2	17
Protein Localization To Membrane Raft (GO:1903044)	2/5	0.00458004	0.0572505	29.9067	161.079	RFTN1;FLOT2	17
Proton-Transporting V-type ATPase Complex Assembly (GO:0070070)	2/5	0.00458004	0.0572505	29.9067	161.079	PIP4P1;TMEM9	17
Regulation Of Protein-Containing Complex Assembly (GO:0043254)	8/119	0.00469951	0.0580637	3.26017	17.4755	NAPA;LGALS3;VPS18;NCLN;TFRC;VPS41;APOE;VPS16	17
Negative Regulation Of Amyloid-Beta Formation (GO:1902430)	3/16	0.00472427	0.0580637	10.3708	55.5362	RTN3;PIN1;APOE	17
Nuclear Migration (GO:0007097)	3/16	0.00472427	0.0580637	10.3708	55.5362	SUN2;LMNB2;LMNB1	17
Protein Targeting To Membrane (GO:0006612)	6/72	0.00492875	0.0602403	4.10269	21.7963	ZDHHC20;SRPRA;SEC62;GOLGA7;ZDHHC14;SEC63	17
'De Novo' Post-Translational Protein Folding (GO:0051084)	4/32	0.00502164	0.0610365	6.42989	34.0398	DNAJB12;DNAJB14;HSPA13;DNAJC18	17
Regulation Of Protein Localization (GO:0032880)	7/97	0.00545684	0.0659618	3.5139	18.3105	TOR1A;RAB14;STX6;PIN1;CTNNB1;RAB9A;RAB11B	17
Fatty Acid Oxidation (GO:0019395)	5/52	0.00549534	0.0660642	4.7946	24.9504	HADHB;HADHA;CPT2;ACOX1;ACAD11	17
Regulation Of Amyloid-Beta Formation (GO:1902003)	4/33	0.0056171	0.0667612	6.20785	32.1687	RTN3;TMED10;PIN1;APOE	17
Regulation Of Inflammatory Response To Antigenic Stimulus (GO:0002861)	3/17	0.00564436	0.0667612	9.62956	49.8532	LYN;YES1;FURIN	17
Regulation Of Tubulin Deacetylation (GO:0090043)	3/17	0.00564436	0.0667612	9.62956	49.8532	TADA3;WDR5;SGF29	17
Phosphatidylinositol Biosynthetic Process (GO:0006661)	7/98	0.00576888	0.0678692	3.4751	17.9151	PI4K2B;PGAP4;SACM1L;PIGA;PI4K2A;MTM1;PIGH	17
Mitochondrial Transport (GO:0006839)	5/53	0.00596101	0.0697565	4.69448	24.0475	BCAP31;STARD3;MTX2;TIMM13;SLC25A4	17
Positive Regulation Of Intracellular Protein Transport (GO:0090316)	8/126	0.00660046	0.0730181	3.06567	15.3915	MAVS;TMEM30A;UBR5;PIN1;RHOU;EMD;HRAS;VAMP2	17
Regulation Of Exosomal Secretion (GO:1903541)	3/18	0.00666442	0.0730181	8.98713	45.0342	PDCD6IP;TSG101;RAB7A	17
Regulation Of Histone Modification (GO:0031056)	3/18	0.00666442	0.0730181	8.98713	45.0342	TADA3;WDR5;SGF29	17
Regulation Of Protein Deacetylation (GO:0090311)	3/18	0.00666442	0.0730181	8.98713	45.0342	TADA3;WDR5;SGF29	17
Regulation Of Synaptic Vesicle Exocytosis (GO:2000300)	3/18	0.00666442	0.0730181	8.98713	45.0342	VPS18;RAP1A;RAB5A	17
Establishment Of Vesicle Localization (GO:0051650)	3/18	0.00666442	0.0730181	8.98713	45.0342	TOR1A;RAB11A;TMEM230	17
IRE1-mediated Unfolded Protein Response (GO:0036498)	2/6	0.00677077	0.0730181	22.4289	112.036	PTPN1;VAPB	17
Response To Increased Oxygen Levels (GO:0036296)	2/6	0.00677077	0.0730181	22.4289	112.036	ATP6V0A2;ATP6V0D1	17
Synaptic Vesicle Budding From Presynaptic Endocytic Zone Membrane (GO:0016185)	2/6	0.00677077	0.0730181	22.4289	112.036	AP3D1;AP3S2	17
Glomerular Epithelial Cell Development (GO:0072310)	2/6	0.00677077	0.0730181	22.4289	112.036	PODXL;IQGAP1	17
Transcription-Dependent Tethering Of RNA Polymerase II Gene DNA At Nuclear Periphery (GO:0000972)	2/6	0.00677077	0.0730181	22.4289	112.036	NUP155;NUP98	17
Insulin Secretion Involved In Cellular Response To Glucose Stimulus (GO:0035773)	2/6	0.00677077	0.0730181	22.4289	112.036	SELENOT;RAB11B	17
Positive Regulation Of IRE1-mediated Unfolded Protein Response (GO:1903896)	2/6	0.00677077	0.0730181	22.4289	112.036	PTPN1;TMEM33	17
Positive Regulation Of Mitophagy (GO:1901526)	2/6	0.00677077	0.0730181	22.4289	112.036	VDAC1;SLC25A4	17
Positive Regulation Of Receptor Catabolic Process (GO:2000646)	2/6	0.00677077	0.0730181	22.4289	112.036	PTPN1;APOE	17
Pyrimidine Ribonucleotide Biosynthetic Process (GO:0009220)	2/6	0.00677077	0.0730181	22.4289	112.036	CTPS1;UMPS	17
Protein Catabolic Process (GO:0030163)	7/102	0.00715188	0.0767519	3.3281	16.4421	CTSL;RAB12;APOE;STT3B;RNF5;RSPRY1;RAB7A	17
Response To Insulin (GO:0032868)	6/79	0.00772148	0.0824624	3.70795	18.0346	RAB10;SELENOS;SORT1;SLC2A1;RAB8A;VAMP2	17
Negative Regulation Of Fatty Acid Metabolic Process (GO:0045922)	3/19	0.00778701	0.0827605	8.425	40.9059	ACADVL;ERLIN1;ERLIN2	17
Synaptic Vesicle Cycle (GO:0099504)	4/37	0.00846605	0.0891163	5.45427	26.0261	AP3D1;AP3S2;RAB5A;VAMP2	17
Regulation Of Cellular Component Biogenesis (GO:0044087)	4/37	0.00846605	0.0891163	5.45427	26.0261	BAG5;NCLN;RAP1A;APOE	17
Plasma Membrane Bounded Cell Projection Organization (GO:0120036)	8/132	0.00865014	0.0906205	2.91643	13.8536	LYN;TOR1A;VAPA;PRMT1;NEDD4;APOE;RAB6B;RAB11A	17
Regulation Of Protein Localization To Cell Periphery (GO:1904375)	3/20	0.00901436	0.0931061	7.92901	37.3372	VAMP8;STX7;VTI1B	17
Positive Regulation Of Phospholipase Activity (GO:0010518)	3/20	0.00901436	0.0931061	7.92901	37.3372	PLAA;HRAS;FGFR2	17
Receptor Metabolic Process (GO:0043112)	3/20	0.00901436	0.0931061	7.92901	37.3372	NEDD4;LMTK2;RAB11B	17
Positive Regulation Of Axonogenesis (GO:0050772)	4/38	0.00930179	0.0934231	5.29358	24.761	PLXNA2;PLXNA1;PLXNB2;ROBO1	17
SREBP Signaling Pathway (GO:0032933)	2/7	0.00934231	0.0934231	17.9422	83.8475	ERLIN1;ERLIN2	17
Regulation Of Lymphocyte Apoptotic Process (GO:0070228)	2/7	0.00934231	0.0934231	17.9422	83.8475	LYN;LGALS3	17
Growth Hormone Receptor Signaling Pathway Via JAK-STAT (GO:0060397)	2/7	0.00934231	0.0934231	17.9422	83.8475	LYN;PTPN1	17
Negative Regulation Of Protein K63-linked Ubiquitination (GO:1900045)	2/7	0.00934231	0.0934231	17.9422	83.8475	UBR5;PLAA	17
Positive Regulation By Host Of Viral Genome Replication (GO:0044829)	2/7	0.00934231	0.0934231	17.9422	83.8475	VAPA;PPIB	17
Post-Translational Protein Targeting To Membrane, Translocation (GO:0031204)	2/7	0.00934231	0.0934231	17.9422	83.8475	SEC62;SEC63	17
Golgi Vesicle Transport (GO:0048193)	19/197	5.58817e-14	7.5552e-11	12.1118	369.597	NSF;NAPA;SNAP23;STX18;YIPF5;SCAMP3;NAPG;TAPBP;STX10;SCFD1;VAPA;RP2;VAPB;RAB13;VTI1A;PREB;ATP9B;ERGIC1;VTI1B	8
Protein Transport (GO:0015031)	18/313	1.44319e-09	9.75597e-07	6.84267	139.292	NSF;NAPA;STEAP3;TFRC;STX16;SCAMP3;NAPG;STX10;RAB11B;SCAMP4;SCFD1;RAB14;MYO6;RAB13;STX6;PREB;STX4;VPS45	8
Membrane Fusion (GO:0061025)	6/28	2.28717e-07	0.000103075	29.0117	443.612	NAPA;NSF;VAPA;SNAP23;NAPG;VTI1B	8
Proteoglycan Biosynthetic Process (GO:0030166)	6/32	5.32863e-07	0.000180108	24.5434	354.53	CHST11;B3GAT3;GLCE;CSGALNACT2;XYLT2;EXTL3	8
Vesicle Fusion (GO:0006906)	8/79	9.08375e-07	0.000236481	12.0863	168.14	STX16;YIPF5;RAB13;STX6;VTI1A;STX4;STX10;VTI1B	8
post-Golgi Vesicle-Mediated Transport (GO:0006892)	7/56	1.04947e-06	0.000236481	15.2579	210.059	SCFD1;RAB14;RP2;SNAP23;VTI1A;SCAMP3;VTI1B	8
Heparan Sulfate Proteoglycan Biosynthetic Process (GO:0015012)	5/23	2.26279e-06	0.000360723	29.3969	382.128	NDST1;GLCE;XYLT2;EXTL3;HS6ST2	8
Regulation Of Vesicle-Mediated Transport (GO:0060627)	8/89	2.26607e-06	0.000360723	10.5888	137.628	NSF;PTPN1;SCFD1;YIPF5;RAB13;STX4;RAB11A;RAB11B	8
Vesicle-Mediated Transport (GO:0016192)	16/411	2.40126e-06	0.000360723	4.46789	57.8124	NSF;NAPA;STX16;SNAP23;CLINT1;RAB11A;STX10;RAB14;MYO6;RAB13;STX6;STX4;OCIAD2;VPS45;ATP9B;VTI1B	8
Cellular Response To Alcohol (GO:0097306)	6/53	1.14199e-05	0.00154397	13.5628	154.347	GRAMD1C;GRAMD1A;GNB1;CTNNA1;CTNNB1;ADCY6	8
intra-Golgi Vesicle-Mediated Transport (GO:0006891)	5/33	1.47641e-05	0.00177352	18.8885	210.102	NAPA;NSF;VTI1A;NAPG;VTI1B	8
Intracellular Protein Transport (GO:0006886)	13/325	1.63765e-05	0.00177352	4.53818	50.0092	NSF;NAPA;STX16;PTTG1IP;NAPG;STX10;SCFD1;RAB14;MYO6;STX6;PREB;STX4;VPS45	8
Vesicle Fusion With Golgi Apparatus (GO:0048280)	3/6	1.70531e-05	0.00177352	104.788	1150.49	YIPF5;VTI1A;VTI1B	8
Glycosaminoglycan Biosynthetic Process (GO:0006024)	6/58	1.9349e-05	0.00186856	12.2556	133.008	CHST11;B3GAT3;GLCE;CSGALNACT2;XYLT2;B3GALT6	8
Chondroitin Sulfate Proteoglycan Biosynthetic Process (GO:0050650)	4/19	2.84992e-05	0.00240818	28.0752	293.825	CHST11;B3GAT3;CSGALNACT2;XYLT2	8
Vesicle Docking (GO:0048278)	4/19	2.84992e-05	0.00240818	28.0752	293.825	STX16;STX6;STX4;STX10	8
Endocytic Recycling (GO:0032456)	6/64	3.41721e-05	0.00271769	10.9844	112.965	RAB14;STX16;RAB13;STX6;VTI1A;RAB11B	8
Sulfur Compound Biosynthetic Process (GO:0044272)	6/70	5.69801e-05	0.00427984	9.95161	97.2552	CHST11;B3GAT3;GLCE;CSGALNACT2;XYLT2;EXTL3	8
Chondroitin Sulfate Proteoglycan Metabolic Process (GO:0050654)	3/9	7.01143e-05	0.00451403	52.3862	501.095	B3GAT3;CSGALNACT2;XYLT2	8
Transferrin Transport (GO:0033572)	3/9	7.01143e-05	0.00451403	52.3862	501.095	STEAP3;TFRC;RAB11B	8
Regulation Of ER To Golgi Vesicle-Mediated Transport (GO:0060628)	3/9	7.01143e-05	0.00451403	52.3862	501.095	SCFD1;STX18;YIPF5	8
Retrograde Vesicle-Mediated Transport, Golgi To Endoplasmic Reticulum (GO:0006890)	5/48	9.47982e-05	0.00582578	12.2901	113.853	SCFD1;STX18;ATP9B;ERGIC1;TAPBP	8
Cellular Response To Increased Oxygen Levels (GO:0036295)	3/10	9.94555e-05	0.00584625	44.9002	413.792	ATP6V0A2;FAS;ATP6V0D1	8
Organelle Membrane Fusion (GO:0090174)	4/26	0.000104294	0.00587522	19.1354	175.439	STX16;STX6;STX4;STX10	8
Endoplasmic Reticulum To Golgi Vesicle-Mediated Transport (GO:0006888)	7/115	0.000123168	0.0066609	6.9019	62.1307	SCFD1;VAPA;VAPB;YIPF5;VTI1A;PREB;ERGIC1	8
Vesicle-Mediated Transport To The Plasma Membrane (GO:0098876)	6/83	0.000147963	0.00769409	8.26602	72.8943	RAB14;STX16;RAB13;STX6;VTI1A;RAB11B	8
Protein Localization (GO:0008104)	12/351	0.000155046	0.00776378	3.82871	33.5847	NSF;NAPA;SCFD1;RAB14;STX16;MYO6;STX6;CTNNB1;STX4;VPS45;NAPG;STX10	8
Peptidyl-Tyrosine Dephosphorylation (GO:0035335)	4/29	0.000162005	0.00782253	16.8366	146.948	PTPN1;PTPRS;PTPRJ;PTPN2	8
Membrane Organization (GO:0061024)	8/167	0.000215094	0.0100278	5.37298	45.3718	NAPA;VAPA;TMEM33;VAPB;SNAP23;STX18;NAPG;VTI1B	8
Regulation Of Type I Interferon-Mediated Signaling Pathway (GO:0060338)	4/33	0.000270873	0.0122074	14.5114	119.194	PTPN1;MAVS;MUL1;PTPN2	8
Regulation Of Neuron Projection Development (GO:0010975)	8/174	0.000284202	0.0123899	5.14458	42.0097	RAP1A;PTPRS;PTK7;KIDINS220;PLXNB2;DBN1;ADCY6;ITM2C	8
Cellular Response To Exogenous dsRNA (GO:0071360)	3/14	0.000293252	0.0123899	28.5671	232.378	MAVS;FLOT1;MUL1	8
Response To Exogenous dsRNA (GO:0043330)	4/35	0.000341451	0.0139891	13.5738	108.35	MAVS;FLOT1;MUL1;SLC3A2	8
Endosomal Transport (GO:0016197)	8/180	0.000357001	0.0139958	4.9636	39.3999	RAB14;STX16;RAB13;VTI1A;STX6;VTI1B;STX10;RAB11B	8
Protein Localization To Organelle (GO:0033365)	7/137	0.000362317	0.0139958	5.72748	45.3788	MAVS;TMEM30A;VAPA;FKBP8;AUP1;RAB11A;MARCHF5	8
Protein Localization To Mitochondrion (GO:0070585)	3/16	0.000444817	0.0167053	24.1697	186.538	MAVS;FKBP8;MARCHF5	8
Regulation Of Intracellular Transport (GO:0032386)	4/38	0.000470681	0.017199	12.3742	94.803	PTPN1;SCFD1;YIPF5;RAB11B	8
Cellular Response To dsRNA (GO:0071359)	3/17	0.000536329	0.019082	22.4422	169.007	MAVS;FLOT1;MUL1	8
Protein Glycosylation (GO:0006486)	7/147	0.000553491	0.0191877	5.31568	39.8637	TMEM59;ALG6;GALNT2;GALNT1;POMK;B3GALT6;POMGNT1	8
L-alpha-amino Acid Transmembrane Transport (GO:1902475)	4/40	0.000574101	0.0194046	11.6856	87.206	SLC38A1;SLC7A6;PRAF2;SLC3A2	8
Intracellular Lipid Transport (GO:0032365)	3/18	0.000639061	0.0205717	20.945	154.061	GRAMD1C;CPT1A;GRAMD1A	8
Negative Regulation Of T Cell Receptor Signaling Pathway (GO:0050860)	3/18	0.000639061	0.0205717	20.945	154.061	LGALS3;PTPRJ;PTPN2	8
Regulation Of Cell-Cell Adhesion (GO:0022407)	4/43	0.000758068	0.0238351	10.7851	77.4878	EPHA7;PODXL;FLOT2;SPINT2	8
Regulation Of Transport (GO:0051049)	4/44	0.000827673	0.0254321	10.5149	74.6231	SCFD1;MYO6;MUL1;RAB11A	8
Adenylate Cyclase-Activating Dopamine Receptor Signaling Pathway (GO:0007191)	2/5	0.000899526	0.0264382	69.4912	487.387	GNB1;GNAS	8
Epithelial Tube Formation (GO:0072175)	2/5	0.000899526	0.0264382	69.4912	487.387	PODXL;FGFR2	8
IRE1-mediated Unfolded Protein Response (GO:0036498)	2/6	0.00134077	0.0349101	52.1158	344.721	PTPN1;VAPB	8
Antigen Processing And Presentation Of Exogenous Peptide Antigen Via MHC Class I (GO:0042590)	2/6	0.00134077	0.0349101	52.1158	344.721	LNPEP;HLA-A	8
Positive Regulation Of IRE1-mediated Unfolded Protein Response (GO:1903896)	2/6	0.00134077	0.0349101	52.1158	344.721	PTPN1;TMEM33	8
Response To Increased Oxygen Levels (GO:0036296)	2/6	0.00134077	0.0349101	52.1158	344.721	ATP6V0A2;ATP6V0D1	8
Regulation Of Mitochondrion Organization (GO:0010821)	4/50	0.0013427	0.0349101	9.14061	60.4475	INF2;FKBP8;MUL1;MARCHF5	8
Intracellular Iron Ion Homeostasis (GO:0006879)	4/50	0.0013427	0.0349101	9.14061	60.4475	TFRC;FLVCR1;ATP6V0A2;ATP6V0D1	8
Cytosolic Transport (GO:0016482)	6/127	0.00143172	0.0351716	5.24847	34.3716	RAB14;STX16;VTI1A;STX6;VTI1B;STX10	8
Exocytosis (GO:0006887)	5/86	0.00143735	0.0351716	6.51185	42.6198	NSF;SNAP23;STX4;RAB11A;RAB11B	8
Regulation Of Heterotypic Cell-Cell Adhesion (GO:0034114)	3/24	0.0015194	0.0351716	14.9562	97.0571	FLOT1;FLOT2;CD44	8
Iron Ion Transport (GO:0006826)	3/24	0.0015194	0.0351716	14.9562	97.0571	STEAP3;TFRC;RAB11B	8
Lipid Translocation (GO:0034204)	3/24	0.0015194	0.0351716	14.9562	97.0571	TMEM30A;ATP11C;ATP9B	8
Negative Regulation Of Antigen Receptor-Mediated Signaling Pathway (GO:0050858)	3/24	0.0015194	0.0351716	14.9562	97.0571	LGALS3;PTPRJ;PTPN2	8
Positive Regulation Of I-kappaB kinase/NF-kappaB Signaling (GO:0043123)	7/175	0.00153485	0.0351716	4.42342	28.6608	MAVS;LGALS1;TFRC;VAPA;MUL1;TNFRSF10B;TMEM9B	8
Sterol Transport (GO:0015918)	3/25	0.00171447	0.037085	14.2756	90.9164	GRAMD1C;GRAMD1A;VAPA	8
Proteoglycan Metabolic Process (GO:0006029)	3/25	0.00171447	0.037085	14.2756	90.9164	CHST11;CSGALNACT2;B3GALT6	8
Endoplasmic Reticulum Organization (GO:0007029)	4/54	0.0017897	0.037085	8.40766	53.1844	VAPA;TMEM33;VAPB;STX18	8
Regulation Of Chemokine (C-C Motif) Ligand 5 Production (GO:0071649)	2/7	0.00186522	0.037085	41.6905	261.999	MAVS;MUL1	8
Negative Regulation Of Mitochondrial Fusion (GO:0010637)	2/7	0.00186522	0.037085	41.6905	261.999	TFRC;MUL1	8
SREBP Signaling Pathway (GO:0032933)	2/7	0.00186522	0.037085	41.6905	261.999	ERLIN1;ERLIN2	8
Positive Regulation Of Leukocyte Differentiation (GO:1902107)	2/7	0.00186522	0.037085	41.6905	261.999	LGALS3;LGALS1	8
Proton-Transporting ATP Synthase Complex Assembly (GO:0043461)	2/7	0.00186522	0.037085	41.6905	261.999	ATPAF2;TMEM70	8
Mitochondrial Proton-Transporting ATP Synthase Complex Assembly (GO:0033615)	2/7	0.00186522	0.037085	41.6905	261.999	ATPAF2;TMEM70	8
Negative Regulation Of Insulin Receptor Signaling Pathway (GO:0046627)	3/26	0.00192449	0.0374326	13.6542	85.3813	PTPN1;ENPP1;PTPN2	8
Positive Regulation Of Neuron Projection Development (GO:0010976)	5/92	0.00193808	0.0374326	6.06091	37.8568	RAP1A;KIDINS220;PTK7;PLXNB2;DBN1	8
Protein O-linked Glycosylation (GO:0006493)	5/93	0.00203251	0.038245	5.99174	37.1397	GALNT2;GALNT1;POMK;B3GALT6;POMGNT1	8
Peptide Metabolic Process (GO:0006518)	4/56	0.00204784	0.038245	8.08347	50.0445	ENPEP;SPCS2;HM13;LNPEP	8
Protein Localization To Plasma Membrane (GO:0072659)	6/137	0.00210411	0.038245	4.84536	29.8661	RAP1A;RAB13;FLOT1;FLOT2;TSPAN33;RAB11A	8
Retrograde Transport, Endosome To Golgi (GO:0042147)	5/94	0.00213026	0.038245	5.92411	36.4422	STX16;STX6;VTI1A;STX10;VTI1B	8
Regulation Of Mitochondrial Fission (GO:0090140)	3/27	0.00214987	0.038245	13.0847	80.3705	INF2;MUL1;MARCHF5	8
Negative Regulation Of Cellular Response To Insulin Stimulus (GO:1900077)	3/27	0.00214987	0.038245	13.0847	80.3705	PTPN1;ENPP1;PTPN2	8
Regulation Of Protein Localization (GO:0032880)	5/97	0.00244409	0.0414216	5.73006	34.4611	RAB14;STX6;CTNNB1;STX10;RAB11B	8
Regulation Of Sterol Biosynthetic Process (GO:0106118)	2/8	0.00247127	0.0414216	34.7404	208.547	ERLIN1;ERLIN2	8
Regulation Of Toll-Like Receptor 3 Signaling Pathway (GO:0034139)	2/8	0.00247127	0.0414216	34.7404	208.547	FLOT1;FLOT2	8
Cellular Response To Sterol Depletion (GO:0071501)	2/8	0.00247127	0.0414216	34.7404	208.547	ERLIN1;ERLIN2	8
Phospholipid Transport (GO:0015914)	4/59	0.00248162	0.0414216	7.64139	45.8395	TMEM30A;VAPA;ATP11C;ATP9B	8
Protein Localization To Cell Periphery (GO:1990778)	6/142	0.00251852	0.0415248	4.66603	27.9219	RAP1A;RAB13;FLOT1;FLOT2;TSPAN33;RAB11A	8
Protein Localization To Membrane (GO:0072657)	7/192	0.00259259	0.0422311	4.01347	23.9006	RAP1A;RAB13;FLOT1;FLOT2;TSPAN33;RAB11A;RAB11B	8
Vacuolar Acidification (GO:0007035)	3/29	0.00264816	0.0426227	12.0769	71.6632	ATP6V0A2;ATP6V0D1;ATP6V0A1	8
Regulation Of Cell Adhesion (GO:0030155)	6/144	0.0027004	0.0429522	4.59794	27.1939	EPHA7;PODXL;ADAM10;PLXNB2;PTPRJ;STX4	8
Regulation Of Organelle Organization (GO:0033043)	5/100	0.00279024	0.0438652	5.54827	32.6328	MAVS;TMEM33;STX18;MUL1;PREB	8
Nerve Growth Factor Signaling Pathway (GO:0038180)	2/9	0.00315732	0.0462007	29.7759	171.451	RAP1A;KIDINS220	8
cAMP Biosynthetic Process (GO:0006171)	2/9	0.00315732	0.0462007	29.7759	171.451	ADCY9;ADCY6	8
Cellular Response To Oxygen Levels (GO:0071453)	2/9	0.00315732	0.0462007	29.7759	171.451	ATP6V0A2;ATP6V0D1	8
Leucine Transport (GO:0015820)	2/9	0.00315732	0.0462007	29.7759	171.451	SLC7A6;SLC3A2	8
Protein O-linked Glycosylation Via Threonine (GO:0018243)	2/9	0.00315732	0.0462007	29.7759	171.451	GALNT2;GALNT1	8
Regulation Of PERK-mediated Unfolded Protein Response (GO:1903897)	2/9	0.00315732	0.0462007	29.7759	171.451	PTPN1;TMEM33	8
Regulation Of Protein Localization To Cell Surface (GO:2000008)	3/31	0.00321218	0.0462007	11.2132	64.3725	CTNNB1;STX4;RAB11B	8
Phospholipid Translocation (GO:0045332)	3/31	0.00321218	0.0462007	11.2132	64.3725	TMEM30A;ATP11C;ATP9B	8
Intracellular pH Reduction (GO:0051452)	3/32	0.00351966	0.0500904	10.8259	61.16	ATP6V0A2;ATP6V0D1;ATP6V0A1	8
Regulation Of Dendritic Cell Differentiation (GO:2001198)	2/10	0.00392179	0.0530226	26.0526	144.363	LGALS3;LGALS1	8
Branched-Chain Amino Acid Transport (GO:0015803)	2/10	0.00392179	0.0530226	26.0526	144.363	SLC7A6;SLC3A2	8
Cellular Response To Cholesterol (GO:0071397)	2/10	0.00392179	0.0530226	26.0526	144.363	GRAMD1C;GRAMD1A	8
Heparan Sulfate Proteoglycan Biosynthetic Process, Enzymatic Modification (GO:0015015)	2/10	0.00392179	0.0530226	26.0526	144.363	NDST1;HS6ST2	8
Negative Regulation Of Adenylate Cyclase Activity (GO:0007194)	2/10	0.00392179	0.0530226	26.0526	144.363	GNAI3;GNAI2	8
Regulation Of T Cell Receptor Signaling Pathway (GO:0050856)	3/34	0.00418711	0.0560492	10.1265	55.45	LGALS3;PTPRJ;PTPN2	8
Neutral Amino Acid Transport (GO:0015804)	3/35	0.00454764	0.0596274	9.80952	52.9042	SLC38A1;SLC7A6;SLC3A2	8
Negative Regulation Of Platelet-Derived Growth Factor Receptor Signaling Pathway (GO:0010642)	2/11	0.00476313	0.0596274	23.1567	123.816	PTPRJ;PTPN2	8
Regulation Of Mitochondrial Fusion (GO:0010635)	2/11	0.00476313	0.0596274	23.1567	123.816	TFRC;MUL1	8
Positive Regulation Of Endoplasmic Reticulum Unfolded Protein Response (GO:1900103)	2/11	0.00476313	0.0596274	23.1567	123.816	PTPN1;TMEM33	8
Endoplasmic Reticulum Membrane Organization (GO:0090158)	2/11	0.00476313	0.0596274	23.1567	123.816	VAPB;STX18	8
Regulation Of Alcohol Biosynthetic Process (GO:1902930)	2/11	0.00476313	0.0596274	23.1567	123.816	ERLIN1;ERLIN2	8
Negative Regulation Of Cyclase Activity (GO:0031280)	2/11	0.00476313	0.0596274	23.1567	123.816	GNAI3;GNAI2	8
Response To Endoplasmic Reticulum Stress (GO:0034976)	5/114	0.00488728	0.0603674	4.83221	25.7128	TMEM259;TMX1;TMEM33;FLOT1;TNFRSF10B	8
COPII-coated Vesicle Budding (GO:0090114)	3/36	0.0049264	0.0603674	9.51178	50.5375	VAPA;VAPB;PREB	8
Nitrogen Compound Transport (GO:0071705)	6/163	0.0049562	0.0603674	4.0376	21.428	SCAMP4;SLC38A1;TMEM30A;FLVCR1;SLC3A2;SCAMP3	8
Negative Regulation Of Cell Adhesion (GO:0007162)	4/72	0.0050941	0.0614931	6.17647	32.6097	PODXL;ADAM10;PLXNB2;SPINT2	8
Regulation Of Defense Response To Virus By Host (GO:0050691)	3/37	0.00532365	0.0619282	9.23156	48.3327	MAVS;MUL1;MICB	8
Ubiquitin-Dependent ERAD Pathway (GO:0030433)	4/73	0.00534969	0.0619282	6.08665	31.8375	ERLIN1;TMUB1;AUP1;ERLIN2	8
Positive Regulation Of Cell Projection Organization (GO:0031346)	5/118	0.00564931	0.0619282	4.66021	24.1223	RAP1A;PTK7;KIDINS220;AMIGO1;PLXNB2	8
Negative Regulation Of Locomotion (GO:0040013)	2/12	0.00567981	0.0619282	20.84	107.76	SPINT2;PTPN2	8
cAMP Metabolic Process (GO:0046058)	2/12	0.00567981	0.0619282	20.84	107.76	ADCY9;ADCY6	8
Oligosaccharide-Lipid Intermediate Biosynthetic Process (GO:0006490)	2/12	0.00567981	0.0619282	20.84	107.76	ALG6;ALG14	8
Polysaccharide Biosynthetic Process (GO:0000271)	2/12	0.00567981	0.0619282	20.84	107.76	NDST1;CSGALNACT2	8
Synaptic Membrane Adhesion (GO:0099560)	2/12	0.00567981	0.0619282	20.84	107.76	LRFN4;PTPRS	8
Fatty Acid Elongation (GO:0030497)	2/12	0.00567981	0.0619282	20.84	107.76	HACD3;HACD2	8
Positive Regulation Of Myeloid Leukocyte Mediated Immunity (GO:0002888)	2/12	0.00567981	0.0619282	20.84	107.76	MAVS;STX4	8
Very Long-Chain Fatty Acid Biosynthetic Process (GO:0042761)	2/12	0.00567981	0.0619282	20.84	107.76	HACD3;HACD2	8
Negative Regulation Of Alcohol Biosynthetic Process (GO:1902931)	2/12	0.00567981	0.0619282	20.84	107.76	ERLIN1;ERLIN2	8
Cell-Cell Adhesion Via Plasma-Membrane Adhesion Molecules (GO:0098742)	6/172	0.00640902	0.0648796	3.81695	19.2758	LRFN4;PTPRS;PTK7;AMIGO1;PLXNB2;SCARF2	8
Generation Of Neurons (GO:0048699)	6/172	0.00640902	0.0648796	3.81695	19.2758	TUBGCP2;PLXNB2;ACSL4;KIAA0319L;NEO1;ITM2C	8
Sphingolipid Biosynthetic Process (GO:0030148)	4/77	0.00645762	0.0648796	5.75197	29.0043	VAPA;KDSR;HACD3;HACD2	8
Negative Regulation Of Lyase Activity (GO:0051350)	2/13	0.00667032	0.0648796	18.9445	94.9136	GNAI3;GNAI2	8
Antigen Processing And Presentation Of Endogenous Peptide Antigen Via MHC Class I Via ER Pathway (GO:0002484)	2/13	0.00667032	0.0648796	18.9445	94.9136	HLA-A;MICB	8
Antigen Processing And Presentation Of Endogenous Peptide Antigen Via MHC Class I Via ER Pathway, TAP-independent (GO:0002486)	2/13	0.00667032	0.0648796	18.9445	94.9136	HLA-A;MICB	8
Antigen Processing And Presentation Of Endogenous Peptide Antigen Via MHC Class Ib (GO:0002476)	2/13	0.00667032	0.0648796	18.9445	94.9136	HLA-A;MICB	8
Antigen Processing And Presentation Of Peptide Antigen Via MHC Class Ib (GO:0002428)	2/13	0.00667032	0.0648796	18.9445	94.9136	HLA-A;MICB	8
Chondroitin Sulfate Biosynthetic Process (GO:0030206)	2/13	0.00667032	0.0648796	18.9445	94.9136	CHST11;CSGALNACT2	8
Response To Nerve Growth Factor (GO:1990089)	2/13	0.00667032	0.0648796	18.9445	94.9136	RAP1A;KIDINS220	8
Signal Peptide Processing (GO:0006465)	2/13	0.00667032	0.0648796	18.9445	94.9136	SPCS2;HM13	8
Heparan Sulfate Proteoglycan Metabolic Process (GO:0030201)	2/13	0.00667032	0.0648796	18.9445	94.9136	NDST1;HS6ST2	8
Mitochondrial Fission (GO:0000266)	2/13	0.00667032	0.0648796	18.9445	94.9136	MUL1;SLC25A46	8
Regulation Of IRE1-mediated Unfolded Protein Response (GO:1903894)	2/13	0.00667032	0.0648796	18.9445	94.9136	PTPN1;TMEM33	8
Negative Regulation Of DNA Damage Response, Signal Transduction By P53 Class Mediator (GO:0043518)	2/13	0.00667032	0.0648796	18.9445	94.9136	PTTG1IP;CD44	8
O-glycan Processing (GO:0016266)	3/41	0.0071021	0.068586	8.25815	40.8561	GALNT2;GALNT1;POMGNT1	8
Regulation Of I-kappaB kinase/NF-kappaB Signaling (GO:0043122)	7/232	0.0072334	0.0693586	3.29324	16.2325	MAVS;LGALS1;TFRC;VAPA;MUL1;TNFRSF10B;TMEM9B	8
Regulation Of Protein Localization To Plasma Membrane (GO:1903076)	4/80	0.00738171	0.0696498	5.52408	27.1163	LGALS3;TMEM59;STX4;VTI1B	8
Glycoprotein Biosynthetic Process (GO:0009101)	4/80	0.00738171	0.0696498	5.52408	27.1163	TMEM59;CHST11;CSGALNACT2;B3GALT6	8
Protein-Containing Complex Organization (GO:0043933)	5/126	0.00741833	0.0696498	4.35033	21.3332	TUBGCP2;FAS;NAPG;SLC25A46;TAPBP	8
Negative Regulation Of Fatty Acid Biosynthetic Process (GO:0045717)	2/14	0.00773316	0.0701694	17.3649	84.4323	ERLIN1;ERLIN2	8
Dolichol Metabolic Process (GO:0019348)	2/14	0.00773316	0.0701694	17.3649	84.4323	ALG6;ALG14	8
Positive Regulation Of Heterotypic Cell-Cell Adhesion (GO:0034116)	2/14	0.00773316	0.0701694	17.3649	84.4323	FLOT1;CD44	8
Hyaluronan Metabolic Process (GO:0030212)	2/14	0.00773316	0.0701694	17.3649	84.4323	CEMIP2;CD44	8
Negative Regulation Of Defense Response To Virus (GO:0050687)	2/14	0.00773316	0.0701694	17.3649	84.4323	MUL1;MICB	8
Regulation Of Insulin Receptor Signaling Pathway (GO:0046626)	3/44	0.00864061	0.0749252	7.65273	36.3603	PTPN1;ENPP1;PTPN2	8
Regulation Of Cholesterol Biosynthetic Process (GO:0045540)	2/15	0.00886689	0.0749252	16.0283	75.7408	ERLIN1;ERLIN2	8
Negative Regulation Of Type I Interferon-Mediated Signaling Pathway (GO:0060339)	2/15	0.00886689	0.0749252	16.0283	75.7408	MUL1;PTPN2	8
Neurotrophin Signaling Pathway (GO:0038179)	2/15	0.00886689	0.0749252	16.0283	75.7408	RAP1A;KIDINS220	8
Nitric Oxide Biosynthetic Process (GO:0006809)	2/15	0.00886689	0.0749252	16.0283	75.7408	CYB5B;SLC7A6	8
Pigment Granule Transport (GO:0051904)	2/15	0.00886689	0.0749252	16.0283	75.7408	RAB11A;RAB11B	8
Platelet-Derived Growth Factor Receptor Signaling Pathway (GO:0048008)	2/15	0.00886689	0.0749252	16.0283	75.7408	PTPN1;PTPRJ	8
Cellular Response To Sterol (GO:0036315)	2/15	0.00886689	0.0749252	16.0283	75.7408	GRAMD1C;GRAMD1A	8
Dolichol-Linked Oligosaccharide Biosynthetic Process (GO:0006488)	2/15	0.00886689	0.0749252	16.0283	75.7408	ALG6;ALG14	8
Intracellular Sterol Transport (GO:0032366)	2/15	0.00886689	0.0749252	16.0283	75.7408	GRAMD1C;GRAMD1A	8
Melanosome Transport (GO:0032402)	2/15	0.00886689	0.0749252	16.0283	75.7408	RAB11A;RAB11B	8
Establishment Of Protein Localization To Extracellular Region (GO:0035592)	3/45	0.0091934	0.0772017	7.47014	35.0295	STEAP3;RAB13;PREB	8
Amino Acid Transport (GO:0006865)	3/46	0.00976641	0.0805134	7.29605	33.772	SLC38A1;SLC7A6;SLC3A2	8
Positive Regulation Of Cell-Cell Adhesion (GO:0022409)	3/46	0.00976641	0.0805134	7.29605	33.772	PODXL;FLOT1;CD44	8
Vacuolar Transport (GO:0007034)	3/46	0.00976641	0.0805134	7.29605	33.772	VTI1A;ATP6V0D1;VTI1B	8
Proton Transmembrane Transport (GO:1902600)	13/49	3.51593e-14	6.5572e-11	29.0451	899.786	ATP6V1A;ATP6AP1;ATP1B1;SLC9A1;ATP6V1B2;ATP6V0A2;ATP6V1E1;ATP6V0D1;ATP6V0C;ATP6V1D;ATP5MF;ATP6V1C1;ATP6V0A1	37
Cellular Response To Increased Oxygen Levels (GO:0036295)	7/10	6.36191e-12	5.93248e-09	183.497	4730.67	ATP6V1A;TMEM199;ATP6V1G1;ATP6AP1;CAV1;ATP6V0A2;ATP6V0D1	37
Vacuolar Acidification (GO:0007035)	9/29	6.87855e-11	4.27616e-08	35.6422	834.028	ATP6V1A;TMEM199;GRN;ATP6V0A2;ATP6V1B2;ATP6V0D1;ATP6V1D;ATP6V0C;ATP6V0A1	37
Intracellular Monoatomic Cation Homeostasis (GO:0030003)	17/190	4.51868e-10	2.10683e-07	7.97911	171.692	ATP6V1A;PRNP;ATP6V1G1;STOML2;TFRC;ATP6AP1;ATP13A1;CAV1;ATP1B3;ATP1B1;SLC9A1;TMEM199;VAPB;ATP6V0A2;HMOX1;ATP6V0D1;CNNM4	37
Response To Increased Oxygen Levels (GO:0036296)	5/6	2.04032e-09	7.6104e-07	390.138	7806.73	ATP6V1A;TMEM199;ATP6V1G1;ATP6V0A2;ATP6V0D1	37
Protein Localization To Membrane (GO:0072657)	16/192	4.19249e-09	1.05467e-06	7.35011	141.783	JUP;CD81;CAV1;RFTN1;ATP1B3;F11R;ATP1B1;TM9SF4;RAB11B;TM9SF2;EFR3A;BSG;PKP2;FLOT1;FLOT2;EPHA2	37
Vesicle-Mediated Transport (GO:0016192)	23/411	4.20477e-09	1.05467e-06	4.88201	94.1596	STX12;CSNK1G3;STXBP3;CAV2;SNAP23;AP2A1;CSNK1E;AP2B1;AP2A2;CLINT1;STX10;GOLGA5;VAMP7;SNX17;VPS11;STX6;RHOU;STX4;LAMTOR1;VAMP2;CSNK1G2;ATP9A;VTI1B	37
Monoatomic Cation Transmembrane Transport (GO:0098655)	19/281	4.75153e-09	1.05467e-06	5.91076	113.279	ATP6V1A;MCOLN3;ATP6AP1;SLC6A12;ATP1B3;ATP1B1;MCOLN2;SLC9A1;ATP6V0A2;ATP6V1B2;TRPM7;ATP6V1E1;ATP6V0D1;ATP6V0C;ATP6V1D;ATP6V1C1;ATP5MF;ATP6V0A1;TRPM4	37
Intracellular pH Reduction (GO:0051452)	8/32	5.53635e-09	1.05467e-06	26.2907	499.836	ATP6V1A;SLC4A7;ATP6V0A2;ATP6V1B2;ATP6V0D1;ATP6V1D;ATP6V0C;ATP6V0A1	37
Inorganic Cation Transmembrane Transport (GO:0098662)	19/284	5.65508e-09	1.05467e-06	5.84295	110.962	ATP6V1A;MCOLN3;ATP6AP1;SLC6A12;ATP1B3;ATP1B1;MCOLN2;SLC9A1;ATP6V0A2;ATP6V1B2;TRPM7;ATP6V1E1;ATP6V0D1;ATP6V0C;ATP6V1D;ATP6V1C1;ATP5MF;ATP6V0A1;TRPM4	37
Lipid Translocation (GO:0034204)	7/24	1.57256e-08	2.66621e-06	32.3588	581.422	ABCB1;TMEM30A;ATP8A1;ATP11C;ATP11B;ATP11A;ATP9A	37
Endosome Organization (GO:0007032)	9/53	2.32393e-08	3.61178e-06	16.1813	284.425	ATP6V1A;SNX3;ATP6AP1;VPS11;LAMTOR1;ATP6V0C;ATP6V1D;PI4K2A;ATP6V0A1	37
Organelle Membrane Fusion (GO:0090174)	7/26	2.92367e-08	4.19435e-06	28.9497	502.214	STX12;VAMP7;CAV2;STX6;STX4;VAMP2;STX10	37
Vesicle Organization (GO:0016050)	11/94	3.57173e-08	4.75806e-06	10.5482	180.877	STX12;VAMP7;CAV2;CAV1;STX6;VPS11;STX4;LAMTOR1;PI4K2A;VAMP2;STX10	37
Protein Localization To Cell Periphery (GO:1990778)	13/142	4.02482e-08	4.83833e-06	8.06736	137.373	JUP;CD81;CAV1;ATP1B3;F11R;ATP1B1;EFR3A;BSG;MYADM;PKP2;FLOT1;FLOT2;EPHA2	37
Cellular Response To Oxygen Levels (GO:0071453)	5/9	4.15085e-08	4.83833e-06	97.5198	1657.58	ATP6V1A;TMEM199;ATP6V1G1;ATP6V0A2;ATP6V0D1	37
Regulation Of Macroautophagy (GO:0016241)	11/96	4.4598e-08	4.89266e-06	10.299	174.316	ATP6V1A;ATP6V1G1;ATP6V1B2;GNAI3;ATP6V0A2;ATP6V1E1;ATP6V0D1;ATP6V0C;ATP6V1D;ATP6V1C1;ATP6V0A1	37
Vesicle Fusion (GO:0006906)	10/79	7.06992e-08	6.95702e-06	11.4966	189.29	STX12;VAMP7;CAV2;STX6;VPS11;STX4;VAMP2;ARL8B;STX10;VTI1B	37
Lysosomal Lumen Acidification (GO:0007042)	6/18	7.08758e-08	6.95702e-06	39.1468	644.448	ATP6V1A;TMEM199;GRN;ATP6V0C;ATP6V1D;ATP6V0A1	37
Phospholipid Translocation (GO:0045332)	7/31	1.10615e-07	1.03148e-05	22.9127	366.997	ABCB1;TMEM30A;ATP8A1;ATP11C;ATP11B;ATP11A;ATP9A	37
Regulation Of Ventricular Cardiac Muscle Cell Action Potential (GO:0098911)	5/11	1.49012e-07	1.32337e-05	65.0066	1021.85	JUP;CAV1;PKP2;DSG2;TRPM4	37
Protein Localization (GO:0008104)	19/351	1.65336e-07	1.4016e-05	4.64775	72.576	STX12;STXBP3;CD81;CAV1;ATG9A;AP2A1;PTPRK;EGFR;TM9SF4;CORO1B;STX10;TM9SF2;VANGL2;RRAGC;SNX17;STX6;STX4;LAMTOR2;LAMTOR1	37
Intracellular Iron Ion Homeostasis (GO:0006879)	8/50	2.31252e-07	1.87516e-05	15.0095	229.342	ATP6V1A;TMEM199;ATP6V1G1;TFRC;ATP6AP1;ATP6V0A2;HMOX1;ATP6V0D1	37
Cellular Response To Amino Acid Stimulus (GO:0071230)	7/35	2.7069e-07	2.10349e-05	19.6355	296.933	RPTOR;RRAGC;KLHL22;FYN;LAMTOR2;LAMTOR1;LAMTOR5	37
Cardiac Muscle Cell-Cardiac Muscle Cell Adhesion (GO:0086042)	4/6	3.97667e-07	2.96659e-05	155.433	2290.72	CXADR;JUP;PKP2;DSG2	37
Regulation Of Autophagy (GO:0010506)	15/241	5.98012e-07	4.28959e-05	5.33049	76.3841	ATP6V1A;ATP6V1G1;HTRA2;KLHL22;RPTOR;RRAGC;ATP6V0A2;ATP6V1B2;WDR6;ATP6V1E1;ATP6V0D1;ATP6V0C;ATP6V1D;ATP6V1C1;ATP6V0A1	37
Regulation Of Lysosomal Lumen pH (GO:0035751)	6/25	6.26803e-07	4.32958e-05	24.7155	353.003	ATP6V1A;TMEM199;GRN;ATP6V1D;ATP6V0C;ATP6V0A1	37
Positive Regulation Of Intracellular Protein Transport (GO:0090316)	11/126	7.31077e-07	4.8695e-05	7.60067	107.388	PRNP;TMEM30A;JUP;CD81;VPS11;HTRA2;RHOU;FYN;HRAS;VAMP2;TM9SF4	37
Positive Regulation Of Protein Localization To Membrane (GO:1905477)	9/79	8.06131e-07	5.18426e-05	10.1577	142.522	LGALS3;PRNP;CD81;ZDHHC5;FYN;STX4;HRAS;EGFR;EPHA2	37
Phospholipid Transport (GO:0015914)	8/59	8.64156e-07	5.37217e-05	12.3551	172.496	ABCB1;TMEM30A;ATP8A1;ABCA3;ATP11C;ATP11B;ATP11A;ATP9A	37
Regulation Of Cardiac Muscle Cell Action Potential (GO:0098901)	6/28	1.2908e-06	7.76563e-05	21.342	289.403	CXADR;JUP;CAV1;PKP2;DSG2;TRPM4	37
Protein Localization To Plasma Membrane (GO:0072659)	11/137	1.68176e-06	9.80148e-05	6.93323	92.182	EFR3A;JUP;CD81;BSG;PKP2;FLOT1;FLOT2;ATP1B3;F11R;ATP1B1;EPHA2	37
Cardiac Conduction (GO:0061337)	7/46	1.90919e-06	0.000107898	14.0894	185.541	JUP;CACNA2D1;CAV1;PKP2;DSG2;SLC9A1;TRPM4	37
Golgi Lumen Acidification (GO:0061795)	4/9	3.2398e-06	0.000177713	62.1638	785.75	ATP6V1A;ATP6V0A2;ATP6V0C;ATP6V1D	37
Positive Regulation Of Intracellular Signal Transduction (GO:1902533)	21/525	4.98771e-06	0.000265774	3.38221	41.2918	LYN;TFRC;SEMA4D;CD81;CAV2;CAV1;TRAF2;EGFR;BST2;RPTOR;BCLAF1;LGALS1;CNTN1;HMOX1;LAMTOR2;LAMTOR1;HRAS;PPIA;BIRC2;MYORG;LAMTOR5	37
TORC1 Signaling (GO:0038202)	4/10	5.34493e-06	0.000276897	51.8005	628.825	RPTOR;LAMTOR2;LAMTOR1;LAMTOR5	37
Positive Regulation Of Cell Motility (GO:2000147)	13/221	6.31513e-06	0.000318317	4.98316	59.6612	GRN;CAVIN1;SEMA4D;CAV1;SEMA4F;EGFR;PODXL;MYADM;CNTN1;NUMB;STX4;HRAS;EPHA2	37
Endosomal Lumen Acidification (GO:0048388)	4/11	8.31407e-06	0.000408046	44.3982	519.351	ATP6V1A;ATP6V0C;ATP6V1D;ATP6V0A1	37
Regulation Of Protein Localization To Plasma Membrane (GO:1903076)	8/80	8.9468e-06	0.00042784	8.74222	101.621	LGALS3;TMBIM1;ZDHHC5;NUMB;STX4;EGFR;EPHA2;VTI1B	37
Positive Regulation Of Wnt Signaling Pathway (GO:0030177)	9/109	1.19348e-05	0.000543591	7.09952	80.4805	CSNK1G3;JUP;CAV1;GPC3;CSNK1E;ATP6V0C;CSNK1G2;EGFR;TRPM4	37
Natural Killer Cell Mediated Cytotoxicity (GO:0042267)	5/24	1.19503e-05	0.000543591	20.5149	232.531	VAMP7;ULBP2;ULBP1;VAMP2;ULBP3	37
Regulation Of Heart Rate By Cardiac Conduction (GO:0086091)	6/41	1.33875e-05	0.000594467	13.4061	150.433	JUP;CACNA2D1;CAV1;PKP2;DSG2;TRPM4	37
Positive Regulation Of Canonical Wnt Signaling Pathway (GO:0090263)	8/85	1.40522e-05	0.000609474	8.17247	91.3088	CSNK1G3;JUP;CAV1;GPC3;CSNK1E;CSNK1G2;EGFR;TRPM4	37
Protein Transport (GO:0015031)	15/313	1.46897e-05	0.000622643	4.02767	44.8214	STX12;TFRC;STXBP3;LMTK2;AP2A1;STX10;RAB11B;HSP90B1;SNX17;CANX;STX6;TXNIP;STX4;GOLGA7;VAMP2	37
Antigen Processing And Presentation Of Endogenous Peptide Antigen Via MHC Class I Via ER Pathway (GO:0002484)	4/13	1.76508e-05	0.000652315	34.5284	377.904	ULBP2;ULBP1;MICB;ULBP3	37
Antigen Processing And Presentation Of Endogenous Peptide Antigen Via MHC Class I Via ER Pathway, TAP-independent (GO:0002486)	4/13	1.76508e-05	0.000652315	34.5284	377.904	ULBP2;ULBP1;MICB;ULBP3	37
Antigen Processing And Presentation Of Endogenous Peptide Antigen Via MHC Class Ib (GO:0002476)	4/13	1.76508e-05	0.000652315	34.5284	377.904	ULBP2;ULBP1;MICB;ULBP3	37
Antigen Processing And Presentation Of Peptide Antigen Via MHC Class Ib (GO:0002428)	4/13	1.76508e-05	0.000652315	34.5284	377.904	ULBP2;ULBP1;MICB;ULBP3	37
Ephrin Receptor Signaling Pathway (GO:0048013)	6/43	1.77641e-05	0.000652315	12.6802	138.7	LYN;YES1;FYN;EFNA5;EPHB1;EPHA2	37
Positive Regulation Of T Cell Mediated Immunity (GO:0002711)	6/43	1.77641e-05	0.000652315	12.6802	138.7	TRAF2;ULBP2;ULBP1;CD55;MICB;ULBP3	37
Regulation Of Cardiac Muscle Cell Contraction (GO:0086004)	5/26	1.81086e-05	0.000652315	18.5592	202.65	JUP;CAV1;PKP2;DSG2;TRPM4	37
Endocytic Recycling (GO:0032456)	7/64	1.81879e-05	0.000652315	9.6313	105.123	SNX3;STX12;ATP6AP1;SNX17;STX6;LMTK2;RAB11B	37
Bundle Of His cell-Purkinje Myocyte Adhesion Involved In Cell Communication (GO:0086073)	3/5	2.08161e-05	0.000705855	116.118	1251.72	JUP;PKP2;DSG2	37
Neutrophil Degranulation (GO:0043312)	3/5	2.08161e-05	0.000705855	116.118	1251.72	VAMP7;STXBP3;VAMP2	37
Protein Localization To Membrane Raft (GO:1903044)	3/5	2.08161e-05	0.000705855	116.118	1251.72	RFTN1;MYADM;FLOT2	37
Cellular Response To Acid Chemical (GO:0071229)	5/27	2.19912e-05	0.000732385	17.7147	189.988	RPTOR;RRAGC;LAMTOR2;LAMTOR1;LAMTOR5	37
Axon Guidance (GO:0007411)	10/149	2.43354e-05	0.000796236	5.68664	60.4125	NOTCH2;SEMA4D;KIF5C;CNTN1;PLXNB2;FYN;SEMA4F;EFNA5;EPHB1;NEO1	37
Receptor-Mediated Endocytosis (GO:0006898)	9/122	2.95259e-05	0.000947269	6.2786	65.4873	ITCH;TFRC;CD81;CAV2;CAV1;CANX;AP2A1;AP2B1;AP2A2	37
Positive Regulation Of TOR Signaling (GO:0032008)	6/47	2.99672e-05	0.000947269	11.4408	119.16	RPTOR;RNF167;KLHL22;LAMTOR2;LAMTOR1;LAMTOR5	37
Regulation Of Cellular Component Organization (GO:0051128)	10/153	3.05732e-05	0.000950316	5.52645	57.4496	RPTOR;ITCH;TFRC;SEMA4D;SNX17;PACSIN3;TRAF2;LAMTOR2;MELTF;LAMTOR1	37
Neuron Projection Guidance (GO:0097485)	9/124	3.35914e-05	0.00102701	6.16878	63.5461	NOTCH2;SEMA4D;KIF5C;CNTN1;FYN;SEMA4F;EFNA5;EPHB1;NEO1	37
Response To Amino Acid (GO:0043200)	5/30	3.76118e-05	0.00113139	15.5866	158.799	RPTOR;RRAGC;LAMTOR2;LAMTOR1;LAMTOR5	37
Regulation Of Protein Phosphorylation (GO:0001932)	13/265	4.30856e-05	0.00127547	4.10382	41.2529	LYN;PRNP;TFRC;SEMA4D;EFNA5;EGFR;MYADM;FLOT1;PLXNB2;FYN;PLPP3;HRAS;PPIA	37
Positive Regulation Of Protein Localization To Cell Periphery (GO:1904377)	6/51	4.81427e-05	0.00140291	10.4217	103.606	LGALS3;ZDHHC5;STX4;EGFR;GNAI1;EPHA2	37
Golgi Vesicle Transport (GO:0048193)	11/197	5.26974e-05	0.00151201	4.68234	46.1255	SNX3;GOLGA5;VAMP7;VAPB;SNAP23;PLPP3;SEC22A;CNIH4;ATP9A;VTI1B;STX10	37
Vesicle Docking (GO:0048278)	4/19	9.00229e-05	0.00254383	20.7108	192.93	STX12;STX6;STX4;STX10	37
Vesicle-Mediated Transport To The Plasma Membrane (GO:0098876)	7/83	9.87471e-05	0.00274871	7.2165	66.5574	SNX3;STX12;SNX17;STX6;LMTK2;GOLGA7;RAB11B	37
Calcium Ion Transport (GO:0006816)	8/112	0.00010298	0.00282437	6.04246	55.4757	MCUR1;MCOLN3;CACNA2D1;CAV1;TRPM7;FYN;MCOLN2;TRPM4	37
Regulation Of Cell Adhesion (GO:0030155)	9/144	0.000107672	0.00291026	5.24953	47.9619	LYN;SEMA4D;PODXL;MYADM;PKP2;PLXNB2;STX4;EFNA5;EPHA2	37
Regulation Of Pattern Recognition Receptor Signaling Pathway (GO:0062207)	3/8	0.000113265	0.00297508	46.44	421.944	FLOT1;ZDHHC5;BIRC2	37
Bundle Of His Cell To Purkinje Myocyte Communication (GO:0086069)	3/8	0.000113265	0.00297508	46.44	421.944	JUP;PKP2;DSG2	37
Positive Regulation Of Protein Localization (GO:1903829)	7/85	0.000114855	0.00297508	7.03075	63.7818	TFRC;FYN;STX4;TYK2;TM9SF4;JAK1;LAMTOR5	37
Antigen Processing And Presentation Of Endogenous Peptide Antigen (GO:0002483)	4/21	0.000136213	0.00347995	18.2723	162.648	ULBP2;ULBP1;MICB;ULBP3	37
Regulation Of Vesicle-Mediated Transport (GO:0060627)	7/89	0.000153485	0.00386823	6.68643	58.7196	SNX17;PACSIN3;STX4;PLD1;VAMP2;ATP9A;RAB11B	37
Regulation Of Peptidyl-Tyrosine Phosphorylation (GO:0050730)	7/90	0.000164623	0.00409363	6.60553	57.5464	PRNP;SEMA4D;CD81;FYN;EFNA5;CD44;EGFR	37
Transferrin Transport (GO:0033572)	3/9	0.000168278	0.00412946	38.698	336.282	TFRC;LMTK2;RAB11B	37
Regulation Of Cell Migration (GO:0030334)	16/434	0.000175116	0.00424146	3.05651	26.439	GRN;SEMA4D;CAV1;SEMA4F;PTPRK;EGFR;BST2;PODXL;MYADM;CNTN1;NUMB;PLXNB2;STX4;FYN;HRAS;EPHA2	37
Negative Regulation Of Immune Response (GO:0050777)	6/66	0.000206715	0.00494262	7.81032	66.264	LYN;LGALS3;ZDHHC18;YES1;FYN;LYAR	37
Positive Regulation Of Cell Migration (GO:0030335)	12/272	0.000228377	0.00539144	3.65516	30.6467	GRN;SEMA4D;PODXL;CAV1;MYADM;CNTN1;NUMB;STX4;SEMA4F;HRAS;EGFR;EPHA2	37
Regulation Of Heterotypic Cell-Cell Adhesion (GO:0034114)	4/24	0.000234592	0.0054014	15.5291	129.787	FLOT1;MYADM;FLOT2;CD44	37
Iron Ion Transport (GO:0006826)	4/24	0.000234592	0.0054014	15.5291	129.787	TFRC;LMTK2;MELTF;RAB11B	37
Diol Metabolic Process (GO:0034311)	3/10	0.000238107	0.00541549	33.1681	276.714	PLPP3;PLPP2;PLPP1	37
Nitrogen Compound Transport (GO:0071705)	9/163	0.000274041	0.00615768	4.5974	37.709	ABCC4;SLC5A8;TMEM30A;SLC6A12;TXNIP;ATP11B;VAMP2;ABCG2;HSP90B1	37
Homotypic Cell-Cell Adhesion (GO:0034109)	5/46	0.000305814	0.00670993	9.49629	76.849	CXADR;STXBP3;GNAS;PLPP3;PPIA	37
Positive Regulation Of Cell-Cell Adhesion (GO:0022409)	5/46	0.000305814	0.00670993	9.49629	76.849	PODXL;FLOT1;PLPP3;CD44;JAK1	37
Regulation Of Protein Exit From Endoplasmic Reticulum (GO:0070861)	3/11	0.000324281	0.00679532	29.0206	233.149	TMEM30A;CD81;TM9SF4	37
Sphingoid Metabolic Process (GO:0046519)	3/11	0.000324281	0.00679532	29.0206	233.149	PLPP3;PLPP2;PLPP1	37
Neutrophil Activation Involved In Immune Response (GO:0002283)	3/11	0.000324281	0.00679532	29.0206	233.149	VAMP7;STXBP3;VAMP2	37
Positive Regulation Of Protein Exit From Endoplasmic Reticulum (GO:0070863)	3/11	0.000324281	0.00679532	29.0206	233.149	TMEM30A;CD81;TM9SF4	37
Regulation Of MAPK Cascade (GO:0043408)	10/204	0.000330696	0.00685275	4.06302	32.5623	LYN;CD81;CAV2;CAV1;LAMTOR1;EPHB1;HRAS;PPIA;EGFR;EPHA2	37
Positive Regulation Of Protein Phosphorylation (GO:0001934)	14/377	0.000412015	0.00844404	3.06311	23.8753	LYN;PRNP;TFRC;SEMA4D;CD81;CAV1;EFNA5;EGFR;RPTOR;TRAF4;FLOT1;HRAS;PPIA;CD44	37
Cellular Response To Organonitrogen Compound (GO:0071417)	7/105	0.000425889	0.00849686	5.59021	43.3875	RPTOR;RRAGC;JUP;LAMTOR2;LAMTOR1;HSP90B1;LAMTOR5	37
Sodium Ion Export Across Plasma Membrane (GO:0036376)	3/12	0.00042826	0.00849686	25.7948	200.059	ATP1B3;ATP1B1;SLC9A1	37
Neutrophil Mediated Immunity (GO:0002446)	3/12	0.00042826	0.00849686	25.7948	200.059	VAMP7;STXBP3;VAMP2	37
Positive Regulation Of Protein Localization To Plasma Membrane (GO:1903078)	5/51	0.000497338	0.00948626	8.46194	64.3635	LGALS3;ZDHHC5;STX4;EGFR;EPHA2	37
Regulated Exocytosis (GO:0045055)	5/51	0.000497338	0.00948626	8.46194	64.3635	LYN;ABCC4;VAMP7;VAMP2;RAB11B	37
TOR Signaling (GO:0031929)	4/29	0.000498474	0.00948626	12.4202	94.4424	RPTOR;LAMTOR2;LAMTOR1;LAMTOR5	37
Heterotypic Cell-Cell Adhesion (GO:0034113)	4/29	0.000498474	0.00948626	12.4202	94.4424	CXADR;JUP;PKP2;DSG2	37
Endosomal Transport (GO:0016197)	9/180	0.000566142	0.0106652	4.13676	30.9292	SNX3;STX12;SNX17;STX6;LMTK2;LAMTOR1;VTI1B;STX10;RAB11B	37
Calcium Ion Transmembrane Transport (GO:0070588)	6/80	0.000588438	0.0109744	6.32819	47.0693	MCUR1;MCOLN3;CACNA2D1;TRPM7;MCOLN2;TRPM4	37
Regulation Of Extrinsic Apoptotic Signaling Pathway Via Death Domain Receptors (GO:1902041)	4/31	0.000647154	0.0119499	11.499	84.4362	LGALS3;TMBIM1;HMOX1;STX4	37
Membrane Raft Organization (GO:0031579)	3/14	0.000695167	0.0127106	21.1027	153.445	RFTN1;FLOT1;MYADM	37
Axonogenesis (GO:0007409)	9/188	0.00077297	0.013996	3.95026	28.3047	NOTCH2;SEMA4D;KIF5C;CNTN1;FYN;SEMA4F;EFNA5;EPHB1;NEO1	37
Endocytosis (GO:0006897)	9/189	0.000802668	0.014394	3.92811	27.9979	CSNK1G3;CAV1;AP2A1;RHOU;CSNK1E;CLINT1;CSNK1G2;TM9SF4;ATP9A	37
Negative Regulation Of Endocytosis (GO:0045806)	4/33	0.000824789	0.0145116	10.7049	76.0086	SNX3;LGALS3;CAV1;PACSIN3	37
Positive Regulation Of T Cell Mediated Cytotoxicity (GO:0001916)	4/33	0.000824789	0.0145116	10.7049	76.0086	ULBP2;ULBP1;MICB;ULBP3	37
Negative Regulation Of Immune Effector Process (GO:0002698)	3/15	0.000860705	0.0148631	19.3431	136.519	LGALS3;GRN;CD55	37
Protein Localization To Cell-Cell Junction (GO:0150105)	3/15	0.000860705	0.0148631	19.3431	136.519	LSR;F11R;JAK1	37
Negative Regulation Of Inflammatory Response To Antigenic Stimulus (GO:0002862)	3/16	0.00104927	0.0179532	17.8543	122.474	LYN;YES1;FYN	37
Organelle Organization (GO:0006996)	14/418	0.00112427	0.0190615	2.74643	18.65	CNTNAP1;STOML2;CXADR;CAV2;CAV1;GOLGA5;KIF5C;VAPB;VPS11;PACSIN3;RHOU;STX4;PPIA;PI4K2A	37
Enzyme-Linked Receptor Protein Signaling Pathway (GO:0007167)	7/124	0.00114584	0.0191811	4.67787	31.6768	LYN;YES1;FRS2;LIFR;FYN;EGFR;EPHA2	37
Regulation Of T Cell Mediated Cytotoxicity (GO:0001914)	4/36	0.0011519	0.0191811	9.6998	65.6322	ULBP2;ULBP1;MICB;ULBP3	37
Organic Substance Transport (GO:0071702)	9/201	0.00123734	0.0202904	3.68035	24.6391	CACNA2D1;ABCA3;CAV1;TXNIP;TRPM7;FYN;VAMP2;ABCG2;HSP90B1	37
Regulation Of Inflammatory Response To Antigenic Stimulus (GO:0002861)	3/17	0.00126203	0.0202904	16.5782	110.66	LYN;YES1;FYN	37
Transepithelial Transport (GO:0070633)	3/17	0.00126203	0.0202904	16.5782	110.66	CLCN7;CXADR;ABCG2	37
Positive Regulation Of Alpha-Beta T Cell Proliferation (GO:0046641)	3/17	0.00126203	0.0202904	16.5782	110.66	CD81;TYK2;CD55	37
Membrane Organization (GO:0061024)	8/167	0.00149618	0.0235096	3.94123	25.6371	SNX3;TMEM43;VAPB;SNAP23;MYADM;VAMP2;EGFR;VTI1B	37
Intracellular Sodium Ion Homeostasis (GO:0006883)	3/18	0.00150008	0.0235096	15.4722	100.604	ATP1B3;ATP1B1;SLC9A1	37
Regulation Of T Cell Cytokine Production (GO:0002724)	3/18	0.00150008	0.0235096	15.4722	100.604	TRAF2;CD55;TRPM4	37
Protein Stabilization (GO:0050821)	9/208	0.00156799	0.0239462	3.54962	22.9233	STX12;GRN;FLOT1;FLOT2;ATP1B3;PFDN2;PLPP3;ATP1B1;GOLGA7	37
Regulation Of Glutamate Receptor Signaling Pathway (GO:1900449)	2/5	0.00161566	0.0239462	51.4036	330.423	PRNP;FYN	37
Aminophospholipid Transport (GO:0015917)	2/5	0.00161566	0.0239462	51.4036	330.423	TMEM30A;ATP8A1	37
Natural Killer Cell Degranulation (GO:0043320)	2/5	0.00161566	0.0239462	51.4036	330.423	VAMP7;VAMP2	37
Plasma Membrane Raft Assembly (GO:0044854)	2/5	0.00161566	0.0239462	51.4036	330.423	CAV2;FLOT1	37
Proton-Transporting V-type ATPase Complex Assembly (GO:0070070)	2/5	0.00161566	0.0239462	51.4036	330.423	VMA21;TM9SF4	37
Regulation Of Endocytosis (GO:0030100)	5/66	0.00161781	0.0239462	6.37627	40.9783	LGALS3;SNX17;FLOT1;GPC3;PACSIN3	37
Sphingosine Metabolic Process (GO:0006670)	3/19	0.00176447	0.0259113	14.5044	91.9566	PLPP3;PLPP2;PLPP1	37
Establishment Of Protein Localization To Membrane (GO:0090150)	5/69	0.00197189	0.0285084	6.07646	37.8488	ZDHHC18;RFTN1;GOLGA7;EGFR;RAB11B	37
Phospholipid Metabolic Process (GO:0006644)	5/69	0.00197189	0.0285084	6.07646	37.8488	PLPP3;PLD1;PLPP2;PLPP1;AGPAT3	37
Fc-gamma Receptor Signaling Pathway Involved In Phagocytosis (GO:0038096)	3/20	0.00205619	0.0288931	13.6505	84.4544	LYN;YES1;FYN	37
Negative Regulation Of Viral Life Cycle (GO:1903901)	3/20	0.00205619	0.0288931	13.6505	84.4544	BST2;SNX3;PPIA	37
Regulation Of Calcium Ion Transmembrane Transport (GO:1903169)	3/20	0.00205619	0.0288931	13.6505	84.4544	PRNP;CACNA2D1;FYN	37
Lysosome Localization (GO:0032418)	4/42	0.00206047	0.0288931	8.16577	50.5038	RNF167;KLC2;TMEM106B;LAMTOR1	37
Regulation Of Cell-Cell Adhesion (GO:0022407)	4/43	0.00224907	0.0313024	7.95599	48.5095	PODXL;FLOT2;EFNA5;PLPP3	37
Positive Regulation Of T Cell Cytokine Production (GO:0002726)	3/21	0.00237618	0.0320098	12.8915	77.8938	CD81;TRAF2;CD55	37
Regulation Of Cell-Substrate Junction Assembly (GO:0090109)	3/21	0.00237618	0.0320098	12.8915	77.8938	FYN;EFNA5;SLC9A1	37
Positive Regulation Of Protein Localization To Nucleus (GO:1900182)	5/72	0.00237951	0.0320098	5.80349	35.0581	TFRC;JUP;TYK2;JAK1;LAMTOR5	37
Regulation Of Histamine Secretion By Mast Cell (GO:1903593)	2/6	0.00240288	0.0320098	38.5508	232.503	VAMP7;VAMP2	37
Desmosome Organization (GO:0002934)	2/6	0.00240288	0.0320098	38.5508	232.503	JUP;PKP2	37
Negative Regulation Of Cardiocyte Differentiation (GO:1905208)	2/6	0.00240288	0.0320098	38.5508	232.503	FRS2;EGFR	37
Fc Receptor Mediated Stimulatory Signaling Pathway (GO:0002431)	3/22	0.00272535	0.0357942	12.2124	72.1161	LYN;YES1;FYN	37
Natural Killer Cell Mediated Immunity (GO:0002228)	3/22	0.00272535	0.0357942	12.2124	72.1161	ULBP2;ULBP1;ULBP3	37
Regulation Of Cell Growth (GO:0001558)	9/227	0.00283334	0.0368488	3.2371	18.9898	BST2;RPTOR;ITCH;TFRC;KLHL22;LAMTOR2;LAMTOR1;MELTF;EGFR	37
Negative Regulation Of Phosphorylation (GO:0042326)	5/75	0.00284516	0.0368488	5.55392	32.5579	LYN;PRNP;MYADM;PLPP3;PPIA	37
Vacuolar Transport (GO:0007034)	4/46	0.00288565	0.0371154	7.38658	43.1967	GRN;TMEM106B;ATP6V0D1;VTI1B	37
Regulation Of JNK Cascade (GO:0046328)	6/110	0.00304612	0.038911	4.49588	26.0486	ITCH;TRAF4;TRAF2;EPHB1;HRAS;EGFR	37
Negative Regulation Of Oxidative Stress-Induced Cell Death (GO:1903202)	3/23	0.00310453	0.0391213	11.6012	66.9955	HTRA2;FYN;PPIA	37
Positive Regulation Of Protein Targeting To Membrane (GO:0090314)	3/23	0.00310453	0.0391213	11.6012	66.9955	PRNP;FYN;HRAS	37
Positive Regulation Of Phosphorylation (GO:0042327)	9/231	0.0031815	0.0395683	3.17812	18.2755	LYN;TFRC;SEMA4D;FLOT1;EFNA5;HRAS;PPIA;EGFR;EPHA2	37
Sphingolipid Biosynthetic Process (GO:0030148)	5/77	0.00319008	0.0395683	5.3991	31.0325	TM9SF2;PLPP3;PLPP2;CSNK1G2;PLPP1	37
Negative Regulation Of Protein Phosphorylation (GO:0001933)	7/149	0.00325658	0.0395683	3.84939	22.0458	LYN;PRNP;SEMA4D;CAV1;MYADM;PLPP3;PPIA	37
Regulation Of Lymphocyte Apoptotic Process (GO:0070228)	2/7	0.00333545	0.0395683	30.8391	175.88	LYN;LGALS3	37
Regulation Of Microvillus Organization (GO:0032530)	2/7	0.00333545	0.0395683	30.8391	175.88	PODXL;PLD1	37
Leukocyte Aggregation (GO:0070486)	2/7	0.00333545	0.0395683	30.8391	175.88	SEMA4D;CD44	37
Negative Regulation Of Mitochondrial Fusion (GO:0010637)	2/7	0.00333545	0.0395683	30.8391	175.88	TFRC;OMA1	37
Positive Regulation Of Aspartic-Type Peptidase Activity (GO:1905247)	2/7	0.00333545	0.0395683	30.8391	175.88	LYN;GRN	37
Positive Regulation Of Leukocyte Differentiation (GO:1902107)	2/7	0.00333545	0.0395683	30.8391	175.88	LGALS3;LGALS1	37
Negative Regulation Of Protein Modification Process (GO:0031400)	5/78	0.00337338	0.0395683	5.32487	30.3083	LYN;PRNP;MYADM;PLPP3;PPIA	37
Regulation Of TOR Signaling (GO:0032006)	5/78	0.00337338	0.0395683	5.32487	30.3083	RPTOR;RRAGC;LAMTOR2;LAMTOR1;LAMTOR5	37
Fc-gamma Receptor Signaling Pathway (GO:0038094)	3/24	0.00351453	0.0409662	11.0482	62.4316	LYN;YES1;FYN	37
Positive Regulation Of NF-kappaB Transcription Factor Activity (GO:0051092)	7/152	0.00363538	0.041854	3.76917	21.1716	TFRC;CAV1;FLOT1;FLOT2;TRAF2;PPIA;LAMTOR5	37
Neurogenesis (GO:0022008)	4/49	0.00363557	0.041854	6.89309	38.7184	THOC2;DAGLB;EPHB1;EGFR	37
Regulation Of TORC1 Signaling (GO:1903432)	4/50	0.00391229	0.0447157	6.7429	37.3801	RNF167;RRAGC;KLHL22;LAMTOR5	37
ATP Biosynthetic Process (GO:0006754)	3/25	0.00395608	0.0447157	10.5455	58.3427	ATP5PF;ATP5MF;ATP5ME	37
Sodium Ion Homeostasis (GO:0055078)	3/25	0.00395608	0.0447157	10.5455	58.3427	ATP1B3;ATP1B1;SLC9A1	37
Cellular Response To Oxidative Stress (GO:0034599)	6/117	0.00412956	0.045839	4.21085	23.1158	HTRA2;HMOX1;STX4;PTPRK;PPIA;EGFR	37
Protein Processing (GO:0016485)	6/117	0.00412956	0.045839	4.21085	23.1158	STOML2;XPNPEP3;CNTN1;HTRA2;TMEM208;OMA1	37
Sodium Ion Transmembrane Transport (GO:0035725)	5/82	0.00418281	0.045839	5.04723	27.6425	SLC6A12;ATP1B3;ATP1B1;SLC9A1;TRPM4	37
Regulation Of Substrate Adhesion-Dependent Cell Spreading (GO:1900024)	4/51	0.00420293	0.045839	6.5991	36.1101	MYADM;PKP2;MELTF;EFNA5	37
Positive Regulation Of Leukocyte Mediated Cytotoxicity (GO:0001912)	4/51	0.00420293	0.045839	6.5991	36.1101	ULBP2;ULBP1;MICB;ULBP3	37
Receptor Internalization (GO:0031623)	4/51	0.00420293	0.045839	6.5991	36.1101	ITCH;TFRC;CD81;CAV1	37
Vascular Transport (GO:0010232)	5/83	0.00440506	0.0469419	4.98226	27.0288	ABCC4;ABCB1;ATP8A1;TFRC;ABCG2	37
Regulation Of Dendritic Spine Maintenance (GO:1902950)	2/8	0.00440952	0.0469419	25.6979	139.385	PRNP;FYN	37
Regulation Of Toll-Like Receptor 3 Signaling Pathway (GO:0034139)	2/8	0.00440952	0.0469419	25.6979	139.385	FLOT1;FLOT2	37
Regulation Of Potassium Ion Transmembrane Transporter Activity (GO:1901016)	3/26	0.00442991	0.0469419	10.0864	54.6622	ATP1B3;ATP1B1;VAMP2	37
Dendritic Spine Organization (GO:0097061)	3/26	0.00442991	0.0469419	10.0864	54.6622	PRNP;FYN;EPHB1	37
Adenylate Cyclase-Inhibiting G Protein-Coupled Receptor Signaling Pathway (GO:0007193)	4/52	0.0045078	0.0472306	6.46129	34.9035	AKAP12;GNAI3;GNAI1;GNAI2	37
Regulation Of Protein Localization To Nucleus (GO:1900180)	4/52	0.0045078	0.0472306	6.46129	34.9035	TFRC;TYK2;JAK1;LAMTOR5	37
Positive Regulation Of DNA-binding Transcription Factor Activity (GO:0051091)	9/246	0.00479726	0.0499826	2.97468	15.8839	TFRC;JUP;CAV1;FLOT1;FLOT2;TRAF2;PLPP3;PPIA;LAMTOR5	37
Transport Across Blood-Brain Barrier (GO:0150104)	5/85	0.00487458	0.0500374	4.85721	25.8585	ABCC4;ABCB1;ATP8A1;TFRC;ABCG2	37
Regulation Of Insulin Secretion Involved In Cellular Response To Glucose Stimulus (GO:0061178)	3/27	0.00493666	0.0500374	9.66569	51.3351	STX4;EFNA5;TRPM4	37
Clathrin-Dependent Endocytosis (GO:0072583)	3/27	0.00493666	0.0500374	9.66569	51.3351	CANX;AP2B1;AP2A2	37
Positive Regulation Of TORC1 Signaling (GO:1904263)	3/27	0.00493666	0.0500374	9.66569	51.3351	RNF167;KLHL22;LAMTOR5	37
Protein Quality Control For Misfolded Or Incompletely Synthesized Proteins (GO:0006515)	3/27	0.00493666	0.0500374	9.66569	51.3351	ZYG11B;ZER1;OMA1	37
Exocytosis (GO:0006887)	5/86	0.00512218	0.0516371	4.797	25.3002	VAMP7;SNAP23;STX4;VAMP2;RAB11B	37
Protein K63-linked Ubiquitination (GO:0070534)	4/54	0.00516148	0.0517535	6.2022	32.6641	RNF167;ITCH;TRAF4;TRAF2	37
Regulation Of Protein Localization To Membrane (GO:1905475)	3/28	0.00547698	0.0537627	9.27859	48.3155	GPC3;FYN;VTI1B	37
Regulation Of Protein Targeting To Membrane (GO:0090313)	3/28	0.00547698	0.0537627	9.27859	48.3155	PRNP;FYN;HRAS	37
Membrane Fusion (GO:0061025)	3/28	0.00547698	0.0537627	9.27859	48.3155	SNAP23;VAMP2;VTI1B	37
Ceramide Metabolic Process (GO:0006672)	4/55	0.0055109	0.0537627	6.08028	31.6237	TM9SF2;PLPP3;PLPP2;PLPP1	37
Regulation Of Canonical Wnt Signaling Pathway (GO:0060828)	8/207	0.00556714	0.0537627	3.14259	16.3128	CSNK1G3;JUP;CAV1;GPC3;CSNK1E;EGFR;CSNK1G2;TRPM4	37
Regulation Of Complement Activation (GO:0030449)	2/9	0.0056213	0.0537627	22.0257	114.119	CD59;CD55	37
Type II Interferon-Mediated Signaling Pathway (GO:0060333)	2/9	0.0056213	0.0537627	22.0257	114.119	TYK2;JAK1	37
Positive Regulation Of Sodium Ion Transmembrane Transport (GO:1902307)	2/9	0.0056213	0.0537627	22.0257	114.119	ATP1B3;ATP1B1	37
Regulation Of CD4-positive, Alpha-Beta T Cell Proliferation (GO:2000561)	2/9	0.0056213	0.0537627	22.0257	114.119	CD81;CD55	37
Cellular Response To Peptide (GO:1901653)	4/56	0.00587578	0.0554655	5.96305	30.6317	PRNP;CACNA2D1;CAV1;FYN	37
post-Golgi Vesicle-Mediated Transport (GO:0006892)	4/56	0.00587578	0.0554655	5.96305	30.6317	SNAP23;AP2A1;GOLGA7;VTI1B	37
Cellular Response To Chemical Stress (GO:0062197)	5/89	0.0059183	0.0554655	4.62498	23.7248	RPTOR;CAV1;HTRA2;STX4;PPIA	37
Positive Regulation Of Peptidyl-Serine Phosphorylation (GO:0033138)	5/89	0.0059183	0.0554655	4.62498	23.7248	RPTOR;TFRC;CAV1;CD44;EGFR	37
Cardiac Muscle Cell Action Potential (GO:0086001)	3/29	0.00605142	0.0564295	8.92127	45.565	CACNA2D1;PKP2;ATP1B1	37
Membrane Lipid Biosynthetic Process (GO:0046467)	4/57	0.0062564	0.0580507	5.85025	29.685	PLPP3;PLPP2;CSNK1G2;PLPP1	37
Regulation Of Actin Cytoskeleton Organization (GO:0032956)	5/91	0.0064951	0.0598786	4.51696	22.7506	NOTCH2;BST2;F11R;EFNA5;HRAS	37
Regulation Of Neuron Death (GO:1901214)	4/58	0.00665305	0.0598786	5.74162	28.7809	PRNP;HTRA2;TRAF2;FYN	37
Phospholipid Dephosphorylation (GO:0046839)	3/30	0.00666054	0.0598786	8.59041	43.0513	PLPP3;PLPP2;PLPP1	37
Positive Regulation Of Protein Targeting To Mitochondrion (GO:1903955)	3/30	0.00666054	0.0598786	8.59041	43.0513	VPS11;HTRA2;RHOU	37
Protein Palmitoylation (GO:0018345)	3/30	0.00666054	0.0598786	8.59041	43.0513	ZDHHC18;ZDHHC5;GOLGA7	37
Positive Regulation Of Peptidyl-Tyrosine Phosphorylation (GO:0050731)	6/130	0.00686153	0.0598786	3.7669	18.766	LYN;PRNP;SEMA4D;CD81;EFNA5;CD44	37
Regulation Of Dendritic Cell Differentiation (GO:2001198)	2/10	0.00696711	0.0598786	19.2715	95.7129	LGALS3;LGALS1	37
Regulation Of Lamellipodium Morphogenesis (GO:2000392)	2/10	0.00696711	0.0598786	19.2715	95.7129	CD44;CORO1B	37
Regulation Of Programmed Necrotic Cell Death (GO:0062098)	2/10	0.00696711	0.0598786	19.2715	95.7129	ITCH;BIRC2	37
Cell Proliferation In Forebrain (GO:0021846)	2/10	0.00696711	0.0598786	19.2715	95.7129	NUMBL;NUMB	37
Cellular Response To Type III Interferon (GO:0071358)	2/10	0.00696711	0.0598786	19.2715	95.7129	TYK2;JAK1	37
Type III Interferon-Mediated Signaling Pathway (GO:0038196)	2/10	0.00696711	0.0598786	19.2715	95.7129	TYK2;JAK1	37
Mitochondrial Protein Processing (GO:0034982)	2/10	0.00696711	0.0598786	19.2715	95.7129	STOML2;OMA1	37
Negative Regulation Of Adenylate Cyclase Activity (GO:0007194)	2/10	0.00696711	0.0598786	19.2715	95.7129	GNAI3;GNAI2	37
Receptor-Mediated Endocytosis Of Virus By Host Cell (GO:0019065)	2/10	0.00696711	0.0598786	19.2715	95.7129	CAV2;CAV1	37
Regulation Of Calcium Ion Import Across Plasma Membrane (GO:1905664)	2/10	0.00696711	0.0598786	19.2715	95.7129	PRNP;FYN	37
Regulation Of Peptidyl-Serine Phosphorylation (GO:0033135)	5/93	0.00711022	0.0608282	4.41385	21.8319	RPTOR;TFRC;CAV1;CD44;EGFR	37
Regulation Of Protein Localization To Cell Surface (GO:2000008)	3/31	0.00730483	0.0613672	8.28319	40.7468	STX4;TM9SF4;RAB11B	37
Negative Regulation Of Chemotaxis (GO:0050922)	3/31	0.00730483	0.0613672	8.28319	40.7468	SEMA4D;SEMA4F;CORO1B	37
Positive Regulation Of Extrinsic Apoptotic Signaling Pathway (GO:2001238)	3/31	0.00730483	0.0613672	8.28319	40.7468	CAV1;HTRA2;TRAF2	37
Presynaptic Endocytosis (GO:0140238)	3/31	0.00730483	0.0613672	8.28319	40.7468	CANX;AP2B1;VAMP2	37
Sphingolipid Metabolic Process (GO:0006665)	5/94	0.00743254	0.06216	4.36404	21.392	TM9SF2;PLPP3;PLPP2;CSNK1G2;PLPP1	37
Regulation Of Extrinsic Apoptotic Signaling Pathway (GO:2001236)	4/60	0.00749554	0.0624071	5.536	27.0901	LGALS3;CAV1;TRAF2;STX4	37
Positive Regulation Of I-kappaB kinase/NF-kappaB Signaling (GO:0043123)	7/175	0.00775399	0.0642719	3.24934	15.7903	BST2;LGALS1;TFRC;HMOX1;TRAF2;BIRC2;LAMTOR5	37
Negative Regulation Of Autophagy (GO:0010507)	4/61	0.00794193	0.0652497	5.4386	26.2989	RPTOR;RRAGC;WDR6;KLHL22	37
Positive Regulation Of Cell Junction Assembly (GO:1901890)	4/61	0.00794193	0.0652497	5.4386	26.2989	CAV1;FLOT1;EPHB1;EPHA2	37
Regulation Of Cholesterol Efflux (GO:0010874)	3/32	0.00798476	0.065314	7.99716	38.628	ABCA3;CAV1;LAMTOR1	37
Regulation Of Endocytic Recycling (GO:2001135)	2/11	0.0084433	0.0668585	17.1293	81.782	ATP9A;RAB11B	37
Regulation Of Homotypic Cell-Cell Adhesion (GO:0034110)	2/11	0.0084433	0.0668585	17.1293	81.782	LYN;JAK1	37
Regulation Of Mitochondrial Fusion (GO:0010635)	2/11	0.0084433	0.0668585	17.1293	81.782	TFRC;OMA1	37
Skeletal Muscle Fiber Development (GO:0048741)	2/11	0.0084433	0.0668585	17.1293	81.782	CAV2;MYORG	37
Negative Regulation Of Cyclase Activity (GO:0031280)	2/11	0.0084433	0.0668585	17.1293	81.782	GNAI3;GNAI2	37
Neurotransmitter Biosynthetic Process (GO:0042136)	2/11	0.0084433	0.0668585	17.1293	81.782	MOXD1;DAGLB	37
Regulation Of Amyloid Precursor Protein Catabolic Process (GO:1902991)	2/11	0.0084433	0.0668585	17.1293	81.782	PRNP;FLOT2	37
Regulation Of Protein Localization (GO:0032880)	5/97	0.00846038	0.0668585	4.22109	20.1445	GPC3;STX6;CSNK1E;STX10;RAB11B	37
Positive Regulation Of Establishment Of Protein Localization To Mitochondrion (GO:1903749)	3/33	0.00870076	0.068468	7.7302	36.6747	VPS11;HTRA2;RHOU	37
Oxidative Phosphorylation (GO:0006119)	4/63	0.00888628	0.069634	5.2537	24.8145	ATP5PF;SLC25A51;ATP5MF;ATP5ME	37
Positive Regulation Of Protein Modification Process (GO:0031401)	8/225	0.00901824	0.0703725	2.87926	13.557	LYN;TFRC;SEMA4D;FLOT1;EFNA5;HRAS;PPIA;EGFR	37
Positive Regulation Of Cysteine-Type Endopeptidase Activity (GO:2001056)	4/64	0.00938474	0.0716677	5.16588	24.1178	ASPH;HTRA2;CYCS;FYN	37
Intracellular Calcium Ion Homeostasis (GO:0006874)	6/139	0.00939567	0.0716677	3.51038	16.3847	STOML2;CAV2;ATP13A1;VAPB;CAV1;ATP1B1	37
Regulation Of Interleukin-17 Production (GO:0032660)	3/34	0.00945322	0.0716677	7.48046	34.8694	PRNP;RFTN1;TYK2	37
Cellular Response To Amyloid-Beta (GO:1904646)	3/34	0.00945322	0.0716677	7.48046	34.8694	PRNP;CACNA2D1;FYN	37
Semaphorin-Plexin Signaling Pathway (GO:0071526)	3/34	0.00945322	0.0716677	7.48046	34.8694	SEMA4D;PLXNB2;SEMA4F	37
Positive Regulation Of Neuron Death (GO:1901216)	3/34	0.00945322	0.0716677	7.48046	34.8694	PRNP;GRN;FYN	37
Regulation Of T Cell Receptor Signaling Pathway (GO:0050856)	3/34	0.00945322	0.0716677	7.48046	34.8694	LGALS3;PRNP;CD81	37
Regulation Of Cell-Matrix Adhesion (GO:0001952)	4/65	0.00990106	0.073189	5.08093	23.4491	JUP;FYN;EFNA5;SLC9A1	37
Cytoplasmic Translation (GO:0002181)	35/93	1.7598e-39	2.47428e-36	42.7642	3816.09	RPL4;RPL30;RPL32;RPL12;RPL11;RPL8;RPL7;RPL7A;RPS14;RPS16;RPS15A;RPL18A;RPL36AL;RPLP2;RPL38;RPL18;RPS13;RPL19;RPS9;EIF2B3;RPS7;RPS8;RPL22;RPL13A;RPL23A;RPS25;RPL27A;RPL37A;RPL24;RPL27;RPS20;RPL26;RPS21;RPS24;RPS23	5
Translation (GO:0006412)	47/234	1.70635e-38	1.19956e-35	18.4956	1608.44	RPL4;RPL30;RPL32;RPL12;MRPL19;RPL11;MRPS31;RPL8;MRPL12;RPL7;MRPL4;RPS14;RPL7A;RPS16;MRPL40;RPS15A;RPL18A;RPL36AL;RPLP2;RPL38;RPL18;RPS13;RPL19;ABCF1;PTCD3;MRPS26;RPS9;MRPS27;RPS7;RPS8;RPL22;MRPS23;RPL13A;RPL23A;MRPL24;MRPS5;RPS25;MRPS9;RPL27A;RPL37A;RPL24;RPL27;RPS20;RPL26;RPS21;RPS24;RPS23	5
Gene Expression (GO:0010467)	50/296	4.57902e-37	2.14604e-34	15.0825	1262.02	RPL4;RPL30;RPL32;HNRNPU;RPL8;RPL7;RPS14;RPL7A;RPS16;RPL18A;RPL36AL;RPLP2;ENPP1;RPL38;RPS13;RPS9;RPS7;RPS8;RPL22;DDX54;RPL13A;MRPS5;DKC1;XRN2;RPL37A;RPL24;RPL27;RPL26;RPL12;RPL11;MRPL12;NXF1;EXOSC10;RPS15A;RPL18;EXOSC2;EXOSC1;RPL19;ABCF1;RBM39;ALYREF;RPL23A;MRPL24;RPS25;RPL27A;HNRNPD;RPS20;RPS21;RPS24;RPS23	5
Ribosome Biogenesis (GO:0042254)	37/155	2.34781e-33	8.25255e-31	22.314	1676.49	LTV1;DDX47;RPL11;NAT10;NOC4L;SDAD1;RPL7;RPS14;RPS16;EXOSC10;RPS15A;BMS1;PES1;DHX37;MTREX;UTP20;RRP12;EXOSC2;RPS13;NOP56;RPS9;NOP14;NPM1;RPS7;RPS8;DDX54;EIF2S1;GTPBP4;BYSL;RPS25;DKC1;GRWD1;XRN2;RPL27;RPL26;RPS24;RPS23	5
Peptide Biosynthetic Process (GO:0043043)	37/158	5.04868e-33	1.41969e-30	21.7574	1618.02	RPL4;RPL30;RPL32;RPL12;RPL11;RPL8;MRPL12;RPL7;RPS14;RPL7A;RPS16;RPS15A;RPL18A;RPL36AL;RPLP2;RPL38;RPL18;RPS13;RPL19;RPS9;RPS7;RPS8;RPL22;RPL13A;RPL23A;MRPL24;MRPS5;RPS25;RPL27A;RPL37A;RPL24;RPL27;RPS20;RPL26;RPS21;RPS24;RPS23	5
Macromolecule Biosynthetic Process (GO:0009059)	38/183	8.73541e-32	2.047e-29	18.692	1336.77	RPL4;RPL30;RPL32;RPL12;RPL11;RPL8;MRPL12;RPL7;RPS14;RPL7A;RPS16;RPS15A;RPL18A;RPL36AL;RPLP2;RPL38;RPL18;RPS13;ABCF1;RPL19;RPS9;RPS7;RPS8;RPL22;RPL13A;RPL23A;MRPL24;MRPS5;RPS25;RPL27A;RPL37A;RPL24;RPL27;RPS20;RPL26;RPS21;RPS24;RPS23	5
Ribonucleoprotein Complex Biogenesis (GO:0022613)	28/118	2.219e-25	4.45702e-23	21.4689	1218.73	LTV1;RPL11;NAT10;SDAD1;RPL7;RPS14;RPS16;EXOSC10;RPS15A;BMS1;PES1;DHX37;RPL38;UTP20;RPS13;NOP56;RPS9;NOP14;NPM1;RPS7;RPS8;GTPBP4;BYSL;RPS25;GRWD1;RPL26;RPS24;RPS23	5
ncRNA Processing (GO:0034470)	24/100	4.87184e-22	8.56225e-20	21.5044	1055.29	NOP56;NOP14;SSB;RPS7;POP1;DDX47;RPL11;DDX54;NOC4L;RPL7;BYSL;RPS25;RPS16;EXOSC10;DKC1;PES1;XRN2;MTREX;RPL27;UTP20;RPL26;RRP12;EXOSC2;RPS24	5
rRNA Metabolic Process (GO:0016072)	23/91	9.9388e-22	1.55266e-19	22.9625	1110.48	GTF3C1;NOP56;NOP14;RPS7;DDX47;RPL11;DDX54;NOC4L;RPL7;BYSL;RPS25;RPS16;EXOSC10;DKC1;PES1;XRN2;MTREX;RPL27;UTP20;RRP12;RPL26;EXOSC2;RPS24	5
rRNA Processing (GO:0006364)	23/101	1.31962e-20	1.85538e-18	20.0084	915.873	NOP56;NOP14;RPS7;DDX47;RPL11;NAT10;DDX54;NOC4L;RPL7;RPS14;RPS25;RPS16;EXOSC10;DKC1;PES1;XRN2;MTREX;RPL27;UTP20;RPL26;RRP12;EXOSC2;RPS24	5
Ribosomal Small Subunit Biogenesis (GO:0042274)	19/84	3.5703e-17	4.56349e-15	19.5766	741.393	LTV1;NOP56;RPS9;NOP14;NPM1;RPS7;RPS8;NAT10;RPS14;RPS25;RPS16;EXOSC10;RPS15A;BMS1;DHX37;UTP20;RPS13;RPS24;RPS23	5
Maturation Of SSU-rRNA From Tricistronic rRNA Transcript (SSU-rRNA, 5.8S rRNA, LSU-rRNA) (GO:0000462)	9/30	5.23171e-10	5.91603e-08	27.8175	594.492	RPS14;NOP14;RPS16;RPS8;BMS1;DHX37;UTP20;KRI1;RPS21	5
Maturation Of 5.8S rRNA From Tricistronic rRNA Transcript (SSU-rRNA, 5.8S rRNA, LSU-rRNA) (GO:0000466)	8/21	5.47001e-10	5.91603e-08	39.8279	849.393	NOP14;EXOSC10;PES1;UTP20;KRI1;EXOSC2;RPS21;FTSJ3	5
Positive Regulation Of Translation (GO:0045727)	14/108	1.41523e-09	1.4213e-07	9.7928	199.538	EIF2B5;NPM1;MRPS27;SSB;PYM1;HNRNPU;NAT10;LARP4;CSDE1;DHX36;HNRNPD;RPL26;EIF3C;EIF3D	5
ERAD Pathway (GO:0036503)	12/89	1.36608e-08	1.28047e-06	10.1875	184.483	VCP;NPLOC4;OS9;CCDC47;FAF2;CANX;SYVN1;UFD1;DNAJB9;STT3B;UGGT1;CLGN	5
RNA Metabolic Process (GO:0016070)	13/111	1.92883e-08	1.66731e-06	8.69122	154.389	RBM39;DDX24;HNRNPU;DDX54;DICER1;EXOSC10;DKC1;XRN2;DHX36;HNRNPD;MTREX;EXOSC2;EXOSC1	5
Regulation Of Translation (GO:0006417)	17/202	2.01595e-08	1.66731e-06	6.07514	107.649	CYFIP1;EIF2B4;NPM1;SSB;NHLRC3;PYM1;NAT10;RPL13A;LARP4;EIF2S1;CSDE1;NCL;DHX36;HNRNPD;RPL26;EIF3C;EIF3D	5
Mitochondrial Translation (GO:0032543)	12/98	4.12514e-08	3.2222e-06	9.11721	155.025	MRPL4;PTCD3;MRPS26;MRPS9;MRPL40;MRPS27;MRPL19;MRPS23;MRPS31;MRPL12;MRPL24;MRPS5	5
Protein Exit From Endoplasmic Reticulum (GO:0032527)	7/24	5.79379e-08	4.28741e-06	26.5568	442.54	TMED9;VCP;NPLOC4;OS9;FAF2;SYVN1;UFD1	5
Endoplasmic Reticulum To Cytosol Transport (GO:1903513)	6/15	6.10733e-08	4.29345e-06	42.8736	712.182	VCP;NPLOC4;OS9;FAF2;SYVN1;UFD1	5
Mitochondrial Gene Expression (GO:0140053)	12/103	7.24413e-08	4.85012e-06	8.61407	141.619	MRPL4;PTCD3;MRPS26;MRPS9;MRPL40;MRPS27;MRPL19;MRPS23;MRPS31;MRPL12;MRPL24;MRPS5	5
Ribosomal Large Subunit Biogenesis (GO:0042273)	9/54	1.40017e-07	8.94838e-06	12.9657	204.618	NPM1;PES1;RPL11;PPAN;RPL23A;RPL26;SDAD1;GTPBP4;RPL7	5
Retrograde Protein Transport, ER To Cytosol (GO:0030970)	6/17	1.47092e-07	8.99181e-06	35.0749	551.805	VCP;NPLOC4;OS9;FAF2;SYVN1;UFD1	5
Ubiquitin-Dependent ERAD Pathway (GO:0030433)	10/73	1.92628e-07	1.12848e-05	10.3148	159.493	VCP;NPLOC4;OS9;FAF2;CANX;SYVN1;UFD1;DNAJB9;STT3B;CLGN	5
Positive Regulation Of Protein Localization To Chromosome, Telomeric Region (GO:1904816)	5/11	3.82756e-07	2.15262e-05	53.4256	789.41	GNL3L;DKC1;CCT8;CCT4;GNL3	5
Endonucleolytic Cleavage Of Tricistronic rRNA Transcript (SSU-rRNA, 5.8S rRNA, LSU-rRNA) (GO:0000479)	5/13	1.03921e-06	5.61972e-05	40.0651	551.98	NOP14;BMS1;UTP20;KRI1;RPS21	5
Protein N-linked Glycosylation Via Asparagine (GO:0018279)	6/23	1.10871e-06	5.77349e-05	22.6886	311.113	RPN2;DAD1;STT3A;STT3B;UGGT1;DDOST	5
Maturation Of LSU-rRNA From Tricistronic rRNA Transcript (SSU-rRNA, 5.8S rRNA, LSU-rRNA) (GO:0000463)	5/14	1.59593e-06	8.01383e-05	35.6117	475.346	DDX18;PES1;RBM34;FTSJ3;RPL7	5
Endonucleolytic Cleavage In ITS1 To Separate SSU-rRNA From 5.8S rRNA And LSU-rRNA From Tricistronic rRNA Transcript (SSU-rRNA, 5.8S rRNA, LSU-rRNA) (GO:0000447)	4/7	1.95943e-06	9.49988e-05	85.2165	1119.99	NOP14;UTP20;KRI1;RPS21	5
Protein N-linked Glycosylation (GO:0006487)	8/64	6.64611e-06	0.000311481	9.22556	109.982	ALG9;RPN2;DAD1;STT3A;MLEC;STT3B;UGGT1;DDOST	5
Positive Regulation Of Amide Metabolic Process (GO:0034250)	9/85	7.10109e-06	0.000322069	7.66493	90.8698	NPM1;SSB;PYM1;HNRNPD;NAT10;RPL26;LARP4;EIF3C;EIF3D	5
Regulation Of Protein Localization To Cajal Body (GO:1904869)	4/10	1.13284e-05	0.000469267	42.6017	485.157	DKC1;LARP7;CCT8;CCT4	5
Positive Regulation Of Protein Localization To Cajal Body (GO:1904871)	4/10	1.13284e-05	0.000469267	42.6017	485.157	DKC1;LARP7;CCT8;CCT4	5
Maturation Of LSU-rRNA (GO:0000470)	5/20	1.1444e-05	0.000469267	21.3605	243.041	DDX18;PES1;RBM34;FTSJ3;RPL7	5
Ribosome Assembly (GO:0042255)	7/50	1.18127e-05	0.000469267	10.4853	118.97	RPS14;NPM1;RPL11;PPAN;DHX37;RPL23A;EIF2S1	5
Response To Endoplasmic Reticulum Stress (GO:0034976)	10/114	1.20154e-05	0.000469267	6.23535	70.6423	EIF2B5;VCP;OS9;GORASP2;CCDC47;TMTC3;SYVN1;DNAJB9;EIF2S1;PDIA4	5
Regulation Of Telomere Maintenance Via Telomerase (GO:0032210)	7/51	1.35107e-05	0.000513406	10.2465	114.884	EXOSC10;GNL3L;XRCC5;HNRNPU;NAT10;CCT8;CCT4	5
DNA Replication (GO:0006260)	8/73	1.78759e-05	0.000661408	7.94453	86.8501	RFC1;GRWD1;RPA3;MCM4;NAP1L1;MCM6;TOP1;MCM2	5
Nucleosome Assembly (GO:0006334)	7/54	1.98573e-05	0.000715882	9.591	103.841	SUPT16H;NPM1;RBBP4;GRWD1;HAT1;NAP1L1;NAP1L4	5
Maturation Of SSU-rRNA (GO:0030490)	6/38	2.49021e-05	0.000875308	12.0441	127.674	RPS14;NOP14;RPS16;RPS8;DHX37;NAT10	5
RNA Processing (GO:0006396)	12/183	3.18454e-05	0.00109206	4.56538	47.2728	RBM39;EXOSC10;DKC1;DDX47;XRN2;HNRNPD;DHX15;HNRNPU;DDX54;EXOSC2;EXOSC1;SRPK1	5
protein-DNA Complex Assembly (GO:0065004)	7/59	3.57875e-05	0.00110043	8.66658	88.7277	SUPT16H;NPM1;RBBP4;GRWD1;HAT1;NAP1L1;NAP1L4	5
COPI Coating Of Golgi Vesicle (GO:0048205)	3/5	3.67374e-05	0.00110043	95.5631	975.863	TMED9;TMED10;TMED2	5
COPI-coated Vesicle Budding (GO:0035964)	3/5	3.67374e-05	0.00110043	95.5631	975.863	TMED9;TMED10;TMED2	5
Golgi Transport Vesicle Coating (GO:0048200)	3/5	3.67374e-05	0.00110043	95.5631	975.863	TMED9;TMED10;TMED2	5
ATP Biosynthetic Process (GO:0006754)	5/25	3.67854e-05	0.00110043	16.0163	163.533	ATP5F1B;ATP5PB;ATP5PO;ATP5MG;ATP5ME	5
Negative Regulation Of Telomere Maintenance Via Telomere Lengthening (GO:1904357)	5/25	3.67854e-05	0.00110043	16.0163	163.533	EXOSC10;GNL3L;PARP1;HNRNPU;NAT10	5
Proteasome-Mediated Ubiquitin-Dependent Protein Catabolic Process (GO:0043161)	16/319	4.49149e-05	0.00131563	3.45821	34.6193	VCP;NHLRC3;FAF2;SYVN1;UBR3;PSMA7;PJA2;CLGN;RNF126;NPLOC4;PSMA4;OS9;CANX;UFD1;DNAJB9;STT3B	5
DNA Metabolic Process (GO:0006259)	15/288	5.06542e-05	0.00144525	3.59178	35.5244	SMARCAL1;NPM1;VCP;PARP1;XRCC5;NAP1L1;PURA;GRWD1;RPA3;HLTF;MCM4;MCM6;TOP1;DCTPP1;MCM2	5
Positive Regulation Of Cytoplasmic Translation (GO:2000767)	4/14	5.13958e-05	0.00144525	25.5558	252.388	CSDE1;DHX36;HNRNPD;HNRNPU	5
Nucleobase-Containing Compound Catabolic Process (GO:0034655)	6/44	5.88646e-05	0.00162281	10.1393	98.7597	EXOSC10;XRN2;HNRNPD;MTREX;EXOSC2;EXOSC1	5
Endoplasmic Reticulum To Golgi Vesicle-Mediated Transport (GO:0006888)	9/115	8.06576e-05	0.00218086	5.4872	51.7185	COPA;TMED9;PGAP1;TMED10;VAMP7;TMED2;TMED1;TMED7;TMED4	5
Maturation Of 5.8S rRNA (GO:0000460)	4/16	9.11703e-05	0.00241859	21.2944	198.097	EXOSC10;PES1;MTREX;FTSJ3	5
Regulation Of Telomerase RNA Localization To Cajal Body (GO:1904872)	4/17	0.000117762	0.00306618	19.6553	177.819	EXOSC10;DKC1;CCT8;CCT4	5
Negative Regulation Of Lipid Kinase Activity (GO:0090219)	3/7	0.000125625	0.00313815	47.7767	429.14	PIP4K2A;PIP4K2B;PIP4K2C	5
protein-RNA Complex Assembly (GO:0022618)	10/150	0.000126174	0.00313815	4.62346	41.5087	RPS14;XRCC5;RPL11;PPAN;RPL38;RPL23A;DICER1;EIF3C;EIF3D;SRPK1	5
Positive Regulation Of Macromolecule Biosynthetic Process (GO:0010557)	9/122	0.000127222	0.00313815	5.14545	46.1525	NPM1;SSB;PYM1;HNRNPD;NAT10;RPL26;LARP4;EIF3C;EIF3D	5
ncRNA Catabolic Process (GO:0034661)	5/33	0.000148362	0.0035965	11.4356	100.814	EXOSC10;POP1;MTREX;DICER1;EXOSC2	5
Nucleosome Organization (GO:0034728)	7/75	0.000168339	0.0040116	6.62199	57.542	SUPT16H;NPM1;RBBP4;GRWD1;HAT1;NAP1L1;NAP1L4	5
Negative Regulation Of Telomere Maintenance Via Telomerase (GO:0032211)	4/19	0.000187118	0.00424336	17.0329	146.206	EXOSC10;GNL3L;HNRNPU;NAT10	5
Cellular Response To Misfolded Protein (GO:0071218)	4/19	0.000187118	0.00424336	17.0329	146.206	VCP;RNF126;UFD1;UGGT1	5
tRNA Metabolic Process (GO:0006399)	4/19	0.000187118	0.00424336	17.0329	146.206	GTF3C1;SSB;POP1;DICER1	5
Intracellular Protein Transport (GO:0006886)	15/325	0.000193554	0.00429756	3.15705	26.9927	C2CD5;TMED9;NPM1;COPA;TMED10;RPL11;IPO7;IPO9;MYO6;TMED2;TMED1;TMED7;KPNB1;WLS;TMED4	5
Regulation Of RNA Splicing (GO:0043484)	8/102	0.000197425	0.00429756	5.48544	46.7917	RBM39;CWC22;LARP7;RRP1B;GRSF1;RPS13;SRPK1;MCM2	5
Autophagosome-Lysosome Fusion (GO:0061909)	3/8	0.000198678	0.00429756	38.2194	325.776	PIP4K2A;ATP13A2;PIP4K2B	5
DNA Unwinding Involved In DNA Replication (GO:0006268)	4/20	0.000231037	0.0049218	15.9675	133.695	PURA;MCM4;MCM6;MCM2	5
RNA Catabolic Process (GO:0006401)	6/57	0.000255359	0.00535872	7.54979	62.4582	EXOSC10;XRN2;HNRNPD;MTREX;EXOSC2;EXOSC1	5
Positive Regulation Of Protein Metabolic Process (GO:0051247)	11/196	0.00026772	0.0055355	3.85262	31.69	NPM1;VCP;SSB;ASPH;HNRNPD;PYM1;NAT10;RPL26;LARP4;EIF3C;EIF3D	5
Golgi Vesicle Transport (GO:0048193)	11/197	0.000279692	0.00569923	3.83171	31.3504	TMED9;COPA;PGAP1;VAMP7;TMED10;RP2;TMED2;TMED1;TMED7;SCAMP3;TMED4	5
ER-associated Misfolded Protein Catabolic Process (GO:0071712)	3/9	0.000294577	0.00575243	31.8479	258.922	VCP;UFD1;UGGT1	5
Positive Regulation Of Establishment Of Protein Localization To Telomere (GO:1904851)	3/9	0.000294577	0.00575243	31.8479	258.922	DKC1;CCT8;CCT4	5
rRNA 3'-End Processing (GO:0031125)	3/9	0.000294577	0.00575243	31.8479	258.922	EXOSC10;EXOSC2;RPS21	5
Chromatin Organization (GO:0006325)	13/268	0.000318993	0.0061439	3.31338	26.6739	NPM1;SUPT16H;HNRNPU;NAP1L1;CTCF;NPM3;NAP1L4;MYBBP1A;RBBP4;GRWD1;HAT1;TOP1;RBBP7	5
Ribosomal Large Subunit Assembly (GO:0000027)	4/22	0.000340347	0.00646659	14.1919	113.33	DHX30;RPL11;PPAN;RPL23A	5
Regulation Of Nuclear-Transcribed mRNA Catabolic Process, Deadenylation-Dependent Decay (GO:1900151)	4/23	0.000406968	0.00755136	13.4443	104.957	CSDE1;DHX36;HNRNPD;HNRNPU	5
Regulation Of Establishment Of Protein Localization To Telomere (GO:0070203)	3/10	0.00041597	0.00755136	27.2968	212.503	DKC1;CCT8;CCT4	5
Mitotic DNA Replication (GO:1902969)	3/10	0.00041597	0.00755136	27.2968	212.503	MCM4;MCM6;MCM2	5
Positive Regulation Of Cellular Biosynthetic Process (GO:0031328)	10/174	0.000418923	0.00755136	3.94201	30.6603	SCARB1;NPM1;SSB;PYM1;HNRNPD;NAT10;RPL26;LARP4;EIF3C;EIF3D	5
Regulation Of Cytoplasmic Translation (GO:2000765)	4/24	0.0004824	0.00847818	12.7714	97.532	CSDE1;DHX36;HNRNPD;HNRNPU	5
Stress Granule Assembly (GO:0034063)	4/24	0.0004824	0.00847818	12.7714	97.532	CSDE1;G3BP1;EIF2S1;RPS23	5
Double-Strand Break Repair Via Break-Induced Replication (GO:0000727)	3/11	0.000565366	0.00969396	23.8835	178.602	MCM4;MCM6;MCM2	5
sno(s)RNA 3'-End Processing (GO:0031126)	3/11	0.000565366	0.00969396	23.8835	178.602	EXOSC10;LARP7;EXOSC2	5
Negative Regulation Of Insulin Receptor Signaling Pathway (GO:0046627)	4/26	0.000662247	0.0112183	11.6092	84.9779	ENPP1;PIP4K2A;PIP4K2B;PIP4K2C	5
Regulation Of mRNA Splicing, Via Spliceosome (GO:0048024)	7/94	0.000675085	0.0112996	5.17079	37.7503	RBM39;DDX5;NCL;CWC22;HNRNPU;LARP7;SRPK1	5
Ubiquitin-Dependent Protein Catabolic Process (GO:0006511)	15/367	0.000694269	0.011484	2.77433	20.1768	VCP;NHLRC3;RNF13;SYVN1;UBR3;FBXO21;PSMA7;PJA2;HERC5;RNF167;RNF126;NPLOC4;PSMA4;OS9;UFD1	5
Regulation Of DNA-templated DNA Replication Initiation (GO:0030174)	3/12	0.000745139	0.0121822	21.2287	152.888	MCM4;MCM6;MCM2	5
Negative Regulation Of Cellular Response To Insulin Stimulus (GO:1900077)	4/27	0.000767945	0.0124107	11.1039	79.6348	ENPP1;PIP4K2A;PIP4K2B;PIP4K2C	5
Modification-Dependent Protein Catabolic Process (GO:0019941)	10/192	0.000900001	0.0143796	3.54887	24.8886	HERC5;RNF167;RNF126;NPLOC4;RNF13;OS9;SYVN1;UBR3;UFD1;FBXO21	5
Cotranslational Protein Targeting To Membrane (GO:0006613)	3/13	0.000957532	0.0151269	19.1049	132.801	SSR1;SEC62;SEC63	5
Golgi Organization (GO:0007030)	8/130	0.00100513	0.0157024	4.22045	29.1322	TMED9;TMED10;NPLOC4;GORASP2;TMED2;TMED1;TMED7;TMED4	5
Nucleic Acid Metabolic Process (GO:0090304)	4/30	0.00115591	0.0178594	9.82118	66.4194	DDX24;XRN2;ENPP1;DDX54	5
Negative Regulation Of Transcription Elongation By RNA Polymerase II (GO:0034244)	3/14	0.00120466	0.0182124	17.3672	116.734	PARP1;HNRNPU;LARP7	5
Positive Regulation Of Telomerase RNA Localization To Cajal Body (GO:1904874)	3/14	0.00120466	0.0182124	17.3672	116.734	DKC1;CCT8;CCT4	5
Negative Regulation Of DNA Biosynthetic Process (GO:2000279)	4/31	0.00131101	0.0196094	9.45695	62.7654	EXOSC10;GNL3L;HNRNPU;NAT10	5
Protein Transport (GO:0015031)	13/313	0.00134629	0.0199251	2.80986	18.5743	TMED9;NPM1;COPA;TMED10;SCAMP3;PDIA4;MYO6;CANX;TMED2;TMED1;TMED7;WLS;TMED4	5
Proton Motive Force-Driven Mitochondrial ATP Synthesis (GO:0042776)	5/53	0.00139128	0.0203765	6.66395	43.8323	ATP5F1B;ATP5PB;ATP5PO;ATP5MG;ATP5ME	5
Oligodendrocyte Development (GO:0014003)	3/16	0.00181099	0.0259365	14.6938	92.7749	EIF2B5;EIF2B4;EIF2B3	5
Positive Regulation Of Autophagosome Assembly (GO:2000786)	3/16	0.00181099	0.0259365	14.6938	92.7749	PIP4K2A;PIP4K2B;PIP4K2C	5
mRNA Splicing, Via Spliceosome (GO:0000398)	10/211	0.00182626	0.0259365	3.21027	20.2423	SRRM2;DDX5;CWC22;RBM19;DHX15;HNRNPU;CDC5L;RBM42;MTREX;SRPK1	5
ATP Metabolic Process (GO:0046034)	4/34	0.00186271	0.0261897	8.50996	53.4912	ATP5F1B;PARP1;ATP5PO;ENPP1	5
mRNA Processing (GO:0006397)	10/214	0.00202564	0.0281985	3.16258	19.6139	SRRM2;DDX5;ALYREF;CWC22;RBM19;DHX15;HNRNPU;CDC5L;RBM42;MTREX	5
Regulation Of mRNA Processing (GO:0050684)	4/35	0.00207754	0.0283594	8.23502	50.8642	RBM39;CWC22;LARP7;SRPK1	5
Positive Regulation Of Telomere Maintenance Via Telomere Lengthening (GO:1904358)	4/35	0.00207754	0.0283594	8.23502	50.8642	XRCC5;DHX36;CCT8;CCT4	5
RNA Splicing, Via Transesterification Reactions With Bulged Adenosine As Nucleophile (GO:0000377)	9/180	0.00212667	0.0285645	3.39013	20.8602	SRRM2;DDX5;CWC22;RBM19;DHX15;HNRNPU;CDC5L;RBM42;MTREX	5
Macromolecule Catabolic Process (GO:0009057)	6/85	0.00213965	0.0285645	4.86696	29.9178	EXOSC10;XRN2;HNRNPD;MTREX;EXOSC2;EXOSC1	5
rRNA Modification (GO:0000154)	3/17	0.00217383	0.0285645	13.6436	83.6523	DKC1;NAT10;FTSJ3	5
Regulation Of DNA-templated DNA Replication (GO:0090329)	3/17	0.00217383	0.0285645	13.6436	83.6523	MCM4;MCM6;MCM2	5
Protein Glycosylation (GO:0006486)	8/147	0.00219797	0.0286143	3.70106	22.6513	ALG9;RPN2;DAD1;STT3A;MLEC;PLOD1;STT3B;DDOST	5
Phospholipid Transport (GO:0015914)	5/59	0.00224986	0.0287573	5.9217	36.104	SCARB1;OSBPL8;ABCB1;ABCA3;ATP11C	5
Regulation Of Type I Interferon Production (GO:0032479)	5/59	0.00224986	0.0287573	5.9217	36.104	NPLOC4;DDX56;G3BP1;UFD1;ZCCHC3	5
Positive Regulation Of Intrinsic Apoptotic Signaling Pathway By P53 Class Mediator (GO:1902255)	2/5	0.00235154	0.0295202	42.3333	256.23	RPS7;RPL26	5
tRNA Catabolic Process (GO:0016078)	2/5	0.00235154	0.0295202	42.3333	256.23	POP1;DICER1	5
Proton Motive Force-Driven ATP Synthesis (GO:0015986)	5/60	0.00242359	0.0301555	5.81374	35.0133	ATP5F1B;ATP5PB;ATP5PO;ATP5MG;ATP5ME	5
Positive Regulation Of Establishment Of Protein Localization (GO:1904951)	3/18	0.00257868	0.0312554	12.7333	75.8967	DKC1;CCT8;CCT4	5
Regulation Of RIG-I Signaling Pathway (GO:0039535)	3/18	0.00257868	0.0312554	12.7333	75.8967	NPLOC4;UFD1;ZCCHC3	5
Negative Regulation Of DNA-templated Transcription, Elongation (GO:0032785)	3/18	0.00257868	0.0312554	12.7333	75.8967	PARP1;HNRNPU;LARP7	5
Regulation Of Telomere Maintenance (GO:0032204)	4/38	0.00282358	0.0339313	7.50726	44.0657	XRCC5;DHX36;HNRNPD;GNL3	5
Oxidative Phosphorylation (GO:0006119)	5/63	0.00300325	0.0357656	5.51219	32.0151	ATP5F1B;ATP5PB;ATP5PO;ATP5MG;ATP5ME	5
Oligodendrocyte Differentiation (GO:0048709)	3/19	0.0030271	0.0357656	11.9369	69.2358	EIF2B5;EIF2B4;EIF2B3	5
Cellular Response To Light Stimulus (GO:0071482)	5/65	0.00344138	0.0399052	5.3279	30.2192	NPM1;PARP1;DHX36;RPL26;EIF2S1	5
Ribosomal Large Subunit Export From Nucleus (GO:0000055)	2/6	0.003491	0.0399052	31.7484	179.619	NPM1;SDAD1	5
Ribosomal Small Subunit Export From Nucleus (GO:0000056)	2/6	0.003491	0.0399052	31.7484	179.619	LTV1;NPM1	5
Negative Regulation Of RIG-I Signaling Pathway (GO:0039536)	2/6	0.003491	0.0399052	31.7484	179.619	NPLOC4;UFD1	5
DNA Duplex Unwinding (GO:0032508)	4/41	0.00373482	0.0416759	6.89751	38.5575	PURA;MCM4;MCM6;MCM2	5
Negative Regulation Of mRNA Catabolic Process (GO:1902373)	4/41	0.00373482	0.0416759	6.89751	38.5575	CSDE1;HNRNPD;HNRNPU;HNRNPAB	5
Regulation Of Amide Metabolic Process (GO:0034248)	4/41	0.00373482	0.0416759	6.89751	38.5575	CYFIP1;EIF2B4;TMED10;EIF2S1	5
Positive Regulation Of Signal Transduction By P53 Class Mediator (GO:1901798)	3/21	0.0040603	0.0445998	10.6095	58.4212	DDX5;RPS7;RPS20	5
Positive Regulation Of Vacuole Organization (GO:0044090)	3/21	0.0040603	0.0445998	10.6095	58.4212	PIP4K2A;PIP4K2B;PIP4K2C	5
DNA-templated DNA Replication (GO:0006261)	5/69	0.00445243	0.048528	4.99389	27.0385	PURA;RFC1;MCM4;MCM6;MCM2	5
Regulation Of Insulin Receptor Signaling Pathway (GO:0046626)	4/44	0.00482715	0.050754	6.37922	34.0236	ENPP1;PIP4K2A;PIP4K2B;PIP4K2C	5
Positive Regulation Of Arp2/3 Complex-Mediated Actin Nucleation (GO:2000601)	2/7	0.00483715	0.050754	25.3974	135.405	CYFIP1;NCKAP1	5
siRNA Processing (GO:0030422)	2/7	0.00483715	0.050754	25.3974	135.405	PRKRA;DICER1	5
Post-Translational Protein Targeting To Membrane, Translocation (GO:0031204)	2/7	0.00483715	0.050754	25.3974	135.405	SEC62;SEC63	5
Protein Retention In ER Lumen (GO:0006621)	2/7	0.00483715	0.050754	25.3974	135.405	OS9;GPAA1	5
Regulation Of Centrosome Cycle (GO:0046605)	3/23	0.00528377	0.0542261	9.54757	50.059	NPM1;NAT10;MCM2	5
Cell-Cell Signaling By Wnt (GO:0198738)	3/23	0.00528377	0.0542261	9.54757	50.059	GPC4;CELSR2;WLS	5
Glial Cell Development (GO:0021782)	3/23	0.00528377	0.0542261	9.54757	50.059	EIF2B5;EIF2B4;EIF2B3	5
Response To Hexose (GO:0009746)	3/24	0.00596968	0.0608215	9.09246	46.5631	EIF2B5;EIF2B4;EIF2B3	5
Negative Regulation Of Ubiquitin Protein Ligase Activity (GO:1904667)	2/8	0.00638332	0.0632038	21.1634	106.961	RPS7;RPL11	5
Exonucleolytic Trimming Involved In rRNA Processing (GO:0000459)	2/8	0.00638332	0.0632038	21.1634	106.961	EXOSC10;EXOSC2	5
Exonucleolytic Trimming To Generate Mature 3'-End Of 5.8S rRNA From Tricistronic rRNA Transcript (SSU-rRNA, 5.8S rRNA, LSU-rRNA) (GO:0000467)	2/8	0.00638332	0.0632038	21.1634	106.961	EXOSC10;EXOSC2	5
ncRNA Export From Nucleus (GO:0097064)	2/8	0.00638332	0.0632038	21.1634	106.961	NPM1;SSB	5
Post-Translational Protein Modification (GO:0043687)	4/48	0.00659121	0.0648059	5.79811	29.1182	PARP1;STT3A;ZC3HAV1;STT3B	5
Negative Regulation Of DNA Metabolic Process (GO:0051053)	4/49	0.00709065	0.0692323	5.66898	28.0556	H1-4;XRCC5;GTPBP4;H1-2	5
Cellular Response To UV (GO:0034644)	5/79	0.00787543	0.0763645	4.31684	20.9108	NPM1;PARP1;DHX36;RPL26;EIF2S1	5
Positive Regulation Of Transcription Of Nucleolar Large rRNA By RNA Polymerase I (GO:1901838)	2/9	0.00812297	0.0780768	18.1392	87.3049	NCL;PWP1	5
RNA Modification (GO:0009451)	4/51	0.00816308	0.0780768	5.42719	26.0947	SSB;NAT10;HNRNPAB;FTSJ3	5
Cell Surface Receptor Signaling Pathway Involved In Cell-Cell Signaling (GO:1905114)	3/27	0.00833559	0.0786566	7.95469	38.0809	GPC4;CELSR2;WLS	5
Protein Quality Control For Misfolded Or Incompletely Synthesized Proteins (GO:0006515)	3/27	0.00833559	0.0786566	7.95469	38.0809	VCP;UFD1;UGGT1	5
Positive Regulation Of Gene Expression (GO:0010628)	15/480	0.00873557	0.0818814	2.08787	9.89723	NPM1;SSB;RPS7;RPL11;PYM1;NAT10;CTCF;LARP4;DHX36;HNRNPD;ATP13A2;RPL26;FAM98A;EIF3C;EIF3D	5
Leucine Transport (GO:0015820)	5/9	9.70092e-09	1.49959e-05	131.669	2429.43	SLC7A5;SLC7A6;SLC7A7;SLC7A8;SLC3A2	7
Branched-Chain Amino Acid Transport (GO:0015803)	5/10	1.92502e-08	1.49959e-05	105.33	1871.26	SLC7A5;SLC7A6;SLC7A7;SLC7A8;SLC3A2	7
Golgi Vesicle Transport (GO:0048193)	13/197	6.42755e-08	3.33804e-05	7.70226	127.55	ATL3;RAB1B;STX18;GOSR1;GOLPH3L;SCFD1;GOLPH3;GOLGA5;RP2;BNIP1;ERGIC3;SEC22B;TMED5	7
Retrograde Vesicle-Mediated Transport, Golgi To Endoplasmic Reticulum (GO:0006890)	7/48	3.68191e-07	0.000143411	18.1435	268.789	SCFD1;GOLPH3;STX18;BNIP1;GOLPH3L;ERGIC3;SEC22B	7
Neutral Amino Acid Transport (GO:0015804)	6/35	9.60593e-07	0.000299321	21.8824	303.196	SLC7A5;SLC38A1;SLC7A6;SLC7A7;SLC7A8;SLC3A2	7
Carboxylic Acid Transmembrane Transport (GO:1905039)	6/39	1.86991e-06	0.000485554	19.2261	253.584	SLC7A5;SLC38A1;SLC7A6;SLC7A7;SLC7A8;SLC25A11	7
L-alpha-amino Acid Transmembrane Transport (GO:1902475)	6/40	2.18234e-06	0.000485727	18.6596	243.231	SLC7A5;SLC38A1;SLC7A6;SLC7A7;SLC7A8;SLC3A2	7
Amino Acid Transport (GO:0006865)	6/46	5.07571e-06	0.000988495	15.8559	193.3	SLC7A5;SLC38A1;SLC7A6;SLC7A7;SLC7A8;SLC3A2	7
Intracellular Monoatomic Cation Homeostasis (GO:0030003)	10/190	1.64014e-05	0.00283927	5.95841	65.6506	APP;SLC30A9;ATP7B;NPTN;ATP13A2;CALR;ATP1A1;ATP13A3;ATP2C1;CHERP	7
Endomembrane System Organization (GO:0010256)	10/196	2.14546e-05	0.00334263	5.76444	61.9653	USP8;GOLPH3;GOLGA5;SMPD4;ATL3;RAB1B;GOLPH3L;BNIP1;LEMD2;SYNE1	7
Aromatic Amino Acid Transport (GO:0015801)	3/7	3.00952e-05	0.00360679	78.1697	813.836	SLC7A5;SLC7A8;SLC3A2	7
Thyroid Hormone Transport (GO:0070327)	3/7	3.00952e-05	0.00360679	78.1697	813.836	SLC7A5;SLC7A8;SLC3A2	7
Post-Translational Protein Targeting To Membrane, Translocation (GO:0031204)	3/7	3.00952e-05	0.00360679	78.1697	813.836	SEC61A2;SEC62;SEC63	7
Golgi Organization (GO:0007030)	8/130	3.87002e-05	0.00430678	6.9774	70.8881	GOLPH3;GOLGA5;ATL3;RAB1B;GOLPH3L;SEC22B;TMED5;SYNE1	7
Amino Acid Transmembrane Transport (GO:0003333)	5/42	5.05756e-05	0.00525312	14.2108	140.573	SLC7A5;SLC38A1;SLC7A6;SLC7A7;SLC7A8	7
Positive Regulation Of Protein Transport (GO:0051222)	6/70	5.86476e-05	0.00571081	9.89789	96.4447	GOLPH3;GOLPH3L;CHP1;ATP13A2;ERGIC3;ATP2C1	7
Protein N-linked Glycosylation Via Asparagine (GO:0018279)	4/23	6.4469e-05	0.00590839	22.0418	212.688	MGAT5;OSTC;STT3A;MGAT2	7
[truncated: 3,676 more rows]

## Sheet: Dataset_EV4C
Terms	18	17	16	37	36	38	31	35	32	8	1	21	33	7	2	34	6	27	26	23	28	22	9	5	24	25	11	20	19	29	30	3	4	14	15	13	12	10	Term_cluster
Regulation Of Cholesterol Metabolic Process (GO:0090181)	0	3.64822	0	0	0	0	0	0	0	0	0	0	3.84725	0	0	3.30824	0	0	0	0	3.69964	3.92015	0	0	0	3.9903	0	5.47815	4.93505	0	0	0	0	0	0	0	0	0	1
Negative Regulation Of Alcohol Biosynthetic Process (GO:1902931)	0	0	0	0	0	0	0	0	0	4.38128	0	0	0	0	0	0	0	0	0	0	4.10909	4.32858	0	0	0	5.06149	0	5.87254	6.00624	0	0	0	0	0	0	0	0	0	1
Negative Regulation Of Fatty Acid Biosynthetic Process (GO:0045717)	0	3.61561	0	0	0	0	3.21936	0	0	4.1181	2.67241	0	0	0	0	0	0	0	0	0	0	4.78331	0	0	0	4.79831	0	5.60936	5.74306	0	0	0	0	0	0	0	0	0	1
Negative Regulation Of Fatty Acid Metabolic Process (GO:0045922)	0	3.07468	0	0	0	0	2.63402	0	0	0	0	0	0	0	0	0	0	0	0	0	0	4.24237	0	0	0	4.29544	0	5.1065	5.2402	0	0	0	0	0	0	0	0	0	1
Negative Regulation Of Lipid Biosynthetic Process (GO:0051055)	0	0	0	0	0	0	0	0	0	0	0	0	0	0	0	0	0	0	0	0	0	3.7825	0	0	0	3.85891	0	4.66996	4.80366	0	0	0	0	0	0	0	0	0	1
SREBP Signaling Pathway (GO:0032933)	0	4.16529	0	0	0	0	4.95685	0	0	5.38165	0	0	4.76429	0	0	4.71954	0	0	0	5.16639	6.02273	5.32894	5.50972	0	0	6.06185	0	6.8729	7.0066	0	0	0	0	0	0	0	0	0	2
Cellular Response To Sterol Depletion (GO:0071501)	0	0	0	0	0	0	4.54174	0	0	5.11854	0	0	4.50118	0	0	4.45643	0	0	0	4.84439	5.70073	5.06583	5.24662	0	0	5.79874	0	6.60979	6.7435	0	0	0	0	0	0	0	0	0	2
Regulation Of Cholesterol Biosynthetic Process (GO:0045540)	0	4.03397	0	0	0	0	3.54304	0	0	4.00255	2.99556	0	4.63633	0	0	4.04579	0	0	0	4.12502	4.98417	3.94985	4.13063	0	0	4.68276	4.45718	5.49381	5.62751	3.17304	0	0	0	0	0	0	0	0	2
Regulation Of Sterol Biosynthetic Process (GO:0106118)	0	4.75356	0	0	0	0	3.80295	0	0	5.11854	3.25653	0	5.35424	0	0	5.30933	0	0	0	4.84439	5.70073	5.06583	0	0	0	5.79874	0	6.60979	6.7435	0	0	0	0	0	0	0	0	0	2
Regulation Of Alcohol Biosynthetic Process (GO:1902930)	0	4.07527	0	0	0	0	3.12465	0	0	4.53336	0	0	4.67594	0	0	4.63104	0	0	0	4.1661	5.02244	4.48065	0	0	0	5.21356	0	6.02461	6.15832	0	0	0	0	0	0	0	0	0	2
Protein Insertion Into ER Membrane By Stop-Transfer Membrane-Anchor Sequence (GO:0045050)	0	0	0	0	0	7.37903	17.3967	0	0	0	0	0	6.42322	0	0	5.72922	0	0	0	0	4.62388	8.49553	0	0	0	0	0	0	0	0	0	0	0	0	0	0	0	0	3
Protein Insertion Into ER Membrane (GO:0045048)	0	2.84851	0	0	2.68445	5.42321	4.65993	3.07461	2.92321	0	3.50111	0	4.96837	0	0	4.41247	0	0	0	0	3.79872	6.64128	4.59233	0	0	0	0	0	0	2.5309	0	0	0	5.06812	0	0	0	0	3
Tail-Anchored Membrane Protein Insertion Into ER Membrane (GO:0071816)	0	0	0	0	0	6.71366	5.69149	0	0	0	3.25982	0	5.36892	0	0	4.91807	0	0	0	0	4.85857	7.44757	5.7188	0	0	0	0	0	0	0	0	0	0	6.01659	0	0	0	0	3
Protein Targeting To ER (GO:0045047)	0	3.64822	0	0	0	0	3.35346	3.27299	3.07137	0	3.09196	0	4.25227	3.96544	0	0	0	0	0	0	0	4.82406	4.10191	0	2.76531	0	0	0	0	0	0	0	0	0	0	0	0	0	4
Post-Translational Protein Targeting To Endoplasmic Reticulum Membrane (GO:0006620)	0	0	0	0	0	0	0	3.13916	3.24889	0	3.14764	3.93118	5.25293	4.8286	0	0	0	0	0	0	0	4.78331	4.96506	0	3.13696	0	0	0	0	0	0	0	0	0	0	0	0	0	4
Protein N-linked Glycosylation Via Asparagine (GO:0018279)	0	4.3104	3.14987	0	3.08083	0	4.68084	4.09236	3.94205	0	3.09196	5.04024	3.84725	4.46217	0	3.30824	0	0	0	0	4.19509	4.41664	0	4.50389	0	0	0	4.80135	0	0	0	3.23109	0	0	4.18576	0	0	0	4
Protein N-linked Glycosylation (GO:0006487)	0	2.89544	0	0	2.30935	0	3.42955	3.23967	2.87986	0	1.88545	3.5211	2.53655	2.80021	0	2.49134	0	0	0	0	2.53313	2.75469	0	3.20564	0	0	0	3.86637	0	0	0	0	0	0	0	0	0	0	4
Post-Translational Protein Targeting To Membrane, Translocation (GO:0031204)	0	4.16529	0	0	0	0	4.12495	4.87666	4.15444	0	3.57853	5.19472	7.42337	6.28854	0	4.71954	0	0	0	0	0	0	0	4.66661	0	0	0	0	0	0	0	0	0	0	0	0	0	0	4
Cotranslational Protein Targeting To Membrane (GO:0006613)	0	3.75319	0	0	3.58948	0	3.86512	3.78483	3.40097	0	3.31764	4.05678	4.92598	4.96617	0	4.88093	0	0	0	3.84402	0	5.49537	0	4.25587	0	0	0	0	0	0	0	3.3377	0	0	0	0	0	0	4
SRP-dependent Cotranslational Protein Targeting To Membrane (GO:0006614)	0	4.26799	0	0	0	0	4.54342	3.87643	3.98615	0	3.40968	5.3008	6.10122	5.48096	0	0	0	0	0	4.35882	0	5.43567	0	0	0	0	0	0	0	0	0	0	0	0	0	0	0	0	4
ATP Biosynthetic Process (GO:0006754)	0	0	0	3.39855	0	0	0	4.12455	0	0	0	4.13658	5.54088	0	0	5.4949	0	0	0	0	0	4.27211	0	4.00147	0	0	4.29291	0	0	0	0	0	0	6.49824	0	0	0	0	5
Oxidative Phosphorylation (GO:0006119)	0	0	0	2.39333	2.08397	0	4.63545	3.04405	1.79323	0	0	2.64348	4.04601	0	0	4.79595	4.9272	0	0	0	0	3.13309	0	2.46262	0	0	0	0	0	0	0	1.83077	0	5.38659	0	0	0	0	5
Proton Motive Force-Driven Mitochondrial ATP Synthesis (GO:0042776)	0	0	0	0	2.36301	0	4.85775	3.26968	0	0	0	2.91215	4.36162	0	0	5.15925	5.07303	0	0	0	0	3.40684	0	2.73638	0	0	0	0	0	0	0	0	0	5.27382	0	0	0	0	5
Proton Motive Force-Driven ATP Synthesis (GO:0015986)	0	0	0	0	2.1622	0	4.48799	3.14157	0	0	0	2.71899	4.13369	0	0	5.01365	4.85013	0	0	0	0	3.20993	0	2.53947	0	0	0	0	0	0	0	0	0	5.08066	0	0	0	0	5
Golgi Transport Vesicle Coating (GO:0048200)	4.84271	4.9024	0	0	0	0	5.1251	5.045	0	0	0	0	0	0	0	5.45665	0	0	0	0	0	0	0	6.57838	0	0	0	0	0	0	0	0	0	0	0	0	0	0	6
COPI Coating Of Golgi Vesicle (GO:0048205)	4.84271	4.9024	0	0	0	0	5.1251	5.045	0	0	0	0	0	0	0	5.45665	0	0	0	0	0	0	0	6.57838	0	0	0	0	0	0	0	0	0	0	0	0	0	0	6
COPI-coated Vesicle Budding (GO:0035964)	4.84271	4.9024	0	0	0	0	5.1251	5.045	0	0	0	0	0	0	0	5.45665	0	0	0	0	0	0	0	6.57838	0	0	0	0	0	0	0	0	0	0	0	0	0	0	6
Protein Retention In ER Lumen (GO:0006621)	0	0	0	0	0	0	4.95685	4.87666	0	0	4.40991	0	0	0	0	4.71954	0	0	0	4.25591	0	5.32894	0	4.66661	0	0	0	0	0	0	0	0	0	0	0	0	0	0	6
Attachment Of GPI Anchor To Protein (GO:0016255)	0	0	0	0	0	0	5.1251	5.045	5.15459	0	0	0	0	6.11111	0	8.05144	0	0	0	6.16654	0	0	0	0	0	0	0	0	0	0	0	0	0	0	0	0	0	0	6
Ubiquitin-Dependent ERAD Pathway (GO:0030433)	3.25239	3.31356	2.12649	0	2.85178	0	3.45168	2.97596	2.63591	2.60565	2.80037	4.65124	3.28707	0	3.16137	3.42099	0	2.38337	2.01972	4.53007	5.24478	5.58897	4.85552	3.36665	2.36911	3.29505	3.06593	5.06355	4.26267	2.53276	3.49631	2.43301	3.55209	4.30874	3.04414	0	0	0	7
ERAD Pathway (GO:0036503)	3.16177	3.22322	2.10522	0	2.66663	0	3.45676	2.88036	2.61164	0	2.65995	4.53313	3.30038	0	2.86322	3.54285	0	2.47466	2.06411	4.30063	5.22363	5.46953	4.63609	3.34873	2.1998	2.99302	3.11354	5.19411	3.96064	2.36374	3.19028	2.26381	3.60393	4.01059	3.19205	0	0	0	7
Endoplasmic Reticulum To Cytosol Transport (GO:1903513)	0	4.03397	3.88742	0	0	0	4.74119	3.87953	3.98951	0	3.4119	5.53646	0	0	5.7099	0	0	0	0	5.7916	6.27037	6.88799	5.85638	5.42202	4.43384	0	0	0	0	0	0	3.07451	4.9351	6.85726	4.87822	0	0	0	7
Protein Exit From Endoplasmic Reticulum (GO:0032527)	0	3.17081	3.56926	0	0	0	4.55523	3.73208	3.57753	0	3.26311	4.9577	3.28268	0	4.90189	3.72812	0	0	0	5.12017	5.18225	5.69469	4.92973	4.73101	3.74051	0	0	0	0	0	0	2.7545	4.17545	6.04925	4.11858	0	0	0	7
Retrograde Protein Transport, ER To Cytosol (GO:0030970)	0	3.79282	3.66488	0	0	0	5.06664	3.95151	3.69985	0	3.12224	5.27328	3.86815	0	5.48736	4.35012	0	0	0	5.42888	5.94829	6.52528	5.9903	5.13237	4.50657	0	0	0	0	0	0	0	4.7285	6.63472	4.67163	0	0	0	7
Protein Alpha-1,2-Demannosylation (GO:0036508)	0	0	0	0	0	0	2.95617	3.32518	2.9857	0	4.36326	4.9446	3.97514	0	0	0	0	4.47971	0	3.99941	5.31247	5.08012	4.02364	0	0	0	4.35019	5.38682	0	0	0	0	0	0	0	0	0	0	8
Endoplasmic Reticulum Mannose Trimming (GO:1904380)	0	0	0	0	0	0	0	0	0	0	3.77462	4.78601	0	0	0	0	0	4.93937	3.29698	4.41467	5.77212	5.49537	4.37178	0	0	0	4.69833	5.73496	0	0	0	0	0	0	0	0	0	0	8
Cellular Response To Misfolded Protein (GO:0071218)	3.01485	4.01108	0	0	0	0	2.63402	2.97703	0	0	0	4.1075	0	0	0	0	0	0	0	6.73247	6.6344	5.90984	6.0956	4.09025	0	0	4.06987	5.80037	5.2402	0	4.14492	0	0	0	0	0	0	7.79413	8
Protein Quality Control For Misfolded Or Incompletely Synthesized Proteins (GO:0006515)	0	0	0	3.27287	0	0	2.40463	0	2.4342	0	2.18858	4.39808	0	0	4.04999	3.04491	0	0	0	4.83984	4.94756	5.44654	5.35805	2.99181	3.21055	0	4.65424	4.54952	0	0	0	0	0	0	0	0	0	7.26303	8
ER-associated Misfolded Protein Catabolic Process (GO:0071712)	0	0	0	0	0	0	0	0	0	0	0	5.52327	0	0	0	0	0	0	0	7.40311	6.77241	6.99501	7.17874	4.99313	0	0	5.3507	6.38733	0	0	0	0	0	0	0	0	0	8.96477	8
Regulation Of Retrograde Protein Transport, ER To Cytosol (GO:1904152)	0	0	0	0	0	0	4.05784	3.97756	0	0	0	5.52985	0	0	0	0	0	0	0	4.58467	5.96484	5.66537	0	0	3.42662	0	0	0	0	0	0	0	0	0	0	0	0	0	9
Negative Regulation Of Retrograde Protein Transport, ER To Cytosol (GO:1904153)	0	0	0	0	0	0	5.28053	4.46155	0	0	0	6.53014	0	0	0	0	0	0	0	5.58496	7.18752	6.66566	0	0	4.27491	0	0	0	0	0	0	0	0	0	0	0	0	0	9
Negative Regulation Of Protein Exit From Endoplasmic Reticulum (GO:0070862)	0	0	0	0	0	0	5.54532	4.13954	0	0	0	6.20814	0	0	0	0	0	0	0	5.26296	6.77241	6.34366	0	0	4.0118	0	0	0	0	0	0	0	0	0	0	0	0	0	9
Proteasome-Mediated Ubiquitin-Dependent Protein Catabolic Process (GO:0043161)	3.1415	1.45545	1.22812	0	0	0	1.50665	1.16004	1.72589	0	1.45711	2.34825	1.89244	0	0	1.74249	0	1.82811	0	3.49529	2.93617	3.52068	3.23151	1.79003	1.353	0	0	3.2231	2.40485	1.65627	0	1.48729	2.61232	0	2.88032	0	0	0	10
Modification-Dependent Protein Catabolic Process (GO:0019941)	2.45135	0	2.13586	0	0	2.09933	1.18803	0	0	0	0	0	0	0	0	0	0	0	0	2.34974	2.70627	2.51185	2.85499	1.82736	1.66943	0	0	0	0	1.63252	0	0	0	0	0	0	0	0	10
Proteasomal Protein Catabolic Process (GO:0010498)	3.37072	0	1.51124	0	0	0	1.15025	0	1.6314	0	1.23234	0	1.55513	0	0	0	0	1.37649	0	3.5829	2.22633	3.07022	2.78671	0	1.14435	0	0	0	0	1.41855	0	0	2.7676	0	2.7078	0	0	0	10
Ubiquitin-Dependent Protein Catabolic Process (GO:0006511)	3.11402	0	1.9008	0	0	0	0	0	1.04843	0	0.98329	0	0	0	0	0	0	1.17696	0	2.87507	2.23339	2.6471	2.84722	1.47214	1.13256	0	0	0	0	1.55971	0	0	0	0	2.34004	0	0	0	10
Response To Organonitrogen Compound (GO:0010243)	0	0	2.82355	0	0	0	2.66228	0	0	0	0	0	0	0	0	2.6221	0	0	0	3.07838	3.68159	3.90525	2.96266	0	0	0	0	0	3.83378	0	0	0	0	4.32985	0	0	0	0	10
Negative Regulation Of RIG-I Signaling Pathway (GO:0039536)	0	0	0	0	0	0	0	0	0	0	0	0	0	0	0	0	0	0	0	4.57791	5.43146	5.65094	5.83173	4.98861	0	0	0	0	0	0	0	0	0	0	0	0	0	0	10
Protein Localization To Endoplasmic Reticulum (GO:0070972)	3.31463	3.90837	3.77187	0	0	0	3.40546	0	0	0	0	0	0	0	0	3.93024	0	3.49438	0	3.46529	4.85857	0	4.72391	0	0	0	0	5.38682	0	0	0	0	0	0	0	0	0	0	10
Response To Endoplasmic Reticulum Stress (GO:0034976)	1.71132	2.28299	2.53288	0	0	2.88931	2.88831	2.24892	2.36071	2.27268	1.49118	3.87686	2.56981	0	3.28729	2.85129	0	2.08049	0	3.74424	4.21415	3.76898	3.51382	2.64047	2.07115	0	2.73585	3.44892	0	1.96078	2.81259	1.53837	2.87627	0	0	0	0	0	10
Nuclear Envelope Organization (GO:0006998)	0	4.23362	0	0	0	0	2.84062	3.19957	3.69985	0	0	0	0	0	0	0	0	3.38739	0	3.3583	4.21465	4.43516	3.92403	0	3.75313	0	0	0	0	4.66937	4.32564	0	0	0	0	0	0	0	10
Lysosomal Lumen Acidification (GO:0007042)	0	0	4.51755	5.29082	4.68622	4.71514	0	2.65344	0	0	0	4.20069	0	0	0	0	0	0	0	0	0	0	0	0	0	0	0	0	0	0	0	0	0	0	0	0	0	0	11
Regulation Of Lysosomal Lumen pH (GO:0035751)	0	0	3.89555	4.62735	3.97521	4.16209	0	2.462	0	0	0	3.64763	0	0	0	0	0	0	0	0	0	0	0	0	0	0	0	0	0	0	0	0	0	0	0	0	0	0	11
Golgi Lumen Acidification (GO:0061795)	0	0	6.21865	5.958	5.65477	6.03772	0	0	3.56933	0	0	0	0	0	0	0	0	0	0	0	0	0	0	0	0	0	0	0	0	0	0	0	0	0	0	0	0	0	11
Endosomal Lumen Acidification (GO:0048388)	0	0	5.63355	5.47243	5.06966	5.62254	0	0	3.15414	0	0	0	0	0	0	0	0	0	0	0	0	0	0	0	0	0	0	0	0	0	0	0	0	0	0	0	0	0	11
Endosome Organization (GO:0007032)	0	3.0124	3.62188	4.01625	3.2406	4.09406	0	0	0	0	2.06758	0	0	0	0	0	0	2.90568	2.06889	0	0	0	0	0	0	0	0	0	0	0	0	0	0	0	0	0	0	0	11
Cellular Response To Amino Acid Stimulus (GO:0071230)	0	3.22572	4.38219	4.29539	3.06096	3.62079	0	0	0	0	0	0	0	0	0	0	0	0	0	0	0	0	0	0	0	0	0	0	0	0	0	0	0	0	0	0	0	0	11
TORC1 Signaling (GO:0038202)	0	4.26799	5.89665	5.69489	5.33277	5.02805	0	0	0	0	0	0	0	0	0	0	0	0	0	0	0	0	0	0	0	0	0	0	0	0	0	0	0	0	0	0	0	0	11
Regulation Of Toll-Like Receptor 3 Signaling Pathway (GO:0034139)	0	0	5.15097	4.68358	4.58985	5.44323	0	0	0	5.11854	0	0	4.50118	0	0	0	5.34163	0	0	0	0	0	0	0	0	0	0	0	0	0	0	0	0	0	0	0	0	0	11
Vacuolar Acidification (GO:0007035)	2.78856	2.84851	4.2521	5.15551	4.42071	5.12683	0	0	0	3.59418	2.60607	3.40633	0	0	0	0	0	0	0	0	0	0	0	0	0	0	0	0	0	0	0	0	0	0	0	0	0	0	11
Intracellular pH Reduction (GO:0051452)	3.0025	3.38348	4.32347	4.71648	3.75537	4.94974	0	0	2.99197	3.43642	2.4132	0	0	0	0	0	0	0	2.6046	0	0	0	0	0	0	0	0	0	0	0	0	0	0	0	0	0	0	0	11
Proton Transmembrane Transport (GO:1902600)	2.8558	0	3.95271	4.86022	3.88503	4.7262	0	1.87871	0	0	2.21227	0	0	0	0	2.55636	0	0	0	0	0	0	0	0	0	0	0	0	0	0	0	0	0	0	0	0	0	0	11
Phospholipid Transport (GO:0015914)	2.54694	2.83138	2.75455	3.62704	2.86748	3.6205	2.25612	0	0	2.93384	0	0	0	0	0	2.61946	0	0	0	0	0	0	0	2.56601	0	0	0	0	0	0	0	0	0	0	0	0	0	0	11
Lipid Translocation (GO:0034204)	3.11085	3.17081	3.07941	5.01609	4.05775	4.72436	2.61636	2.53608	0	3.90267	0	0	0	0	0	3.23777	0	0	0	0	0	0	0	0	0	0	0	0	0	0	0	0	0	0	0	0	0	0	11
Response To Increased Oxygen Levels (GO:0036296)	5.43085	4.48729	5.88808	8.60784	6.33001	7.03794	0	0	0	5.70365	3.99365	5.51672	0	0	0	0	0	0	0	0	0	0	0	0	0	0	0	0	0	0	0	0	0	0	0	0	0	0	12
Cellular Response To Increased Oxygen Levels (GO:0036295)	4.20816	0	4.6654	7.51961	6.56128	6.46234	3.95663	3.23727	3.34686	5.48865	4.5822	4.51643	4.086	0	0	0	0	0	0	0	0	0	0	0	0	0	0	0	0	0	0	0	0	0	0	0	0	0	12
Cellular Response To Oxygen Levels (GO:0071453)	4.43063	0	4.88786	6.60762	5.00786	6.03772	3.53984	0	3.56933	4.89608	0	4.70915	0	0	0	0	0	0	0	0	0	0	0	0	0	0	0	0	0	0	0	0	0	0	0	0	0	0	12
Bundle Of His cell-Purkinje Myocyte Adhesion Involved In Cell Communication (GO:0086073)	6.01589	0	0	6.85944	7.33009	6.44345	0	0	0	0	4.57869	0	0	0	0	0	0	0	0	0	0	0	0	0	4.42467	0	0	0	0	4.58608	0	4.48772	0	0	0	0	0	0	12
Aminophospholipid Transport (GO:0015917)	4.84271	6.07571	0	5.6838	4.73904	6.44345	0	0	0	0	0	0	0	0	0	0	0	0	0	0	0	0	0	0	0	0	0	0	0	0	0	0	0	0	0	0	0	0	12
Regulation Of Ventricular Cardiac Muscle Cell Action Potential (GO:0098911)	4.01544	0	0	6.02251	5.59879	4.85805	3.73416	0	3.15414	0	4.2602	0	0	0	0	0	0	0	0	0	0	0	0	0	0	0	0	0	0	0	0	0	0	0	0	0	0	0	12
Cardiac Muscle Cell-Cardiac Muscle Cell Adhesion (GO:0086042)	5.43085	0	0	7.28015	6.33001	6.02834	0	0	0	0	3.99365	0	0	0	0	0	0	0	0	0	0	0	0	0	0	0	0	0	0	0	0	0	0	0	0	0	0	0	12
Bundle Of His Cell To Purkinje Myocyte Communication (GO:0086069)	4.69374	0	0	5.5373	5.32986	5.44323	0	0	0	0	3.25653	0	0	0	0	0	0	0	0	0	0	0	0	0	0	0	0	0	0	0	0	0	0	0	0	0	0	0	12
Vesicle Fusion With Golgi Apparatus (GO:0048280)	4.42759	5.49067	4.88367	0	0	0	5.54189	0	4.56955	6.71133	0	0	5.08629	0	0	0	0	0	0	0	0	0	0	0	0	0	0	0	0	0	0	0	0	0	0	0	0	0	13
Vesicle Docking (GO:0048278)	4.98684	3.58622	3.47209	4.37231	3.84667	0	4.08881	2.55382	3.45869	4.81122	0	0	0	4.28766	0	0	0	0	0	0	0	0	0	0	0	0	0	0	0	0	0	0	0	0	0	0	0	0	13
Vesicle Fusion (GO:0006906)	3.60504	3.7762	3.4419	3.52314	2.71807	0	2.90509	1.98902	3.0353	3.59531	1.78737	0	2.96179	2.82621	0	0	0	2.66804	0	0	0	0	0	0	0	0	0	0	0	2.22553	0	2.30131	0	0	0	0	0	0	13
Organelle Membrane Fusion (GO:0090174)	4.77428	4.33632	4.46382	4.85548	4.66886	0	4.33269	2.7267	4.36249	4.25817	2.25905	0	3.15128	3.76359	0	0	0	0	0	0	0	0	0	0	0	0	0	0	0	2.71555	0	2.61684	0	0	0	0	0	0	13
Endoplasmic Reticulum To Golgi Vesicle-Mediated Transport (GO:0006888)	2.94186	2.89799	2.81884	0	2.10241	0	3.86299	3.06297	3.30503	2.78699	2.24012	0	2.55606	2.77914	0	3.36166	0	3.1276	2.20336	2.20656	2.26597	2.48964	3.13337	2.45607	0	2.6061	2.37697	2.98604	0	2.34532	0	2.77186	0	0	0	0	0	0	13
Endoplasmic Reticulum Organization (GO:0007029)	2.14105	3.18568	3.38326	0	2.81514	0	3.56408	3.603	3.47022	3.0717	2.62711	0	3.1031	3.06398	0	2.76001	0	0	2.29374	2.58881	0	3.37702	3.2012	0	0	0	3.07781	0	0	0	0	0	0	0	0	0	0	0	13
Golgi Vesicle Transport (GO:0048193)	3.03053	2.97024	2.5328	2.22723	2.37994	2.51069	3.44222	3.09277	2.87924	3.59834	2.05502	1.77438	2.53846	2.94528	0	3.36225	0	3.16077	2.0769	2.11509	2.24437	2.11978	2.66128	1.93799	0	0	0	2.98329	2.76971	1.88743	2.7247	2.19402	0	0	0	0	0	0	13
Intracellular Protein Transport (GO:0006886)	2.69992	2.20634	1.74836	0	2.4021	1.93964	1.79468	2.06008	1.64951	2.18211	1.90183	1.57102	1.40906	1.90768	0	1.91403	0	2.7568	1.04182	0	1.76808	0	2.05041	1.65858	1.10004	0	0	0	0	1.87167	2.32348	1.8249	0	0	0	0	0	0	13
Protein Transport (GO:0015031)	2.71754	2.87266	2.37125	2.00995	2.41509	2.45611	2.2815	2.36619	2.01251	2.77456	1.48963	2.042	1.70885	1.96479	0	1.28466	0	0	0	1.39196	0	0	2.49654	1.4905	0	0	0	2.29296	2.43312	1.55047	2.02575	2.14741	0	0	0	0	0	0	13
Retrograde Vesicle-Mediated Transport, Golgi To Endoplasmic Reticulum (GO:0006890)	3.70402	2.69042	0	0	3.01722	3.12799	3.95634	4.00115	3.45138	3.61943	2.25082	3.06779	2.9941	4.18138	0	4.15217	0	4.21582	2.49122	0	3.3433	3.5659	0	0	0	0	0	4.30641	0	2.37151	4.15932	2.76308	0	0	0	0	0	0	13
Endomembrane System Organization (GO:0010256)	1.96788	2.97888	2.44081	0	1.75686	0	2.27714	2.24793	1.8227	0	1.81948	0	0	2.52718	0	2.00036	0	2.83439	2.00727	1.52458	2.25218	0	2.10537	0	1.20752	0	0	0	0	2.37716	0	0	0	0	0	0	0	0	13
Golgi Organization (GO:0007030)	2.63175	2.89581	2.15677	0	1.75426	0	2.50102	2.10627	1.95094	0	1.86865	0	0	2.80269	2.73959	2.31818	0	2.81705	1.75031	0	2.07886	0	0	2.0774	0	0	0	0	0	2.47078	0	0	0	0	0	0	0	0	13
Organelle Organization (GO:0006996)	1.79778	2.35068	1.84652	1.45756	1.68765	0	1.78567	1.59778	1.23868	0	1.40094	0	1.47719	1.52652	3.24258	1.52642	0	2.15005	1.77215	0	1.62876	0	1.51942	0	0	0	0	0	2.29344	1.78164	1.59117	1.12756	0	0	0	0	0	0	13
Membrane Organization (GO:0061024)	2.00516	2.48125	2.58918	1.97865	1.7794	0	1.31342	1.90974	1.87269	2.42572	0	0	0	2.20829	0	0	0	2.1896	1.71185	1.77272	2.14552	1.9231	2.10785	0	0	0	2.44299	0	0	2.05938	2.23705	0	0	0	0	0	0	0	13
post-Golgi Vesicle-Mediated Transport (GO:0006892)	3.06217	3.48193	3.71403	2.57605	3.14308	0	1.73626	2.08197	0	3.93149	0	0	0	0	0	0	0	3.91825	3.33024	2.52977	2.74016	0	3.14447	0	0	0	0	0	0	2.59885	0	0	0	0	0	0	0	0	13
Vacuolar Transport (GO:0007034)	3.19635	3.46867	3.87237	2.88491	2.59619	0	2.70189	0	0	2.86712	1.74916	0	0	2.85943	0	0	0	2.57938	0	0	0	0	2.9959	0	0	0	0	0	0	2.14063	0	0	0	0	0	0	0	0	13
Vesicle Organization (GO:0016050)	2.81787	3.00736	3.28706	3.39893	2.96051	0	2.03907	1.39512	2.06896	0	1.82584	0	2.2257	0	0	0	0	2.38683	1.61425	0	0	0	0	0	0	0	0	0	0	1.75472	0	0	0	0	0	0	0	0	13
Protein Localization (GO:0008104)	2.18536	2.30185	2.44932	2.21653	2.2274	1.98993	1.90306	1.8187	1.52283	1.93686	1.6719	0	0	1.64127	0	1.3705	0	1.59997	1.00314	0	0	0	1.78319	0	0	0	0	2.12232	0	1.96429	1.64522	1.70108	2.2786	0	0	0	0	0	13
Vesicle-Mediated Transport (GO:0016192)	2.03428	2.66444	2.86244	2.28748	1.76876	0	1.71053	1.28135	1.26596	2.1596	0.917797	0	0	1.40298	0	0	0	1.95968	1.11173	0	0	0	0	0	0	0	0	0	0	1.43993	1.80161	0.950411	0	0	0	0	0	0	13
intra-Golgi Vesicle-Mediated Transport (GO:0006891)	4.45515	3.60922	3.03255	0	0	0	3.93491	3.05333	3.37897	4.23943	3.002	0	0	0	0	0	0	5.20897	2.55206	0	0	0	0	0	0	0	0	0	0	0	4.77932	3.19044	0	0	0	0	0	0	13
Cytosolic Transport (GO:0016482)	2.77432	2.6225	3.03271	0	2.0851	2.72438	1.65254	1.57131	0	2.3919	1.30873	0	0	0	0	0	0	2.85575	1.49469	0	0	0	0	0	0	0	0	0	3.42475	1.63566	0	2.08198	0	0	0	0	0	0	13
Retrograde Transport, Endosome To Golgi (GO:0042147)	2.81787	2.26518	2.84248	0	1.69707	3.18623	2.03907	1.83135	0	2.5666	1.36051	0	0	0	0	0	0	2.55963	0	0	0	0	0	0	0	0	0	0	3.42292	0	0	0	0	0	0	0	0	0	13
Endosomal Transport (GO:0016197)	2.63683	2.53656	2.67719	2.0485	1.53432	2.43698	1.08955	1.39181	0	2.31139	1.00248	0	0	0	0	0	0	1.68594	0	0	0	0	0	0	0	0	0	0	2.90397	0	0	0	0	0	0	0	0	0	13
Synaptic Vesicle Recycling (GO:0036465)	0	2.83511	3.23564	0	0	0	0	0	0	0	0	0	0	0	0	0	0	0	0	0	0	0	3.06476	0	0	0	3.39341	0	0	0	0	0	0	0	0	0	0	0	14
Anterograde Synaptic Vesicle Transport (GO:0048490)	0	3.49001	3.88742	0	0	0	0	0	0	0	0	0	0	0	0	0	0	0	0	0	0	0	4.83946	0	0	0	0	0	0	0	0	0	0	0	0	0	0	0	14
Synaptic Vesicle Transport Along Microtubule (GO:0099517)	0	3.49001	3.88742	0	0	0	0	0	0	0	0	0	0	0	0	0	0	0	0	0	0	0	4.83946	0	0	0	0	0	0	0	0	0	0	0	0	0	0	0	14
Melanosome Organization (GO:0032438)	0	3.40247	4.27513	0	0	0	0	0	0	0	0	0	0	0	0	0	0	0	0	0	0	0	3.33536	0	0	0	0	0	0	0	0	0	0	0	0	0	0	0	14
Synaptic Vesicle Cycle (GO:0099504)	0	2.44739	3.2166	0	0	0	0	0	0	0	0	0	0	0	0	0	0	0	0	0	0	0	3.33536	0	0	0	0	0	0	0	0	0	0	0	0	0	0	0	14
Anterograde Axonal Transport (GO:0008089)	0	3.03901	3.12899	0	0	0	0	0	0	0	0	0	0	0	0	0	0	0	0	0	0	0	3.25275	0	0	0	0	0	0	0	0	0	0	0	0	0	0	0	14
Axonal Transport (GO:0098930)	0	3.03901	3.12899	0	0	0	0	0	0	0	0	0	0	0	0	0	0	0	0	0	0	0	3.25275	0	0	0	0	0	0	0	0	0	0	0	0	0	0	0	14
Melanosome Assembly (GO:1903232)	0	4.49999	5.91395	0	0	0	0	2.65344	0	0	0	0	0	0	0	0	0	0	0	0	0	0	4.51731	0	0	0	0	0	0	0	0	0	0	0	0	0	0	0	14
Platelet Dense Granule Organization (GO:0060155)	0	4.08466	5.38315	0	0	0	0	2.69669	0	0	0	0	0	0	0	0	0	0	0	0	0	0	4.17598	0	0	0	0	0	0	0	0	0	0	0	0	0	0	0	14
Secretory Granule Organization (GO:0033363)	0	3.83651	5.08337	0	0	0	0	2.462	0	0	0	0	0	0	0	0	0	0	0	0	0	0	3.96426	0	0	0	0	0	0	0	0	0	0	0	0	0	0	0	14
Synaptic Vesicle Budding From Presynaptic Endocytic Zone Membrane (GO:0016185)	0	4.48729	5.88808	0	0	0	0	0	0	0	0	0	0	0	0	0	0	0	0	0	0	0	6.84011	0	0	0	0	0	0	0	0	0	0	0	0	0	0	0	14
Clathrin-Coated Vesicle Cargo Loading (GO:0035652)	0	5.49067	5.88808	0	0	0	0	0	0	0	0	0	0	0	0	0	0	0	0	0	0	0	6.84011	0	0	0	0	0	0	0	0	0	0	0	0	0	0	0	14
Clathrin-Coated Vesicle Cargo Loading, AP-3-mediated (GO:0035654)	0	5.49067	5.88808	0	0	0	0	0	0	0	0	0	0	0	0	0	0	0	0	0	0	0	6.84011	0	0	0	0	0	0	0	0	0	0	0	0	0	0	0	14
Phosphatidylinositol Dephosphorylation (GO:0046856)	0	3.90837	4.30681	0	0	0	0	2.87598	2.9857	0	0	0	0	0	0	0	0	0	0	0	0	0	0	0	0	0	0	0	0	0	4.42525	0	0	0	0	0	0	0	15
Golgi To Vacuole Transport (GO:0006896)	0	4.23362	5.02612	0	3.10376	0	2.84062	0	2.87015	0	0	0	0	0	0	0	0	0	0	0	0	0	0	0	0	0	0	0	0	0	0	0	0	0	0	0	0	0	15
SNARE Complex Assembly (GO:0035493)	0	0	4.0761	0	4.32674	0	0	0	3.56933	0	0	0	0	0	0	0	0	0	0	0	0	0	0	0	0	0	0	0	0	0	0	0	0	0	0	0	0	0	15
Cellular Response To Organonitrogen Compound (GO:0071417)	0	1.90049	2.82142	2.4829	2.09315	0	0	0	0	0	0	0	0	0	0	0	0	0	0	0	0	0	0	0	0	0	0	0	3.25749	0	0	0	0	0	0	0	0	0	15
Phospholipid Metabolic Process (GO:0006644)	0	0	2.97498	2.60323	2.18768	0	0	2.0706	1.6434	0	0	0	2.70969	0	0	0	0	0	0	0	0	0	0	0	0	0	0	0	0	0	0	0	0	0	0	0	0	0	15
TOR Signaling (GO:0031929)	0	0	3.63222	3.63461	3.06833	0	0	0	0	0	0	0	0	0	0	0	0	0	0	0	0	0	0	0	0	0	0	0	0	0	0	0	0	0	0	0	0	0	15
Regulation Of TOR Signaling (GO:0032006)	0	0	2.97094	2.41275	2.20764	0	0	0	0	0	0	0	0	0	0	0	0	2.03137	0	0	0	0	0	0	0	0	0	0	0	0	0	0	0	0	0	0	0	0	15
Cellular Response To Acid Chemical (GO:0071229)	0	3.35842	4.91329	4.14687	3.19401	0	0	0	0	0	0	0	0	0	0	0	0	0	0	0	0	0	0	0	0	0	0	0	0	0	0	0	0	0	0	0	0	0	15
Response To Amino Acid (GO:0043200)	2.7319	3.17377	4.69068	3.96223	3.00936	0	0	0	0	0	0	0	0	0	0	0	0	0	0	0	0	0	0	0	0	0	0	0	0	0	0	0	0	0	0	0	0	0	15
Positive Regulation Of TOR Signaling (GO:0032008)	2.36396	2.72526	4.21036	3.51611	3.05382	0	0	0	0	0	0	0	0	0	0	0	0	0	0	0	0	0	0	0	0	0	0	0	0	0	0	0	0	0	0	0	0	0	15
Natural Killer Cell Degranulation (GO:0043320)	0	4.9024	5.29878	5.6838	0	0	0	0	0	0	0	0	0	0	0	0	0	0	0	0	0	0	0	0	0	0	0	0	0	0	0	0	0	0	0	0	0	0	15
Regulation Of TORC1 Signaling (GO:1903432)	0	2.62316	3.28372	2.75337	0	0	0	0	0	0	0	0	0	0	0	0	0	0	0	0	0	0	0	0	0	0	0	0	0	0	0	0	0	0	0	0	0	0	15
Positive Regulation Of TORC1 Signaling (GO:1904263)	0	2.96896	4.0925	3.27287	0	0	0	0	0	0	0	0	0	0	0	0	0	0	0	0	0	0	0	0	0	0	0	0	0	0	0	0	0	0	0	0	0	0	15
Neutrophil Degranulation (GO:0043312)	4.84271	6.07571	5.29878	6.85944	5.912	0	0	0	5.15459	0	0	0	0	0	0	0	0	0	0	0	0	0	0	0	0	0	0	0	0	0	0	0	0	0	0	0	0	0	15
Regulation Of Histamine Secretion By Mast Cell (GO:1903593)	0	5.49067	5.88808	5.26869	5.32697	0	0	0	5.57142	0	0	0	0	0	0	0	0	0	0	0	0	0	0	0	0	0	0	0	0	0	0	0	0	0	0	0	0	0	15
Proton-Transporting V-type ATPase Complex Assembly (GO:0070070)	0	4.9024	0	5.6838	0	0	0	0	0	0	0	0	0	0	0	0	0	0	0	0	0	0	0	0	0	0	0	0	0	0	6.64844	0	0	0	0	0	0	0	15
Negative Regulation Of Inflammatory Response To Antigenic Stimulus (GO:0002862)	0	3.90837	0	4.1582	3.21075	0	0	2.87598	0	0	0	0	0	0	0	0	0	0	0	3.46529	0	0	0	0	0	0	0	0	0	0	0	0	0	0	0	0	0	0	15
Regulation Of Inflammatory Response To Antigenic Stimulus (GO:0002861)	0	3.26747	0	4.05121	3.10376	0	0	0	0	0	0	0	0	0	0	0	0	0	0	3.3583	0	0	0	0	0	0	0	0	0	0	0	0	0	0	0	0	0	0	15
Protein Localization To Membrane Raft (GO:1903044)	0	4.9024	0	6.85944	5.912	0	0	0	0	0	0	0	0	0	0	0	0	0	0	0	0	0	0	0	0	0	0	0	0	0	0	0	0	0	0	0	0	0	15
Neutrophil Activation Involved In Immune Response (GO:0002283)	0	4.07527	0	4.859	3.91156	0	0	0	3.15414	0	0	0	0	0	0	0	0	0	0	0	0	0	0	0	0	0	0	0	0	0	0	0	0	0	0	0	0	0	15
Neutrophil Mediated Immunity (GO:0002446)	0	3.90527	0	4.68901	3.74156	0	0	0	0	0	0	0	0	0	0	0	0	0	0	0	0	0	0	0	0	0	0	0	0	0	0	0	0	0	0	0	0	0	15
Intracellular Protein Transmembrane Transport (GO:0065002)	0	0	0	0	2.85818	0	2.06632	2.42786	2.53822	0	0	0	3.63077	2.85943	4.33067	0	0	0	0	0	0	0	0	0	0	0	0	0	0	2.14063	0	2.83723	0	0	0	0	0	0	16
Positive Regulation Of Protein Import Into Nucleus (GO:0042307)	0	0	0	0	2.74342	0	0	0	0	0	0	0	0	0	3.99334	0	0	0	0	0	0	0	0	0	0	0	0	0	0	0	0	2.49117	0	0	0	0	0	0	16
Protein Transmembrane Import Into Intracellular Organelle (GO:0044743)	0	0	0	0	3.21872	0	0	0	2.45771	0	0	0	0	0	4.91665	0	0	0	0	0	0	0	0	0	0	0	0	0	0	2.74433	0	3.2471	0	0	0	0	0	0	16
Protein Import Into Mitochondrial Matrix (GO:0030150)	0	0	0	0	3.95366	0	0	0	2.76316	0	0	0	0	0	5.38775	0	0	0	0	0	0	0	0	0	0	0	0	0	0	0	0	4.43256	0	0	0	0	0	0	16
Regulation Of Type I Interferon-Mediated Signaling Pathway (GO:0060338)	0	0	0	0	0	0	0	0	0	3.85911	0	0	0	3.37975	4.38667	0	0	0	0	0	0	0	0	0	0	0	0	0	0	0	0	0	0	0	0	0	0	0	16
Regulation Of Defense Response To Virus By Host (GO:0050691)	0	0	0	0	0	0	0	0	0	3.20657	0	0	0	3.19889	4.2058	0	0	0	0	0	0	0	0	0	0	0	0	0	0	0	0	0	0	0	0	0	0	0	16
Regulation Of Organelle Organization (GO:0033043)	1.70518	0	0	0	0	0	1.67503	1.4505	1.83869	2.47204	1.49958	2.28232	0	2.46427	3.1341	0	0	0	0	2.06912	0	0	0	0	0	0	0	0	0	0	0	0	0	0	0	0	0	0	16
Protein Localization To Organelle (GO:0033365)	1.9296	2.13099	0	0	0	2.3253	1.41523	0	1.32464	2.5179	1.27827	0	1.88711	0	2.66108	0	0	0	0	0	0	0	0	0	0	0	0	0	0	0	0	0	0	0	0	0	0	0	16
Peroxisome Organization (GO:0007031)	0	0	0	0	0	0	0	0	3.29555	0	0	0	0	0	4.23464	0	0	0	0	0	0	0	0	0	0	0	0	0	0	2.8532	0	0	0	0	0	0	0	0	16
Regulation Of Release Of Cytochrome C From Mitochondria (GO:0090199)	0	0	0	0	0	0	0	0	2.02819	0	0	0	0	0	5.2102	0	3.27018	0	2.18889	0	0	0	0	0	0	0	0	0	0	0	0	0	0	0	0	0	0	0	16
Hexose Metabolic Process (GO:0019318)	0	0	0	0	0	0	0	0	1.87177	0	0	0	0	0	3.90037	0	0	0	2.83472	0	0	0	0	0	0	0	0	0	0	0	0	0	0	0	0	0	0	0	16
Regulation Of Protein-Containing Complex Assembly (GO:0043254)	0	1.70495	0	0	0	0	0	0	0	0	0	0	0	0	3.22222	0	0	0	0	0	0	0	0	0	0	0	0	0	3.07091	1.73843	0	0	0	0	0	0	0	0	16
Regulation Of Type I Interferon Production (GO:0032479)	0	0	0	0	0	0	0	0	0	0	0	0	0	0	3.48431	0	0	0	0	2.15186	0	0	0	2.56601	2.12493	0	0	0	0	0	0	0	0	0	0	0	0	0	16
Negative Regulation Of Protein Serine/Threonine Kinase Activity (GO:0071901)	0	0	0	0	0	0	0	0	0	0	0	0	0	0	3.02335	0	0	1.9917	0	0	0	0	0	0	0	0	2.92601	0	0	0	0	0	0	0	0	0	0	0	16
Apoptotic Process (GO:0006915)	0	0	0	0	0	1.84142	0	0	0	0	0	0	0	0	2.77617	0	0	0	0	0	0	0	0	0	0	0	0	0	0	1.13717	0	0	0	0	0	0	0	0	16
Intrinsic Apoptotic Signaling Pathway (GO:0097193)	0	0	0	0	0	2.38217	0	0	0	0	0	0	0	0	3.41227	0	0	0	0	1.78131	0	0	0	0	0	0	0	0	0	0	0	0	0	0	0	0	0	0	16
DNA Damage Response (GO:0006974)	0	0	0	0	0	0	0	0	0	0	0	0	0	0	1.99417	0	0	1.20263	0	0	0	0	0	0	0.917355	0	0	0	0	0	0	0	0	0	0	0	0	0	16
Regulation Of Apoptotic Process (GO:0042981)	0.866453	0	0	0	0	1.22379	0	0	0	0	0	0	0	0	1.48052	0	1.4723	0	0	0	0	0	0	0	0	0	0	0	0	0	0	0	0	0	0	0	0	0	16
Mitochondrion Transport Along Microtubule (GO:0047497)	0	0	0	0	0	0	0	0	0	0	0	0	0	0	5.8355	0	0	0	3.71445	0	0	0	0	0	0	0	0	0	0	0	4.64779	0	0	0	0	0	0	0	16
Establishment Of Mitochondrion Localization, Microtubule-Mediated (GO:0034643)	0	0	0	0	0	0	0	0	0	0	0	0	0	0	7.11048	0	0	0	4.44707	0	0	0	0	0	0	0	0	0	0	0	6.64844	0	0	0	0	0	0	0	16
Mitochondrial Fusion (GO:0008053)	0	0	0	0	0	0	0	0	0	0	0	0	3.76854	0	8.14254	0	0	4.97239	0	0	0	0	0	0	0	0	0	0	0	0	0	0	0	0	0	0	0	0	16
Organelle Fusion (GO:0048284)	0	0	0	0	0	0	0	0	0	0	0	0	0	0	7.14196	0	0	4.45766	0	0	0	0	0	0	0	0	0	0	0	2.71555	0	0	0	0	0	0	0	0	16
Regulation Of Mitochondrial Fission (GO:0090140)	0	0	0	0	0	0	0	0	0	3.7098	2.48267	0	0	0	5.20081	0	0	3.08916	0	0	0	0	0	0	0	0	0	0	0	0	0	0	0	0	0	0	0	0	16
Organelle Fission (GO:0048285)	0	0	0	0	0	0	0	3.36617	2.80654	0	2.58128	0	0	0	6.67221	0	0	2.94645	0	0	0	0	0	0	0	0	0	0	0	0	0	0	0	0	0	0	0	0	16
Positive Regulation Of Mitochondrial Fission (GO:0090141)	0	0	0	0	0	0	2.63402	0	2.66355	0	2.50982	0	0	0	5.81806	0	0	3.1946	0	0	0	0	0	0	0	0	0	0	0	0	0	0	0	0	0	0	0	0	16
Outer Mitochondrial Membrane Organization (GO:0007008)	3.69337	0	0	0	0	0	4.32263	3.29124	0	0	3.31764	0	0	0	7.53416	0	0	0	0	0	0	0	0	0	0	0	0	0	0	0	0	0	0	0	0	0	0	0	16
Protein Insertion Into Mitochondrial Outer Membrane (GO:0045040)	3.69337	0	0	0	0	0	4.32263	3.29124	0	0	3.31764	0	0	0	7.53416	0	0	0	0	0	0	0	0	0	0	0	0	0	0	0	0	0	0	0	0	0	0	0	16
Negative Regulation Of Endoplasmic Reticulum Stress-Induced Intrinsic Apoptotic Signaling Pathway (GO:1902236)	0	0	0	0	0	0	3.08178	3.00159	0	0	0	0	0	3.99491	4.99428	0	0	0	3.0338	0	0	0	0	0	0	0	0	0	0	0	0	0	0	0	0	0	0	0	16
Negative Regulation Of Response To Endoplasmic Reticulum Stress (GO:1903573)	0	0	0	0	0	0	2.88115	2.80078	0	0	0	0	0	0	4.17043	0	0	0	3.03808	0	0	0	0	0	0	0	0	0	0	0	0	2.68403	0	0	4.05438	0	0	0	16
Protein Targeting (GO:0006605)	1.51926	2.08573	1.77343	0	0	0	1.83667	1.54562	0	0	0	0	0	0	3.39057	0	0	1.70112	0	1.67167	0	2.31429	2.21579	0	0	0	0	0	0	0	0	0	0	0	0	0	0	0	16
Negative Regulation Of Anoikis (GO:2000811)	3.31463	0	0	0	0	0	0	2.87598	0	0	0	0	0	0	4.88729	0	0	0	0	0	0	0	0	0	0	0	0	0	0	3.05749	0	0	0	0	0	0	0	0	16
Cellular Response To Unfolded Protein (GO:0034620)	3.20764	0	0	0	0	0	2.84062	0	0	0	0	0	0	0	5.48736	0	0	0	0	0	0	0	0	0	0	0	0	0	0	0	0	0	0	0	0	0	0	0	16
Negative Regulation Of Intrinsic Apoptotic Signaling Pathway (GO:2001243)	2.49234	0	0	0	0	0	2.0164	0	0	0	0	0	0	0	3.43354	0	0	0	0	0	0	0	0	0	0	0	2.89174	0	0	0	0	0	0	0	3.31631	0	0	0	16
Mitochondrial Fission (GO:0000266)	0	0	0	0	0	0	0	0	0	4.24371	2.82449	0	0	0	7.99479	0	4.4668	0	0	0	0	0	0	0	0	0	0	0	0	0	0	0	0	0	0	0	0	0	17
Cellular Response To dsRNA (GO:0071359)	0	0	0	0	0	4.12065	2.84062	0	0	4.48814	3.12224	0	3.86815	0	4.78768	0	4.01905	0	0	0	0	0	0	0	0	0	0	0	0	0	0	0	0	0	0	0	0	0	17
Cellular Response To Exogenous dsRNA (GO:0071360)	0	0	0	0	0	4.4428	3.21936	0	0	4.83628	0	0	4.21629	4.11046	5.10983	0	4.3412	0	0	0	0	0	0	0	0	0	0	0	0	0	0	0	0	0	0	0	0	0	17
Regulation Of Mitochondrion Organization (GO:0010821)	0	0	0	0	0	0	2.15359	1.84469	1.95479	3.19229	1.81045	3.00351	2.56964	0	4.56828	2.52458	2.96286	0	0	0	0	0	0	0	0	0	0	0	0	0	0	0	0	0	0	0	0	0	17
Endoplasmic Reticulum Calcium Ion Homeostasis (GO:0032469)	0	0	0	0	0	0	2.9577	0	0	0	0	0	3.58782	0	4.52443	4.05034	0	0	0	0	0	0	0	0	0	0	0	0	0	0	0	0	0	0	0	0	0	0	17
Protein Localization To Mitochondrion (GO:0070585)	0	0	0	0	0	0	2.95617	0	2.9857	4.59513	0	0	3.97514	0	7.01937	0	0	0	0	3.46529	0	0	4.02364	0	0	0	0	0	0	0	0	0	0	0	0	0	0	0	17
Regulation Of Chemokine (C-C Motif) Ligand 5 Production (GO:0071649)	0	0	0	0	0	0	0	0	0	5.38165	0	0	4.76429	0	6.37337	0	0	0	0	0	0	0	0	0	0	0	0	0	0	0	0	0	0	0	0	0	0	0	17
Carbohydrate Phosphorylation (GO:0046835)	0	0	0	0	0	0	0	3.45973	0	0	3.67279	0	0	0	5.8878	4.23397	5.11917	0	4.03424	0	0	4.84337	0	0	0	0	0	0	0	0	0	0	0	0	0	0	0	0	17
Mitochondrial Transport (GO:0006839)	0	2.23096	0	0	0	2.97562	1.82764	0	1.85727	0	1.89482	0	0	0	5.29365	2.43321	3.32657	0	0	0	0	0	3.23042	0	0	0	0	0	0	0	3.18206	2.36583	0	0	0	0	0	0	17
Mitochondrion Organization (GO:0007005)	0	1.99469	0	0	1.69916	0	1.81427	1.73248	1.76192	0	1.25795	0	1.63151	0	5.71379	2.14378	3.49823	2.23791	1.6486	0	0	0	0	0	0	0	2.73134	0	0	0	0	2.44351	0	0	0	0	0	0	17
Establishment Of Protein Localization To Mitochondrion (GO:0072655)	0	0	0	0	2.36678	0	0	0	2.4061	0	0	0	0	0	5.84299	0	3.98752	0	0	0	0	0	3.06476	0	0	0	0	0	0	0	0	3.12855	0	0	0	0	0	0	17
Negative Regulation Of Mitochondrion Organization (GO:0010823)	0	0	0	0	0	0	0	0	0	0	0	0	0	0	4.1232	0	3.81301	0	0	0	0	0	0	0	0	0	0	0	0	0	0	2.31236	0	0	0	0	0	0	17
Protein Targeting To Mitochondrion (GO:0006626)	0	0	0	0	2.18924	0	2.07313	1.79223	1.67994	0	0	0	0	0	5.52486	0	4.70329	0	0	0	0	0	0	0	0	0	0	0	0	0	3.01813	2.96648	0	0	0	0	0	0	17
Protein Insertion Into Mitochondrial Membrane (GO:0051204)	0	0	0	0	0	0	2.96076	2.26014	0	0	0	0	3.03084	0	5.881	0	5.65776	0	0	0	0	0	0	0	0	0	0	0	0	0	0	2.87708	0	0	0	0	0	0	17
Regulation Of IRE1-mediated Unfolded Protein Response (GO:1903894)	0	3.75319	0	0	0	0	0	3.78483	3.40097	4.24371	0	4.05678	0	0	6.55546	0	0	0	0	4.41467	3.97151	0	0	0	0	0	4.69833	0	0	0	4.77339	0	0	0	0	0	0	0	18
Positive Regulation Of IRE1-mediated Unfolded Protein Response (GO:1903896)	0	4.48729	0	0	0	0	0	0	4.56955	5.70365	0	0	0	0	8.72589	0	0	0	0	5.5815	0	0	0	0	0	0	6.15827	0	0	0	0	0	0	0	0	0	0	0	18
Positive Regulation Of Endoplasmic Reticulum Unfolded Protein Response (GO:1900103)	0	0	0	0	0	0	3.12465	0	3.76369	4.53336	0	0	0	0	6.91817	0	0	0	0	4.1661	5.02244	0	0	0	0	0	5.75336	0	0	0	0	3.65977	0	0	0	0	0	0	18
Regulation Of Lipid Kinase Activity (GO:0043550)	0	0	4.47268	0	0	0	0	0	0	0	0	0	0	0	0	0	0	0	0	0	5.02244	0	0	0	0	0	5.75336	0	0	3.7583	5.06304	0	0	0	0	0	0	0	18
Regulation Of PERK-mediated Unfolded Protein Response (GO:1903897)	0	0	0	0	0	0	0	0	0	4.89608	0	0	0	0	5.8878	0	0	0	0	0	4.62388	0	0	0	0	0	5.3507	0	0	0	5.42576	0	0	0	0	0	0	0	18
Negative Regulation Of Endoplasmic Reticulum Unfolded Protein Response (GO:1900102)	0	0	0	0	0	0	0	3.29124	0	0	0	0	0	0	5.23543	0	0	0	0	0	4.70037	0	0	0	0	0	4.69833	0	0	3.43623	4.77339	0	0	0	5.11938	0	0	0	18
GPI Anchor Biosynthetic Process (GO:0006506)	0	0	0	0	0	0	4.1696	3.47035	3.11765	0	2.2808	0	0	0	0	5.07949	0	0	0	3.59058	0	0	0	0	0	0	3.99709	5.93655	0	0	0	0	0	0	0	0	0	0	19
GPI Anchor Metabolic Process (GO:0006505)	0	0	0	0	0	0	3.54948	2.65624	0	0	0	0	0	0	0	4.25237	0	0	0	0	0	0	0	0	0	0	4.16724	6.12119	0	0	0	0	0	0	0	0	0	0	19
Glycolipid Biosynthetic Process (GO:0009247)	0	0	0	0	0	0	3.18456	2.10155	1.94787	0	0	0	0	0	0	3.43406	0	0	0	0	0	0	0	0	0	0	3.42911	5.33153	0	0	0	0	0	0	0	0	0	0	19
Protein Lipidation (GO:0006497)	0	0	0	0	0	0	2.33753	1.90818	0	0	0	0	0	0	0	2.83476	0	0	0	0	0	0	0	0	0	0	2.86701	4.74519	0	0	0	0	0	0	0	0	0	0	19
Negative Regulation Of Ubiquitin-Protein Transferase Activity (GO:0051444)	0	0	0	0	0	0	0	0	0	0	0	0	0	0	0	0	0	0	0	3.3583	0	0	0	0	0	0	4.25058	5.28721	0	0	4.32564	0	0	0	0	0	0	0	19
Lipid Droplet Organization (GO:0034389)	0	2.84851	0	0	2.68445	0	0	2.19866	0	0	0	0	0	0	0	0	0	0	0	0	0	0	0	0	0	0	4.05161	4.43835	0	2.5309	0	0	0	0	0	0	0	0	19
Phosphatidylinositol Biosynthetic Process (GO:0006661)	0	1.79706	3.08033	0	0	0	1.84254	1.48344	1.4382	0	0	0	0	0	0	2.35904	0	0	1.54836	0	2.22674	0	0	0	0	0	3.50435	4.03631	0	1.68884	0	0	0	0	0	0	0	0	19
Sterol Biosynthetic Process (GO:0016126)	0	2.90748	0	0	2.74342	0	0	3.84422	2.36999	0	0	0	3.50985	0	0	2.98594	0	0	0	0	4.24746	0	0	0	0	0	4.59277	0	0	0	0	3.49894	0	0	3.87728	0	0	0	20
Secondary Alcohol Biosynthetic Process (GO:1902653)	0	0	0	0	3.00675	0	0	3.98537	0	0	0	0	3.77318	0	0	0	0	0	0	0	4.12102	0	0	0	0	0	4.3601	0	0	0	0	3.80409	0	0	4.11858	0	0	0	20
Cholesterol Biosynthetic Process (GO:0006695)	0	0	0	0	2.93629	0	0	4.12455	0	0	0	0	3.70271	0	0	0	0	0	0	0	4.05055	0	0	0	0	0	4.29291	0	0	0	0	3.72155	0	0	4.05438	0	0	0	20
Glucose Metabolic Process (GO:0006006)	0	0	0	0	2.66591	0	0	0	0	0	0	0	0	0	3.48431	2.61946	0	0	2.3707	0	0	0	0	0	0	0	0	0	0	0	0	2.18851	0	0	4.18495	0	0	0	20
Glycolytic Process (GO:0006096)	0	0	0	0	3.06833	0	0	0	0	0	0	0	0	0	3.93882	0	0	0	0	0	0	0	0	0	0	0	0	0	0	0	0	0	0	0	5.99702	0	0	0	20
Hexose Biosynthetic Process (GO:0019319)	0	0	0	0	2.74595	0	0	0	0	0	0	0	0	0	0	0	0	0	0	0	0	3.2412	0	0	0	0	0	0	0	0	0	2.49323	0	0	5.03469	0	0	0	20
Pyruvate Metabolic Process (GO:0006090)	0	0	0	0	2.45839	0	0	0	0	0	0	0	0	0	0	0	0	0	0	0	0	0	2.86728	0	0	0	0	0	0	0	0	0	0	0	5.26997	0	0	0	20
IRE1-mediated Unfolded Protein Response (GO:0036498)	0	4.48729	4.88367	0	0	0	0	4.45996	4.56955	5.70365	3.99365	0	0	0	0	0	0	0	0	0	0	0	0	0	0	0	6.15827	0	0	0	0	0	0	0	0	0	0	0	21
Chondroitin Sulfate Proteoglycan Biosynthetic Process (GO:0050650)	0	0	3.47209	0	0	0	3.7688	2.97703	5.36302	4.81122	0	4.1075	3.67536	0	0	0	0	0	0	0	0	0	0	0	0	0	4.06987	0	0	0	0	0	0	0	0	0	0	0	21
Sulfur Compound Biosynthetic Process (GO:0044272)	0	0	2.48166	0	0	0	2.68284	2.34013	2.95055	3.31493	1.72744	2.832	2.68689	0	0	0	0	0	0	0	0	0	0	0	0	0	3.13028	0	0	0	0	0	0	0	0	0	0	0	21
Glycosaminoglycan Biosynthetic Process (GO:0006024)	0	0	2.7821	0	0	0	3.16775	2.53313	3.55823	3.61537	1.55268	3.12733	0	0	0	0	0	0	0	0	0	0	0	0	0	0	3.78019	0	0	0	0	0	0	0	0	0	0	0	21
Chondroitin Sulfate Biosynthetic Process (GO:0030206)	0	0	0	0	0	0	3.86512	0	5.25643	4.24371	2.82449	4.05678	4.35387	0	0	0	0	0	0	0	0	0	4.37178	0	0	0	4.69833	0	0	0	0	0	0	0	0	0	0	0	21
Chondroitin Sulfate Metabolic Process (GO:0030204)	0	0	0	0	0	0	3.80783	0	4.57813	0	0	0	3.97514	0	0	0	0	0	0	0	0	0	4.02364	0	0	0	4.35019	0	0	0	0	0	0	0	0	0	0	0	21
Proteoglycan Biosynthetic Process (GO:0030166)	3.32326	0	0	0	0	0	3.41344	3.11481	4.22563	4.61726	0	0	3.28716	0	0	0	0	0	0	0	0	0	0	0	0	0	3.89385	0	0	0	0	0	0	0	0	0	0	0	21
Glycoprotein Biosynthetic Process (GO:0009101)	2.27183	2.11636	0	0	0	0	2.88117	1.81922	3.10751	2.46573	0	0	0	0	0	0	0	0	0	0	0	0	0	0	0	0	0	0	0	0	0	0	0	0	0	0	0	0	21
Proteoglycan Metabolic Process (GO:0006029)	3.77629	0	0	0	0	0	2.88115	2.462	3.74926	3.83548	0	0	0	0	0	0	0	0	0	0	0	0	0	0	0	0	0	0	0	0	0	0	0	0	0	0	0	0	21
Endoplasmic Reticulum Membrane Organization (GO:0090158)	0	0	0	0	0	0	3.12465	4.72783	4.30987	4.53336	0	0	4.67594	4.52571	0	0	0	0	0	0	0	0	0	0	0	0	0	0	0	0	0	0	0	0	0	0	0	0	21
Chondroitin Sulfate Proteoglycan Metabolic Process (GO:0050654)	0	0	0	0	0	0	3.53984	4.13954	4.89498	5.71112	0	0	0	0	0	0	0	0	0	0	0	0	0	0	0	0	0	0	0	0	0	0	0	0	0	0	0	0	21
Protein O-linked Glycosylation Via Threonine (GO:0018243)	0	0	0	0	0	0	5.54532	4.78514	6.38414	4.89608	0	0	0	0	0	0	0	0	0	0	0	0	0	0	0	0	0	0	0	0	0	0	0	0	0	0	0	0	21
Heparan Sulfate Proteoglycan Biosynthetic Process (GO:0015012)	0	0	0	0	0	0	3.04177	2.61416	3.67072	4.87759	2.49374	0	3.35314	0	0	0	0	0	0	0	0	0	0	0	0	0	0	0	0	0	0	0	0	0	0	0	0	0	21
Polysaccharide Biosynthetic Process (GO:0000271)	0	0	0	0	0	0	3.54144	3.46124	3.57097	4.38128	2.99449	0	0	0	0	0	0	0	0	0	0	0	0	0	0	0	0	0	0	0	0	0	0	0	0	0	0	0	21
Signal Peptide Processing (GO:0006465)	0	0	0	0	0	0	3.86512	3.78483	0	4.24371	3.31764	0	0	0	0	0	0	0	0	0	0	0	0	0	0	0	0	0	0	0	0	0	0	0	0	0	0	0	21
Fatty Acid Elongation (GO:0030497)	0	0	0	0	0	0	5.03236	4.46472	0	4.38128	0	0	0	0	0	0	0	0	0	0	0	0	0	0	0	0	0	0	0	0	0	0	0	0	0	0	0	0	21
Very Long-Chain Fatty Acid Biosynthetic Process (GO:0042761)	0	0	0	0	0	0	5.03236	3.97756	0	4.38128	0	0	0	0	0	0	0	0	0	0	0	0	0	0	0	0	0	0	0	0	0	0	0	0	0	0	0	0	21
Maintenance Of Protein Localization In Endoplasmic Reticulum (GO:0035437)	0	0	0	0	0	0	4.28031	3.65396	0	0	3.18721	0	0	0	0	0	0	0	0	0	0	4.48065	0	0	0	0	0	0	0	0	0	0	0	0	0	0	0	0	21
Early Endosome To Golgi Transport (GO:0034498)	4.43367	0	0	0	0	0	4.05784	3.97756	0	0	2.99449	0	0	0	0	0	0	0	0	0	0	0	0	0	0	0	0	0	0	0	0	0	0	0	0	0	0	0	21
Glycoprotein Metabolic Process (GO:0009100)	2.17087	0	0	0	0	0	2.9334	1.97326	3.10857	0	2.38159	4.46398	0	0	0	0	0	0	0	0	0	0	0	0	0	0	0	0	0	0	0	2.10982	0	0	0	0	0	0	21
Protein Glycosylation (GO:0006486)	0	2.78342	0	0	0	0	3.28039	2.77133	3.0516	2.41025	1.72474	2.78533	1.98759	2.4024	0	1.73394	0	0	0	0	0	2.35616	0	1.88794	0	0	0	0	0	0	0	1.45741	0	0	0	0	0	0	21
Protein O-linked Glycosylation (GO:0006493)	0	2.0919	0	0	0	0	3.21043	2.88277	3.07901	2.58297	1.50488	2.92561	0	0	0	0	0	0	0	0	0	0	0	0	0	0	0	0	0	0	0	0	0	0	0	0	0	0	21
O-glycan Processing (GO:0016266)	0	3.2216	0	0	0	0	3.76595	3.68474	3.94744	3.04582	1.95307	3.68657	0	0	0	0	0	0	0	0	0	0	0	0	0	0	0	0	0	0	0	2.22975	0	0	0	0	0	0	21
Antigen Processing And Presentation Of Peptide Antigen Via MHC Class I (GO:0002474)	0	0	0	0	3.52177	0	3.54465	3.08402	3.57424	0	0	4.20069	0	0	0	0	0	0	3.66009	0	0	0	0	0	0	0	0	0	0	0	0	0	0	0	0	0	0	0	21
Protein Secretion (GO:0009306)	0	0	2.80185	0	1.98583	0	2.03734	2.41836	1.88811	0	0	3.19375	0	0	0	0	0	0	0	2.49194	0	0	0	0	0	0	3.19761	0	0	0	0	0	0	0	0	0	0	0	21
Establishment Of Protein Localization To Extracellular Region (GO:0035592)	0	0	0	0	2.33018	0	2.10387	2.46746	2.3665	2.90114	0	3.53427	0	0	0	0	0	0	0	2.58585	0	0	0	0	0	0	3.35857	0	0	0	0	2.3796	0	4.39558	0	0	0	0	21
Antigen Processing And Presentation Of Endogenous Peptide Antigen Via MHC Class I (GO:0019885)	0	0	0	0	0	0	4.54006	4.45996	4.56955	0	0	0	0	0	0	0	0	0	7.36142	0	0	0	5.83173	0	0	0	0	0	0	0	0	0	0	0	0	0	0	0	21
N-glycan Processing (GO:0006491)	3.52626	0	0	0	0	0	3.42909	2.55382	4.42778	0	3.84846	4.1075	0	0	0	3.63046	0	0	3.12912	0	0	4.24237	0	0	0	0	0	0	0	0	0	0	0	0	0	0	0	0	21
Dermatan Sulfate Proteoglycan Metabolic Process (GO:0050655)	4.84271	0	0	0	0	0	0	5.045	5.15459	0	0	0	0	0	0	0	0	0	4.44707	0	0	0	0	0	0	0	0	0	0	0	0	0	0	0	0	0	0	0	21
Vitamin K Metabolic Process (GO:0042373)	0	0	0	0	0	0	0	3.72284	0	0	0	0	4.50118	0	0	0	0	0	0	0	0	5.06583	0	0	0	0	0	0	0	0	0	0	0	0	0	0	0	0	22
Quinone Metabolic Process (GO:1901661)	0	0	0	0	0	0	0	3.45973	0	0	0	0	4.27872	0	0	0	0	0	0	0	0	4.84337	0	0	0	0	0	0	0	0	0	0	0	0	0	0	0	0	22
Regulation Of Endoplasmic Reticulum Tubular Network Organization (GO:1903371)	0	4.9024	0	0	0	6.44345	0	0	0	0	0	0	5.5014	0	0	0	0	0	0	0	0	0	0	0	0	0	0	0	0	0	0	0	0	0	0	0	0	0	22
Sterol Metabolic Process (GO:0016125)	0	2.32697	0	0	0	0	1.84471	2.14615	0	0	0	0	2.63812	0	0	0	0	0	0	0	2.63296	0	0	0	0	0	2.91691	0	0	0	0	0	0	0	0	0	0	0	22
Phosphatidylinositol Metabolic Process (GO:0046488)	0	2.50009	3.1248	0	0	0	1.76356	1.683	0	0	0	0	2.56128	0	0	0	0	2.0777	2.26147	0	0	0	0	0	0	0	0	0	0	0	0	0	0	0	0	0	0	0	22
Establishment Of Protein Localization To Endoplasmic Reticulum (GO:0072599)	0	3.90837	0	0	0	0	3.40546	3.32518	0	0	0	0	3.97514	0	0	0	0	0	0	0	0	0	0	0	0	0	0	0	0	0	0	0	0	0	0	0	0	0	22
Secondary Alcohol Metabolic Process (GO:1902652)	0	2.42405	0	0	0	0	2.02972	1.94925	0	0	0	0	2.66715	0	0	0	0	0	2.26638	0	0	0	0	0	0	0	0	0	0	0	0	0	0	0	0	0	0	0	22
Phosphatidylserine Metabolic Process (GO:0006658)	0	0	3.38456	0	0	0	3.9632	3.57278	0	0	0	0	0	0	0	4.47032	0	0	0	0	0	0	0	0	0	0	0	0	0	0	0	0	0	0	0	0	0	0	22
Phospholipid Biosynthetic Process (GO:0008654)	0	0	3.3674	0	0	0	2.73661	2.95076	0	0	0	0	0	0	0	3.04491	0	0	0	0	0	0	0	0	0	0	0	0	0	0	0	0	0	0	0	0	0	0	22
Amide Biosynthetic Process (GO:0043604)	0	0	0	0	2.4259	0	2.51388	2.24462	1.92155	0	0	0	0	0	0	2.85137	0	0	0	0	0	0	0	0	0	0	0	0	0	0	0	0	0	0	0	0	0	0	22
Membrane Protein Intracellular Domain Proteolysis (GO:0031293)	0	0	0	0	0	0	3.37144	3.29124	0	0	0	0	0	0	0	4.30897	0	0	0	0	0	0	0	0	0	0	0	0	0	0	0	0	0	0	0	0	0	0	22
Regulation Of Sodium Ion Transport (GO:0002028)	0	0	2.93618	0	0	0	0	0	0	0	2.46872	0	0	0	0	3.09505	0	0	0	0	0	0	0	0	0	0	0	0	0	0	0	0	0	0	0	0	0	0	22
Calcium Ion Transmembrane Transport (GO:0070588)	0	0	2.27147	2.66179	0	0	2.67044	1.48499	0	0	1.34929	0	2.1892	0	0	3.09098	2.69138	0	0	0	0	0	0	0	0	0	0	0	0	0	0	0	0	0	0	0	0	0	22
Long-Chain fatty-acyl-CoA Biosynthetic Process (GO:0035338)	0	0	0	0	0	0	3.27986	3.58988	3.69985	0	0	0	0	0	0	0	0	0	0	0	0	0	0	0	0	0	0	0	0	0	4.32564	0	4.7285	0	0	0	0	0	22
fatty-acyl-CoA Biosynthetic Process (GO:0046949)	0	0	0	0	0	0	2.54229	3.6389	3.48999	0	0	0	0	0	0	0	0	0	0	0	0	0	0	0	0	0	0	0	0	0	0	2.68403	4.11125	0	0	0	0	0	22
Long-Chain fatty-acyl-CoA Metabolic Process (GO:0035336)	0	0	0	0	0	0	3.35346	3.56049	3.67072	0	0	0	3.35314	0	0	0	0	0	0	0	0	0	0	0	0	0	0	0	0	0	0	0	4.24264	0	0	0	0	0	22
Protein Insertion Into Membrane (GO:0051205)	0	0	0	0	0	0	0	2.97703	3.45869	0	0	0	0	0	0	0	0	0	0	0	0	4.24237	0	0	0	0	0	0	0	0	0	0	0	0	0	0	0	0	22
Response To Insulin (GO:0032868)	0	1.89062	0	0	0	0	0	1.68004	1.79054	0	1.65712	0	0	0	0	0	0	0	0	0	0	0	0	0	0	0	0	0	0	0	0	1.71753	0	0	0	0	0	0	22
fatty-acyl-CoA Metabolic Process (GO:0035337)	0	0	0	0	0	0	0	3.81394	3.19387	0	0	0	0	0	0	0	0	0	0	0	0	0	0	0	0	0	0	0	0	0	0	3.26952	0	0	0	0	0	0	22
Long-Chain Fatty Acid Metabolic Process (GO:0001676)	0	0	0	0	0	0	1.60703	2.28108	2.51623	0	0	0	0	0	0	0	0	0	0	0	0	0	2.63385	0	0	0	0	0	0	0	0	1.73778	0	0	0	0	0	0	22
Heparan Sulfate Proteoglycan Biosynthetic Process, Polysaccharide Chain Biosynthetic Process (GO:0015014)	0	0	0	0	0	0	4.12495	4.04485	4.15444	0	3.57853	0	0	0	0	0	0	0	0	0	0	0	0	0	0	0	0	0	0	0	0	0	0	0	0	0	0	0	22
ER Overload Response (GO:0006983)	0	0	0	0	0	0	4.95685	4.04485	4.15444	0	0	0	0	0	0	0	0	0	0	0	0	0	0	0	0	0	0	0	0	0	0	0	0	0	0	0	0	0	22
Dermatan Sulfate Proteoglycan Biosynthetic Process (GO:0050651)	0	0	0	0	0	0	4.12495	4.04485	4.98638	0	0	0	0	0	0	0	0	0	0	0	0	0	0	0	0	0	0	0	0	0	0	0	0	0	0	0	0	0	22
Protein O-linked Glycosylation Via Serine (GO:0018242)	0	0	0	0	0	0	3.53984	3.45973	4.24926	0	0	0	0	0	0	0	0	0	0	0	0	0	0	0	0	0	0	0	0	0	0	0	0	0	0	0	0	0	22
Organonitrogen Compound Biosynthetic Process (GO:1901566)	0	0	0	0	1.9949	2.48807	2.36754	2.4436	2.22812	0	0	0	0	2.1498	0	0	0	0	0	1.74549	0	0	0	0	0	0	0	0	0	0	0	0	0	0	0	0	0	0	22
Ceramide Biosynthetic Process (GO:0046513)	0	0	0	0	0	0	2.67388	2.79137	1.98748	0	0	0	0	3.00058	0	0	0	0	0	3.00473	0	0	0	0	0	0	0	0	0	0	0	0	0	0	0	0	0	0	22
Protein Mannosylation (GO:0035268)	0	0	0	0	0	0	3.84765	3.14212	2.89408	0	0	0	0	0	0	0	0	0	0	2.99544	0	0	0	0	0	0	0	0	0	0	0	0	0	0	0	0	0	0	22
Very Long-Chain Fatty Acid Metabolic Process (GO:0000038)	0	0	0	0	0	0	2.9623	3.11481	2.73856	0	0	0	0	0	0	0	0	0	0	0	0	0	0	0	0	0	0	0	0	0	0	0	0	0	0	0	0	0	22
Membrane Protein Proteolysis (GO:0033619)	0	0	0	0	0	0	2.59774	3.40766	2.62738	0	0	0	0	0	0	0	0	0	0	0	0	0	0	0	0	0	0	0	0	0	0	0	0	0	0	0	0	0	22
Fatty Acid Biosynthetic Process (GO:0006633)	0	0	0	0	0	0	2.25484	1.82852	1.74155	0	0	0	0	0	0	0	0	0	0	0	0	0	0	0	0	0	0	0	0	0	0	0	0	0	0	0	0	0	22
Unsaturated Fatty Acid Metabolic Process (GO:0033559)	0	0	0	0	0	0	2.18843	2.10786	2.42552	0	0	0	0	0	0	0	0	0	0	0	0	0	0	0	0	0	0	0	0	0	0	0	0	0	0	0	0	0	22
Linoleic Acid Metabolic Process (GO:0043651)	0	0	0	0	0	0	2.63402	2.55382	2.66355	0	0	0	0	0	0	0	0	0	0	0	0	0	0	0	0	0	0	0	0	0	0	0	0	0	0	0	0	0	22
Positive Regulation Of Organelle Organization (GO:0010638)	0	0	2.98356	0	0	0	2.32105	2.51727	0	0	2.29757	0	0	0	0	0	0	0	0	0	0	0	0	0	0	0	0	0	0	0	0	0	0	0	0	0	0	0	22
Aminoglycan Biosynthetic Process (GO:0006023)	0	0	3.30202	0	0	0	3.22249	3.46579	3.25209	0	0	0	0	0	0	0	0	0	0	0	0	0	0	0	0	0	0	0	0	0	0	0	0	0	0	0	0	0	22
Cristae Formation (GO:0042407)	4.43367	4.49362	0	0	0	0	4.05784	3.97756	0	0	3.51036	0	4.50595	0	6.12516	6.06082	4.60438	0	0	0	0	0	0	0	0	0	0	0	6.00624	0	0	4.59448	0	0	0	0	0	0	23
Mitochondrial Membrane Organization (GO:0007006)	3.0025	3.38348	0	0	0	0	3.19546	3.11481	2.73856	0	2.4132	0	3.28716	0	6.44959	4.48436	3.66078	0	0	0	0	0	0	0	0	0	0	0	4.41983	0	0	3.73517	0	0	0	0	0	0	23
Inner Mitochondrial Membrane Organization (GO:0007007)	3.2162	3.5547	0	0	0	0	3.07502	3.40766	2.62738	0	2.04917	0	3.56341	0	6.08645	4.36873	5.94317	0	0	0	0	0	0	0	0	0	0	0	4.32657	0	0	3.82823	0	0	0	0	0	0	23
Mitochondrial Respiratory Chain Complex Assembly (GO:0033108)	0	0	0	0	1.76528	0	3.65727	2.26689	2.59139	0	0	0	0	0	0	2.90014	4.95863	0	0	0	0	0	0	0	0	0	0	0	0	0	0	3.20894	0	0	0	0	0	0	24
NADH Dehydrogenase Complex Assembly (GO:0010257)	0	0	0	0	2.36301	0	4.74635	2.69952	2.64809	0	0	0	0	0	0	3.34658	5.2428	0	0	0	0	0	0	0	0	0	0	0	0	0	0	3.32249	0	0	0	0	0	0	24
Mitochondrial Respiratory Chain Complex I Assembly (GO:0032981)	0	0	0	0	2.36301	0	4.74635	2.69952	2.64809	0	0	0	0	0	0	3.34658	5.2428	0	0	0	0	0	0	0	0	0	0	0	0	0	0	3.32249	0	0	0	0	0	0	24
Cellular Respiration (GO:0045333)	0	0	0	0	0	0	4.57305	1.71792	2.24182	0	0	0	2.09572	0	2.93222	4.1111	5.17504	0	0	0	0	0	0	0	0	0	0	0	0	0	0	2.34005	0	0	0	0	0	0	24
Energy Derivation By Oxidation Of Organic Compounds (GO:0015980)	0	0	0	0	0	0	3.50687	0	1.94787	0	0	0	0	0	0	4.15598	3.6566	0	0	0	0	0	0	0	0	0	0	0	0	0	0	2.4557	0	0	0	0	0	0	24
Aerobic Electron Transport Chain (GO:0019646)	0	0	0	0	0	0	5.11903	1.93142	2.35933	0	0	0	0	0	0	4.40676	4.7919	0	0	0	0	0	0	0	0	0	0	0	0	0	0	2.3734	0	0	0	0	0	0	24
Mitochondrial ATP Synthesis Coupled Electron Transport (GO:0042775)	0	0	0	0	0	0	5.19309	1.88236	2.15648	0	0	0	0	0	0	4.47174	4.58147	0	0	0	0	0	0	0	0	0	0	0	0	0	0	2.32516	0	0	0	0	0	0	24
Aerobic Respiration (GO:0009060)	0	0	0	0	0	0	4.83506	1.99247	2.10284	0	0	0	0	0	3.48431	3.95688	5.20136	0	0	0	0	0	0	0	0	0	0	0	0	0	0	0	0	3.98794	0	0	0	0	24
Mitochondrial Protein Processing (GO:0034982)	0	0	0	4.2684	0	0	3.95663	0	3.34686	0	0	0	0	0	0	4.82376	6.35944	0	0	0	0	0	0	0	0	0	0	0	0	0	0	0	0	0	0	0	0	0	24
Mitochondrial Electron Transport, NADH To Ubiquinone (GO:0006120)	0	0	0	0	0	0	6.28097	0	0	0	0	0	0	0	0	4.60025	5.02248	0	0	0	0	0	0	0	0	0	0	0	0	0	0	0	0	0	0	0	0	0	24
Mitochondrial Electron Transport, Cytochrome C To Oxygen (GO:0006123)	0	0	0	0	0	0	4.54847	0	0	0	0	0	3.97514	0	0	5.32357	4.11866	0	0	0	0	0	0	0	0	0	0	0	0	0	0	0	0	0	0	0	0	0	24
Endoplasmic Reticulum Tubular Network Organization (GO:0071786)	0	3.90837	0	0	4.59842	4.22026	3.40546	4.46791	2.9857	0	3.63551	0	4.51073	0	0	0	4.11866	0	0	3.99941	0	0	0	0	0	0	0	5.38682	0	0	0	0	0	0	0	0	0	0	25
Plasma Membrane To Endosome Transport (GO:0048227)	0	5.90903	0	0	4.91185	5.70634	0	4.87666	4.15444	0	0	0	0	0	0	0	5.60474	0	0	0	0	0	0	0	0	0	0	0	0	0	0	0	0	0	0	0	0	0	25
Mitochondrial Calcium Ion Homeostasis (GO:0051560)	0	0	3.30202	0	0	0	0	0	2.89408	0	0	0	0	0	0	3.46038	4.85614	3.02452	0	2.99544	0	0	4.25406	0	0	0	0	0	0	0	0	0	0	0	0	0	0	0	25
Calcium Import Into The Mitochondrion (GO:0036444)	0	0	4.0761	0	0	0	0	0	3.56933	0	0	0	0	0	0	4.23397	6.62255	0	0	0	0	0	0	0	0	0	0	0	0	0	0	0	0	0	0	0	0	0	25
Positive Regulation Of Mitochondrial Calcium Ion Concentration (GO:0051561)	0	0	4.29856	0	0	0	0	0	0	0	0	0	0	0	0	4.45643	6.19858	0	0	0	0	0	0	0	0	0	0	0	0	0	0	0	0	0	0	0	0	0	25
Fatty Acid Beta-Oxidation Using acyl-CoA Dehydrogenase (GO:0033539)	0	4.26799	0	0	0	0	0	0	0	0	0	0	0	0	0	0	5.71301	0	3.81177	0	0	0	0	0	0	0	0	0	0	0	0	0	0	0	0	0	0	0	25
Mitochondrial Calcium Ion Transmembrane Transport (GO:0006851)	0	0	0	0	0	0	0	0	3.72468	0	0	0	0	0	0	4.17139	5.62219	0	0	0	0	4.0654	0	0	0	0	0	0	0	0	0	3.20012	0	0	0	0	0	0	25
Respiratory Chain Complex IV Assembly (GO:0008535)	0	0	0	0	0	0	0	0	3.40746	0	0	0	0	0	0	0	3.99564	0	0	0	0	0	0	0	0	0	0	0	0	0	0	3.34449	0	0	0	0	0	0	25
Ether Lipid Biosynthetic Process (GO:0008611)	0	0	0	0	0	0	0	4.13954	3.56933	0	3.67279	0	4.27872	0	0	0	5.11917	0	0	0	0	0	0	0	0	0	0	0	0	0	0	0	0	0	0	0	0	0	25
Cellular Lipid Biosynthetic Process (GO:0097384)	0	0	0	0	0	0	0	5.045	0	0	4.57869	0	0	0	0	0	6.34185	0	0	0	0	0	0	0	0	0	0	0	0	0	0	0	0	0	0	0	0	0	25
Glycerol Ether Biosynthetic Process (GO:0046504)	0	0	0	0	0	0	0	5.045	0	0	4.57869	0	0	0	0	0	6.34185	0	0	0	0	0	0	0	0	0	0	0	0	0	0	0	0	0	0	0	0	0	25
Phosphatidic Acid Biosynthetic Process (GO:0006654)	0	0	3.96111	0	2.68445	0	2.60522	3.54442	3.42703	0	0	0	3.45088	3.58649	3.93882	0	4.29917	0	0	0	0	0	0	0	0	0	0	0	0	0	0	2.8156	3.87963	0	0	0	0	0	25
Phosphatidic Acid Metabolic Process (GO:0046473)	0	0	3.72949	0	2.47003	0	2.37359	3.26848	3.16369	0	0	0	3.23646	3.37975	0	0	4.08475	0	0	0	0	0	0	0	0	0	0	0	0	0	0	2.59291	0	0	0	0	0	0	25
Glycerophospholipid Biosynthetic Process (GO:0046474)	0	0	2.92089	0	1.69084	0	1.68132	2.51875	2.2681	0	0	0	2.65514	2.63192	0	1.96631	2.86798	1.76696	1.75176	0	0	0	0	0	0	0	0	0	0	0	0	1.62371	0	0	0	0	0	0	25
Golgi To Endosome Transport (GO:0006895)	3.43018	0	3.88742	0	3.3263	0	0	0	0	0	0	0	0	0	0	0	4.22565	3.60993	3.57688	0	0	0	0	0	0	0	0	0	0	3.17304	0	3.61766	0	0	0	0	0	0	26
Regulation Of Focal Adhesion Disassembly (GO:0120182)	0	0	5.29878	0	0	0	0	0	0	0	0	0	0	0	0	0	0	0	0	0	0	0	0	0	0	0	0	0	0	4.58608	0	4.48772	0	0	0	0	0	0	26
Positive Regulation Of Focal Adhesion Disassembly (GO:0120183)	0	0	5.29878	0	0	0	0	0	0	0	0	0	0	0	0	0	0	0	0	0	0	0	0	0	0	0	0	0	0	4.58608	0	4.48772	0	0	0	0	0	0	26
Positive Regulation Of Exocytosis (GO:0045921)	3.81081	3.40247	3.2166	0	2.96459	0	0	0	0	0	2.13979	0	0	0	0	0	0	0	0	0	0	0	0	0	0	0	3.66401	0	0	0	0	0	0	0	0	0	0	0	26
Positive Regulation Of Exosomal Secretion (GO:1903543)	5.02503	3.61561	4.01303	0	3.4519	0	0	0	0	0	2.67241	0	0	0	0	0	0	0	0	0	0	0	0	0	0	0	0	0	0	0	0	0	0	0	0	0	0	0	26
Regulation Of Exosomal Secretion (GO:1903541)	4.43977	3.16786	3.56527	0	3.52177	0	0	0	0	0	0	0	0	0	0	0	0	0	0	0	0	0	0	0	0	0	0	0	0	0	0	0	0	0	0	0	0	0	26
Negative Regulation Of Amyloid Precursor Protein Catabolic Process (GO:1902992)	3.62587	3.68583	0	0	3.52177	0	0	2.65344	0	0	0	0	3.76854	0	0	0	4.61289	0	0	0	0	0	0	0	0	0	0	0	0	0	0	0	0	0	0	0	0	0	26
Negative Regulation Of Amyloid-Beta Formation (GO:1902430)	3.31463	3.37446	0	0	3.21075	0	0	2.87598	0	0	0	0	0	0	0	0	4.11866	0	0	0	0	0	0	0	0	0	0	0	0	0	0	0	0	0	0	0	0	0	26
Modulation By Host Of Viral Process (GO:0044788)	0	4.08466	0	0	3.1589	0	0	2.69669	0	0	2.22949	0	0	0	0	0	0	0	0	0	0	0	0	0	0	0	0	0	0	0	0	0	0	0	0	0	0	0	26
Positive Regulation By Host Of Viral Process (GO:0044794)	3.20764	4.23362	0	0	3.10376	0	2.84062	2.76043	0	0	0	0	0	0	0	0	0	0	0	0	0	0	0	0	0	0	0	0	0	0	0	0	0	0	0	0	0	0	26
Regulation Of Amyloid-Beta Formation (GO:1902003)	3.26874	2.63409	0	0	2.47003	0	0	2.29321	0	0	0	0	0	0	0	0	0	0	0	0	3.11394	0	0	0	0	0	0	0	0	0	0	0	0	0	0	0	0	0	26
Positive Regulation Of Receptor Catabolic Process (GO:2000646)	4.42759	4.48729	4.88367	0	0	0	4.54006	0	0	0	0	0	0	5.696	0	0	0	0	0	0	0	0	0	0	0	0	0	0	0	0	0	0	0	0	0	0	0	0	26
Negative Regulation Of Receptor-Mediated Endocytosis (GO:0048261)	4.00189	0	3.43161	0	0	0	0	0	0	0	3.08239	0	0	3.76359	0	0	0	0	0	0	0	0	0	0	0	0	0	0	0	0	0	0	4.04978	0	0	0	0	0	26
Regulation Of Receptor Internalization (GO:0002090)	3.11651	0	3.57727	0	0	0	2.22136	0	0	0	1.94592	0	3.09422	3.24203	0	0	0	0	0	0	0	0	0	0	0	0	0	0	0	0	0	0	0	0	0	0	0	0	26
Golgi Disassembly (GO:0090166)	4.84271	0	0	0	0	0	0	0	0	0	0	0	0	0	0	0	0	0	0	0	0	0	0	0	0	0	0	0	0	4.58608	0	4.48772	0	0	0	0	0	0	26
Early Endosome To Late Endosome Transport (GO:0045022)	3.11085	3.17081	0	0	0	0	0	0	0	0	0	0	0	0	0	0	0	3.29101	0	0	0	0	0	0	0	0	0	0	0	0	0	2.7545	0	0	0	0	0	0	26
Vesicle-Mediated Transport Between Endosomal Compartments (GO:0098927)	3.04039	3.10035	0	0	0	0	0	0	0	0	0	0	0	0	0	0	0	3.22055	0	0	0	0	0	0	0	0	0	0	0	2.78274	0	2.68403	0	0	0	0	0	0	26
Regulation Of Amyloid Precursor Protein Catabolic Process (GO:1902991)	4.01544	4.07527	0	4.0984	0	0	3.12465	0	0	0	0	0	0	0	0	0	0	0	0	0	0	0	0	0	0	0	0	0	0	0	0	0	0	0	0	0	0	0	26
Receptor-Mediated Endocytosis (GO:0006898)	2.25548	2.02059	2.42538	2.65044	0	0	1.48193	1.84889	0	0	0	0	0	0	0	0	0	0	0	0	0	0	0	0	0	0	2.63308	0	0	1.85227	0	0	0	0	0	0	0	0	26
Endocytosis (GO:0006897)	2.12481	1.98231	1.89407	1.97384	1.45836	0	1.55946	1.39693	0	0	1.0031	0	0	0	0	0	0	0	1.28713	0	0	0	0	0	0	0	0	0	0	0	0	1.20227	0	0	0	0	0	0	26
Lysosome Localization (GO:0032418)	2.5472	2.60729	3.00678	3.02959	0	0	0	0	0	0	0	0	0	0	0	0	0	0	0	0	0	0	0	0	0	0	0	0	0	0	0	0	0	0	0	0	0	0	26
Regulation Of Protein Localization To Nucleus (GO:1900180)	2.20132	0	2.66091	2.69182	0	0	0	0	0	0	0	0	0	0	0	0	0	0	0	0	0	0	0	0	0	0	0	0	0	0	0	0	0	0	0	0	0	0	26
Lysosomal Transport (GO:0007041)	2.19858	3.15962	2.30315	0	0	0	1.45212	0	0	0	1.17595	0	0	0	0	0	0	2.02184	0	0	0	0	0	0	0	0	0	0	0	1.58026	0	0	0	0	0	0	0	0	26
Endosome To Lysosome Transport (GO:0008333)	2.34942	3.45015	0	0	0	0	0	0	0	0	0	0	0	0	0	0	0	2.23568	0	0	0	0	0	0	0	0	0	0	0	0	0	0	0	0	0	0	0	0	26
Regulation Of Protein Localization To Cell Periphery (GO:1904375)	3.43308	2.98714	0	0	0	0	0	0	2.57036	0	0	0	0	0	0	0	0	0	0	0	0	0	0	0	0	0	0	0	0	0	0	0	0	0	0	0	0	0	26
Protein Localization To Lysosome (GO:0061462)	3.16125	2.64689	3.04638	0	0	0	0	0	0	0	0	0	0	0	0	0	0	0	0	0	0	0	0	0	0	0	0	0	0	0	0	0	0	0	0	0	0	0	26
Macroautophagy (GO:0016236)	2.37017	1.91551	2.1061	0	0	0	0	0	1.4974	0	0	0	0	0	0	0	0	0	0	0	0	0	0	0	0	0	0	0	0	0	0	0	0	0	0	0	0	0	26
Protein Ubiquitination (GO:0016567)	1.6247	0	1.39364	0	0	0	0	0	0	0	0.828534	0	0	0	0	0	0	1.01461	0	0	1.3289	0	0	0	0	0	0	0	0	1.41112	0	0	0	0	0	0	0	0	26
Organelle Assembly (GO:0070925)	1.19292	1.52719	1.85452	0	0	0	0	0	0	0	0	0	0	0	0	0	0	0	0	0	0	0	0	0	0	0	0	0	0	1.02391	0	0	0	0	0	0	0	0	26
Protein Polyubiquitination (GO:0000209)	1.9337	0	1.75566	0	0	0	1.02054	0	0	0	1.24674	0	0	0	0	0	0	1.59721	0	0	1.68587	0	1.89062	0	0	0	0	0	0	0	0	0	0	0	0	0	0	0	26
Positive Regulation Of Binding (GO:0051099)	1.85269	0	2.52905	0	0	0	0	0	0	0	0	0	0	0	0	0	0	0	0	0	0	0	2.39941	0	0	0	0	0	0	0	0	0	0	0	0	0	0	0	26
Negative Regulation Of Receptor Internalization (GO:0002091)	4.26367	0	4.1506	0	0	0	0	0	0	0	2.82449	0	0	0	0	0	0	0	0	0	0	0	0	0	0	0	0	0	0	0	0	0	0	0	0	0	0	0	26
Positive Regulation Of Signaling (GO:0023056)	2.38743	0	2.84584	0	0	0	0	0	0	0	0	0	0	0	0	0	0	0	0	0	0	0	0	0	0	0	0	0	0	0	0	2.98369	0	0	0	0	0	0	26
Protein Targeting To Lysosome (GO:0006622)	3.36551	0	2.94802	0	0	0	2.47182	0	0	0	0	0	0	0	0	0	0	0	0	0	0	0	0	0	0	0	0	0	0	0	0	0	0	0	0	0	0	0	26
Negative Regulation Of Insulin Receptor Signaling Pathway (GO:0046627)	0	0	0	0	0	0	0	0	0	3.77128	0	0	0	0	0	0	0	0	0	0	0	0	0	3.5372	0	0	0	0	0	0	0	0	4.04978	0	0	0	0	0	27
Negative Regulation Of Cellular Response To Insulin Stimulus (GO:1900077)	0	0	0	0	0	0	0	0	2.4342	3.7098	0	0	0	0	0	0	0	0	0	0	0	0	0	3.47299	0	0	0	0	0	0	0	0	3.99081	0	0	0	0	0	27
Peroxisomal Membrane Transport (GO:0015919)	0	0	0	0	0	0	0	0	2.87015	0	0	0	0	0	0	0	0	0	0	0	0	0	0	0	0	0	0	0	0	4.3067	0	0	4.7285	0	0	0	0	0	27
Wnt Signaling Pathway, Planar Cell Polarity Pathway (GO:0060071)	0	0	0	0	0	0	0	0	0	0	2.55674	0	0	0	0	0	0	0	0	0	0	0	0	0	0	0	0	0	0	3.10735	0	0	4.04978	0	0	0	0	0	27
Regulation Of Establishment Of Planar Polarity (GO:0090175)	0	0	0	0	0	0	0	0	0	0	2.34501	0	0	0	0	0	0	0	0	0	0	0	0	0	0	0	0	0	0	2.91448	0	0	3.87963	0	0	0	0	0	27
Ventricular Septum Morphogenesis (GO:0060412)	3.92782	0	0	0	0	0	0	0	2.4342	0	0	0	0	0	0	0	0	0	0	0	0	0	0	0	0	0	0	0	0	0	0	2.55264	4.64924	0	0	0	0	0	27
Outflow Tract Septum Morphogenesis (GO:0003148)	3.11085	0	0	0	0	0	0	0	2.64593	0	0	0	0	0	0	0	0	0	0	0	0	0	0	0	0	0	0	0	0	0	0	0	4.8421	0	0	0	0	0	27
Protein K63-linked Ubiquitination (GO:0070534)	3.12505	0	0	2.63278	0	0	0	0	0	0	0	0	0	0	0	0	0	0	0	0	0	0	0	0	0	0	0	0	0	0	0	0	3.55981	0	0	0	0	0	27
Homophilic Cell Adhesion Via Plasma Membrane Adhesion Molecules (GO:0007156)	2.26674	0	0	0	0	0	1.84471	1.76414	1.87438	0	1.67669	0	0	0	0	0	0	0	0	0	0	0	0	0	0	0	0	0	0	0	0	0	3.39891	0	0	0	0	0	27
Regulation Of Monoatomic Ion Transmembrane Transporter Activity (GO:0032412)	2.04368	0	0	0	0	0	0	0	0	0	1.43721	0	0	0	0	0	0	0	0	0	0	0	0	0	0	0	0	0	0	0	0	0	3.18675	0	0	0	0	0	27
Astrocyte Activation (GO:0048143)	0	0	0	0	3.74156	0	0	0	0	0	3.51036	0	0	0	0	0	0	0	0	0	0	0	0	0	0	0	0	0	0	0	0	0	5.31383	0	0	0	0	0	27
Regulation Of Cardiac Muscle Cell Action Potential (GO:0098901)	0	0	0	4.41562	3.75259	0	2.34043	0	0	0	2.92177	0	0	0	0	0	0	0	0	0	0	0	0	0	0	0	0	0	0	0	0	0	3.93415	0	0	0	0	0	27
Regulation Of Cardiac Muscle Cell Contraction (GO:0086004)	0	0	0	4.21406	3.59768	0	0	0	0	0	2.25905	0	0	0	0	0	0	0	0	0	0	0	0	0	0	0	0	0	0	0	0	0	4.04978	0	0	0	0	0	27
Multi-Pass Transmembrane Protein Insertion Into ER Membrane (GO:0160063)	0	0	0	0	4.58985	0	0	0	0	0	3.99479	0	0	5.11089	0	0	0	0	0	0	0	5.06583	0	0	0	0	0	0	0	0	0	0	0	0	0	0	0	0	27
Protein Targeting To Membrane (GO:0006612)	0	2.03657	0	0	1.8718	0	1.91566	1.99762	1.9454	0	1.52769	0	2.35251	2.61906	0	2.30731	0	0	1.82461	0	0	3.89148	3.10806	0	0	0	0	0	0	0	0	0	3.12241	0	0	0	0	0	27
Positive Regulation Of Protein Binding (GO:0032092)	0	0	3.00889	0	2.18924	0	1.8728	0	0	0	1.87447	0	0	0	0	0	0	0	0	0	0	0	3.06333	0	0	0	0	0	0	0	0	0	3.42452	0	0	0	0	0	27
Regulation Of Protein Binding (GO:0043393)	1.65758	0	1.91056	0	0	0	1.40518	0	0	0	1.1063	0	0	0	0	0	0	0	0	0	0	2.16687	2.635	0	0	0	2.33828	0	0	0	0	0	2.82445	0	0	0	0	0	27
Positive Regulation Of Signal Transduction By P53 Class Mediator (GO:1901798)	0	0	0	0	0	0	0	0	0	0	0	0	0	0	0	0	0	3.5257	0	0	0	0	0	3.40728	0	0	0	0	5.07959	0	0	0	0	0	0	0	0	0	28
Golgi To Plasma Membrane Transport (GO:0006893)	0	2.72526	0	0	0	0	0	0	0	0	0	0	0	0	0	0	0	3.55176	2.75862	0	0	0	0	0	0	0	0	0	3.83378	0	0	0	0	0	0	0	0	0	28
Positive Regulation Of Protein Transport (GO:0051222)	2.26928	0	2.1918	0	2.16452	0	0	1.88236	0	0	0	0	0	3.30712	0	0	0	0	0	0	0	0	0	0	0	0	0	0	3.86637	0	0	0	0	0	0	0	0	0	28
Cellular Component Assembly (GO:0022607)	0	0	0	0	1.31528	0	0	0.963694	0	0	0.896224	0	0	0	0	0	0	0	0	1.3512	0	0	0	0	0	0	0	0	2.70945	0	0	0	0	0	0	0	0	0	28
Actomyosin Structure Organization (GO:0031032)	0	0	0	0	2.42253	0	0	0	0	0	0	0	0	0	0	0	0	0	0	2.02232	0	0	0	0	0	0	0	0	4.18108	0	0	0	0	0	0	0	0	0	28
Positive Regulation Of Secretion By Cell (GO:1903532)	2.20195	0	0	0	1.85003	0	0	0	0	0	0	0	0	0	0	0	0	0	0	0	0	0	0	0	0	0	0	0	4.26267	0	0	0	0	0	0	0	0	0	28
Regulation Of Ubiquitin-Dependent Protein Catabolic Process (GO:2000058)	2.5472	0	0	0	0	0	1.95788	0	0	0	0	0	0	0	0	0	0	0	0	0	0	0	0	0	0	0	0	0	4.64909	0	0	0	0	0	0	0	0	0	28
Negative Regulation Of Proteolysis Involved In Protein Catabolic Process (GO:1903051)	0	0	0	0	0	0	0	0	0	0	0	0	0	0	0	0	0	0	0	0	0	0	0	0	0	0	4.29291	0	4.80366	3.17781	0	0	0	0	0	0	0	0	28
Vesicle Budding From Membrane (GO:0006900)	2.62484	0	0	0	0	0	0	0	0	0	0	0	0	0	0	0	0	0	0	0	0	0	0	0	0	0	4.37008	0	4.41983	0	0	0	0	0	0	0	0	0	28
Negative Regulation Of Ubiquitin-Dependent Protein Catabolic Process (GO:2000059)	0	0	0	0	0	0	0	0	0	0	2.04342	0	0	0	0	0	0	0	0	2.45339	0	0	0	0	2.24899	0	0	0	4.11676	3.23088	0	0	0	0	0	0	0	0	28
Actin Filament-Based Transport (GO:0099515)	0	0	0	0	0	0	0	2.46064	0	0	0	0	0	0	0	0	0	0	0	0	0	0	0	0	0	0	0	0	6.8144	3.59322	0	0	0	0	0	0	0	0	28
Positive Regulation Of T Cell Mediated Immunity (GO:0002711)	0	0	0	3.6645	0	0	0	0	2.21166	0	0	3.60842	0	0	0	0	0	0	0	0	0	0	0	0	0	0	0	0	0	0	0	2.1516	0	0	0	0	0	0	29
Positive Regulation Of Leukocyte Mediated Cytotoxicity (GO:0001912)	0	0	0	2.72227	0	0	0	0	2.14923	0	0	3.3322	0	0	0	0	0	0	0	0	0	0	0	0	0	0	0	0	0	0	0	0	0	0	0	0	0	0	29
Positive Regulation Of T Cell Mediated Cytotoxicity (GO:0001916)	0	0	0	3.42019	0	0	0	0	2.6819	0	0	4.04972	0	0	0	0	0	0	0	0	0	0	0	0	0	0	0	0	0	0	0	0	0	0	0	0	0	0	29
Regulation Of T Cell Mediated Cytotoxicity (GO:0001914)	0	0	0	3.27796	0	0	0	0	2.52413	0	0	3.90266	0	0	0	0	0	0	0	0	0	0	0	0	0	0	0	0	0	0	0	0	0	0	0	0	0	0	29
Protein Localization To Cell-Cell Junction (GO:0150105)	0	0	0	4.27375	0	0	0	0	0	0	0	0	0	0	0	0	0	0	0	0	0	0	0	0	3.01136	0	0	0	0	0	0	3.07451	0	0	0	0	0	0	29
Regulation Of Substrate Adhesion-Dependent Cell Spreading (GO:1900024)	0	0	0	2.72227	0	0	0	0	0	0	1.57043	0	0	0	0	0	0	0	0	0	0	0	0	0	0	0	0	0	0	0	0	0	0	0	3.59006	0	0	0	29
Regulation Of Protein Exit From Endoplasmic Reticulum (GO:0070861)	0	0	0	4.859	0	0	3.12465	0	0	0	3.18721	0	0	0	0	0	0	0	0	0	0	0	0	0	0	0	0	0	0	0	0	0	0	0	0	0	0	0	29
Protein Processing (GO:0016485)	0	0	0	2.07411	0	0	1.55006	1.46902	1.30766	0	1.34387	2.04357	0	0	0	0	0	0	0	0	0	0	0	0	0	0	0	0	0	0	0	0	0	0	0	0	0	0	29
Calcium Ion Transport (GO:0006816)	0	0	0	2.59514	0	0	1.97103	1.54048	0	0	0	0	0	0	0	1.91052	0	0	0	0	0	0	0	0	0	0	0	0	0	0	0	0	0	0	0	0	0	0	29
Positive Regulation Of Alpha-Beta T Cell Proliferation (GO:0046641)	3.20764	0	0	4.05121	0	0	0	0	0	0	0	0	0	0	0	0	0	0	0	0	0	0	3.92403	0	0	0	0	0	0	0	0	0	0	0	0	0	0	0	29
Negative Regulation Of Chemotaxis (GO:0050922)	2.67738	0	0	3.05019	0	0	0	0	2.19289	0	0	0	0	0	0	0	0	0	0	0	0	0	0	0	0	0	0	0	0	0	0	0	0	0	0	0	0	0	29
Receptor Internalization (GO:0031623)	2.78854	0	0	2.72227	0	0	0	1.81144	0	0	0	0	0	0	0	0	0	0	0	0	0	0	0	0	0	0	0	0	0	0	0	0	0	0	0	0	0	0	29
Positive Regulation Of Cell Motility (GO:2000147)	1.77839	0	0	2.31706	0	0	0	1.22368	0	0	0	0	0	0	0	0	0	0	0	0	1.71971	0	0	0	0	0	0	0	0	0	0	0	0	0	0	0	0	0	29
Positive Regulation Of Cell Migration (GO:0030335)	1.81218	0	0	1.86993	0	0	0	1.10742	0	0	0	0	0	0	0	0	0	0	0	0	1.58822	0	0	0	0	0	0	0	0	0	0	0	0	0	0	0	0	0	29
Negative Regulation Of Epithelial Cell Proliferation (GO:0050680)	0	0	0	0	1.91634	0	0	0	0	0	1.57594	2.48122	0	0	0	0	0	0	2.08811	0	0	0	0	0	0	0	0	0	0	0	0	0	0	0	0	0	0	0	29
Regulation Of MAPK Cascade (GO:0043408)	1.44578	0	0	2.02255	1.33989	0	0	0	0	0	1.099	1.72167	0	0	0	0	0	0	1.39476	1.31429	0	0	0	0	0	0	0	0	0	0	0	0	0	0	0	0	0	0	29
Regulation Of Extrinsic Apoptotic Signaling Pathway (GO:2001236)	2.26674	0	0	2.46884	0	0	0	0	0	0	0	2.71899	0	0	0	0	0	0	0	0	0	0	0	0	0	0	0	0	0	0	0	0	0	0	0	0	0	0	29
Positive Regulation Of Cellular Component Organization (GO:0051130)	2.23623	0	0	0	0	0	0	0	0	0	0	2.09633	1.94226	0	3.30066	0	0	0	0	0	0	0	0	0	0	0	0	0	0	0	0	0	0	0	0	0	0	0	29
Regulation Of Proteolysis (GO:0030162)	2.20132	0	0	0	0	0	0	2.00576	0	0	0	0	2.86548	0	0	0	0	0	0	0	0	0	0	0	0	0	0	0	0	0	0	0	0	0	0	0	0	0	29
Positive Regulation Of Protein Localization To Cell Periphery (GO:1904377)	2.78854	0	0	3.38152	3.11961	0	0	2.039	1.92155	0	0	0	0	0	0	0	0	0	0	2.68214	0	0	0	0	0	0	0	0	0	0	0	0	0	0	0	0	0	0	29
Heterotypic Cell-Cell Adhesion (GO:0034113)	2.78856	0	0	3.63461	2.68445	0	0	0	0	0	0	0	0	0	0	0	0	0	0	0	0	0	0	0	0	0	0	0	0	0	0	0	0	0	0	0	0	0	29
Homotypic Cell-Cell Adhesion (GO:0034109)	2.3988	0	0	3.24736	2.85818	0	0	0	0	0	0	0	0	0	0	0	0	0	0	0	0	0	0	0	0	0	0	0	0	0	0	0	0	0	0	0	0	0	29
Cellular Response To Amyloid-Beta (GO:1904646)	2.52515	0	0	2.90313	2.42105	0	0	0	0	0	0	0	0	0	0	0	0	0	0	0	0	0	0	0	0	0	0	0	0	0	0	0	0	0	0	0	0	0	29
Regulation Of Heterotypic Cell-Cell Adhesion (GO:0034114)	0	0	0	3.95691	3.00675	0	0	0	0	3.90267	0	0	0	0	0	0	0	0	0	0	0	0	0	0	0	0	0	0	0	0	0	0	0	0	0	0	0	0	29
Positive Regulation Of Neuron Death (GO:1901216)	0	0	0	2.90313	2.42105	0	0	0	0	0	0	0	0	0	0	0	0	0	0	2.67616	0	0	0	0	0	0	0	0	0	0	0	0	0	0	0	0	0	0	29
Negative Regulation Of Protein Modification Process (GO:0031400)	0	0	0	2.41275	2.88983	0	0	0	0	0	1.80982	0	0	0	0	0	0	0	0	0	0	0	0	0	0	0	0	0	0	2.0529	0	0	0	0	0	0	0	0	29
Regulation Of Heart Rate By Cardiac Conduction (GO:0086091)	0	0	0	3.74482	2.78921	0	0	0	0	0	1.71606	0	0	0	0	0	0	0	0	0	0	0	0	0	0	0	0	0	0	0	0	0	0	0	0	0	0	0	29
Regulation Of Exocytosis (GO:0017157)	0	2.98061	0	0	2.33257	0	0	0	0	0	0	0	0	0	0	0	0	0	0	0	0	0	0	0	0	0	3.07781	0	0	0	0	0	0	0	0	0	0	0	29
Negative Regulation Of Phosphorylation (GO:0042326)	0	0	0	2.47351	2.95717	0	0	0	0	0	0	0	0	0	0	0	0	0	0	0	0	0	0	0	0	0	3.02456	0	0	0	0	0	0	0	0	0	0	0	29
Exocytosis (GO:0006887)	0	2.40838	0	2.26213	1.83683	0	1.62087	0	1.8091	2.70307	0	0	0	0	0	0	0	2.86497	2.12019	0	0	0	0	0	0	0	0	0	0	0	0	0	0	0	0	0	0	0	29
Establishment Of Protein Localization To Membrane (GO:0090150)	0	2.76954	0	2.60323	0	0	1.61373	0	0	0	0	0	0	0	0	0	0	0	0	0	0	0	0	0	0	0	0	0	0	0	0	0	0	0	0	0	0	0	29
Nitrogen Compound Transport (GO:0071705)	0	1.71792	0	2.20082	1.55135	0	0	0	0	2.0135	0	0	0	0	0	0	0	0	0	0	0	0	0	0	0	0	0	0	0	0	0	0	0	0	0	0	0	0	29
Regulation Of Protein Localization (GO:0032880)	1.96477	1.81307	0	2.07761	0	0	0	0	0	2.51855	0	0	0	0	0	0	0	0	0	0	0	0	0	0	0	0	0	0	0	0	0	0	0	0	0	0	0	0	29
Substantia Nigra Development (GO:0021762)	0	0	0	0	2.74849	0	0	0	0	0	0	0	0	0	0	0	0	0	0	2.69854	0	0	0	0	0	0	0	0	0	0	0	0	0	4.50014	0	0	0	0	29
Positive Regulation Of Interferon-Beta Production (GO:0032728)	0	0	0	0	0	3.57632	0	0	2.25096	0	0	0	0	0	0	0	0	0	0	0	0	0	0	0	0	0	0	0	0	0	0	0	0	6.29233	0	0	0	0	29
Fatty Acid Beta-Oxidation (GO:0006635)	0	2.91616	2.3975	0	0	0	0	0	1.98882	0	0	0	0	0	0	0	3.44971	0	2.8944	0	0	0	0	0	0	0	0	0	0	0	0	2.72738	0	4.26697	0	0	0	0	29
Regulation Of Innate Immune Response (GO:0045088)	0	0	0	0	0	0	0	0	0	0	0	0	0	0	0	0	0	0	1.91243	0	0	0	0	0	0	0	0	0	0	0	0	1.73778	3.00167	4.67726	0	0	0	0	29
Fatty Acid Catabolic Process (GO:0009062)	0	0	0	0	0	0	0	0	2.0461	0	0	0	0	0	0	0	0	0	2.515	0	0	0	0	0	0	0	0	0	0	0	0	2.35612	0	3.93804	0	0	0	0	29
Fatty Acid Oxidation (GO:0019395)	0	2.26141	0	0	0	0	0	0	0	0	0	0	0	0	0	0	0	0	2.35662	0	0	0	0	0	0	0	0	0	0	0	0	2.14092	0	4.17748	0	0	0	0	29
Clathrin-Dependent Endocytosis (GO:0072583)	0	0	3.3674	3.27287	0	0	0	0	0	0	0	0	0	0	0	0	0	0	0	0	0	0	0	0	0	0	4.65424	0	0	0	0	0	0	0	0	0	0	0	29
Cellular Response To Insulin Stimulus (GO:0032869)	0	0	2.18282	0	0	0	0	1.74456	1.42182	0	1.27371	0	0	0	0	0	0	0	0	0	2.49617	0	0	0	0	0	2.95054	0	0	0	0	0	0	0	0	0	0	0	29
Insulin Receptor Signaling Pathway (GO:0008286)	0	0	2.82355	0	0	0	0	2.18016	0	0	0	0	0	0	0	0	0	0	0	0	3.37732	0	0	0	0	0	4.1166	0	0	2.10579	0	0	0	0	0	0	0	0	29
Regulation Of Carbohydrate Catabolic Process (GO:0043470)	0	0	0	0	0	0	0	0	0	0	2.67241	0	0	0	0	0	0	0	0	0	0	0	0	0	0	0	4.57273	0	0	3.85394	0	0	0	0	0	0	0	0	29
Regulation Of Glycolytic Process (GO:0006110)	0	0	0	0	0	0	0	0	0	0	1.99754	0	0	0	0	0	0	0	2.22961	0	0	0	0	0	0	0	4.00693	0	0	2.94519	0	0	0	0	0	0	0	0	29
Intracellular Glucose Homeostasis (GO:0001678)	0	0	0	0	0	0	0	0	0	0	1.86803	0	0	0	0	0	0	0	2.11074	0	0	0	0	0	0	0	3.89124	0	0	2.25048	0	0	0	0	0	0	0	0	29
Protein Modification Process (GO:0036211)	0.963942	0	0	0	0	1.33871	0	0	0.671758	0	0.759188	0	0	0	0	0	0	0	1.00879	0	0	0	0	0	0	0	2.28146	0	0	1.15766	0	0	0	0	0	0	0	0	29
Negative Regulation Of Apoptotic Process (GO:0043066)	0.998823	0	0	0	0	0	0	0	0	0	0	0	0	0	0	0	0	0	0	0	0	0	0	0	0	0	1.80036	0	0	1.1892	0	0	0	0	0	0	0	0	29
Phosphorylation (GO:0016310)	1.10171	0	0	0	0	0	0	0	0	0	0	0	0	0	0	0	0	0	1.33871	0	0	0	0	0	0	0	2.36874	0	0	1.48483	0	0	0	0	0	0	0	0	29
Protein Phosphorylation (GO:0006468)	1.21947	0	0	0	0	0	0	0	0	0	0	0	0	0	0	0	0	0	1.09703	0	0	0	0	0	0	0	2.13562	0	0	1.29645	0	0	0	0	0	0	0	0	29
Phosphatidylinositol-Mediated Signaling (GO:0048015)	0	0	0	0	0	0	0	0	0	0	0	0	0	0	0	0	0	2.10286	0	0	2.58218	0	0	0	0	0	2.86701	0	0	1.95544	0	0	0	0	0	0	0	0	29
Positive Regulation Of Protein Localization (GO:1903829)	0	0	0	2.81368	0	0	0	0	0	0	0	0	0	0	0	0	0	0	0	0	0	0	0	0	0	0	2.83373	0	0	2.28033	0	0	0	0	0	0	0	0	29
Cellular Response To Nutrient Levels (GO:0031669)	0	0	2.02376	0	0	0	0	0	0	0	0	0	0	0	0	0	0	0	0	0	0	0	0	0	0	0	3.86386	0	0	2.73389	0	0	0	0	0	0	0	0	29
Protein Autophosphorylation (GO:0046777)	1.93351	0	0	0	0	2.07324	0	0	0	0	0	0	0	0	0	0	0	0	1.96595	0	1.98347	0	0	0	0	0	0	0	0	0	0	0	0	0	0	0	0	0	29
Peptidyl-Tyrosine Phosphorylation (GO:0018108)	2.33989	0	0	0	0	3.06587	0	0	0	0	0	0	0	0	0	0	0	0	0	0	2.46252	0	0	0	0	0	0	0	0	0	0	0	0	0	0	0	0	0	29
Regulation Of Cell Growth (GO:0001558)	1.83399	0	0	1.6947	0	0	0	0	0	0	0	0	0	0	0	0	0	0	0	1.29877	0	0	0	0	1.09561	0	0	0	0	1.47233	0	1.15996	0	0	0	0	0	0	29
Positive Regulation Of Intracellular Signal Transduction (GO:1902533)	1.69277	0	1.18689	1.75797	1.0973	1.3822	0	0	0	0	0	0	0	1.31817	0	0	0	0	0	1.09784	0	0	0	0	0	0	0	0	0	0	0	1.11596	0	0	0	0	0	0	29
Negative Regulation Of Cellular Process (GO:0048523)	1.34765	0	0	0	0	1.63692	0	0	0.700948	0	0	0	0	0	0	0	0	0	0	1.06292	0	0	0	0	0	0	0	0	0	0.901715	0	0	0	0	0	0	0	0	29
Negative Regulation Of Cell Death (GO:0060548)	2.16335	0	0	0	0	3.49238	0	0	0	0	0	0	0	0	0	0	0	0	0	2.31505	0	0	0	0	0	0	0	0	0	0	0	0	0	0	0	0	0	0	29
Enzyme-Linked Receptor Protein Signaling Pathway (GO:0007167)	2.81444	0	0	2.22585	0	2.76082	0	0	0	0	1.24666	0	0	0	0	0	0	0	0	1.91899	0	0	0	0	0	0	0	0	0	0	0	0	0	0	0	0	0	0	29
Positive Regulation Of Phosphorylation (GO:0042327)	1.98722	0	0	1.66817	0	2.06051	0	0	0	0	0.895279	0	0	0	0	0	0	0	0	0	0	0	0	0	0	0	0	0	0	1.34232	0	0	0	0	0	0	0	0	29
Positive Regulation Of NF-kappaB Transcription Factor Activity (GO:0051092)	2.03448	0	0	1.91425	0	2.16892	0	0	0	0	0	0	0	0	0	0	0	0	0	0	0	0	0	0	0	0	0	0	0	0	0	0	0	0	0	0	0	0	29
Positive Regulation Of DNA-binding Transcription Factor Activity (GO:0051091)	1.70762	0	0	1.57274	0	2.17451	0	0	0	0	0	0	0	0	0	0	0	0	0	0	0	0	0	0	0	0	0	0	0	0	0	0	0	0	0	0	0	0	29
Regulation Of Protein Catabolic Process (GO:0042176)	2.11358	1.85232	0	0	0	0	0	0	0	0	0	0	0	2.16215	0	0	0	0	0	2.11293	0	0	0	0	0	0	0	0	0	0	2.70983	0	0	0	0	0	0	0	29
Positive Regulation Of I-kappaB kinase/NF-kappaB Signaling (GO:0043123)	2.24833	0	0	1.70014	0	2.23885	1.43023	0	0	2.14516	0	0	0	1.89855	0	1.67509	0	0	0	1.69997	0	0	0	0	0	0	0	0	0	0	0	1.67881	0	0	0	0	0	0	29
Regulation Of I-kappaB kinase/NF-kappaB Signaling (GO:0043122)	1.89222	0	0	0	0	1.81537	1.22741	0	0	1.71951	0	0	0	1.71166	0	0	0	0	0	1.52687	0	0	0	0	0	0	0	0	0	0	0	1.43411	0	0	0	0	0	0	29
Negative Regulation Of Transporter Activity (GO:0032410)	4.69374	0	0	0	0	5.44323	0	0	0	0	0	0	0	0	0	4.45643	0	0	0	0	0	0	0	0	0	0	0	0	0	0	0	0	0	0	0	0	0	0	29
Negative Regulation Of Establishment Of Protein Localization (GO:1904950)	4.43063	0	0	0	0	0	0	0	0	0	0	0	0	0	0	4.23397	0	0	0	0	0	0	5.02415	0	0	0	0	0	0	0	0	0	0	0	0	0	0	0	29
Cellular Component Maintenance (GO:0043954)	0	0	0	0	0	4.70598	0	3.46124	0	0	0	4.19436	0	0	0	0	0	0	0	0	4.10909	0	0	0	0	0	0	0	0	0	0	0	0	0	0	0	0	0	29
Negative Regulation Of Protein Transport (GO:0051224)	3.04039	0	0	0	0	0	0	0	0	0	0	0	0	0	0	3.17059	0	0	0	0	3.56199	0	0	0	2.62077	0	0	0	0	0	0	0	0	0	0	0	0	0	29
Protein Targeting To Vacuole (GO:0006623)	2.52515	2.95935	0	0	0	0	0	0	0	0	0	0	0	0	0	0	0	0	0	0	3.06656	0	0	0	0	0	0	0	0	2.64109	0	0	0	0	0	0	0	0	29
Protein Localization To Golgi Apparatus (GO:0034067)	3.56456	0	0	0	0	0	0	0	0	0	0	0	0	0	0	0	0	0	0	0	3.85769	0	0	0	0	0	0	0	0	2.58987	0	0	0	0	0	0	0	0	29
Steroid Biosynthetic Process (GO:0006694)	0	0	0	0	0	0	0	2.07302	0	0	0	0	0	0	0	0	0	0	0	0	2.91748	0	0	0	0	0	0	0	0	0	0	2.2052	0	0	0	0	0	0	29
tRNA Modification (GO:0006400)	0	0	0	0	0	0	0	0	0	0	0	0	0	0	0	0	0	0	0	0	2.46252	0	0	0	0	0	0	0	0	1.83168	0	1.98146	0	0	0	0	0	0	29
Regulation Of Protein Import Into Nucleus (GO:0042306)	0	0	0	0	2.91872	0	0	2.04772	0	0	0	0	0	0	0	0	0	0	0	0	3.35446	0	0	0	0	0	0	0	0	2.45438	0	0	0	0	0	0	0	0	29
Vascular Transport (GO:0010232)	0	0	0	2.3168	1.89291	0	0	1.75759	0	0	0	0	0	0	0	0	0	0	0	0	2.4816	0	0	0	0	0	0	0	0	1.73846	0	0	2.9082	0	0	0	0	0	29
Transport Across Blood-Brain Barrier (GO:0150104)	0	0	0	2.28013	1.85528	0	0	1.71792	0	0	0	0	0	0	0	0	0	0	0	0	2.44492	0	0	0	0	0	0	0	0	1.70084	0	0	2.87243	0	0	0	0	0	29
Positive Regulation Of Cell Projection Organization (GO:0031346)	1.65758	1.90461	0	0	0	0	0	0	1.29403	2.2204	1.5307	0	0	0	0	0	0	0	0	0	0	0	0	0	0	0	0	0	0	0	0	0	0	0	0	0	0	0	29
Regulation Of Neuron Projection Development (GO:0010975)	1.40576	0	0	0	0	0	0	0	0	2.36305	1.21708	0	0	0	0	0	0	0	0	0	0	0	0	0	0	0	0	0	0	0	0	0	0	0	0	0	0	0	29
Peptide Metabolic Process (GO:0006518)	0	0	0	0	0	0	0	2.08197	0	3.01497	2.41919	0	0	0	0	0	0	0	0	0	0	0	0	0	0	0	0	0	0	0	0	0	0	0	0	0	0	0	29
Protein-Containing Complex Organization (GO:0043933)	0	0	0	0	0	0	0	1.21865	0	2.12113	1.41905	0	0	0	0	0	0	2.24534	0	0	0	0	0	0	0	0	0	0	0	0	0	0	0	0	0	0	0	0	29
Regulation Of Axonogenesis (GO:0050770)	2.5472	0	0	0	0	0	0	0	1.98748	0	2.32193	0	0	0	0	0	0	0	0	0	0	0	0	0	0	0	0	0	0	0	0	0	0	0	0	0	0	0	29
Protein K48-linked Ubiquitination (GO:0070936)	2.02089	0	0	0	0	0	0	0	0	0	1.72744	0	0	0	0	0	0	0	0	0	2.39519	0	0	0	0	0	0	0	0	0	0	0	0	0	0	0	0	0	29
Regulation Of Amyloid-Beta Clearance (GO:1900221)	3.97402	0	0	0	0	0	0	0	0	0	2.99556	0	0	0	0	0	0	0	0	0	0	0	0	0	3.5544	0	0	0	0	0	0	0	0	0	0	0	0	0	29
Protein Complex Oligomerization (GO:0051259)	0	0	0	0	0	0	0	0	0	0	0	0	0	0	0	0	2.35288	0	0	0	0	2.94973	0	0	0	3.16614	0	0	0	0	0	0	0	0	0	0	0	0	29
Protein Catabolic Process (GO:0030163)	0	1.7347	0	0	0	0	0	0	0	0	1.34854	2.78136	0	0	0	0	0	0	0	0	0	2.67382	0	0	0	0	0	0	0	0	0	0	0	0	0	0	0	0	29
Monoatomic Anion Transport (GO:0006820)	0	2.40965	0	0	0	0	0	0	0	0	0	0	0	0	0	2.67406	0	0	0	0	0	2.93417	0	0	0	0	0	0	0	0	0	0	0	0	0	0	0	0	29
Positive Regulation Of Protein Modification By Small Protein Conjugation Or Removal (GO:1903322)	0	0	0	0	0	0	1.5862	0	0	0	0	0	0	0	0	2.45105	0	2.0114	0	2.22802	0	0	0	0	0	0	0	0	0	0	0	0	0	0	0	0	0	0	29
Positive Regulation Of Protein Ubiquitination (GO:0031398)	0	0	0	0	0	0	0	0	0	0	0	0	0	0	0	2.06873	0	1.91545	0	2.13079	0	0	0	0	0	0	0	0	0	1.71953	0	0	0	0	0	0	0	0	29
Actin Cytoskeleton Reorganization (GO:0031532)	0	0	0	0	2.06655	0	0	0	0	0	0	0	0	0	0	2.43321	0	0	0	0	0	0	0	0	0	0	0	0	0	2.20887	0	0	0	0	0	0	0	0	29
Purine Ribonucleotide Biosynthetic Process (GO:0009152)	0	0	0	0	0	0	0	0	0	0	0	0	0	0	0	2.37535	0	0	0	0	0	0	0	0	0	0	0	0	0	2.6293	0	0	0	0	3.47429	0	0	0	29
Regulation Of Cellular Component Organization (GO:0051128)	0	1.66577	1.71961	2.46635	0	0	0	0	0	0	0	0	0	0	0	0	0	0	0	0	0	0	0	0	1.33067	0	0	0	0	0	0	0	2.43561	0	0	0	0	0	29
Positive Regulation Of Macromolecule Metabolic Process (GO:0010604)	0	0	1.37539	0	0	0	0	0	0	0	0	0	0	0	0	0	0	0	0	0	0	0	0	0	0	0	0	0	2.20832	0	0	0	2.22397	0	0	0	0	0	29
Protein-Containing Complex Assembly (GO:0065003)	1.06338	1.22607	0	0	1.32892	0	0	0.874826	0	0	0	0	0	0	0	0	0	1.14037	0	0	0	0	0	0	0	0	0	0	0	0	0	0.984059	1.92588	0	0	0	0	0	29
Protein Modification By Small Protein Conjugation (GO:0032446)	1.18918	0	0	0	0	0	0	0	0	0	0.727868	0	0	0	0	0	0	1.37541	0	0	0	0	0	0	0.923494	0	0	0	0	1.51113	0	0	0	0	0	0	0	0	29
Positive Regulation Of Cellular Process (GO:0048522)	1.01439	0	0	0	0	0	0	0	0	0	0	0	0	0	0	0	0	0	0	0	0	0	0	0	1.09741	0	0	0	0	0.804665	0	0	0	0	0	0	0	0	29
Regulation Of Cell Cycle (GO:0051726)	1.10303	0	0	0	0	0	0	0	0	0	0	0	0	0	0	0	0	1.4979	0	0	0	0	0	0	1.23581	0	0	0	0	0	0	0	0	0	0	0	0	0	29
Positive Regulation Of Gene Expression (GO:0010628)	0	0	0	0	0	0	0	0	0	0	0	0	0	0	0	0	0	0	0	0	0	0	0	1.06203	1.19092	0	0	0	0	1.01405	0	0	1.80847	0	0	0	0	0	29
Positive Regulation Of Protein Metabolic Process (GO:0051247)	1.7526	1.43202	0	0	0	0	0	0	0	0	0	0	0	0	0	0	0	0	0	0	0	0	0	1.94584	1.63653	0	0	0	0	1.37206	0	0	0	0	0	0	0	0	29
Selective Autophagy (GO:0061912)	0	0	0	0	0	0	0	0	0	0	0	0	0	0	0	0	0	2.20813	2.1756	0	0	0	0	0	0	0	0	0	0	2.06265	0	0	0	0	0	0	0	0	29
Positive Regulation Of Growth (GO:0045927)	0	0	0	0	0	0	0	0	0	0	0	0	0	0	0	0	0	0	1.85166	0	0	0	0	0	2.02136	0	0	0	0	2.18474	0	0	0	0	0	0	0	0	29
Positive Regulation Of Cell Growth (GO:0030307)	0	0	0	0	0	0	0	0	0	0	0	0	0	0	0	0	0	0	0	1.76659	0	0	0	0	1.75896	0	0	0	0	1.75289	0	0	0	0	0	0	0	0	29
Peptidyl-Threonine Modification (GO:0018210)	0	0	0	0	0	3.08903	0	0	2.09269	0	1.51273	0	0	0	0	0	0	0	0	0	0	0	0	0	0	0	0	0	0	2.52289	0	0	0	0	0	0	0	0	29
Protein-Containing Complex Disassembly (GO:0032984)	0	2.52616	0	0	0	0	1.98884	0	1.81978	0	0	0	0	0	0	0	0	0	0	0	0	0	0	0	0	0	0	0	0	1.95544	0	0	0	0	0	0	0	0	29
Intracellular Monoatomic Cation Homeostasis (GO:0030003)	1.41912	0	2.15222	2.99623	1.69507	2.75351	1.55082	1.46902	1.23477	0	0	0	2.09452	2.57493	0	2.54877	0	0	0	0	0	0	2.15236	0	0	0	0	0	0	0	0	0	0	0	0	0	0	0	30
Sphingolipid Metabolic Process (GO:0006665)	0	0	0	2.12566	0	2.8971	2.76914	3.10672	1.94223	0	0	0	2.4697	2.55883	0	2.83031	0	0	0	2.16686	0	0	0	0	0	0	0	0	0	0	0	0	0	0	0	0	0	0	30
Membrane Lipid Biosynthetic Process (GO:0046467)	0	0	0	2.5485	2.24488	3.6751	3.07286	3.24613	2.51654	0	0	0	0	0	0	2.97006	0	0	0	2.20645	0	0	0	0	0	0	0	0	0	0	0	0	0	0	0	0	0	0	30
Sphingolipid Biosynthetic Process (GO:0030148)	0	0	0	2.43272	2.22847	3.20415	3.15289	3.07112	2.14364	2.52406	0	0	0	2.86588	0	3.15348	0	0	0	2.48586	0	0	0	0	0	0	0	0	0	0	0	0	0	0	0	0	0	0	30
Ceramide Metabolic Process (GO:0006672)	0	0	0	2.60414	2.30275	3.3716	2.37928	2.92527	0	0	0	0	0	3.03534	0	2.73079	0	0	0	2.55899	0	0	0	0	0	0	0	0	0	0	0	0	0	0	0	0	0	0	30
Diol Metabolic Process (GO:0034311)	0	0	0	5.05172	0	5.02805	0	0	0	0	0	0	0	4.69571	0	4.04125	0	0	0	0	0	0	0	0	0	0	0	0	0	0	0	0	0	0	0	0	0	0	30
Sphingoid Metabolic Process (GO:0046519)	0	0	0	4.859	3.91156	5.62254	0	0	3.15414	0	0	0	0	4.52571	0	0	0	0	0	0	0	0	0	0	0	0	0	0	0	0	0	0	0	0	0	0	0	0	30
Organic Substance Transport (GO:0071702)	0	0	1.48542	1.87984	1.91959	0	1.115	1.21334	0	0	0	0	0	0	0	0	0	0	0	0	0	0	0	0	0	0	0	0	0	0	0	0	0	0	0	0	0	0	30
Monoatomic Cation Transmembrane Transport (GO:0098655)	0	0	1.77337	2.56334	1.48384	2.32658	0.996945	0	0	0	0	0	0	0	0	0	0	0	0	0	0	0	0	0	0	0	0	0	0	0	0	0	0	0	0	0	0	0	30
Inorganic Cation Transmembrane Transport (GO:0098662)	0	0	1.75697	2.5467	1.46726	2.31047	0.980102	0	0	0	0	0	0	0	0	0	0	0	0	0	0	0	0	0	0	0	0	0	0	0	0	0	0	0	0	0	0	0	30
Positive Regulation Of Protein Modification Process (GO:0031401)	0	0	0	1.5257	0	1.86127	0	0	0	0	0	0	0	1.75777	0	0	0	0	0	0	0	0	0	0	0	0	0	0	0	1.76348	0	0	0	0	0	0	0	0	30
Regulation Of Protein Phosphorylation (GO:0001932)	0	0	0	2.03697	1.57559	2.41555	0	0	0	0	0	0	0	0	0	0	0	0	0	0	0	0	0	0	0	0	0	0	0	1.58718	0	0	0	0	0	0	0	0	30
Regulation Of Cell-Matrix Adhesion (GO:0001952)	0	0	0	2.34509	2.03407	3.46806	0	0	0	0	0	0	0	0	0	0	0	0	0	0	0	0	0	0	0	0	0	0	0	0	0	0	0	0	0	0	0	0	30
Cellular Response To Chemical Stress (GO:0062197)	0	0	0	2.20945	1.99626	2.63216	1.72251	1.64166	0	0	0	0	2.02504	0	0	0	0	0	0	0	0	2.88469	0	0	0	0	2.76389	0	0	0	0	0	0	0	0	0	0	0	30
Lipid Modification (GO:0030258)	0	0	0	0	0	3.33488	1.95788	0	0	0	0	0	0	0	0	2.8008	0	0	0	0	0	0	0	0	0	0	0	0	0	0	0	0	0	0	0	0	0	0	30
Dephosphorylation (GO:0016311)	0	0	0	0	0	2.21921	0	0	0	0	1.16109	0	0	0	0	0	0	0	0	0	0	0	0	0	0	0	2.63582	0	0	0	0	0	0	0	0	0	0	0	30
Cellular Response To Oxidative Stress (GO:0034599)	0	0	0	2.07411	0	2.5638	1.41893	1.33798	1.30766	0	0	0	0	0	0	0	0	0	0	0	0	0	0	0	0	0	2.69646	0	0	0	0	0	0	0	0	0	0	0	30
Ephrin Receptor Signaling Pathway (GO:0048013)	2.50865	0	0	3.6645	2.40432	4.12863	0	0	0	0	0	0	0	0	0	0	0	0	0	2.96513	0	0	0	0	0	0	0	0	0	0	0	0	3.91111	0	0	0	0	0	30
Axonogenesis (GO:0007409)	0	0	0	1.98195	0	2.13098	0	0	1.43292	0	1.23454	0	0	0	0	0	0	0	0	0	0	0	0	0	0	0	0	0	0	1.31065	0	0	2.47332	0	0	0	0	0	30
Axon Guidance (GO:0007411)	1.48058	0	0	2.50758	0	2.9369	0	0	1.42206	0	1.55511	0	0	0	0	0	0	0	0	0	0	0	0	0	0	0	0	0	0	0	0	0	2.82195	0	0	0	0	0	30
Neuron Projection Guidance (GO:0097485)	0	0	0	2.62499	0	2.76082	0	0	1.4854	0	1.13894	0	0	0	0	0	0	0	0	0	0	0	0	0	0	0	0	0	0	0	0	0	2.75001	0	0	0	0	0	30
Regulation Of Oxidative Stress-Induced Intrinsic Apoptotic Signaling Pathway (GO:1902175)	0	0	0	0	0	4.71514	0	0	0	0	0	0	0	0	0	0	0	0	0	3.25869	0	0	0	0	0	0	0	0	0	0	0	0	0	0	4.57845	0	0	0	30
Sodium Ion Export Across Plasma Membrane (GO:0036376)	0	0	0	4.68901	3.74156	4.70598	0	0	0	0	0	0	0	0	0	0	0	0	0	0	0	0	0	0	0	0	0	0	0	0	0	0	0	0	0	0	0	0	30
Intracellular Sodium Ion Homeostasis (GO:0006883)	0	0	0	3.9516	3.00415	4.02747	0	0	0	0	0	0	0	0	0	0	0	0	0	0	0	0	0	0	0	0	0	0	0	0	0	0	0	0	0	0	0	0	30
Sphingosine Metabolic Process (GO:0006670)	0	0	0	3.85842	0	5.13976	0	2.97703	0	0	0	0	0	0	0	0	0	0	0	0	0	0	0	0	0	0	0	0	0	0	0	0	0	0	0	0	0	0	30
Regulation Of Cell-Substrate Junction Assembly (GO:0090109)	0	0	0	3.68835	0	4.95904	0	0	0	0	0	0	0	0	0	0	0	0	0	2.99544	0	0	0	0	2.92592	0	0	0	0	0	0	0	0	0	0	0	0	0	30
Regulation Of Neuron Death (GO:1901214)	0	0	0	2.52146	0	3.94784	0	0	0	0	0	0	0	0	0	0	0	0	0	2.47303	0	0	0	0	0	0	0	0	0	0	0	0	0	0	0	0	0	0	30
Regulation Of Cell Adhesion (GO:0030155)	1.53342	0	0	2.39219	0	2.25024	0	0	1.24488	2.20099	1.45638	0	0	0	0	0	0	0	0	2.14464	0	0	0	0	0	0	0	0	0	1.43866	0	0	0	0	0	0	0	0	30
Regulation Of Cell-Cell Adhesion (GO:0022407)	0	0	0	2.99204	0	3.7595	0	0	0	3.43096	0	0	0	0	0	0	0	0	0	0	0	0	0	0	0	0	0	0	0	0	0	0	0	0	0	0	0	0	30
Positive Regulation Of Cell-Cell Adhesion (GO:0022409)	2.3988	0	0	3.24736	0	3.19372	0	0	0	2.86712	0	0	0	0	0	0	0	0	0	0	0	0	0	0	0	0	0	0	0	0	0	0	0	0	0	0	0	0	30
Intracellular Iron Ion Homeostasis (GO:0006879)	2.56294	0	2.36571	3.90781	2.71702	3.88419	0	0	0	3.19229	0	0	0	0	0	0	0	0	0	0	0	0	2.86728	0	0	0	0	0	0	0	0	0	0	0	0	0	0	0	30
Phospholipid Translocation (GO:0045332)	2.67738	2.73733	0	4.51807	3.55973	4.29089	2.16332	2.68742	0	3.48712	1.93674	0	0	0	0	0	0	0	0	0	0	0	0	0	0	0	0	0	0	0	0	0	0	0	0	0	0	0	30
Protein Localization To Membrane (GO:0072657)	1.66662	1.95742	0	2.87777	1.99261	2.54974	0	1.6754	0	2.00485	1.5227	0	0	0	0	0	0	0	0	0	0	0	0	0	0	0	0	0	0	0	0	0	2.44183	0	0	0	0	0	30
Protein Localization To Cell Periphery (GO:1990778)	1.7213	0	0	3.0121	2.27204	2.79758	0	1.69165	0	2.2222	1.56059	0	0	0	0	0	0	0	0	0	0	0	0	0	0	0	0	0	0	0	0	0	0	0	0	0	0	0	30
Protein Localization To Plasma Membrane (GO:0072659)	1.77738	0	0	2.79353	1.96406	2.85239	0	1.55391	0	2.2766	1.45736	0	0	0	0	0	0	0	0	0	0	0	0	0	0	0	0	0	0	0	0	0	0	0	0	0	0	0	30
Positive Regulation Of Protein Localization To Nucleus (GO:1900182)	2.44235	0	2.14794	2.53692	0	3.30835	0	0	0	0	0	0	0	0	0	0	0	0	0	0	0	0	0	0	0	0	3.08706	0	0	2.18263	0	2.08322	0	0	0	0	0	0	30
Regulation Of Macroautophagy (GO:0016241)	2.64645	0	2.96728	3.36443	2.39488	3.62089	0	0	0	0	0	0	0	0	0	0	0	2.52554	0	0	0	0	0	0	0	0	0	0	0	0	0	0	0	0	0	0	0	0	30
Regulation Of Autophagy (GO:0010506)	1.83212	0	2.21404	2.41427	1.72486	2.98789	0	0	0	0	0	0	0	0	0	0	0	1.61494	0	1.58505	0	0	0	0	0	0	1.89196	0	0	1.65437	0	0	0	0	0	0	0	0	30
Protein Stabilization (GO:0050821)	1.54192	1.72091	0	1.82766	1.76707	2.61541	0	0	0	0	1.13506	0	0	0	0	0	0	1.46269	0	0	2.58158	0	0	0	0	0	2.56376	0	0	2.27896	3.30322	0	0	0	0	0	0	0	30
Positive Regulation Of Intracellular Protein Transport (GO:0090316)	1.9089	1.6162	0	2.92613	1.95655	2.73643	0	1.98536	1.58111	0	1.51179	0	0	2.11336	0	0	0	1.92348	0	0	2.57877	0	0	0	0	0	0	0	0	2.31064	0	1.54835	0	0	0	0	0	0	30
Regulation Of Potassium Ion Transmembrane Transporter Activity (GO:1901016)	3.36551	3.03316	0	3.33435	2.8691	4.09788	0	0	2.50139	0	0	0	0	0	0	0	0	0	0	0	0	0	0	0	0	0	0	0	0	2.71555	0	0	0	0	0	0	0	0	30
Antigen Processing And Presentation Of Endogenous Peptide Antigen (GO:0002483)	0	0	0	4.19159	0	0	2.86452	0	4.16459	0	0	4.85795	0	0	0	0	0	0	4.34552	0	0	0	4.25406	0	0	0	0	0	0	0	0	0	0	0	0	0	0	0	31
Antigen Processing And Presentation Of Peptide Antigen Via MHC Class Ib (GO:0002428)	0	0	0	5.10971	0	0	0	0	4.79888	4.24371	0	5.35985	0	0	0	0	0	0	3.29698	0	0	0	4.37178	0	0	0	0	0	0	0	0	0	0	0	0	0	0	0	31
Antigen Processing And Presentation Of Endogenous Peptide Antigen Via MHC Class Ib (GO:0002476)	0	0	0	5.10971	0	0	0	0	4.79888	4.24371	0	5.35985	0	0	0	0	0	0	3.29698	0	0	0	4.37178	0	0	0	0	0	0	0	0	0	0	0	0	0	0	0	31
Antigen Processing And Presentation Of Endogenous Peptide Antigen Via MHC Class I Via ER Pathway (GO:0002484)	0	0	0	5.10971	0	0	0	0	4.79888	4.24371	0	5.35985	0	0	0	0	0	0	3.29698	0	0	0	4.37178	0	0	0	0	0	0	0	0	0	0	0	0	0	0	0	31
Antigen Processing And Presentation Of Endogenous Peptide Antigen Via MHC Class I Via ER Pathway, TAP-independent (GO:0002486)	0	0	0	5.10971	0	0	0	0	4.79888	4.24371	0	5.35985	0	0	0	0	0	0	3.29698	0	0	0	4.37178	0	0	0	0	0	0	0	0	0	0	0	0	0	0	0	31
Negative Regulation Of Protein Autophosphorylation (GO:0031953)	0	0	0	0	4.32674	0	0	3.45973	0	0	0	0	4.27872	4.88843	0	0	0	0	0	0	0	0	0	0	0	0	0	0	0	0	0	0	0	0	0	0	0	0	32
Negative Regulation Of Autophagosome Assembly (GO:1902902)	0	0	0	0	0	0	0	3.87643	0	0	0	0	4.086	4.69571	0	0	0	0	0	0	0	0	0	0	0	0	0	0	0	0	5.23304	0	0	0	0	0	0	0	32
Regulation Of Protein Transport (GO:0051223)	3.23412	0	0	0	2.74342	0	2.34043	2.26014	0	0	0	0	0	4.12477	0	0	0	0	0	2.99853	3.37734	0	0	0	2.4279	0	0	0	0	0	0	0	0	0	0	0	0	0	32
Cholesterol Metabolic Process (GO:0008203)	0	2.40025	0	0	1.98583	0	2.20222	2.92345	0	0	0	0	3.22978	2.7296	0	2.41957	0	0	1.94047	0	3.10694	0	0	0	0	0	0	0	0	0	0	2.20095	0	0	0	0	0	0	32
Intracellular Calcium Ion Homeostasis (GO:0006874)	0	0	2.22025	1.81163	0	0	1.98849	1.72721	0	0	0	0	2.25984	2.48788	0	3.04955	0	0	0	1.55637	1.97711	0	0	0	0	0	0	0	0	0	0	0	0	0	0	0	0	0	32
Calcium Ion Homeostasis (GO:0055074)	0	0	2.1363	0	0	0	1.90096	1.69486	0	0	0	0	2.3422	2.71982	0	3.03088	0	0	0	0	2.45015	0	0	0	0	0	0	0	0	0	0	0	0	0	0	0	0	0	32
Positive Regulation Of Protein Targeting To Membrane (GO:0090314)	0	0	0	3.5362	0	0	0	3.27299	0	0	0	0	0	3.96544	0	0	0	0	0	0	0	0	0	0	0	0	0	0	0	3.32997	0	0	0	0	0	0	0	0	32
Regulation Of Protein Targeting To Membrane (GO:0090313)	0	0	0	3.21391	0	0	0	3.14507	2.36999	0	0	0	0	3.64315	0	0	0	3.02768	0	0	0	0	0	0	0	0	0	0	0	2.97596	0	0	0	0	0	0	0	0	32
Phospholipid Dephosphorylation (GO:0046839)	0	2.79186	3.19031	3.10273	3.00936	0	0	2.46336	2.859	0	0	0	0	3.53197	0	0	0	0	0	0	0	0	0	0	0	0	0	0	0	0	0	0	0	0	0	0	0	0	32
Positive Regulation Of Protein Localization To Membrane (GO:1905477)	2.29209	0	0	3.3445	2.1871	0	0	2.3823	1.95098	0	1.51864	0	0	3.11664	0	0	0	0	0	0	0	0	0	0	0	0	0	0	0	1.81676	0	0	0	0	0	0	0	0	32
Positive Regulation Of Protein Localization To Plasma Membrane (GO:1903078)	2.78854	0	0	3.08099	2.68378	0	0	2.039	1.92155	0	1.57043	0	0	3.15346	0	0	0	0	0	0	0	0	0	0	0	0	0	0	0	0	0	0	0	0	0	0	0	0	32
Protein Maturation By Iron-Sulfur Cluster Transfer (GO:0097428)	0	0	0	0	3.4519	0	0	0	0	0	0	0	0	4.8286	0	0	0	4.29175	3.1594	0	0	0	0	0	0	0	0	0	0	0	0	0	0	0	0	0	0	0	32
Iron-Sulfur Cluster Assembly (GO:0016226)	0	0	0	0	0	0	0	0	0	0	0	0	0	3.70212	0	0	0	3.4789	2.51185	0	0	0	0	0	0	0	0	0	0	0	0	0	0	0	0	0	0	0	32
Metallo-Sulfur Cluster Assembly (GO:0031163)	0	0	0	0	0	0	0	0	0	0	0	0	0	3.70212	0	0	0	3.4789	2.51185	0	0	0	0	0	0	0	0	0	0	0	0	0	0	0	0	0	0	0	32
Synaptic Vesicle Fusion To Presynaptic Active Zone Membrane (GO:0031629)	0	0	0	0	0	0	3.53984	0	4.24926	0	0	0	0	4.88843	0	0	0	0	0	0	0	0	0	0	0	0	0	0	0	0	0	0	0	0	0	0	0	0	32
Synaptic Vesicle Membrane Organization (GO:0048499)	0	0	0	0	0	0	3.21936	0	3.72468	0	0	0	0	4.11046	0	0	0	0	0	0	0	0	0	0	0	0	0	0	0	0	0	0	0	0	0	0	0	0	32
Regulation Of Intracellular Transport (GO:0032386)	0	0	2.8027	0	0	0	0	2.55936	0	3.62927	0	0	0	3.157	0	0	0	0	0	0	0	0	0	0	0	0	0	0	0	0	0	0	0	0	0	0	0	0	32
Phospholipid Catabolic Process (GO:0009395)	0	0	3.30593	0	0	0	0	0	0	0	0	0	0	4.12477	0	0	0	0	0	0	0	0	3.77962	0	0	0	0	0	0	0	0	0	0	0	0	0	0	0	32
Sphingolipid Catabolic Process (GO:0030149)	0	0	0	0	0	0	0	3.00159	0	0	0	0	0	3.99491	0	0	0	0	3.0338	3.58084	0	0	0	0	0	0	0	0	0	0	0	0	0	0	0	0	0	0	32
Regulation Of Protein Autophosphorylation (GO:0031952)	0	0	0	0	3.27538	0	0	0	0	0	0	0	0	3.47943	0	0	0	0	0	0	0	0	0	0	2.63661	0	0	0	0	0	0	0	0	0	0	0	0	0	32
Regulation Of Cholesterol Efflux (GO:0010874)	0	0	0	2.99949	0	0	2.1088	0	0	0	0	0	0	3.42873	0	0	0	0	0	0	0	0	0	0	0	0	0	0	0	0	0	0	0	0	0	0	0	0	32
Cholesterol Transport (GO:0030301)	0	0	0	0	0	0	2.32528	0	0	0	0	0	2.53854	3.15346	0	0	0	0	2.13178	0	0	0	0	0	0	0	0	0	0	0	0	0	0	0	0	0	0	0	32
Protein Maturation (GO:0051604)	0	0	0	0	0	0	0	1.46902	0	0	0	0	0	2.22553	0	0	0	0	1.62433	0	0	0	0	0	0	0	0	0	0	0	0	0	0	0	0	0	0	0	32
Cellular Response To Cholesterol (GO:0071397)	0	0	0	0	0	0	0	0	0	4.70336	0	0	0	0	0	0	0	0	0	0	4.43116	4.65065	0	0	0	0	0	0	0	3.95102	0	0	0	0	0	0	0	0	33
Cellular Response To Sterol (GO:0036315)	0	0	0	0	0	0	0	0	0	4.00255	0	0	0	0	0	0	0	0	0	0	0	3.94985	0	0	0	0	0	0	0	3.17304	0	0	0	0	0	0	0	0	33
Regulation Of Transport (GO:0051049)	0	0	3.23564	0	2.67034	0	0	0	0	3.39436	0	0	3.13525	2.92829	0	2.72666	0	0	0	0	0	2.883	0	0	0	0	0	0	3.93353	0	0	0	0	0	0	0	0	0	33
Intracellular Lipid Transport (GO:0032365)	0	0	3.56527	0	0	0	0	2.65344	2.76316	4.38853	0	0	0	0	0	4.24314	0	0	0	0	0	0	0	0	0	0	0	0	0	0	0	0	0	0	0	0	0	0	33
Sterol Transport (GO:0015918)	0	0	0	0	0	0	0	0	0	3.83548	0	0	0	0	0	4.05492	0	0	0	0	0	3.7825	0	0	0	0	0	0	0	0	0	0	0	0	0	0	0	0	33
Negative Regulation Of Adenylate Cyclase Activity (GO:0007194)	0	0	0	4.2684	0	0	0	0	0	4.70336	0	4.51643	0	0	0	0	0	0	0	0	0	0	0	0	0	0	0	0	0	0	0	0	0	0	0	0	0	0	33
Negative Regulation Of Cyclase Activity (GO:0031280)	0	0	0	4.0984	0	0	0	0	0	4.53336	0	4.34643	0	0	0	0	0	0	0	0	0	0	0	0	0	0	0	0	0	0	0	0	0	0	0	0	0	0	33
Regulation Of Dendritic Cell Differentiation (GO:2001198)	0	0	0	4.2684	0	0	0	3.23727	0	4.70336	0	4.51643	0	4.69571	0	0	0	0	0	0	0	0	0	0	0	0	0	0	0	0	0	0	0	0	0	0	0	0	33
Positive Regulation Of Leukocyte Differentiation (GO:1902107)	0	0	0	4.94669	0	0	0	0	0	5.38165	0	0	0	5.374	0	0	0	0	0	0	0	0	0	0	0	0	0	0	0	0	0	0	0	0	0	0	0	0	33
Regulation Of Vesicle-Mediated Transport (GO:0060627)	0	2.52661	2.34957	2.74124	2.18718	0	1.56479	2.05143	1.4225	3.40447	0	0	2.02504	0	0	0	0	0	0	0	0	0	0	0	0	0	2.76389	0	0	0	0	0	0	0	0	0	0	0	33
Membrane Fusion (GO:0061025)	2.84752	3.62479	3.6937	3.21391	2.74342	0	2.66942	0	2.9904	4.85856	0	0	0	0	0	0	0	0	0	0	0	0	0	0	0	0	0	0	0	0	0	0	0	0	0	0	0	0	33
Regulation Of Protein Localization To Plasma Membrane (GO:1903076)	2.95249	2.33233	0	3.128	2.36003	0	0	0	2.21705	2.46573	0	0	0	2.45801	0	0	0	0	0	0	0	0	0	0	0	0	0	0	0	1.79679	0	0	0	0	0	0	0	0	33
Regulation Of Protein Localization To Cell Surface (GO:2000008)	2.67738	2.73733	0	3.05019	0	0	0	0	2.19289	3.48712	0	0	0	0	0	0	0	0	0	0	0	0	0	0	0	0	0	0	0	2.41972	0	0	0	0	0	0	0	0	33
Transferrin Transport (GO:0033572)	4.43063	4.49045	0	5.27419	0	0	0	0	0	5.71112	0	0	0	0	0	0	0	0	0	0	0	0	0	0	0	0	0	0	0	0	0	0	0	0	0	0	0	0	33
Vesicle-Mediated Transport To The Plasma Membrane (GO:0098876)	2.74096	2.80186	2.45963	2.8513	0	0	0	0	0	3.04719	0	0	0	0	0	0	0	2.92408	2.00434	0	0	0	0	0	0	0	0	0	0	1.95299	0	0	0	0	0	0	0	0	33
Endocytic Recycling (GO:0032456)	3.01659	2.69608	3.09873	3.26773	0	0	0	0	0	3.45739	0	0	0	0	0	0	0	0	0	0	0	0	0	0	0	0	0	0	0	0	0	0	0	0	0	0	0	0	33
COPII-coated Vesicle Budding (GO:0090114)	2.4319	2.86299	0	0	0	0	2.73961	0	0	3.24972	0	0	0	0	0	0	0	0	0	2.5829	0	0	3.84637	0	0	0	3.70715	0	0	0	0	0	0	0	0	0	0	0	33
Adenylate Cyclase-Activating Dopamine Receptor Signaling Pathway (GO:0007191)	0	0	0	0	4.73904	0	0	0	0	6.11876	0	0	0	0	0	0	0	0	0	4.99302	0	0	0	0	0	0	0	0	0	0	0	0	0	0	0	0	0	0	33
Regulation Of Mitochondrial Fusion (GO:0010635)	0	0	0	4.0984	0	0	3.12465	4.20002	3.76369	4.53336	0	0	5.2887	0	5.52509	4.63104	4.75645	0	0	0	0	0	0	0	0	0	0	0	0	0	0	0	0	0	0	0	0	0	34
Negative Regulation Of Mitochondrial Fusion (GO:0010637)	0	0	0	4.94669	0	0	0	4.04485	4.15444	5.38165	0	0	4.76429	0	0	4.71954	5.60474	4.28492	0	0	0	0	0	0	0	0	0	0	0	0	0	0	0	0	0	0	0	0	34
Regulation Of ER To Golgi Vesicle-Mediated Transport (GO:0060628)	0	0	0	0	0	0	3.53984	4.13954	0	5.71112	0	0	4.27872	4.88843	0	4.23397	0	5.29212	0	0	4.62388	0	0	0	0	0	0	0	0	0	0	0	0	0	0	0	0	0	34
Proton-Transporting ATP Synthase Complex Assembly (GO:0043461)	0	0	0	0	0	0	0	4.87666	0	5.38165	0	0	4.76429	5.374	0	0	0	0	0	0	0	0	0	0	0	0	5.83627	0	0	0	0	0	0	0	0	0	0	0	34
Mitochondrial Proton-Transporting ATP Synthase Complex Assembly (GO:0033615)	0	0	0	0	0	0	0	4.87666	0	5.38165	0	0	4.76429	5.374	0	0	0	0	0	0	0	0	0	0	0	0	5.83627	0	0	0	0	0	0	0	0	0	0	0	34
Positive Regulation Of Response To Endoplasmic Reticulum Stress (GO:1905898)	0	0	0	0	0	4.02747	0	0	0	0	0	0	0	0	5.38775	0	0	0	0	3.77687	4.11504	0	4.51731	0	0	0	0	0	0	0	0	0	0	0	0	0	0	7.87666	35
Regulation Of ERAD Pathway (GO:1904292)	0	0	0	0	0	5.02805	0	0	0	0	0	0	0	0	0	0	0	0	0	4.35882	5.21516	4.65065	5.61743	0	0	0	0	0	0	0	0	0	0	0	0	0	0	8.79478	35
Positive Regulation Of ERAD Pathway (GO:1904294)	0	0	0	0	0	5.45254	0	0	0	0	0	0	4.50595	0	0	4.46104	0	0	0	5.10286	4.85244	5.07296	6.37117	0	0	0	0	0	0	3.5883	0	0	0	0	0	0	0	8.50513	35
Transmembrane Receptor Protein Tyrosine Phosphatase Signaling Pathway (GO:0007185)	4.84271	0	0	0	0	6.44345	0	0	0	0	0	0	0	0	0	0	0	0	0	4.99302	0	0	0	0	0	0	0	0	0	0	0	0	0	0	0	0	0	9.96506	36
Synaptic Membrane Adhesion (GO:0099560)	0	0	0	0	0	4.70598	0	0	0	4.38128	0	0	0	0	0	0	0	0	0	0	4.10909	0	0	0	0	0	0	0	0	0	0	0	0	0	0	0	0	8.50513	36
Peptidyl-Tyrosine Dephosphorylation (GO:0035335)	0	0	0	0	0	0	0	0	0	4.07353	0	0	0	0	0	0	0	0	0	0	0	0	0	0	0	0	0	0	0	0	0	0	3.87963	0	0	0	0	7.15597	36
Cell-Cell Adhesion Via Plasma-Membrane Adhesion Molecules (GO:0098742)	1.42361	0	0	0	0	2.26491	0	0	0	1.93242	0	0	0	0	0	0	0	0	0	0	0	0	0	0	0	0	0	0	0	0	0	0	0	0	0	0	0	5.86557	36
Positive Regulation Of Protein Targeting To Mitochondrion (GO:1903955)	2.7319	0	0	3.10273	0	0	0	0	0	0	0	0	0	0	0	0	0	0	0	0	0	0	0	0	0	0	0	0	0	0	0	0	0	0	0	0	0	7.10528	36
Positive Regulation Of Establishment Of Protein Localization To Mitochondrion (GO:1903749)	2.57414	0	0	2.95051	0	0	0	0	0	0	0	0	0	0	0	0	0	0	0	0	0	0	0	0	0	0	0	0	0	0	0	0	0	0	0	0	0	6.96304	36
Regulation Of Fatty Acid Biosynthetic Process (GO:0042304)	0	0	0	0	0	0	2.47182	0	0	0	0	0	0	0	0	0	0	0	0	0	0	3.7183	0	0	0	0	0	4.60849	4.74219	0	0	0	0	0	0	0	0	7.31969	36
Cyclic Nucleotide Transport (GO:0070729)	0	0	0	0	0	0	0	0	0	0	0	0	0	0	0	0	0	0	0	5.16639	0	5.32894	0	0	0	0	0	0	0	0	0	0	0	0	0	0	0	9.37996	36
Negative Regulation Of Proteasomal Ubiquitin-Dependent Protein Catabolic Process (GO:0032435)	0	0	0	0	0	0	0	0	0	0	2.16035	0	0	0	0	0	0	0	0	2.77584	3.16293	0	0	0	2.58209	0	0	0	0	3.06458	0	0	0	0	0	0	0	7.00892	36
Intrinsic Apoptotic Signaling Pathway In Response To Endoplasmic Reticulum Stress (GO:0070059)	0	0	0	0	0	0	0	0	0	0	0	0	0	0	3.88628	0	0	0	0	3.26503	0	0	0	0	0	0	0	0	0	0	0	0	0	0	0	0	0	7.10528	36
Monoatomic Anion Transmembrane Transport (GO:0098656)	0	0	0	0	0	0	0	0	0	0	0	0	0	0	0	0	0	0	0	0	0	3.01845	0	0	0	0	0	0	0	0	3.15342	0	0	0	0	8.55582	0	0	37
Potassium Ion Import Across Plasma Membrane (GO:1990573)	0	0	0	0	0	3.33488	0	0	0	0	0	0	0	0	0	0	0	0	0	0	0	0	3.13705	0	0	0	0	0	0	0	3.54132	0	0	0	0	8.92706	0	0	37
Cellular Hypotonic Response (GO:0071476)	0	0	0	0	0	6.02834	0	0	0	0	0	0	0	0	0	0	0	0	0	0	0	0	0	0	0	0	0	0	0	0	6.23333	0	0	0	0	11.9653	0	0	37
Potassium Ion Homeostasis (GO:0055075)	0	0	0	0	0	4.29974	0	0	0	0	0	0	0	0	0	0	0	0	0	0	0	0	0	0	0	0	0	0	0	0	4.50617	0	0	0	0	9.82655	0	0	37
'De Novo' Post-Translational Protein Folding (GO:0051084)	0	2.68479	0	0	0	0	0	0	0	0	0	3.72104	0	0	0	0	0	0	0	4.46751	5.12122	0	4.0393	0	0	0	0	4.28613	0	4.05366	6.18472	0	0	0	0	0	0	7.00892	38
Chaperone Cofactor-Dependent Protein Refolding (GO:0051085)	0	2.96896	0	0	0	0	0	0	0	0	0	0	0	0	0	0	0	0	0	4.60172	5.22074	0	4.32346	0	0	0	0	0	0	4.426	6.55705	0	0	0	0	0	0	7.26303	38
Response To Misfolded Protein (GO:0051788)	0	4.75356	0	0	0	0	0	0	0	0	0	0	0	0	0	0	0	0	0	5.58496	6.44411	0	5.24662	0	0	0	0	0	0	0	5.64822	0	0	0	0	0	0	0	38
Response To Unfolded Protein (GO:0006986)	0	0	0	0	0	0	2.37643	0	0	0	1.82731	3.57087	0	0	3.93521	2.72666	0	0	0	2.92658	4.2975	0	3.06476	0	0	0	0	0	0	3.6081	5.92991	0	0	0	0	0	0	0	38
Cellular Response To Topologically Incorrect Protein (GO:0035967)	3.263	3.32296	0	0	0	0	2.77698	0	0	0	0	0	0	0	5.04643	0	0	0	0	4.17613	4.684	0	0	0	0	0	0	0	0	3.00535	4.58025	0	0	0	0	0	0	0	38
cAMP Biosynthetic Process (GO:0006171)	0	0	4.0761	0	0	0	4.21974	0	0	4.89608	0	0	0	0	0	0	0	0	0	0	0	0	0	0	0	0	0	0	0	4.85431	5.42576	0	0	0	0	0	0	0	39
cAMP Metabolic Process (GO:0046058)	3.84544	0	0	0	0	4.70598	3.54144	0	0	4.38128	0	0	0	0	0	0	0	0	0	0	0	0	0	0	0	0	0	0	0	4.17602	4.91097	0	0	0	0	0	0	0	39
Regulation Of Proteasomal Protein Catabolic Process (GO:0061136)	3.6844	0	0	0	0	0	1.82764	0	0	0	0	0	0	0	0	0	0	0	0	3.3103	3.18423	3.04767	0	0	0	0	0	0	0	2.89731	4.00026	0	0	0	0	0	0	0	39
Positive Regulation Of Proteolysis Involved In Protein Catabolic Process (GO:1903052)	3.05702	0	0	0	0	0	0	0	0	0	0	0	0	0	0	0	0	0	0	3.20837	3.21363	3.9091	0	0	0	0	0	0	0	0	4.02016	0	0	0	0	0	0	0	39
Positive Regulation Of Proteasomal Protein Catabolic Process (GO:1901800)	2.60658	0	0	0	0	0	0	0	0	0	0	0	0	0	0	0	0	0	0	2.76004	2.88984	3.33232	3.51911	0	0	0	0	0	0	2.34529	3.46455	0	0	0	0	0	0	0	39
Positive Regulation Of Proteasomal Ubiquitin-Dependent Protein Catabolic Process (GO:0032436)	2.21272	0	0	0	0	0	0	0	0	0	0	0	0	0	0	0	0	0	0	1.90484	2.4816	2.35641	3.17813	0	0	0	0	0	0	2.31947	3.29764	0	0	0	0	0	0	0	39
Proteolysis Involved In Protein Catabolic Process (GO:0051603)	1.85037	0	0	0	0	0	0	0	0	0	1.67923	0	0	0	0	0	0	0	0	2.00207	0	2.80015	3.27536	0	0	0	0	0	0	0	3.04081	0	0	0	0	0	0	0	39
Positive Regulation Of Protein Catabolic Process (GO:0045732)	2.57037	1.8959	0	0	0	0	0	0	0	0	0	0	0	0	0	0	0	0	0	1.98759	2.32339	2.83325	2.38285	0	0	0	0	0	0	0	3.43045	0	0	0	0	0	0	0	39
Cellular Response To Alcohol (GO:0097306)	0	0	0	0	2.06655	0	0	0	0	3.76158	0	0	0	0	0	0	0	0	0	0	0	0	0	0	0	0	0	0	0	2.20887	3.18206	0	0	0	0	0	0	0	39
Positive Regulation Of Ubiquitin-Dependent Protein Catabolic Process (GO:2000060)	1.99767	0	0	0	0	0	0	0	0	0	0	0	0	0	0	0	0	0	0	0	0	0	2.53915	0	0	0	0	0	0	1.95299	3.29764	0	0	0	0	0	0	0	39
Reticulophagy (GO:0061709)	0	0	0	0	0	0	0	2.87598	0	0	0	0	0	0	0	0	0	0	0	0	0	0	0	0	0	0	0	0	0	3.05749	4.42525	0	0	0	0	0	0	0	39
Cyclic Nucleotide Biosynthetic Process (GO:0009190)	0	0	0	0	0	0	2.63402	0	0	0	0	0	0	0	0	0	0	0	0	0	0	0	0	0	0	0	0	0	0	4.06555	4.14492	0	0	0	0	0	0	0	39
Organelle Disassembly (GO:1903008)	0	0	0	0	0	0	0	0	0	0	0	0	0	0	0	0	0	0	0	0	0	0	0	0	2.0159	0	0	0	0	2.6604	3.15342	0	0	0	0	0	0	0	39
Regulation Of Protein Export From Nucleus (GO:0046825)	0	0	0	0	0	0	0	0	0	0	0	0	0	0	0	0	0	2.94645	0	0	0	0	0	0	0	0	0	0	0	3.00535	3.91024	0	0	0	0	0	0	0	39
Positive Regulation Of Nucleocytoplasmic Transport (GO:0046824)	0	0	0	0	2.36678	0	0	0	0	0	0	0	0	0	0	0	0	0	0	0	3.11955	0	0	0	0	0	0	0	0	2.5162	3.46902	0	0	0	0	0	0	0	39
Positive Regulation Of Protein Export From Nucleus (GO:0046827)	0	0	0	0	0	0	0	0	0	0	0	0	0	0	0	0	0	0	0	0	4.10909	0	0	0	0	0	0	0	0	3.5883	4.91097	0	0	0	0	0	0	0	39
Negative Regulation Of Proteasomal Protein Catabolic Process (GO:1901799)	0	0	0	0	0	0	0	0	0	0	2.04342	0	0	0	0	0	0	0	0	2.82076	3.31256	0	0	0	2.24899	0	0	0	0	2.98966	3.65701	0	0	0	0	0	0	0	39
Regulation Of Protein Ubiquitination (GO:0031396)	0	0	0	0	0	0	0	0	0	0	0	0	0	0	0	0	0	0	0	2.53312	2.29284	0	0	0	0	0	0	3.01218	0	2.11747	3.36105	0	0	0	0	0	0	0	39
Negative Regulation Of Viral-Induced Cytoplasmic Pattern Recognition Receptor Signaling Pathway (GO:0039532)	0	0	0	0	0	0	0	0	0	0	0	0	0	0	0	0	0	0	0	3.46529	4.32164	0	4.02364	0	0	0	0	0	0	0	0	0	0	0	0	0	0	0	39
Regulation Of Proteasomal Ubiquitin-Dependent Protein Catabolic Process (GO:0032434)	2.43789	0	0	0	0	0	0	0	0	0	1.35369	0	0	0	0	0	0	0	0	2.12173	2.80445	0	2.75652	0	0	0	2.45758	0	0	2.66309	3.41683	0	0	0	0	0	0	0	39
Cellular Response To Heat (GO:0034605)	0	0	0	0	0	0	0	0	0	0	0	0	0	0	0	0	0	0	0	3.08734	3.27185	0	4.0472	0	0	0	0	0	0	3.18501	4.77304	0	0	0	0	0	0	0	39
Positive Regulation Of Chromosome Condensation (GO:1905821)	5.84908	0	0	0	0	0	0	0	0	0	6.58243	0	0	0	0	0	0	17.0656	17.0515	0	0	0	0	0	0	0	0	0	0	0	0	0	0	0	0	0	0	0	40
Regulation Of Chromosome Condensation (GO:0060623)	5.84908	0	0	0	0	0	0	0	0	0	6.58243	0	0	0	0	0	0	17.0656	17.0515	0	0	0	0	0	0	0	0	0	0	0	0	0	0	0	0	0	0	0	40
Endosomal Vesicle Fusion (GO:0034058)	0	4.26799	0	0	0	0	0	0	0	0	3.40968	0	0	0	0	0	0	4.38791	0	0	0	0	0	0	0	0	0	0	0	4.59121	0	0	0	0	0	0	0	0	41
Regulation Of SNARE Complex Assembly (GO:0035542)	0	3.90527	0	0	0	0	0	0	0	0	2.99449	0	0	0	0	0	0	4.02519	0	0	0	0	0	0	0	0	0	0	0	4.17602	0	0	0	0	0	0	0	0	41
RNA Transport (GO:0050658)	0	2.7295	0	0	0	0	0	2.00325	0	0	1.80367	0	0	0	0	0	0	2.84999	0	0	0	0	0	0	3.86208	0	0	0	0	2.72011	0	0	0	0	0	0	0	0	41
Protein Localization To Nuclear Envelope (GO:0090435)	0	4.49045	0	0	0	0	0	0	0	0	3.67279	0	0	0	0	0	0	0	0	0	0	0	0	0	4.69235	0	0	0	0	5.50093	0	0	0	0	0	0	0	0	41
Nuclear Migration (GO:0007097)	0	3.37446	0	0	0	0	0	0	0	0	0	0	0	0	0	0	0	0	0	0	0	0	0	0	3.4288	0	0	0	0	4.44428	0	0	0	0	0	0	0	0	41
Nucleus Organization (GO:0006997)	0	2.83511	0	0	0	0	0	0	0	0	0	0	0	0	0	0	0	2.95588	0	2.62245	3.11955	0	0	0	2.61703	0	0	0	0	2.21293	0	0	0	0	0	0	0	0	41
Transcription-Dependent Tethering Of RNA Polymerase II Gene DNA At Nuclear Periphery (GO:0000972)	0	4.48729	0	0	0	0	0	0	0	0	0	0	0	0	0	0	0	5.61059	0	0	0	0	0	0	5.01203	0	0	0	0	0	0	0	0	0	0	0	0	0	41
Chromosome Condensation (GO:0030261)	3.32326	0	0	0	0	0	0	0	0	0	2.86326	0	0	0	0	0	0	3.78693	3.20611	0	0	0	0	0	0	0	0	4.28613	0	0	0	0	0	0	4.31842	0	0	0	42
[truncated: 84 more rows]

## Sheet: Dataset_EV4D
GeneName	Cluster	Protein Localization (GO:0008104)	Protein Targeting To ER (GO:0045047)	Intracellular pH Reduction (GO:0051452)	Proteolysis Involved In Protein Catabolic Process (GO:0051603)	COPI-coated Vesicle Budding (GO:0035964)	Cell-Cell Adhesion Via Plasma-Membrane Adhesion Molecules (GO:0098742)	Organic Substance Transport (GO:0071702)
[truncated: 396 more rows]
