# Supplementary material for: The solute carrier superfamily interactome
Source: Mol Syst Biol. 2025 May 12;21(6):632–75. doi: 10.1038/s44320-025-00109-1 (PMC12130317; doi:10.1038/s44320-025-00109-1)
Supplement: Supplementary file 15 — Dataset EV5 [file 44320_2025_109_MOESM15_ESM.xlsx]

## Sheet: Legend
Dataset EV5: Enriched SLC features in the SLC-similarity profiling.
Dataset EV5A: Enriched SLC features
ClusterMethod	Clustering method used for the SLC-interactome profile clustering.
k	Number of clusters (k) used.
Cluster	Cluster number as reported in the figure.
SLC_In_Cluster	Count of SLCs grouped into the cluster.
Feature_Category	Enriched SLC property feature.
Feature_Name	Name of the SLC feature.
SLC_In_Feature	Count of SLCs associated with SLC feature.
SLC_Overlap	Count value of overlapping SLC of cluster with SLC feature.
Genes_Overlap	Reports the SLCs as GeneNames which overlap.
Other_Genes_In_Cluster	Contains the other SLCs which are not overlapping with the feature and are clustered with this SLC-interactome similarity cluster.
Estimate_odds_ratio	Estimated Odds Ratio of the enrichment after Fisher's exact test.
p.value	P-value of Fisher's exact test.
padj	Adjusted p-value corrected for multiple testing correction.
Dataset EV5B: Similarity of enriched GO terms
Term	Short name of GO Biological Process term.
Columns: protein folding :: chaperone-mediated autophagy	Short name of GO Biological Process term. Values represent the pairwise GO semantic similarity(Method=Wang) matrix between 14 parental most similar terms represented in the network.
Dataset EV5C: PPI-network retrieved from literature
Prey_GeneName_Node1	Gene Name/Symbol obtained from UniProtKB database for node 1 in the STRING derived physical interaction network.
Prey_GeneName_Node2	Gene Name/Symbol obtained from UniProtKB database for node 2 in the STRING derived physical interaction network.
String_ID_Node1	STRING ID of node 1
String_ID_Node2	STRING ID of node 2
Experimentally_Determined_Interaction	STRING score for experimental determined/physical interactions.
Dataset EV5D: Correlation of SLC tail lengths against abundance of chaperons.
GeneName	Gene Name/Symbol obtained from UniProtKB database for prey protein.
UniProtKB	Unique and stable UniProtKB accession identifier obtained from UniProtKB database for prey protein.
Correlation	Pearson correlation coefficient derived from tail length of SLC versus abundance of folding chaperone.
p-value	Pearson correlation p-value.
Count	Recovered in AP-MS SLC samples.

## Sheet: Datset_EV5A
ClusterMethod	k	Cluster	SLC_In_Cluster	Feature_Category	Feature_Name	SLC_In_Feature	SLC_Overlap	Genes_Overlap	Other_Genes_In_Cluster	Estimate_odds_ratio	p.value	padj
ward.D2	38	1	78	family	SLC25	53	13	SLC25A26,SLC25A21,SLC25A18,SLC25A20,SLC25A36,SLC25A48,UCP3,SLC25A42,SLC25A11,SLC25A46,SLC25A24,UCP1,SLC25A37	SLC38A4,SLC22A3,SLC38A10,TUSC3,SLC37A4,LETMD1,SLC35A2,SLC46A1,SLCO4A1,SLC5A6,SLC51B,SLCO3A1,SLC35D3,SLC35D2,SLC29A1,SLC29A2,SLCO1B7,MPC2,MFSD6,SLC35G5,SLC26A10P,SLC7A8,SLC6A4,SLC38A8,SLC22A12,SLC10A4,SLC38A5,SLC2A10,SLC47A1,SLC6A13,SLC29A3,SLC10A7,TMEM165,SLC37A3,NIPAL2,SLC12A8,MFSD3,SLC22A13,RHBG,SLC26A5,SLC52A3,SLC2A12,SV2A,SLC17A9,SLC35E1,SLC51A,MFSD13A,SLC20A2,SLC20A1,SFXN5,SPNS1,LETM1,SLC26A…	3.52632	0.00178592	0.149323
ward.D2	38	1	78	fold	MitC	53	13	SLC25A26,SLC25A21,SLC25A18,SLC25A20,SLC25A36,SLC25A48,UCP3,SLC25A42,SLC25A11,SLC25A46,SLC25A24,UCP1,SLC25A37	SLC38A4,SLC22A3,SLC38A10,TUSC3,SLC37A4,LETMD1,SLC35A2,SLC46A1,SLCO4A1,SLC5A6,SLC51B,SLCO3A1,SLC35D3,SLC35D2,SLC29A1,SLC29A2,SLCO1B7,MPC2,MFSD6,SLC35G5,SLC26A10P,SLC7A8,SLC6A4,SLC38A8,SLC22A12,SLC10A4,SLC38A5,SLC2A10,SLC47A1,SLC6A13,SLC29A3,SLC10A7,TMEM165,SLC37A3,NIPAL2,SLC12A8,MFSD3,SLC22A13,RHBG,SLC26A5,SLC52A3,SLC2A12,SV2A,SLC17A9,SLC35E1,SLC51A,MFSD13A,SLC20A2,SLC20A1,SFXN5,SPNS1,LETM1,SLC26A…	3.74115	0.00119836	0.0865814
ward.D2	38	1	78	location	Mitochondrion	83	23	SLC37A4,LETMD1,SLC25A26,SLC51B,MPC2,SLC6A13,SLC29A3,SFXN5,SPNS1,LETM1,SLC25A18,SLC25A20,SLC25A36,SFXN2,UCP3,SLC25A42,SLC25A11,MPC1,SLC25A46,SLC25A24,UCP1,SLC30A9,SLC25A37	SLC38A4,SLC22A3,SLC38A10,TUSC3,SLC35A2,SLC46A1,SLCO4A1,SLC5A6,SLCO3A1,SLC35D3,SLC35D2,SLC29A1,SLC29A2,SLCO1B7,MFSD6,SLC35G5,SLC26A10P,SLC7A8,SLC6A4,SLC38A8,SLC22A12,SLC10A4,SLC38A5,SLC2A10,SLC47A1,SLC10A7,TMEM165,SLC37A3,NIPAL2,SLC12A8,MFSD3,SLC22A13,RHBG,SLC26A5,SLC52A3,SLC2A12,SLC25A21,SV2A,SLC17A9,SLC35E1,SLC51A,MFSD13A,SLC20A2,SLC20A1,SLC26A6,SLC25A48,SLC5A1,SLC38A7,CLN3,SLC36A4,SLC4A5,SLC45A…	3.0981	0.000259966	0.0441943
ward.D2	38	3	16	family	SLC1	7	3	SLC1A2,SLC1A3,SLC1A1	SLC25A38,SLC6A19,SLC25A5,SV2B,SLC35G2,SV2C,SLC6A6,SLC40A1,SLC39A6,SLC39A2,SLC30A3,SLC11A1,SLC39A13	21.0995	0.00172566	0.149323
ward.D2	38	3	16	fold	Glt	7	3	SLC1A2,SLC1A3,SLC1A1	SLC25A38,SLC6A19,SLC25A5,SV2B,SLC35G2,SV2C,SLC6A6,SLC40A1,SLC39A6,SLC39A2,SLC30A3,SLC11A1,SLC39A13	20.1472	0.00196007	0.113292
ward.D2	38	3	16	substrate	transition element cations	31	6	SLC40A1,SLC39A6,SLC39A2,SLC30A3,SLC11A1,SLC39A13	SLC25A38,SLC6A19,SLC25A5,SV2B,SLC1A2,SLC1A3,SLC1A1,SLC35G2,SV2C,SLC6A6	11.0673	0.000336101	0.0342823
ward.D2	38	3	16	substrateMulti	transition element cations	31	6	SLC40A1,SLC39A6,SLC39A2,SLC30A3,SLC11A1,SLC39A13	SLC25A38,SLC6A19,SLC25A5,SV2B,SLC1A2,SLC1A3,SLC1A1,SLC35G2,SV2C,SLC6A6	11.11	0.000329771	0.0336367
ward.D2	38	4	10	family	SLC16	14	7	SLC16A13,SLC16A7,SLC16A4,SLC16A5,SLC16A1,SLC16A9,SLC16A14	SPNS3,SLC22A1,SLC1A4	116.899	1.36688e-09	6.85718e-07
ward.D2	38	4	10	fold	MFS	138	9	SLC16A13,SLC16A7,SLC16A4,SLC16A5,SLC16A1,SPNS3,SLC16A9,SLC22A1,SLC16A14	SLC1A4	17.8784	0.000440054	0.0508703
ward.D2	38	6	10	family	SLC25	53	6	SLC25A16,SLC25A32,SLC25A33,SLC25A25,SLC25A13,SLC25A1	SFXN3,SFXN1,SLC6A3,SLC10A6	22.139	1.94643e-05	0.00418483
ward.D2	38	6	10	fold	MitC	53	6	SLC25A16,SLC25A32,SLC25A33,SLC25A25,SLC25A13,SLC25A1	SFXN3,SFXN1,SLC6A3,SLC10A6	21.1017	2.51126e-05	0.00362878
ward.D2	38	6	10	fold	SLC56	5	2	SFXN3,SFXN1	SLC6A3,SLC10A6,SLC25A16,SLC25A32,SLC25A33,SLC25A25,SLC25A13,SLC25A1	43.4492	0.00366341	0.141164
ward.D2	38	6	10	location	Mitochondrion	83	8	SFXN3,SFXN1,SLC25A16,SLC25A32,SLC25A33,SLC25A25,SLC25A13,SLC25A1	SLC6A3,SLC10A6	22.3809	1.39645e-05	0.00474793
ward.D2	38	11	6	family	SLC4	10	3	SLC4A7,SLC4A4,SLC4A11	SLC6A5,SLC22A2,SLC15A1	51.6443	0.000224405	0.0375254
ward.D2	38	11	6	fold	UraA	24	3	SLC4A7,SLC4A4,SLC4A11	SLC6A5,SLC22A2,SLC15A1	17.2669	0.00348275	0.141164
ward.D2	38	14	3	family	SLC13	5	2	SLC13A5,SLC13A4	SLC28A1	215.924	0.000381636	0.051001
ward.D2	38	14	3	fold	IT	6	2	SLC13A5,SLC13A4	SLC28A1	161.473	0.000623776	0.0600904
ward.D2	38	17	15	family	SLC18	4	3	SLC18A2,SLC18A1,SLC18A3	SLC15A4,SLC17A5,SLC12A9,SLC2A3,SLC46A3,SLC9A9,SLC13A1,SLC1A5,SLC28A3,SLC25A6,SLC22A23,SLC2A13	89.7902	0.00017313	0.0325701
ward.D2	38	18	7	family	SLC37	4	2	SLC37A2,SLC37A1	SLC4A1,SLC10A5,NIPA1,SLC35B4,SLC35B3	71.3978	0.00158389	0.148985
ward.D2	38	20	7	coupledIon	hydrogencarbonate	17	3	SLC4A3,SLC4A8,SLC4A10	SLC35E2B,SLC35E2A,SLC22A7,NIPAL4	60.537	0.000516418	0.0409691
ward.D2	38	20	7	family	SLC4	10	3	SLC4A3,SLC4A8,SLC4A10	SLC35E2B,SLC35E2A,SLC22A7,NIPAL4	39.01	0.000387444	0.051001
ward.D2	38	21	11	family	SLCO	12	5	SLCO2A1,SLCO2B1,SLCO1C1,SLCO1B1,SLCO4C1	NPC1L1,SLC3A1,SLC25A14,SLC22A6,SLC52A1,SLC6A18	42.9943	4.22415e-06	0.00127147
ward.D2	38	21	11	substrate	organic ions	43	6	SLCO2A1,SLCO2B1,SLCO1C1,SLC22A6,SLCO1B1,SLCO4C1	NPC1L1,SLC3A1,SLC25A14,SLC52A1,SLC6A18	9.87697	0.000942013	0.0576512
ward.D2	38	21	11	substrateMulti	lipids and steroids	47	7	NPC1L1,SLCO2A1,SLCO2B1,SLCO1C1,SLC22A6,SLCO1B1,SLCO4C1	SLC3A1,SLC25A14,SLC52A1,SLC6A18	14.0747	0.00014244	0.0217933
ward.D2	38	23	10	family	SLC44	5	4	SLC44A1,SLC44A3,SLC44A5,SLC44A2	SLC9C1,SLC26A8,SLC9C2,SLC16A12,SLC34A1,SLC6A16	229.717	1.02771e-06	0.000386674
ward.D2	38	23	10	fold	SLC44	5	4	SLC44A1,SLC44A3,SLC44A5,SLC44A2	SLC9C1,SLC26A8,SLC9C2,SLC16A12,SLC34A1,SLC6A16	219.524	1.22503e-06	0.000236022
ward.D2	38	25	4	family	SLC24	5	2	SLC24A3,SLC24A2	SLC41A3,SLC28A2	164.789	0.000457187	0.0529282
ward.D2	38	25	4	fold	NCX	9	2	SLC24A3,SLC24A2	SLC41A3,SLC28A2	57.2397	0.00229583	0.120636
ward.D2	38	27	4	family	SLC27	6	3	SLC27A1,SLC27A4,SLC27A2	SLC30A4	318.851	7.74389e-06	0.00194243
ward.D2	38	27	4	substrate	lipids and steroids	19	3	SLC27A1,SLC27A4,SLC27A2	SLC30A4	49.1579	0.000886438	0.0576512
ward.D2	38	29	6	family	SLC9	13	3	SLC9A2,SLC9A3,SLC9A5	SLC30A6,SLC30A8,SLC27A6	40.3746	0.000406653	0.051001
ward.D2	38	29	6	fold	NhaA	20	3	SLC9A2,SLC9A3,SLC9A5	SLC30A6,SLC30A8,SLC27A6	32.4512	0.00100886	0.083303
ward.D2	38	30	8	coupledIon	chloride	39	7	SLC12A1,SLC6A9,SLC12A4,SLC12A3,SLC12A5,SLC12A7,SLC12A6	SLC6A2	58.0576	2.13467e-06	0.000508051
ward.D2	38	30	8	coupledIon	potassium(1+)	17	5	SLC12A1,SLC12A4,SLC12A5,SLC12A7,SLC12A6	SLC6A2,SLC6A9,SLC12A3	39.7508	1.25511e-05	0.00149358
ward.D2	38	30	8	family	SLC12	9	6	SLC12A1,SLC12A4,SLC12A3,SLC12A5,SLC12A7,SLC12A6	SLC6A2,SLC6A9	325.812	4.50167e-10	3.38751e-07
ward.D2	38	30	8	fold	LeuT	72	8	SLC6A2,SLC12A1,SLC6A9,SLC12A4,SLC12A3,SLC12A5,SLC12A7,SLC12A6		Inf	4.51579e-07	0.000130506
ward.D2	38	30	8	substrate	inorganic ions	50	6	SLC12A1,SLC12A4,SLC12A3,SLC12A5,SLC12A7,SLC12A6	SLC6A2,SLC6A9	19.2323	0.000182468	0.0279176
ward.D2	38	31	8	fold	DMT	39	4	SLC35B2,SLC35B1,SLC35A3,NIPAL3	MFSD10,MFSD5,SLC30A7,SLC30A5	10.8187	0.00329562	0.141164
ward.D2	38	32	10	family	SLC39	14	8	SLC39A8,SLC39A4,SLC39A14,SLC39A12,SLC39A11,SLC39A7,SLC39A10,SLC39A5	SLC30A10,SLC30A1	227.353	9.41012e-12	1.41622e-08
ward.D2	38	32	10	fold	ZIP	14	8	SLC39A8,SLC39A4,SLC39A14,SLC39A12,SLC39A11,SLC39A7,SLC39A10,SLC39A5	SLC30A10,SLC30A1	218.123	1.33931e-11	7.74123e-09
ward.D2	38	32	10	substrate	transition element cations	31	9	SLC39A8,SLC39A4,SLC39A14,SLC39A12,SLC39A7,SLC30A10,SLC30A1,SLC39A10,SLC39A5	SLC39A11	Inf	2.50604e-10	7.66847e-08
ward.D2	38	32	10	substrateMulti	transition element cations	31	9	SLC39A8,SLC39A4,SLC39A14,SLC39A12,SLC39A7,SLC30A10,SLC30A1,SLC39A10,SLC39A5	SLC39A11	Inf	2.42958e-10	7.43451e-08
ward.D2	38	34	7	family	SLC35	33	4	SLC35A4,TMEM241,SLC35C2,SLC35E3	MFSD9,SLC16A8,SLC2A7	19.029	0.000703982	0.0706328
ward.D2	38	34	7	fold	DMT	39	4	SLC35A4,TMEM241,SLC35C2,SLC35E3	MFSD9,SLC16A8,SLC2A7	14.4312	0.00176419	0.113292
ward.D2	38	35	17	family	SLC6	21	5	SLC6A15,SLC6A17,SLC6A8,SLC6A11,SLC6A12	SLC22A5,SLC22A4,SLC15A3,SLC35F3,UNC93B1,SLC35F1,SLC35F2,SLC22A9,SLC19A2,SLC7A14,SLC7A3,SLC7A1	10.6995	0.000630621	0.0677917
ward.D2	38	35	17	fold	LeuT	72	8	SLC6A15,SLC6A17,SLC6A8,SLC6A11,SLC6A12,SLC7A14,SLC7A3,SLC7A1	SLC22A5,SLC22A4,SLC15A3,SLC35F3,UNC93B1,SLC35F1,SLC35F2,SLC22A9,SLC19A2	4.82762	0.00299709	0.141164
ward.D2	38	36	11	family	SLC19	3	2	SLC19A3,SLC19A1	SLC5A8,MFSD8,SLCO1B3,UNC93A,MFSD4A,SLC7A4,SLC7A2,SLC11A2,SLC43A2	79.6398	0.00207758	0.164566

## Sheet: Datset_EV5B
Term	protein folding	response to topologically incorrect protein	response to heat	protein stabilization	chaperone-mediated protein complex assembly	inclusion body assembly	regulation of protein catabolic process	intra-Golgi vesicle-mediated transport	chloride ion homeostasis	ammonium transmembrane transport	cell volume homeostasis	response to endoplasmic reticulum stress	positive regulation of protein localization	chaperone-mediated autophagy
protein folding	1	0.141	0.141	0.147	0.235	0.284	0.059	0.31	0.093	0.173	0.256	0.306	0.185	0.17
response to topologically incorrect protein	0.141	1	0.412	0.09	0.057	0.071	0.042	0.08	0.054	0.046	0.073	0.356	0.055	0.049
response to heat	0.141	0.412	1	0.09	0.057	0.071	0.042	0.08	0.054	0.046	0.073	0.356	0.055	0.049
protein stabilization	0.147	0.09	0.09	1	0.05	0.066	0.082	0.076	0.206	0.039	0.235	0.075	0.101	0.044
chaperone-mediated protein complex assembly	0.235	0.057	0.057	0.05	1	0.506	0.023	0.108	0.019	0.048	0.214	0.107	0.083	0.066
inclusion body assembly	0.284	0.071	0.071	0.066	0.506	1	0.03	0.143	0.032	0.071	0.29	0.141	0.102	0.085
regulation of protein catabolic process	0.059	0.042	0.042	0.082	0.023	0.03	1	0.035	0.045	0.022	0.067	0.035	0.093	0.547
intra-Golgi vesicle-mediated transport	0.31	0.08	0.08	0.076	0.108	0.143	0.035	1	0.041	0.241	0.153	0.164	0.149	0.099
chloride ion homeostasis	0.093	0.054	0.054	0.206	0.019	0.032	0.045	0.041	1	0.018	0.196	0.041	0.058	0.025
ammonium transmembrane transport	0.173	0.046	0.046	0.039	0.048	0.071	0.022	0.241	0.018	1	0.093	0.088	0.101	0.06
cell volume homeostasis	0.256	0.073	0.073	0.235	0.214	0.29	0.067	0.153	0.196	0.093	1	0.152	0.149	0.102
response to endoplasmic reticulum stress	0.306	0.356	0.356	0.075	0.107	0.141	0.035	0.164	0.041	0.088	0.152	1	0.115	0.099
positive regulation of protein localization	0.185	0.055	0.055	0.101	0.083	0.102	0.093	0.149	0.058	0.101	0.149	0.115	1	0.084
chaperone-mediated autophagy	0.17	0.049	0.049	0.044	0.066	0.085	0.547	0.099	0.025	0.06	0.102	0.099	0.084	1

## Sheet: Dataset_EV5C
Prey_GeneName_Node1	Prey_GeneName_Node2	String_ID_Node1	String_ID_Node2	Experimentally_Determined_Interaction
AIP	HSP90AA1	9606.ENSP00000279146	9606.ENSP00000335153	0.505
AIP	HSP90AB1	9606.ENSP00000279146	9606.ENSP00000360609	0.956
BAG2	STUB1	9606.ENSP00000359727	9606.ENSP00000219548	0.457
BAG2	DNAJB1	9606.ENSP00000359727	9606.ENSP00000254322	0.606
BAG2	HSPA4	9606.ENSP00000359727	9606.ENSP00000302961	0.457
BAG2	DNAJB4	9606.ENSP00000359727	9606.ENSP00000359799	0.443
BAG2	DNAJC7	9606.ENSP00000359727	9606.ENSP00000406463	0.597
BAG3	STUB1	9606.ENSP00000358081	9606.ENSP00000219548	0.457
BAG3	HSPA4	9606.ENSP00000358081	9606.ENSP00000302961	0.468
BAG3	HSPA6	9606.ENSP00000358081	9606.ENSP00000310219	0.478
BAG3	HSPA1L	9606.ENSP00000358081	9606.ENSP00000364805	0.546
BAG5	STUB1	9606.ENSP00000338814	9606.ENSP00000219548	0.457
BAG5	DNAJB1	9606.ENSP00000338814	9606.ENSP00000254322	0.606
BAG5	HSPA4	9606.ENSP00000338814	9606.ENSP00000302961	0.457
BAG5	HSPA1L	9606.ENSP00000338814	9606.ENSP00000364805	0.48
BAG5	DNAJB4	9606.ENSP00000338814	9606.ENSP00000359799	0.553
BAG5	DNAJC7	9606.ENSP00000338814	9606.ENSP00000406463	0.597
CDC37	FKBP5	9606.ENSP00000222005	9606.ENSP00000444810	0.479
CDC37	DNAJB1	9606.ENSP00000222005	9606.ENSP00000254322	0.457
CDC37	HSP90AA1	9606.ENSP00000222005	9606.ENSP00000335153	0.971
CDC37	HSP90AB1	9606.ENSP00000222005	9606.ENSP00000360609	0.976
DNAJB1	CDC37	9606.ENSP00000254322	9606.ENSP00000222005	0.457
DNAJB1	HSPA6	9606.ENSP00000254322	9606.ENSP00000310219	0.549
DNAJB1	BAG5	9606.ENSP00000254322	9606.ENSP00000338814	0.606
DNAJB1	BAG2	9606.ENSP00000254322	9606.ENSP00000359727	0.606
DNAJB1	DNAJC7	9606.ENSP00000254322	9606.ENSP00000406463	0.611
DNAJB1	HSPA4L	9606.ENSP00000254322	9606.ENSP00000296464	0.599
DNAJB1	DNAJB4	9606.ENSP00000254322	9606.ENSP00000359799	0.663
DNAJB1	HSPA1L	9606.ENSP00000254322	9606.ENSP00000364805	0.581
DNAJB1	HSPH1	9606.ENSP00000254322	9606.ENSP00000487365	0.646
DNAJB1	HSPA4	9606.ENSP00000254322	9606.ENSP00000302961	0.64
DNAJB4	DNAJB1	9606.ENSP00000359799	9606.ENSP00000254322	0.663
DNAJB4	HSPA4	9606.ENSP00000359799	9606.ENSP00000302961	0.635
DNAJB4	HSPA6	9606.ENSP00000359799	9606.ENSP00000310219	0.451
DNAJB4	BAG5	9606.ENSP00000359799	9606.ENSP00000338814	0.553
DNAJB4	BAG2	9606.ENSP00000359799	9606.ENSP00000359727	0.443
DNAJB4	HSPA1L	9606.ENSP00000359799	9606.ENSP00000364805	0.604
DNAJB4	HSPH1	9606.ENSP00000359799	9606.ENSP00000487365	0.646
DNAJC7	STUB1	9606.ENSP00000406463	9606.ENSP00000219548	0.594
DNAJC7	DNAJB1	9606.ENSP00000406463	9606.ENSP00000254322	0.611
DNAJC7	HSPA4	9606.ENSP00000406463	9606.ENSP00000302961	0.607
DNAJC7	HSP90AA1	9606.ENSP00000406463	9606.ENSP00000335153	0.457
DNAJC7	BAG5	9606.ENSP00000406463	9606.ENSP00000338814	0.597
DNAJC7	STIP1	9606.ENSP00000406463	9606.ENSP00000351646	0.602
DNAJC7	BAG2	9606.ENSP00000406463	9606.ENSP00000359727	0.597
DNAJC7	HSPA1L	9606.ENSP00000406463	9606.ENSP00000364805	0.622
FKBP4	HSP90AB1	9606.ENSP00000001008	9606.ENSP00000360609	0.509
FKBP4	HSP90AA1	9606.ENSP00000001008	9606.ENSP00000335153	0.528
FKBP5	CDC37	9606.ENSP00000444810	9606.ENSP00000222005	0.479
FKBP5	HSP90AA1	9606.ENSP00000444810	9606.ENSP00000335153	0.96
FKBP5	STIP1	9606.ENSP00000444810	9606.ENSP00000351646	0.459
FKBP5	HSP90AB1	9606.ENSP00000444810	9606.ENSP00000360609	0.662
HSP90AA1	FKBP4	9606.ENSP00000335153	9606.ENSP00000001008	0.528
HSP90AA1	STUB1	9606.ENSP00000335153	9606.ENSP00000219548	0.618
HSP90AA1	CDC37	9606.ENSP00000335153	9606.ENSP00000222005	0.971
HSP90AA1	AIP	9606.ENSP00000335153	9606.ENSP00000279146	0.505
HSP90AA1	HSPA4	9606.ENSP00000335153	9606.ENSP00000302961	0.507
HSP90AA1	HSPA6	9606.ENSP00000335153	9606.ENSP00000310219	0.441
HSP90AA1	DNAJC7	9606.ENSP00000335153	9606.ENSP00000406463	0.457
HSP90AA1	HSPA1L	9606.ENSP00000335153	9606.ENSP00000364805	0.814
HSP90AA1	HSP90AB1	9606.ENSP00000335153	9606.ENSP00000360609	0.669
HSP90AA1	STIP1	9606.ENSP00000335153	9606.ENSP00000351646	0.889
HSP90AA1	FKBP5	9606.ENSP00000335153	9606.ENSP00000444810	0.96
HSP90AB1	FKBP4	9606.ENSP00000360609	9606.ENSP00000001008	0.509
HSP90AB1	STUB1	9606.ENSP00000360609	9606.ENSP00000219548	0.576
HSP90AB1	CDC37	9606.ENSP00000360609	9606.ENSP00000222005	0.976
HSP90AB1	AIP	9606.ENSP00000360609	9606.ENSP00000279146	0.956
HSP90AB1	HSPA4	9606.ENSP00000360609	9606.ENSP00000302961	0.59
HSP90AB1	HSP90AA1	9606.ENSP00000360609	9606.ENSP00000335153	0.669
HSP90AB1	STIP1	9606.ENSP00000360609	9606.ENSP00000351646	0.745
HSP90AB1	FKBP5	9606.ENSP00000360609	9606.ENSP00000444810	0.662
HSPA1L	STUB1	9606.ENSP00000364805	9606.ENSP00000219548	0.719
HSPA1L	DNAJB1	9606.ENSP00000364805	9606.ENSP00000254322	0.581
HSPA1L	HSPA6	9606.ENSP00000364805	9606.ENSP00000310219	0.424
HSPA1L	HSP90AA1	9606.ENSP00000364805	9606.ENSP00000335153	0.814
HSPA1L	BAG5	9606.ENSP00000364805	9606.ENSP00000338814	0.48
HSPA1L	STIP1	9606.ENSP00000364805	9606.ENSP00000351646	0.801
HSPA1L	BAG3	9606.ENSP00000364805	9606.ENSP00000358081	0.546
HSPA1L	DNAJB4	9606.ENSP00000364805	9606.ENSP00000359799	0.604
HSPA1L	HSPH1	9606.ENSP00000364805	9606.ENSP00000487365	0.478
HSPA1L	DNAJC7	9606.ENSP00000364805	9606.ENSP00000406463	0.622
HSPA4	STUB1	9606.ENSP00000302961	9606.ENSP00000219548	0.663
HSPA4	DNAJB1	9606.ENSP00000302961	9606.ENSP00000254322	0.64
HSPA4	BAG5	9606.ENSP00000302961	9606.ENSP00000338814	0.457
HSPA4	HSPA6	9606.ENSP00000302961	9606.ENSP00000310219	0.478
HSPA4	DNAJB4	9606.ENSP00000302961	9606.ENSP00000359799	0.635
HSPA4	DNAJC7	9606.ENSP00000302961	9606.ENSP00000406463	0.607
HSPA4	HSPH1	9606.ENSP00000302961	9606.ENSP00000487365	0.563
HSPA4	BAG2	9606.ENSP00000302961	9606.ENSP00000359727	0.457
HSPA4	HSP90AA1	9606.ENSP00000302961	9606.ENSP00000335153	0.507
HSPA4	BAG3	9606.ENSP00000302961	9606.ENSP00000358081	0.468
HSPA4	STIP1	9606.ENSP00000302961	9606.ENSP00000351646	0.479
HSPA4	HSP90AB1	9606.ENSP00000302961	9606.ENSP00000360609	0.59
HSPA4L	DNAJB1	9606.ENSP00000296464	9606.ENSP00000254322	0.599
HSPA6	STUB1	9606.ENSP00000310219	9606.ENSP00000219548	0.485
HSPA6	DNAJB1	9606.ENSP00000310219	9606.ENSP00000254322	0.549
HSPA6	HSPA4	9606.ENSP00000310219	9606.ENSP00000302961	0.478
HSPA6	HSP90AA1	9606.ENSP00000310219	9606.ENSP00000335153	0.441
HSPA6	BAG3	9606.ENSP00000310219	9606.ENSP00000358081	0.478
HSPA6	DNAJB4	9606.ENSP00000310219	9606.ENSP00000359799	0.451
HSPA6	HSPA1L	9606.ENSP00000310219	9606.ENSP00000364805	0.424
HSPH1	DNAJB1	9606.ENSP00000487365	9606.ENSP00000254322	0.646
HSPH1	HSPA4	9606.ENSP00000487365	9606.ENSP00000302961	0.563
HSPH1	DNAJB4	9606.ENSP00000487365	9606.ENSP00000359799	0.646
HSPH1	HSPA1L	9606.ENSP00000487365	9606.ENSP00000364805	0.478
RAB6A	RAB6B	9606.ENSP00000311449	9606.ENSP00000285208	0.636
RAB6B	RAB6A	9606.ENSP00000285208	9606.ENSP00000311449	0.636
STIP1	HSPA4	9606.ENSP00000351646	9606.ENSP00000302961	0.479
STIP1	HSP90AA1	9606.ENSP00000351646	9606.ENSP00000335153	0.889
STIP1	DNAJC7	9606.ENSP00000351646	9606.ENSP00000406463	0.602
STIP1	FKBP5	9606.ENSP00000351646	9606.ENSP00000444810	0.459
STIP1	HSPA1L	9606.ENSP00000351646	9606.ENSP00000364805	0.801
STIP1	HSP90AB1	9606.ENSP00000351646	9606.ENSP00000360609	0.745
STUB1	HSPA6	9606.ENSP00000219548	9606.ENSP00000310219	0.485
STUB1	DNAJC7	9606.ENSP00000219548	9606.ENSP00000406463	0.594
STUB1	BAG5	9606.ENSP00000219548	9606.ENSP00000338814	0.457
STUB1	HSPA1L	9606.ENSP00000219548	9606.ENSP00000364805	0.719
STUB1	BAG2	9606.ENSP00000219548	9606.ENSP00000359727	0.457
STUB1	HSP90AA1	9606.ENSP00000219548	9606.ENSP00000335153	0.618
STUB1	BAG3	9606.ENSP00000219548	9606.ENSP00000358081	0.457
STUB1	HSPA4	9606.ENSP00000219548	9606.ENSP00000302961	0.663
STUB1	HSP90AB1	9606.ENSP00000219548	9606.ENSP00000360609	0.576

## Sheet: Dataset_EV5D
GeneName	UniProtKB	Correlation	p-value	Count
HSP90AB1	P08238	0.176238	0.000198936	400
HSP90AA1	P07900	0.252618	2.55283e-07	385
DNAJB4	Q9UDY4	0.466242	0.012465	23
HSPH1	Q92598	0.352642	9.48467e-11	308
HSPA1L	P34931	0.301573	0.0081542	63
HSPA4	P34932	0.280571	2.56716e-07	310
HSPA4L	O95757	0.385512	2.10023e-12	301
HSPA6	P17066	0.44115	0.00450604	34
BAG2	O95816	0.271176	1.93965e-08	398
BAG3	O95817	0.364966	3.03201e-05	115
BAG5	Q9UL15	0.409998	5.88542e-11	228
DNAJC7	Q99615	0.248344	4.37592e-06	313
DNAJB1	P25685	0.283194	1.557e-05	210
STUB1	Q9UNE7	0.395603	6.06635e-13	299
STIP1	P31948	0.355627	1.64657e-05	130
CDC37	Q16543	0.387335	0.000298323	75
FKBP4	Q02790	0.248469	0.126476	23
FKBP5	Q13451	0.0800284	0.425293	8
