# Supplementary material for: The solute carrier superfamily interactome
Source: Mol Syst Biol. 2025 May 12;21(6):632–75. doi: 10.1038/s44320-025-00109-1 (PMC12130317; doi:10.1038/s44320-025-00109-1)
Supplement: Supplementary file 16 — Dataset EV6 [file 44320_2025_109_MOESM16_ESM.xlsx]

## Sheet: Legend
Dataset EV6: Copurified protein complexes
Header legend Dataset_EV6A
Clust_id	Cluster ID obtained from the prey-prey clustering analysis.
Total_CORUM_subunits	Total sum of CORUM subunits for CORUM complexes covered in the prey-prey clustering.
Intersecting_subunits	Subunits recovered in prey-prey cluster and CORUM complexes.
Completness	Completeness of recovered CORUM subunits in prey-prey cluster.
Complex_ID	CORUM complex ID
Complex_Name	CORUM complex name
Complex_subunits	Overlapping protein subuntis reported as UniProtKB
Header legend Dataset_EV6B
Complex	Complex Name
GeneName_NodeA	Gene Name/Symbol for Node A obtained from UniProtKB database.
GeneName_NodeB	Gene Name/Symbol for node B obtained from UniProtKB database.
Distance	Distance based prey-prey correlation.

## Sheet: Dataset_EV6A
Clust_id	Total_CORUM_subunits	Intersecting_subunits	Completness	Complex_ID	Complex_Name	Complex_subunits
180	36	17	0.472222	193	PA700-20S-PA28 complex	O00231;O00232;O14818;P17980;P20618;P25786;P25787;P25788;P28074;P49720;P51665;P55036;P60900;P62191;Q13200;Q15008;Q99460
180	22	11	0.5	181	26S proteasome	O14818;P17980;P20618;P25786;P25787;P25788;P28074;P49720;P55036;P60900;P62191
180	20	9	0.45	32	PA700 complex	O00231;O00232;P17980;P51665;P55036;P62191;Q13200;Q15008;Q99460
180	15	8	0.533333	194	PA28gamma-20S proteasome	O14818;P20618;P25786;P25787;P25788;P28074;P49720;P60900
180	16	8	0.5	192	PA28-20S proteasome	O14818;P20618;P25786;P25787;P25788;P28074;P49720;P60900
155	7	6	0.857143	8325	Ragulator-Rag complex	O43504;Q0VGL1;Q6IAA8;Q9HB90;Q9UHA4;Q9Y2Q5
155	5	5	1	8324	Ragulator complex	O43504;Q0VGL1;Q6IAA8;Q9UHA4;Q9Y2Q5
7	9	4	0.444444	144	Gamma-BAR-AP1 complex	O43747;Q10567;Q63HQ0;Q9BXS5
16	6	4	0.666667	387	MCM complex	P33991;P33992;P49736;Q14566
24	5	4	0.8	994	GAA1-GPI8-PIGT-PIG-PIGS complex	Q92643;Q969N2;Q96S52;Q9H490
61	7	4	0.571429	8587	Mitofilin complex, mitochondrial	O75431;Q16891;Q9NX63;Q9Y512
75	9	4	0.444444	7960	ER membrane protein complex (EMC8)	O43402;Q15006;Q8N766;Q9P0I2
147	7	4	0.571429	1200	Oligosaccharyltransferase complex (Stt3B variant)	P04844;P39656;P61803;Q8TCJ2
154	5	4	0.8	160	Condensin II	O95347;P42695;Q6IBW4;Q86XI2
154	8	4	0.5	7699	MCPH1-Condensin II complex	O95347;P42695;Q6IBW4;Q86XI2
155	5	4	0.8	8307	Ragulator-Rag complex	Q6IAA8;Q9NQL2;Q9UHA4;Q9Y2Q5
189	6	4	0.666667	5269	TNF-alpha/NF-kappa B signaling complex 8	P07900;P08238;Q13451;Q16543
189	8	4	0.5	5268	TNF-alpha/NF-kappa B signaling complex 7	P07900;P08238;Q13451;Q16543
6	5	3	0.6	1261	SRm160/300 complex	P08621;Q8IYB3;Q9UQ35
6	5	3	0.6	5449	Splicing-associated factors complex (ALYREF, DEK, RBM8A, RNPS1, SRRM1)	P35659;Q15287;Q8IYB3
16	4	3	0.75	2792	MCM2-MCM4-MCM6-MCM7 complex	P33991;P49736;Q14566
31	3	3	1	6862	Bag6-Ubl4A-Trc35 Complex	P11441;P46379;Q7L5D6
62	7	3	0.428571	59	AP3 adaptor complex	O14617;P59780;Q92572
86	7	3	0.428571	2884	Respiratory chain complex I (early intermediate NDUFAF1 assembly), mitochondrial	O75489;O95139;P56556
93	6	3	0.5	6389	HOPS complex	P49754;Q9H269;Q9P253
98	7	3	0.428571	1752	SMN complex	P57678;Q16637;Q9H840
109	4	3	0.75	7005	PP2A-NR3A complex	P30153;P63151;P67775
121	3	3	1	8169	CD63-PDCD6IP-SDCBP complex	O00560;P08962;Q8WUM4
136	4	3	0.75	6860	E6AP-HERC2-MAPK6-NEURL4 complex	O95714;Q05086;Q96JN8
147	6	3	0.5	1199	Oligosaccharyltransferase complex (Stt3A variant)	P04844;P39656;P61803
154	5	3	0.6	10	Condensin I complex	O95347;Q15021;Q9BPX3
154	7	3	0.428571	159	Condensin I-PARP-1-XRCC1 complex	O95347;Q15021;Q9BPX3
155	3	3	1	8306	Ragulator complex	Q6IAA8;Q9UHA4;Q9Y2Q5
180	6	3	0.5	5209	Ubiquilin-proteasome complex	P25786;P25787;P60900
189	4	3	0.75	2112	CDC37-HSP90AA1-HSP90AB1-MAP3K11 complex	P07900;P08238;Q16543
189	5	3	0.6	5234	CDC37-HSP90AB1-HSP90AA1-IKBKB-KIAA1967 complex	P07900;P08238;Q16543
189	5	3	0.6	5285	TNF-alpha/NF-kappa B signaling complex 9	P08238;Q13451;Q16543
202	3	3	1	6154	PRKAA1-PRKAB2-PRKAG1 complex	O43741;P54619;Q13131
202	3	3	1	6155	PRKAA2-PRKAB2-PRKAG1 complex	O43741;P54619;P54646
207	3	3	1	2720	Casein kinase II (beta-dimer, alpha, alpha)	P68400;P19784;P67870
207	3	3	1	5224	Casein kinase II (beta-dimer, alpha, alpha)	P19784;P67870;P68400
207	4	3	0.75	2719	Casein kinase II-HMG1 complex	P19784;P67870;P68400
207	5	3	0.6	938	FACT complex, UV-activated	P19784;P67870;P68400
2	5	2	0.4	6301	tRNA Splicing Ligase Complex	Q52LJ0;Q9Y3I0
5	4	2	0.5	1769	CPSF6-ITCH-NUDT21-POLR2A complex	P24928;Q16630
5	4	2	0.5	2852	Brg1-based SWI/SNF complex	Q8TAQ2;Q92922
5	5	2	0.4	1105	transcription factor IIIC multisubunit complex	Q12789;Q9Y5Q9
5	5	2	0.4	1767	CPSF6-ITCH-NUDT21-POLR2A-UBAP2L complex	P24928;Q16630
5	5	2	0.4	4392	EIF3 complex (EIF3A, EIF3B, EIF3G, EIF3I, EIF3C)	Q14152;Q99613
5	5	2	0.4	5184	SWI/SNF-related chromatin-remodeling complex	P51531;Q96ST3
6	2	2	1	1195	Exon junction complex (mRNA splicing-dependent)	Q6P2Q9;Q8IYB3
6	2	2	1	2833	SRm160-SRm300 complex	Q8IYB3;Q9UQ35
7	4	2	0.5	7476	AP1B1-AP1G2-AP1M1-AP1S1 complex	Q10567;Q9BXS5
16	3	2	0.666667	1452	MCM2-MCM6-MCM7 complex	P49736;Q14566
16	3	2	0.666667	2791	MCM4-MCM6-MCM7 complex	P33991;Q14566
22	3	2	0.666667	1734	SF3A1-SF3A2-SF3A3 complex	Q12874;Q15459
24	4	2	0.5	118	GPI-GnT activity complex	P37287;Q14442
25	2	2	1	7157	TSC1-TSC2 complex	P49815;Q92574
25	3	2	0.666667	6889	TSC complex	P49815;Q92574
25	3	2	0.666667	8318	HSP90AA1-TSC1-TSC2 complex	P49815;Q92574
25	4	2	0.5	4151	TSC (TSC1, TSC2, AXIN, GSK3) complex	P49815;Q92574
28	2	2	1	7086	GNAI1-GNB1-GNG12 complex	P62873;P63096
28	3	2	0.666667	7014	GNAI1-GNGT1-GNB1 complex	P62873;P63096
28	3	2	0.666667	7015	GNAI1-GNB2-GNGT1 complex	P62879;P63096
28	3	2	0.666667	7019	GNAI1-GNB1-GNG2 complex	P62873;P63096
28	3	2	0.666667	7020	GNAI1-GNB2-GNG2 complex	P62879;P63096
28	3	2	0.666667	7024	GNAI1-GNB1-GNG3 complex	P62873;P63096
28	3	2	0.666667	7025	GNAI1-GNB2-GNG3 complex	P62879;P63096
28	3	2	0.666667	7031	GNAI1-GNB1-GNG4 complex	P62873;P63096
28	3	2	0.666667	7032	GNAI1-GNB2-GNG4 complex	P62879;P63096
28	3	2	0.666667	7036	GNAI1-GNB1-GNG5 complex	P62873;P63096
28	3	2	0.666667	7037	GNAI1-GNB2-GNG5 complex	P62879;P63096
28	3	2	0.666667	7066	GNAI1-GNB1-GNG7 complex	P62873;P63096
28	3	2	0.666667	7067	GNAI1-GNB2-GNG7 complex	P62879;P63096
28	3	2	0.666667	7071	GNAI1-GNB1-GNG8 complex	P62873;P63096
28	3	2	0.666667	7072	GNAI1-GNB2-GNG8 complex	P62879;P63096
28	3	2	0.666667	7076	GNAI1-GNB1-GNG10 complex	P62873;P63096
28	3	2	0.666667	7077	GNAI1-GNB2-GNG10 complex	P62879;P63096
28	3	2	0.666667	7081	GNAI1-GNB1-GNG11 complex	P62873;P63096
28	3	2	0.666667	7082	GNAI1-GNB2-GNG11 complex	P62879;P63096
28	3	2	0.666667	7087	GNAI1-GNB2-GNG12 complex	P62879;P63096
28	3	2	0.666667	7092	GNAI1-GNB1-GNG13 complex	P62873;P63096
28	3	2	0.666667	7093	GNAI1-GNB2-GNG13 complex	P62879;P63096
28	4	2	0.5	6806	IGF1R-CXCR4-GNAI2-GNB1 complex	P04899;P62873
28	5	2	0.4	8335	GNAI1-GNB1-GNGT1-NTS-NTSR1 complex	P62873;P63096
35	3	2	0.666667	7793	FOXK1-PLK1-SPAG9 complex	O60271;P53350
35	3	2	0.666667	7794	FOXK2-PLK1-SPAG9 complex	O60271;P53350
35	5	2	0.4	142	CD147-gamma-secretase complex	P35613;P49768
36	3	2	0.666667	6873	BAG6-AMFR-FAF2 complex	Q96CS3;Q9UKV5
48	3	2	0.666667	6498	TOM subcomplex (TOMM7, TOMM22, TOMM40), mitochondrial	O96008;Q9NS69
50	2	2	1	7223	MMS19-FAM96B complex	Q96T76;Q9Y3D0
50	3	2	0.666667	5495	CIA targeting (MIP18, CIAO1, MMS19) complex	Q96T76;Q9Y3D0
50	3	2	0.666667	6897	CIA2B-CIA1-MMS19 complex	Q96T76;Q9Y3D0
50	4	2	0.5	6896	MMS19 complex	Q96T76;Q9Y3D0
50	5	2	0.4	6895	MMXD complex	Q96T76;Q9Y3D0
53	3	2	0.666667	2942	Ecsit complex (ECSIT, NDUFS3, NDUFAF1)	Q9BQ95;Q9Y375
53	5	2	0.4	2936	Ecsit complex (ECSIT, GAPDH, MT-CO2, NDUFAF1, TRAF6)	Q9BQ95;Q9Y375
59	3	2	0.666667	8588	DDX58-MAVS-STING1 complex	Q7Z434;Q86WV6
61	3	2	0.666667	6132	MICOS subcomplex (CHCHD3, IMMT, MICOS10), mitochondrial	Q16891;Q9NX63
61	3	2	0.666667	8675	MIB subcomplex (MTX2, MTX3, SAMM50), mitochondrial	O75431;Q9Y512
62	2	2	1	2307	AP3D1-AP3S2 complex	O14617;P59780
62	2	2	1	2308	AP3D1-AP3S1 complex	O14617;Q92572
62	4	2	0.5	6280	NEDD8-NUB1-NPLOC4-UFD1L complex	Q8TAT6;Q92890
62	5	2	0.4	5685	Membrane protein complex (DERL1, NPLOC4, UFD1L, VCP, VIMP)	Q8TAT6;Q92890
62	5	2	0.4	7784	RNF8-ATX3-p97 complex	Q8TAT6;Q92890
62	5	2	0.4	8450	AP-3-KIF3A-RAB4A-RBSN complex	O14617;Q92572
67	3	2	0.666667	1168	SKI complex	Q15477;Q6PGP7
68	2	2	1	8276	IPO7-KPNB1 complex	O95373;Q14974
68	4	2	0.5	100	hNURF complex	Q09028;Q16576
68	4	2	0.5	7291	EIF2B2-EIF2B3-EIF2B4-EIF2B5 complex	Q13144;Q9NR50
68	5	2	0.4	889	MTA1-HDAC core complex	Q09028;Q16576
68	5	2	0.4	996	Polycomb repressive complex 2/3	Q09028;Q16576
68	5	2	0.4	3048	mSin3A corepressor complex	Q09028;Q16576
68	5	2	0.4	7292	EIF2B1-EIF2B2-EIF2B3-EIF2B4-EIF2B5 complex	Q13144;Q9NR50
70	2	2	1	6458	TIM23(sort) subcomplex (TIMM17B, TIMM23), mitochondrial	O14925;O60830
70	2	2	1	8616	SRI complex	Q9BZH6;Q9HAS0
70	3	2	0.666667	8722	TIM23 subcomplex (TIMM17B, TIMM23, TIMM44), mitochondrial	O14925;O60830
70	5	2	0.4	8723	TIM23(sort) complex (ROMO1, TIMM17B, TIMM21, TIMM23, TIMM50), mitochondrial	O14925;O60830
73	2	2	1	6881	EXT1-EXT2 complex	Q16394;Q93063
74	2	2	1	8016	Dynein light chain complex (DYNLL1, DYNLL2)	P63167;Q96FJ2
75	3	2	0.666667	2906	Respiratory chain complex I (intermediate II/230kD), mitochondrial	O43181;P19404
75	3	2	0.666667	6476	erlin1/2-RNF170 complex	O75477;O94905
75	3	2	0.666667	8100	EMC2-EMC8-WNK1 complex	O43402;Q15006
75	3	2	0.666667	8101	EMC2-EMC5-EMC8 complex	O43402;Q15006
77	2	2	1	6452	TIMM8A-TIMM13 complex, mitochondrial	O60220;Q9Y5L4
82	5	2	0.4	6886	AUP1-OS9-SEL1L-UBC6e-UBXD8 complex	Q13438;Q9UBV2
86	5	2	0.4	2903	Respiratory chain complex I (intermediate V/380kD and VI/480kD), mitochondrial	O43678;O75489
93	3	2	0.666667	944	Class C VPS complex (VPS11, VPS16, VPS18)	Q9H269;Q9P253
93	4	2	0.5	8355	AP2-PICALM adaptor complex	O95782;P63010
97	2	2	1	7914	NONO-SFPQ complex	P23246;Q15233
97	3	2	0.666667	335	p54(nrb)-PSF-matrin3 complex	P23246;Q15233
97	3	2	0.666667	1760	TOP1-PSF-P54 complex	P23246;Q15233
97	3	2	0.666667	7915	NONO-NR5A1-SFPQ complex	P23246;Q15233
97	3	2	0.666667	7920	IGFBP3-NONO-SFPQ complex	P23246;Q15233
97	4	2	0.5	1148	snRNP-free U1A (SF-A) complex	P23246;Q15233
98	3	2	0.666667	3544	COG2-COG3-COG4 subcomplex	Q14746;Q9H9E3
98	5	2	0.4	824	Anti-SMN protein complex	P57678;Q16637
98	5	2	0.4	3284	SMN complex (GEMIN2, GEMIN3, GEMIN4, GEMIN5, SMN)	P57678;Q16637
98	5	2	0.4	3551	COG1-COG8-COG2-COG3-COG4 subcomplex	Q14746;Q9H9E3
102	2	2	1	8060	LYN-PAG1 complex	P07948;Q9NWQ8
102	3	2	0.666667	8059	LYN-PAG1-STAT3 complex	P07948;Q9NWQ8
102	4	2	0.5	2564	p21(ras)GAP-Fyn-Lyn-Yes complex, thrombin stimulated	P07947;P07948
104	2	2	1	7139	SEC23-SEC24 adaptor complex	O95487;Q15436
104	4	2	0.5	7140	SEC23-SEC24-SCAP-SREBP1c complex	O95487;Q15436
104	5	2	0.4	7141	Coat protein complex II (SAR1B, PREB, SEC23A , SEC24B, SEC23IP)	O95487;Q15436
105	4	2	0.5	5243	XRCC1-LIG3-PNK-TDP1 complex	P18887;Q9NUW8
107	5	2	0.4	634	XFIM complex	O60341;Q14202
109	2	2	1	1543	PPP2CA-PPP2R1A complex	P30153;P67775
109	3	2	0.666667	1544	PPP2CA-PPP2R1A-PPP2R3A complex	P30153;P67775
109	3	2	0.666667	6182	PP2A A/C-striatin complex	P30153;P67775
109	3	2	0.666667	6183	PP2A A/C-SG2NA complex	P30153;P67775
109	4	2	0.5	7621	HSF1-IER5-PP2A complex	P63151;P67775
109	5	2	0.4	5876	PPP2R1A-PPP2R1B-PPP2CA-PPME1-EIF4A1 complex	P30153;P67775
112	2	2	1	7341	CTNNAL1-DNTA complex	Q9UBT7;Q9Y4J8
121	2	2	1	8166	CD63-syntenin-1 complex	O00560;P08962
121	3	2	0.666667	8173	PDCD6IP-SDCBP-SDC1 complex	O00560;Q8WUM4
122	2	2	1	5529	BIRC2-TRAF2 complex	Q12933;Q13490
122	4	2	0.5	5531	TNFR1-TRADD-TRAF2-cIAP1 complex	Q12933;Q13490
122	4	2	0.5	8726	TNFR2-TRAF signaling complex	Q12933;Q13490
122	5	2	0.4	8286	TNFR1-signaling complex I, membrane-bound	Q12933;Q13490
149	2	2	1	3209	LIN2-SAP97 complex	O14936;Q12959
149	3	2	0.666667	617	CASK-LIN7C-APBA1 complex	O14936;Q9NUP9
149	3	2	0.666667	1448	LIN2-LIN7-SAP97 complex	O14936;Q12959
149	3	2	0.666667	6263	MPP7-DLG1-LIN7C complex	Q12959;Q9NUP9
149	4	2	0.5	3207	LIN2-LIN7-SAP97-MINT1 complex	O14936;Q12959
154	2	2	1	3530	COG subcomplex (COG5, COG7)	P83436;Q9UP83
154	3	2	0.666667	3545	COG5-COG6-COG7 subcomplex	P83436;Q9UP83
154	4	2	0.5	3525	COG subcomplex (COG5, COG6, COG7, COG8)	P83436;Q9UP83
154	5	2	0.4	3552	COG1-COG8-COG5-COG6-COG7 subcomplex	P83436;Q9UP83
155	3	2	0.666667	5222	p14-Mp1-MEK1 complex	Q9UHA4;Q9Y2Q5
155	3	2	0.666667	5226	p14-Mp1-ERK2 complex	Q9UHA4;Q9Y2Q5
165	5	2	0.4	6567	SWELL1-containing complex	Q6NSJ5;Q7L1W4
173	3	2	0.666667	2812	RPAP1-RPB2-RPB3 complex	P30876;Q9BWH6
176	3	2	0.666667	1219	Tankyrin 1-tankyrin 2-TRF1 complex	O95271;Q9H2K2
189	3	2	0.666667	5849	HSP90-CDC37-LRRK2 complex	P08238;Q16543
189	3	2	0.666667	6512	ILK-HSP90-CDC37 complex	P07900;Q16543
189	5	2	0.4	8642	CDC37-HSP90AA1-MAPK1-MAPK3-MAPK11 complex	P07900;Q16543
202	3	2	0.666667	6153	PRKAA2-PRKAB2-PRKAG3 complex	O43741;P54646
207	2	2	1	5225	Casein kinase II (beta-dimer, alpha-dimer)	P67870;P68400
2	2	1	0.5	6351	PKP1-ZO-1 complex	Q07157
3	2	1	0.5	7262	3-Hydroxyacyl CoA dehydrogenase	P40939
3	2	1	0.5	7837	MTREX-ZFC3H1 complex	O60293
4	2	1	0.5	8676	MIB subcomplex (DNAJC11, MTX1), mitochondrial	Q9NVH1
5	2	1	0.5	933	SCRIB-APC complex	P25054
5	2	1	0.5	936	FACT complex	Q9Y5B9
5	2	1	0.5	1079	P-TEFb.1 complex	O60563
5	2	1	0.5	1175	TRRAP-BAF53-HAT complex	Q9Y4A5
5	2	1	0.5	1844	APC-IQGAP1 complex	P25054
5	2	1	0.5	1909	APC-DLG4 complex	P25054
5	2	1	0.5	2605	CCNT1-GRN complex	O60563
5	2	1	0.5	2749	SETDB1-containing HMTase complex	Q6VMQ6
5	2	1	0.5	2759	MBD1-MCAF complex	Q6VMQ6
5	2	1	0.5	3992	ClpXP complex	Q16740
5	2	1	0.5	5239	CAP(C)-CAP(E) complex	Q9NTJ3
5	2	1	0.5	6118	Hook1-Vps39 complex	Q96JC1
5	2	1	0.5	6267	Ubiquitin E3 ligase (CUL3, KLHL3)	Q13618
5	2	1	0.5	6936	KAT2A-TRRAP complex	Q9Y4A5
5	2	1	0.5	7370	CUL3-KCTD11 complex	Q13618
5	2	1	0.5	7371	CUL3-KCTD6 complex	Q13618
5	2	1	0.5	7518	Ubiquitin E3 ligase (CUL3, KLHL8)	Q13618
5	2	1	0.5	7526	Ubiquitin E3 ligase (CUL3, KLHL25)	Q13618
5	2	1	0.5	7533	Ubiquitin E3 ligase (CUL3, KLHL42)	Q13618
5	2	1	0.5	7671	CAMSAP3-MACF1 complex	Q9UPN3
5	2	1	0.5	7837	MTREX-ZFC3H1 complex	P42285
5	2	1	0.5	8219	CNBP-PCBP2 complex	P62633
5	2	1	0.5	8448	CUL3-KBTBD6 complex	Q13618
5	2	1	0.5	8449	CUL3-KBTBD7 complex	Q13618
5	2	1	0.5	8710	ALYREF-MYCN complex	Q86V81
6	2	1	0.5	8476	DRG1-ZC3H15 complex	Q9Y295
7	2	1	0.5	1090	AP1G1-RABEP1 complex	O43747
8	2	1	0.5	472	Prolyl 4-hydroxylase (alpha(I)-type)	P13674
8	2	1	0.5	1071	PKD2-FPC complex	Q13563
8	2	1	0.5	1927	PKD2-PACS1 complex	Q13563
8	2	1	0.5	2749	SETDB1-containing HMTase complex	Q15047
8	2	1	0.5	6314	MSP58-RINT1 complex	Q6NUQ1
8	2	1	0.5	6422	SETDB1-DNMT3A complex	Q15047
8	2	1	0.5	6423	SETDB1-DNMT3B complex	Q15047
8	2	1	0.5	6536	REEP5-ZFYVE27 complex	Q00765
8	2	1	0.5	7000	PLOD2-FKBP10 complex	O00469
8	2	1	0.5	7098	ASAH1-NR5A1 complex	Q13510
8	2	1	0.5	7987	FANCI-FANCD2 complex	Q9BXW9
8	2	1	0.5	8259	RAN-XPOT complex	O43592
8	2	1	0.5	8525	PBX1-PBXIP1 complex	Q96AQ6
9	2	1	0.5	1695	SCAMP1-SCAMP2 complex	O15127
10	2	1	0.5	72	R/M complex (RAD50-MRE11 complex)	P49959
10	2	1	0.5	2294	ABI1-WASF2 complex	Q8IZP0
10	2	1	0.5	2297	ABI1-WASL complex	Q8IZP0
10	2	1	0.5	2861	DSIF complex (DRB sensitivity-inducing factor complex)	O00267
10	2	1	0.5	6720	FILIP1-FLNA complex	P21333
10	2	1	0.5	7590	CASP2(S isoform)-SPTAN1 complex	Q13813
10	2	1	0.5	7817	ASH2L-MRTFA complex	Q9UBL3
10	2	1	0.5	8133	PDCD4-RICTOR complex	Q53EL6
11	2	1	0.5	635	AGPS-GNPAT complex	O00116
11	2	1	0.5	1159	p33ING1b-HDAC1 complex	Q13547
11	2	1	0.5	3853	Rb-HDAC1 complex	Q13547
11	2	1	0.5	7296	PRT1-RGP1 complex	P55884
11	2	1	0.5	7337	AUF1(p45)-ZFP36 complex	Q14103
11	2	1	0.5	7338	HNRNPD(p45)-ZFP36L1 complex	Q14103
11	2	1	0.5	7340	HNRNPD(p45)-ZFP36L2 complex	Q14103
11	2	1	0.5	8271	CCNK-CDK12 complex	Q9NYV4
12	2	1	0.5	8559	TIM23(motor) subcomplex (DNAJC19, PAM16), mitochondrial	Q96DA6
12	2	1	0.5	8743	PEX3-PEX19 complex	P56589
13	2	1	0.5	7313	ESYT1-ESYT2 complex	Q9BSJ8
13	2	1	0.5	7314	ESYT1-ESYT3 complex	Q9BSJ8
15	2	1	0.5	7561	NCKAP1-WASF3 complex	Q9Y2A7
16	2	1	0.5	1130	Hip1R-cortactin complex	Q14247
16	2	1	0.5	1844	APC-IQGAP1 complex	P46940
16	2	1	0.5	2717	DDX58-TRIM25 complex	Q14258
16	2	1	0.5	5401	PLEKHM2-KIF5B complex	P33176
16	2	1	0.5	6552	KIF5B -ZFYVE27 complex	P33176
16	2	1	0.5	6729	IQGAP1-CXCR2 complex	P46940
16	2	1	0.5	7357	TRIM25-G3BP2 complex	Q14258
16	2	1	0.5	7904	IQGAP1-NLRC3 complex	P46940
16	2	1	0.5	7990	NPM1-PA2G4 complex	Q9UQ80
16	2	1	0.5	7997	ILF3-PA2G4 complex	Q9UQ80
17	2	1	0.5	2541	HGF-Met complex	P08581
18	2	1	0.5	5922	RAF1-RAS complex, EGF induced	P01112
19	2	1	0.5	7680	DNAJB11-SDF2 complex	Q99470
19	2	1	0.5	7681	DNAJB11-SDF2L1 complex	Q9HCN8
20	2	1	0.5	1990	PGRMC1-SCAP complex	O00264
20	2	1	0.5	6563	SURF4-ZFYVE27 complex	O15260
20	2	1	0.5	6735	SIGMAR1-KCNH2 complex	Q99720
20	2	1	0.5	7418	HK1-VDAC1 complex	P21796
20	2	1	0.5	7598	ESR1-VDAC1 complex	P21796
22	2	1	0.5	7224	HCF1-THAP11 complex	P51610
23	2	1	0.5	8692	PRKN-TOMM70 subcomplex, mitochondrial	O94826
23	2	1	0.5	8736	MAVS-TOMM70 complex	O94826
23	2	1	0.5	8739	HSP90-TOMM70 complex	O94826
24	2	1	0.5	558	Channel complex TRPM6-TRPM7	Q96QT4
24	2	1	0.5	873	SNARE complex (STX1A, SNAP29)	O95721
24	2	1	0.5	928	SCRIB-VANGL2 complex	Q9ULK5
24	2	1	0.5	2559	p56(LCK)-CAML complex	P49069
24	2	1	0.5	6688	GLIS2-TRIM32 complex	Q13049
24	2	1	0.5	6689	DTNBP1-TRIM32 complex	Q13049
24	2	1	0.5	7631	INSIG1-RNF139 complex	Q8WU17
24	2	1	0.5	7940	INSIG2-RNF139 complex	Q8WU17
24	2	1	0.5	8256	DNAJB12-DNAJB14 complex	Q9NXW2
24	2	1	0.5	8796	RAB5IF-TMCO1 complex	Q9UM00
25	2	1	0.5	265	ATR-ATRIP complex	Q13535
25	2	1	0.5	680	RANBMP-CD39 complex	P43487
25	2	1	0.5	1133	ATR-HDAC2 complex	Q13535
25	2	1	0.5	1944	IRAK1-IRAK2 complex	P51617
25	2	1	0.5	1945	IRAK1-IRAK3 complex	P51617
25	2	1	0.5	6532	TSC2-HERC1 complex	P49815
25	2	1	0.5	7158	TSC2-DVL complex	P49815
25	2	1	0.5	7405	TMEM173-TBK1 complex	Q9UHD2
25	2	1	0.5	7665	MAU2-NIPBL complex	Q6KC79
25	2	1	0.5	7786	MMS22L\u2013TONSL complex	Q6ZRQ5
25	2	1	0.5	7856	NAA20-NAA25 complex	Q14CX7
25	2	1	0.5	8299	RAN-RANBP1 complex	P43487
25	2	1	0.5	8438	IRAK1-TOLLIP complex, unstimulated	P51617
25	2	1	0.5	8523	TBK1-TRAF3 complex	Q9UHD2
25	2	1	0.5	8541	IKBKE-TBK1 complex	Q9UHD2
25	2	1	0.5	8707	OPTN-TBK1 complex	Q9UHD2
25	2	1	0.5	8719	TBK1-TRAF6 complex	Q9UHD2
25	2	1	0.5	8725	AZI2-TBK1 complex	Q9UHD2
27	2	1	0.5	3154	Notch2(N-TM)-Notch2(N-EC)-Delta complex	Q04721
27	2	1	0.5	3155	TFC4-CTNNB1 complex	P35222
27	2	1	0.5	4095	CTNNAL1-CTNNB1 complex	P35222
27	2	1	0.5	4096	CTNNA1-CTNNB1 complex	P35222
27	2	1	0.5	5262	CTNNB1-TCF4 complex	P35222
27	2	1	0.5	5281	Cell-cell junction complex (CDH1, CTNNB1)	P35222
27	2	1	0.5	6334	Afadin-beta-catenin complex	P35222
27	2	1	0.5	6336	CTNNB1-DNMT1 complex	P35222
27	2	1	0.5	6339	beta-catenin-B-cell lymphoma 9 protein complex	P35222
27	2	1	0.5	6359	RHAMM-beta-catenin complex	P35222
27	2	1	0.5	6680	CTNNB1-GLIS2 complex	P35222
27	2	1	0.5	6961	CTNNB1-GID8 complex	P35222
27	2	1	0.5	7312	CTNNB1-ESR1 complex	P35222
27	2	1	0.5	8274	IPO9-RAN complex	Q96P70
27	2	1	0.5	8743	PEX3-PEX19 complex	P40855
28	2	1	0.5	8181	GNB1-GNG2 complex	P62873
28	2	1	0.5	8182	GNB2-GNG3 complex	P62879
28	2	1	0.5	8183	GNB2-GNG8 complex	P62879
28	2	1	0.5	8184	GNG2-GNB4 complex	P62879
28	2	1	0.5	8187	GNG7-GNB2 complex	P62879
28	2	1	0.5	8188	GNB2-GNG12 complex	P62879
28	2	1	0.5	8189	GNG2-GNB2 complex	P62879
28	2	1	0.5	8190	GNGT2-GNB2 complex	P62879
28	2	1	0.5	8192	GNB1-PDCL complex	P62873
28	2	1	0.5	8194	GNB1-CCT5 complex	P62873
28	2	1	0.5	8195	GNB2-PDCL complex	P62879
28	2	1	0.5	8197	GNG4-GNB2 complex	P62879
28	2	1	0.5	8346	DRD2-GNAI1 complex	P63096
30	2	1	0.5	6629	MAGT5-SLC35A3 complex	Q09328
30	2	1	0.5	6630	MGAT5-SLC352A(splice variant 2) complex	Q09328
31	2	1	0.5	6079	BAG6-HSPA2 complex	P46379
31	2	1	0.5	6654	KCNJ11-ABCC9 complex	Q14654
31	2	1	0.5	8002	Translin-Trax complex	Q15631
33	2	1	0.5	5556	CCNA2 -CDK2 complex	P24941
33	2	1	0.5	5560	CCNE1-CDK2 complex	P24941
33	2	1	0.5	6212	GM130-GRASP65 complex	Q08379
33	2	1	0.5	8427	MAGED1-PJA1 complex	Q9Y5V3
34	2	1	0.5	472	Prolyl 4-hydroxylase (alpha(I)-type)	P07237
34	2	1	0.5	474	Prolyl 4-hydroxylase (alpha(III)-type)	P07237
34	2	1	0.5	6683	SYNE2-TMEM67 complex	Q8WXH0
34	2	1	0.5	7346	DISC1-RHOT1 complex	Q8IXI2
34	2	1	0.5	7575	APP-PSEN2 complex	P49810
34	2	1	0.5	8590	MIA complex (AIFM1, CHCHD4), mitochondrial	Q8N4Q1
34	2	1	0.5	8600	MIA complex (CHCHD4, GFER), mitochondrial	Q8N4Q1
35	2	1	0.5	180	PNUTS-PPP1CA complex	P62136
35	2	1	0.5	6023	Calcineurin	P63098
35	2	1	0.5	6736	PRAME-Cullin2 ubiquitin ligase complex	Q13617
35	2	1	0.5	7423	PPP1CA-PPP1R13L complex	P62136
35	2	1	0.5	7574	APP-PSEN1 complex	P49768
35	2	1	0.5	8266	PPP3CB-PPP3R1 complex	P63098
35	2	1	0.5	8268	PPP3CC-PPP3R1 complex	P63098
35	2	1	0.5	8495	CUL2-ZER1 complex	Q13617
35	2	1	0.5	8518	ABCD4-LMBRD1 complex	O14678
35	2	1	0.5	8791	PEX5-PEX12 complex	P50542
36	2	1	0.5	3080	ILF3-XPO5 complex	Q9HAV4
36	2	1	0.5	7781	PAT complex	Q96A33
36	2	1	0.5	7822	MOB4-STK26 complex	Q9P289
36	2	1	0.5	7866	NDFIP1-NDFIP2 complex	Q9NV92
36	2	1	0.5	8254	RAN-XPO5 complex	Q9HAV4
37	2	1	0.5	6562	RAB11B-ZFYVE27 complex	Q15907
38	2	1	0.5	2323	ITGA6-ITGB4 complex	P23229
38	2	1	0.5	2413	ITGA6-ITGB1 complex	P23229
38	2	1	0.5	3231	EPS15-STON2 complex	P42566
38	2	1	0.5	5673	PlexinA1-Nrp2 complex	O60462
38	2	1	0.5	5696	NRP2-VEGF145 complex	O60462
38	2	1	0.5	5732	NRP2-VEGFC complex	O60462
38	2	1	0.5	5733	NRP2-VEGFD complex, heparin dependent	O60462
38	2	1	0.5	5740	NRP2-VEGFR3 complex	O60462
38	2	1	0.5	7496	NRP2-VEGF-A165 complex	O60462
38	2	1	0.5	8261	IPO5-RAN complex	O00410
38	2	1	0.5	8815	BCHE-CLU complex	P10909
39	2	1	0.5	702	NAA10-NAA15 complex	P41227
39	2	1	0.5	5922	RAF1-RAS complex, EGF induced	P04049
39	2	1	0.5	5923	RAF1-BRAF complex, RAS stimulated	P04049
39	2	1	0.5	5924	RAF1-CNK1 complex, RAS stimulated	P04049
39	2	1	0.5	6097	MEF2-NR2F2 complex	P24468
39	2	1	0.5	7853	NAA10-NAA16 complex	P41227
39	2	1	0.5	8004	Cathepsin A-beta-galactosidase complex	P16278
39	2	1	0.5	8579	Metaxin complex (MTX1, MTX2), mitochondrial	Q13505
39	2	1	0.5	8676	MIB subcomplex (DNAJC11, MTX1), mitochondrial	Q13505
40	2	1	0.5	3177	ARHGEF1-GNA14 complex	Q92888
40	2	1	0.5	6158	TRIAL-DR5 complex	O14763
40	2	1	0.5	6295	CR2-CD19 complex	P20023
42	2	1	0.5	5370	ERAP1-ERAP2 complex	Q9NZ08
42	2	1	0.5	7294	JUND-TAP1 complex	Q03518
44	2	1	0.5	783	ITCH-USP9X complex	Q93008
44	2	1	0.5	8133	PDCD4-RICTOR complex	Q6R327
45	2	1	0.5	7296	PRT1-RGP1 complex	Q92546
45	2	1	0.5	7987	FANCI-FANCD2 complex	Q9NVI1
45	2	1	0.5	8275	IPO8-RAN complex	O15397
46	2	1	0.5	6112	DGAT2-MGAT2 complex	Q10469
46	2	1	0.5	6619	MGAT1-NGT complex	P26572
46	2	1	0.5	6620	MGAT1-SLC35A2(splice variant 2) complex	P26572
46	2	1	0.5	6622	MGAT2-SLC35A3 complex	Q10469
46	2	1	0.5	6623	MGAT2-SLC35A2(splice variant 2) complex	Q10469
48	2	1	0.5	3092	APP-TOMM40 complex, mitochondrial	O96008
48	2	1	0.5	6496	TOM subcomplex (TOMM20, TOMM22), mitochondrial	Q9NS69
48	2	1	0.5	8691	PRKN-TOMM40 subcomplex, mitochondrial	O96008
49	2	1	0.5	13	CDS1 -MUS81 complex	Q92903
49	2	1	0.5	6968	Serine-palmitoyltransferase (SPTLC1, SPTLC2) complex	O15270
49	2	1	0.5	7108	IGF2R-PLAUR complex	P11717
50	2	1	0.5	1117	BIRC5-XPO1 complex	O14980
50	2	1	0.5	5836	RHOT2-TRAK1 complex	Q8IXI1
50	2	1	0.5	7222	MMS19-XPD complex	Q96T76
50	2	1	0.5	7241	SNCA-TUBB3 complex	Q13509
50	2	1	0.5	8043	SLC52A3-TMEM237 complex	Q96Q45
50	2	1	0.5	8272	RAB8A-TNPO1 ciliary transport complex	Q92973
50	2	1	0.5	8293	RAN-TNPO1 complex	Q92973
50	2	1	0.5	8731	BAX-IRF3 complex	Q07812
51	2	1	0.5	8263	IPO11-RAN complex	Q9UI26
51	2	1	0.5	8814	APOB-BCHE complex	P04114
53	2	1	0.5	2943	Respiratory chain complex I (incomplete NDUFAF1 assembly), mitochondrial	Q9Y375
53	2	1	0.5	6088	Seipin-AGPAT2 complex	O15120
53	2	1	0.5	7342	DHCR24-DHCR7 complex	Q9UBM7
54	2	1	0.5	1794	SORT1-NGFR complex	Q99523
54	2	1	0.5	2947	YY1-Notch1 complex	P25490
54	2	1	0.5	3046	hs4 enhancer complex (slow migrating complex)	P25490
54	2	1	0.5	8767	BCLAF1-TET2 complex	Q9NYF8
54	2	1	0.5	8819	ALB-BCHE complex	P02768
56	2	1	0.5	5542	CCNB2-CDC2 complex	P06493
56	2	1	0.5	5543	CCNB1-CDK1 complex	P06493
56	2	1	0.5	5557	CCNA2-CDK1 complex	P06493
56	2	1	0.5	5643	ESPL1-CDC2 complex	P06493
56	2	1	0.5	7418	HK1-VDAC1 complex	P19367
59	2	1	0.5	635	AGPS-GNPAT complex	O15228
59	2	1	0.5	6506	ERBB2-SPG1 complex	P04626
59	2	1	0.5	7351	GDF15-ERBB2 complex	P04626
59	2	1	0.5	7405	TMEM173-TBK1 complex	Q86WV6
59	2	1	0.5	7876	NISCH-STK11 complex	Q9Y2I1
59	2	1	0.5	8551	DDX58-MAVS complex	Q7Z434
59	2	1	0.5	8568	MAVS-TRADD complex	Q7Z434
59	2	1	0.5	8715	IKBKE-MAVS complex	Q7Z434
59	2	1	0.5	8736	MAVS-TOMM70 complex	Q7Z434
61	2	1	0.5	6431	ATL3-SPG31 complex	Q6DD88
61	2	1	0.5	6613	ATL3-ZFYVE27 complex	Q6DD88
61	2	1	0.5	8579	Metaxin complex (MTX1, MTX2), mitochondrial	O75431
61	2	1	0.5	8585	MICOS subcomplex (APOO, IMMT), mitochondrial	Q16891
63	2	1	0.5	4200	DNM1L-FIS1 complex	Q9Y3D6
64	2	1	0.5	6807	ADRA1A-CXCR4 complex	P61073
64	2	1	0.5	6808	ADRB1-CXCR4 complex	P61073
64	2	1	0.5	8157	CXCR4-CXCL12 complex	P61073
65	2	1	0.5	7930	RAB8A-SYTL4 complex	P61006
65	2	1	0.5	8256	DNAJB12-DNAJB14 complex	Q8TBM8
65	2	1	0.5	8272	RAB8A-TNPO1 ciliary transport complex	P61006
66	2	1	0.5	816	MRIP-RHOA complex	P61586
67	2	1	0.5	6168	Exocyst EXOC5-EXOC6 subcomplex	Q8TAG9
68	2	1	0.5	2820	BRCA1-VCP complex	P55072
68	2	1	0.5	3458	B23-NPM3 complex	P06748
68	2	1	0.5	5154	CTCF-nucleophosmin complex	P06748
68	2	1	0.5	6142	KPNA2-KPNB1 complex	Q14974
68	2	1	0.5	6143	KPNB1-RAN complex	Q14974
68	2	1	0.5	7990	NPM1-PA2G4 complex	P06748
68	2	1	0.5	8262	IPO7-RAN complex	O95373
68	2	1	0.5	8666	KPNA4-KPNB1 complex	Q14974
68	2	1	0.5	8667	KPNA3-KPNB1 complex	Q14974
68	2	1	0.5	8668	KPNA1-KPNB1 complex	Q14974
68	2	1	0.5	8669	KPNA6-KPNB1 complex	Q14974
70	2	1	0.5	3093	APP-TIMM23 complex, mitochondrial	O14925
70	2	1	0.5	6445	TIM23(sort) subcomplex (TIMM23, TIMM50), mitochondrial	O14925
70	2	1	0.5	6456	TIM23(sort) subcomplex (TIMM17A, TIMM23), mitochondrial	O14925
74	2	1	0.5	1055	ZNF198-PML complex	P29590
75	2	1	0.5	5714	NOS3-CAV1 complex	Q03135
75	2	1	0.5	6538	VAPA -ZFYVE27 complex	Q9P0L0
75	2	1	0.5	6566	VAPB-ZFYVE27 complex	O95292
79	2	1	0.5	1851	BUB1-BUB3 complex	O43684
79	2	1	0.5	5153	CTFC-TAF1 complex	Q01105
79	2	1	0.5	6989	ProTalpha C9 complex	Q01105
80	2	1	0.5	7000	PLOD2-FKBP10 complex	Q96AY3
81	2	1	0.5	7786	MMS22L\u2013TONSL complex	Q96HA7
81	2	1	0.5	8264	IPO13-RAN complex	O94829
83	2	1	0.5	2385	ITGA5-ITGB4 complex	P05556
83	2	1	0.5	2406	ITGA3-ITGB1 complex	P05556
83	2	1	0.5	2413	ITGA6-ITGB1 complex	P05556
83	2	1	0.5	2418	ITGA4-ITGB1 complex	P05556
83	2	1	0.5	2432	ITGA2-ITGB1 complex	P05556
83	2	1	0.5	2436	ITGAV-ITGB1 complex	P05556
83	2	1	0.5	2439	ITGA8-ITGB1 complex	P05556
83	2	1	0.5	2444	ITGA9-ITGB1 complex	P05556
83	2	1	0.5	3035	LAT2-ITGB1 complex	P05556
83	2	1	0.5	3057	ITGA10-ITGB1 complex	P05556
83	2	1	0.5	3058	ITGA11-ITGB1 complex	P05556
83	2	1	0.5	3104	ITGB1-NRP1 complex	P05556
83	2	1	0.5	7012	ITGB1-RACK1 complex	P05556
83	2	1	0.5	7680	DNAJB11-SDF2 complex	Q9UBS4
83	2	1	0.5	7681	DNAJB11-SDF2L1 complex	Q9UBS4
85	2	1	0.5	7403	SREBP-1a-PKM2 complex	P14618
85	2	1	0.5	8338	KEAP1-NRF2 complex	Q14145
85	2	1	0.5	8349	EGLN3-PKM complex	P14618
85	2	1	0.5	8808	KEAP1-SQSTM1 complex	Q14145
86	2	1	0.5	8158	HHR23B-XPC complex	P54727
86	2	1	0.5	8836	BCHE-LGALS3BP complex	Q08380
87	2	1	0.5	817	MRIP-MBS complex	O14974
88	2	1	0.5	816	MRIP-RHOA complex	Q6WCQ1
88	2	1	0.5	817	MRIP-MBS complex	Q6WCQ1
89	2	1	0.5	947	CDC7-DBF7 complex	O00311
89	2	1	0.5	1055	ZNF198-PML complex	Q9UBW7
89	2	1	0.5	1056	ZNF198-SUMO1 complex	Q9UBW7
89	2	1	0.5	2723	ATM-NBN complex	Q13315
89	2	1	0.5	3051	MAD-MAX complex	P61244
89	2	1	0.5	3052	MYC-MAX complex	P61244
89	2	1	0.5	4216	HNRNPU-NR3C1 complex	P04150
89	2	1	0.5	5573	Stat1-alpha-dimer-CBP DNA-protein complex	P42224
89	2	1	0.5	5642	Securin-separase complex	Q14674
89	2	1	0.5	5643	ESPL1-CDC2 complex	Q14674
89	2	1	0.5	6108	STIM1-TRPV4 complex	Q13586
89	2	1	0.5	6116	Hook1-Vps16 complex	Q9UJC3
89	2	1	0.5	6117	Hook1-Vps18 complex	Q9UJC3
89	2	1	0.5	6118	Hook1-Vps39 complex	Q9UJC3
89	2	1	0.5	6119	Hook1-Vps41 complex	Q9UJC3
89	2	1	0.5	6403	MST1-SAV1 complex	Q9H4B6
89	2	1	0.5	6404	SAV1-STK3 complex	Q9H4B6
89	2	1	0.5	6513	MAN1-SMAD2 complex	Q9Y2U8
89	2	1	0.5	7441	HOOK1-SHP2 complex	Q9UJC3
89	2	1	0.5	7953	IRF1-STAT1 complex	P42224
89	2	1	0.5	8168	STAT1-STAT3 complex	P42224
90	2	1	0.5	92	CD28-transactivation complex	P19338
90	2	1	0.5	3078	DGCR8-NCL complex	P19338
90	2	1	0.5	4216	HNRNPU-NR3C1 complex	Q00839
91	2	1	0.5	6073	SRSF9-SRSF6 complex	Q13247
91	2	1	0.5	8721	DDX3X-IKBKE complex	O00571
92	2	1	0.5	862	DNMT1-EHMT2 complex	P26358
92	2	1	0.5	3025	TGF-beta receptor II-TGF-beta3 complex	P37173
92	2	1	0.5	3026	TGF-beta receptor II-TGF-beta1 complex	P37173
92	2	1	0.5	6336	CTNNB1-DNMT1 complex	P26358
92	2	1	0.5	7282	FEN1-WRN complex	P39748
92	2	1	0.5	7866	NDFIP1-NDFIP2 complex	Q9BT67
92	2	1	0.5	8329	IL15RA-TGFBR2 complex	P37173
92	2	1	0.5	8476	DRG1-ZC3H15 complex	Q8WU90
93	2	1	0.5	5360	AGO2-FXR1-TNF(alpha)ARE-RNP complex	P51114
93	2	1	0.5	6116	Hook1-Vps16 complex	Q9H269
93	2	1	0.5	6117	Hook1-Vps18 complex	Q9P253
93	2	1	0.5	6119	Hook1-Vps41 complex	P49754
93	2	1	0.5	6120	Hook2-Vps16 complex	Q9H269
93	2	1	0.5	6121	Hook2-Vps41 complex	P49754
93	2	1	0.5	6122	Hook3-Vps16 complex	Q9H269
93	2	1	0.5	6123	Hook3-Vps41 complex	P49754
93	2	1	0.5	6124	FTS-Vps16 complex	Q9H269
93	2	1	0.5	6125	FTS-Vps18 complex	Q9P253
93	2	1	0.5	6126	FTS-Vps41 complex	P49754
94	2	1	0.5	3159	RIAM-profilin complex	P07737
94	2	1	0.5	5843	AIF-CYPA-DNA complex	P62937
94	2	1	0.5	6591	Hsp90-p23 complex	Q15185
94	2	1	0.5	7114	ABRAXAS2-SHMT2 complex	P34897
95	2	1	0.5	6554	KIF5C-ZFYVE27 complex	O60282
96	2	1	0.5	644	ASPP1-SAM68 complex	Q07666
96	2	1	0.5	2578	Sam68-p120GAP complex	Q07666
97	2	1	0.5	7913	NONO-NR5A1 complex	Q15233
98	2	1	0.5	265	ATR-ATRIP complex	Q8WXE1
98	2	1	0.5	2985	mTOR complex (MTOR, RAPTOR)	P42345
98	2	1	0.5	6120	Hook2-Vps16 complex	Q96ED9
98	2	1	0.5	6121	Hook2-Vps41 complex	Q96ED9
98	2	1	0.5	6168	Exocyst EXOC5-EXOC6 subcomplex	O00471
98	2	1	0.5	8359	SMN1-TIMM50a complex	Q16637
101	2	1	0.5	6292	HAX-1-XIAP complex	O00165
102	2	1	0.5	1088	PRNP-ApolopoproteinE3 complex	P04156
102	2	1	0.5	1104	SNX1-TFRC complex	P02786
102	2	1	0.5	3099	COIL-TIMM50a complex	P38432
102	2	1	0.5	7359	TF-TFRC complex	P02786
102	2	1	0.5	8021	PACSIN3-PICK1 complex	Q9UKS6
102	2	1	0.5	8064	CSK-PAG1 complex	Q9NWQ8
102	2	1	0.5	8065	FYN-PAG1 complex	Q9NWQ8
102	2	1	0.5	8782	SNX1A-TFRC complex	P02786
103	2	1	0.5	8737	EFNB1-TUBB4B complex	P98172
105	2	1	0.5	213	DNA ligase IV-XRCC1 complex	P18887
105	2	1	0.5	365	DNA ligase III-XRCC1 complex	P18887
105	2	1	0.5	820	SNARE complex (SNAP23, STX6)	O43752
106	2	1	0.5	1123	WNK1-SPAK complex	Q9UEW8
106	2	1	0.5	8750	MICU1-USP2 complex	Q9BPX6
107	2	1	0.5	624	LSD1-CoREST complex	O60341
107	2	1	0.5	1196	RAD51C-XRCC3 complex	O43542
107	2	1	0.5	2160	AOF2-AR complex	O60341
107	2	1	0.5	3092	APP-TOMM40 complex, mitochondrial	P05067
107	2	1	0.5	3093	APP-TIMM23 complex, mitochondrial	P05067
107	2	1	0.5	5669	PlexinA3-Nrp1 complex	P51805
107	2	1	0.5	5759	PLXNA3-RANBPM complex	P51805
107	2	1	0.5	6056	APP-TNFRSF21 complex	P05067
107	2	1	0.5	6477	ZEB2-KDM1A complex	O60341
107	2	1	0.5	7574	APP-PSEN1 complex	P05067
107	2	1	0.5	7575	APP-PSEN2 complex	P05067
107	2	1	0.5	7587	APP(AICD)-FOXO3 complex	P05067
107	2	1	0.5	7588	APP(AICD)-FOXO1 complex	P05067
107	2	1	0.5	7589	APP(AICD)-FOXO4 complex	P05067
107	2	1	0.5	8759	KDM1A-MYCN complex	O60341
109	2	1	0.5	1089	VAM1-VELI1 complex	Q9NZW5
109	2	1	0.5	1131	RFC2-RIalpha complex	P30153
109	2	1	0.5	1132	RFC2-RIalpha complex	P30153
109	2	1	0.5	6111	protein phosphatase 2A C-subunit-synapsin complex	P67775
109	2	1	0.5	6180	PPP2R1A-PPP2R3B complex	P30153
110	2	1	0.5	6088	Seipin-AGPAT2 complex	Q96G97
110	2	1	0.5	6090	Seipin-lipin1 complex	Q96G97
110	2	1	0.5	7459	Glycine receptor (GLRA11, GLRB)	P48167
112	2	1	0.5	4095	CTNNAL1-CTNNB1 complex	Q9UBT7
113	2	1	0.5	783	ITCH-USP9X complex	Q96J02
113	2	1	0.5	912	FGFR1-KAL11 complex	P11362
113	2	1	0.5	6056	APP-TNFRSF21 complex	O75509
113	2	1	0.5	6836	FGFR1c-KLB complex	P11362
113	2	1	0.5	7286	AIP4-DTX3L complex	Q96J02
113	2	1	0.5	7687	CYLD-ITCH complex	Q96J02
114	2	1	0.5	2605	CCNT1-GRN complex	P28799
114	2	1	0.5	7275	BCL2-CISD2 complex	Q8N5K1
116	2	1	0.5	1558	POLR1B-RRN3 complex	Q9H9Y6
116	2	1	0.5	7313	ESYT1-ESYT2 complex	A0FGR8
116	2	1	0.5	7514	SCAP-SREBF2 complex	Q12772
116	2	1	0.5	7516	PAQR3-SREBF2 complex	Q12772
118	2	1	0.5	8184	GNG2-GNB4 complex	Q9HAV0
118	2	1	0.5	8196	PDCL-GNB4 complex	Q9HAV0
118	2	1	0.5	8792	PEX10-PEX12 complex	O60683
120	2	1	0.5	393	Succinyl-CoA synthetase, GDP-forming	Q96I99
120	2	1	0.5	3532	COG1-COG8 subcomplex	Q8WTW3
120	2	1	0.5	5370	ERAP1-ERAP2 complex	Q6P179
121	2	1	0.5	1990	PGRMC1-SCAP complex	Q12770
121	2	1	0.5	6690	NEDD4-PI4K2A complex	P46934
121	2	1	0.5	7514	SCAP-SREBF2 complex	Q12770
121	2	1	0.5	7515	PAQR3-SCAP-complex	Q12770
121	2	1	0.5	7520	INSIG1-SCAP complex	Q12770
121	2	1	0.5	8438	IRAK1-TOLLIP complex, unstimulated	Q9H0E2
122	2	1	0.5	5540	TRAF2-TRADD complex	Q12933
122	2	1	0.5	5661	PlexinC1-SEMA7A complex	Q92854
122	2	1	0.5	7535	CD44-LRP1 complex	P16070
122	2	1	0.5	8650	GOLGA7-ZDHHC9 complex	Q7Z5G4
122	2	1	0.5	8651	GOLGA7-ZDHHC5 complex	Q7Z5G4
123	2	1	0.5	3992	ClpXP complex	O76031
124	2	1	0.5	8065	FYN-PAG1 complex	P06241
126	2	1	0.5	7342	DHCR24-DHCR7 complex	Q15392
128	2	1	0.5	4096	CTNNA1-CTNNB1 complex	P35221
128	2	1	0.5	5740	NRP2-VEGFR3 complex	P35916
128	2	1	0.5	6091	NF-YA-LaminA complex	P02545
128	2	1	0.5	6599	CTNND1-GLIS2 complex	O60716
128	2	1	0.5	7482	LAP1-TOR1A complex	Q5JTV8
128	2	1	0.5	8354	RHOH-CTNND1 complex	O60716
128	2	1	0.5	8457	AREX complex	P82979
129	2	1	0.5	3104	ITGB1-NRP1 complex	O14786
129	2	1	0.5	5658	Nrp1-PlexinD1 complex	O14786
129	2	1	0.5	5669	PlexinA3-Nrp1 complex	O14786
129	2	1	0.5	5670	PlexinB1-Nrp1 complex	O14786
129	2	1	0.5	5701	NRP1-VEGF-A165/121 complex	O14786
129	2	1	0.5	5731	NRP1-VEGFC complex, heparin dependent	O14786
129	2	1	0.5	5734	NRP1-VEGFD complex, heparin dependent	O14786
129	2	1	0.5	5745	PlexinA1-NRP1 complex	O14786
129	2	1	0.5	7498	NRP1-VEGF-A145 complex	O14786
129	2	1	0.5	7501	NRP1-VEGF189 complex	O14786
131	2	1	0.5	2256	RIAM-Rap1-GTP complex	P62834
131	2	1	0.5	6525	ATL1-ZFYVE27 complex	Q8WXF7
131	2	1	0.5	7333	MICALL1-RAB13 complex	P51153
135	2	1	0.5	2572	RAB5-EEA1 complex	P20339
136	2	1	0.5	57	HDAC4-ERK2 complex	P28482
136	2	1	0.5	926	SCRIB-LGL2 complex	Q14160
136	2	1	0.5	928	SCRIB-VANGL2 complex	Q14160
136	2	1	0.5	933	SCRIB-APC complex	Q14160
136	2	1	0.5	2892	BCR-ABL (p185 fusion protein)-GRB2 complex	P62993
136	2	1	0.5	2895	SHC-GRB2 complex	P62993
136	2	1	0.5	2917	GRB2-SOS1 complex	P62993
136	2	1	0.5	2957	LAT-GRB2 complex, Fyn-mLck(KA) or Syk kinase activated	P62993
136	2	1	0.5	3144	GRB2-SOS1 complex	P62993
136	2	1	0.5	3186	GRB2-SHP-2 complex, PDGF stimulated	P62993
136	2	1	0.5	6170	Angiogenin-PRI complex	P13489
136	2	1	0.5	6483	CAPZalpha-CAPZbeta complex	P47756
136	2	1	0.5	7002	CAPZA3-CAPZB complex	P47756
139	2	1	0.5	801	SNARE complex (SNAP23, STX2)	O00161
139	2	1	0.5	805	SNARE complex (SNAP23, STX4)	O00161
139	2	1	0.5	820	SNARE complex (SNAP23, STX6)	O00161
139	2	1	0.5	915	SNARE complex (SNAP23, STX1A)	O00161
140	2	1	0.5	805	SNARE complex (SNAP23, STX4)	Q12846
140	2	1	0.5	6624	MGAT4B-SLC35A3 complex	Q9UQ53
140	2	1	0.5	6625	MGAT4B-SLC35A2(splice variant 1) complex	Q9UQ53
140	2	1	0.5	6628	MGAT4B-SLC35A2(splice variant 2) complex	Q9UQ53
141	2	1	0.5	6675	PI4K2A-PRDX1 complex	Q9BTU6
141	2	1	0.5	6690	NEDD4-PI4K2A complex	Q9BTU6
141	2	1	0.5	6691	CLTC-PI4K2A complex	Q9BTU6
141	2	1	0.5	6692	BLOC1S6-PI4K2A complex	Q9BTU6
141	2	1	0.5	6693	DVL1-PI4K2A complex	Q9BTU6
141	2	1	0.5	6707	PIP5K1B-PI4K2A complex	Q9BTU6
142	2	1	0.5	2704	Ectodermin-SMAD4 complex	Q13485
142	2	1	0.5	3200	SMAD4-SKI complex	Q13485
143	2	1	0.5	6069	ESR1-GRIP1 complex	Q9Y3R0
143	2	1	0.5	6726	GRASP1-GRIP1 complex	Q9Y3R0
144	2	1	0.5	7222	MMS19-XPD complex	P18074
144	2	1	0.5	7935	Renin-PRR complex	O75787
144	2	1	0.5	8350	GPN1-GPN3 complex	Q9UHW5
145	2	1	0.5	1095	EGFR-SNX1 complex	P00533
145	2	1	0.5	6998	ST3GAL6-EGFR complex	P00533
145	2	1	0.5	8783	EGFR-SNX1A complex	P00533
145	2	1	0.5	8784	EGFR-SNX2 complex	P00533
145	2	1	0.5	8785	EGFR-SNX4 complex	P00533
146	2	1	0.5	5153	CTFC-TAF1 complex	P49711
146	2	1	0.5	5154	CTCF-nucleophosmin complex	P49711
147	2	1	0.5	3187	FHL2-FHL3 complex	Q14192
147	2	1	0.5	3189	FHL2-CREB complex	Q14192
149	2	1	0.5	3208	LIN2-LIN7 complex	O14936
150	2	1	0.5	6483	CAPZalpha-CAPZbeta complex	P52907
150	2	1	0.5	7316	NFKB1-STAT3 complex	P40763
150	2	1	0.5	7317	RELA-STAT3 complex	P40763
150	2	1	0.5	8168	STAT1-STAT3 complex	P40763
154	2	1	0.5	5239	CAP(C)-CAP(E) complex	O95347
154	2	1	0.5	8257	RAN-XPO6 complex	Q96QU8
154	2	1	0.5	8258	RAN-XPO7 complex	Q9UIA9
154	2	1	0.5	8290	RAN-TNPO3 complex	Q9Y5L0
156	2	1	0.5	1695	SCAMP1-SCAMP2 complex	O15126
157	2	1	0.5	3084	CCND1-CDK4 complex	P11802
157	2	1	0.5	3085	CCND2-CDK4 complex	P11802
157	2	1	0.5	3086	CCND3-CDK4 complex	P11802
158	2	1	0.5	6718	CALM1-KCNQ4(splice variant hKv7.4a) complex	P0DP23
158	2	1	0.5	6719	CALM1-KCNQ4(splice variant hKv7.4b) complex	P0DP23
159	2	1	0.5	7219	DHHC6-SELK complex	Q9H6R6
161	2	1	0.5	7510	IL1RAP-KIT complex	P10721
162	2	1	0.5	1093	INSR-SNX1 complex	P06213
162	2	1	0.5	7510	IL1RAP-KIT complex	Q9NPH3
162	2	1	0.5	8650	GOLGA7-ZDHHC9 complex	Q9Y397
162	2	1	0.5	8779	INSR-SNX1A complex	P06213
162	2	1	0.5	8780	INSR-SNX2 complex	P06213
162	2	1	0.5	8781	INSR-SNX4 complex	P06213
163	2	1	0.5	2350	ITGAV-ITGB5 complex	P06756
163	2	1	0.5	2354	ITGAV-ITGB6 complex	P06756
163	2	1	0.5	2436	ITGAV-ITGB1 complex	P06756
163	2	1	0.5	2816	ITGAV-ITGB3 complex	P06756
163	2	1	0.5	7356	IL15-MFGE8 complex	Q08431
164	2	1	0.5	1000	TorsinA-TorsinB complex	O14656
164	2	1	0.5	5673	PlexinA1-Nrp2 complex	Q9UIW2
164	2	1	0.5	5745	PlexinA1-NRP1 complex	Q9UIW2
164	2	1	0.5	5757	PLXNA1-RANBPM complex	Q9UIW2
164	2	1	0.5	5758	PLXNA2-RANBPM complex	O75051
164	2	1	0.5	7482	LAP1-TOR1A complex	O14656
165	2	1	0.5	6582	LRRC8A-LRRC8D complex	Q7L1W4
165	2	1	0.5	6583	LRRC8A-LRRC8E complex	Q6NSJ5
167	2	1	0.5	394	Succinyl-CoA synthetase, ADP-forming	Q9P2R7
168	2	1	0.5	6122	Hook3-Vps16 complex	Q86VS8
168	2	1	0.5	6123	Hook3-Vps41 complex	Q86VS8
169	2	1	0.5	6682	MKS1-TMEM67 complex	Q5HYA8
169	2	1	0.5	6683	SYNE2-TMEM67 complex	Q5HYA8
171	2	1	0.5	6565	RTN3-ZFYVE27 complex	O95197
172	2	1	0.5	624	LSD1-CoREST complex	Q9UKL0
172	2	1	0.5	1233	CoREST-HDAC2 complex	Q9UKL0
172	2	1	0.5	2863	Serine-palmitoyltransferase (SPTLC1, SPTLC3) complex	O15269
172	2	1	0.5	6968	Serine-palmitoyltransferase (SPTLC1, SPTLC2) complex	O15269
172	2	1	0.5	6982	ORMDL3-SPTLC1 complex	O15269
175	2	1	0.5	8559	TIM23(motor) subcomplex (DNAJC19, PAM16), mitochondrial	Q9Y3D7
176	2	1	0.5	7384	DTX3L-PARP9 complex	Q8IXQ6
176	2	1	0.5	8843	KDM6A-RNF114 complex	Q9Y508
177	2	1	0.5	3133	Phosphatidylinositol 3-kinase (PIK3CA, PIK3R1)	P27986
177	2	1	0.5	7361	ARAF-PIK3R1 complex	P27986
178	2	1	0.5	6532	TSC2-HERC1 complex	Q15751
179	2	1	0.5	2907	RBP-Jkappa-Notch1 complex	P46531
179	2	1	0.5	2947	YY1-Notch1 complex	P46531
181	2	1	0.5	6143	KPNB1-RAN complex	P62826
181	2	1	0.5	8156	RAN-RCC1 complex	P62826
181	2	1	0.5	8252	RAN-XPO4 complex	P62826
181	2	1	0.5	8254	RAN-XPO5 complex	P62826
181	2	1	0.5	8257	RAN-XPO6 complex	P62826
181	2	1	0.5	8258	RAN-XPO7 complex	P62826
181	2	1	0.5	8259	RAN-XPOT complex	P62826
181	2	1	0.5	8260	IPO4-RAN complex	P62826
181	2	1	0.5	8261	IPO5-RAN complex	P62826
181	2	1	0.5	8262	IPO7-RAN complex	P62826
181	2	1	0.5	8263	IPO11-RAN complex	P62826
181	2	1	0.5	8264	IPO13-RAN complex	P62826
181	2	1	0.5	8274	IPO9-RAN complex	P62826
181	2	1	0.5	8275	IPO8-RAN complex	P62826
181	2	1	0.5	8290	RAN-TNPO3 complex	P62826
181	2	1	0.5	8293	RAN-TNPO1 complex	P62826
181	2	1	0.5	8299	RAN-RANBP1 complex	P62826
183	2	1	0.5	7262	3-Hydroxyacyl CoA dehydrogenase	P55084
183	2	1	0.5	7754	CB2-SQSTM1 receptor complex	Q13501
183	2	1	0.5	8808	KEAP1-SQSTM1 complex	Q13501
185	2	1	0.5	3941	RAB11FIP1-RAB11A complex	P62491
185	2	1	0.5	6561	RAB11A -ZFYVE27 complex	P62491
188	2	1	0.5	8427	MAGED1-PJA1 complex	Q8NG27
188	2	1	0.5	8430	NSMCE3-PJA1 complex	Q8NG27
189	2	1	0.5	5716	NOS3-HSP90 complex, VEGF induced	P07900
189	2	1	0.5	6402	NMNAT2-HSP90 complex	P07900
189	2	1	0.5	6591	Hsp90-p23 complex	P07900
189	2	1	0.5	6706	CAPN1-HSP90AB1 complex	P08238
189	2	1	0.5	8732	HSP90-RIG-I complex	P07900
189	2	1	0.5	8739	HSP90-TOMM70 complex	P07900
191	2	1	0.5	6079	BAG6-HSPA2 complex	P54652
193	2	1	0.5	8495	CUL2-ZER1 complex	Q7Z7L7
193	2	1	0.5	8651	GOLGA7-ZDHHC5 complex	Q9C0B5
193	2	1	0.5	8652	GOLGA7B-ZDHHC5 complex	Q9C0B5
195	2	1	0.5	3052	MYC-MAX complex	P01106
195	2	1	0.5	7755	YAP-cMYC complex	P01106
196	2	1	0.5	2101	CHUK-IKBKB complex	O15111
196	2	1	0.5	5829	IKBKG-CHUK complex	O15111
197	2	1	0.5	6430	ATL2-SPG31 complex	Q8NHH9
197	2	1	0.5	6609	ATL2-ZFYVE27 complex	Q8NHH9
197	2	1	0.5	8778	LEPR-SNX4 complex	P48357
201	2	1	0.5	8252	RAN-XPO4 complex	Q9C0E2
201	2	1	0.5	8260	IPO4-RAN complex	Q8TEX9
202	2	1	0.5	771	NDPKA-AMPKalpha1 complex	Q13131
202	2	1	0.5	3176	USP1-UAF1 complex	Q8TAF3
202	2	1	0.5	6636	USP12-UAF1 complex	Q8TAF3
202	2	1	0.5	6637	USP46-UAF1 complex	Q8TAF3
202	2	1	0.5	7113	ABRAXAS2-SHMT1 complex	P34896
205	2	1	0.5	2145	HSF1-YWHAE complex	P62258
205	2	1	0.5	6676	WWTR1-YWHAQ complex	P27348
205	2	1	0.5	6730	14-3-3 gamma-CXCR2 complex, unstimulated	P61981
205	2	1	0.5	7956	NRIP1-YWHAH complex	Q04917
207	1	1	1	5223	Casein kinase II (beta-dimer, alpha-dimer)

## Sheet: Datset_EV6B
Complex	GeneName_NodeA	GeneName_NodeB	Distance
Ragulator-Rag complex	ATP6V1D	ATP6V1G1	0.4836
Ragulator-Rag complex	ATP6V1D	LAMTOR1	0.530499
Ragulator-Rag complex	ATP6V1D	LAMTOR2	0.529542
Ragulator-Rag complex	ATP6V1D	LAMTOR3	0.557573
Ragulator-Rag complex	ATP6V1D	LAMTOR5	0.385133
Ragulator-Rag complex	ATP6V1G1	ATP6V1D	0.4836
Ragulator-Rag complex	ATP6V1G1	LAMTOR1	0.527174
Ragulator-Rag complex	ATP6V1G1	LAMTOR2	0.345368
Ragulator-Rag complex	ATP6V1G1	LAMTOR3	0.390229
Ragulator-Rag complex	ATP6V1G1	LAMTOR5	0.4334
Ragulator-Rag complex	ATP6V1G1	RRAGC	0.553783
Ragulator-Rag complex	ATP6V1G1	LAMTOR4	0.565909
Ragulator-Rag complex	ATP6V1G1	RRAGD	0.55424
Ragulator-Rag complex	ATP6V1G1	ATP6V1F	0.567515
Ragulator-Rag complex	ATP6V1G1	BVES	0.566164
Ragulator-Rag complex	LAMTOR1	ATP6V1D	0.530499
Ragulator-Rag complex	LAMTOR1	ATP6V1G1	0.527174
Ragulator-Rag complex	LAMTOR1	LAMTOR2	0.469078
Ragulator-Rag complex	LAMTOR1	LAMTOR3	0.471561
Ragulator-Rag complex	LAMTOR1	LAMTOR5	0.398448
Ragulator-Rag complex	LAMTOR1	RRAGC	0.537079
Ragulator-Rag complex	LAMTOR1	LAMTOR4	0.53907
Ragulator-Rag complex	LAMTOR1	RRAGD	0.54375
Ragulator-Rag complex	LAMTOR1	ATP6V1F	0.558
Ragulator-Rag complex	LAMTOR1	BVES	0.556569
Ragulator-Rag complex	LAMTOR2	ATP6V1D	0.529542
Ragulator-Rag complex	LAMTOR2	ATP6V1G1	0.345368
Ragulator-Rag complex	LAMTOR2	LAMTOR1	0.469078
Ragulator-Rag complex	LAMTOR2	LAMTOR3	0.109117
Ragulator-Rag complex	LAMTOR2	LAMTOR5	0.348674
Ragulator-Rag complex	LAMTOR2	RRAGC	0.280732
Ragulator-Rag complex	LAMTOR2	LAMTOR4	0.271709
Ragulator-Rag complex	LAMTOR2	RRAGD	0.288494
Ragulator-Rag complex	LAMTOR2	ATP6V1F	0.320422
Ragulator-Rag complex	LAMTOR2	BVES	0.317274
Ragulator-Rag complex	LAMTOR3	ATP6V1D	0.557573
Ragulator-Rag complex	LAMTOR3	ATP6V1G1	0.390229
Ragulator-Rag complex	LAMTOR3	LAMTOR1	0.471561
Ragulator-Rag complex	LAMTOR3	LAMTOR2	0.109117
Ragulator-Rag complex	LAMTOR3	LAMTOR5	0.358362
Ragulator-Rag complex	LAMTOR3	RRAGC	0.247724
Ragulator-Rag complex	LAMTOR3	LAMTOR4	0.224765
Ragulator-Rag complex	LAMTOR3	RRAGD	0.249191
Ragulator-Rag complex	LAMTOR3	ATP6V1F	0.286294
Ragulator-Rag complex	LAMTOR3	BVES	0.282687
Ragulator-Rag complex	LAMTOR5	ATP6V1D	0.385133
Ragulator-Rag complex	LAMTOR5	ATP6V1G1	0.4334
Ragulator-Rag complex	LAMTOR5	LAMTOR1	0.398448
Ragulator-Rag complex	LAMTOR5	LAMTOR2	0.348674
Ragulator-Rag complex	LAMTOR5	LAMTOR3	0.358362
Ragulator-Rag complex	LAMTOR5	RRAGC	0.487182
Ragulator-Rag complex	LAMTOR5	LAMTOR4	0.477527
Ragulator-Rag complex	LAMTOR5	RRAGD	0.491917
Ragulator-Rag complex	LAMTOR5	ATP6V1F	0.508345
Ragulator-Rag complex	LAMTOR5	BVES	0.506686
Ragulator-Rag complex	RRAGC	ATP6V1G1	0.553783
Ragulator-Rag complex	RRAGC	LAMTOR1	0.537079
Ragulator-Rag complex	RRAGC	LAMTOR2	0.280732
Ragulator-Rag complex	RRAGC	LAMTOR3	0.247724
Ragulator-Rag complex	RRAGC	LAMTOR5	0.487182
Ragulator-Rag complex	RRAGC	LAMTOR4	0.14886
Ragulator-Rag complex	RRAGC	RRAGD	0.0618445
Ragulator-Rag complex	RRAGC	ATP6V1F	0.157272
Ragulator-Rag complex	RRAGC	BVES	0.150226
Ragulator-Rag complex	LAMTOR4	ATP6V1G1	0.565909
Ragulator-Rag complex	LAMTOR4	LAMTOR1	0.53907
Ragulator-Rag complex	LAMTOR4	LAMTOR2	0.271709
Ragulator-Rag complex	LAMTOR4	LAMTOR3	0.224765
Ragulator-Rag complex	LAMTOR4	LAMTOR5	0.477527
Ragulator-Rag complex	LAMTOR4	RRAGC	0.14886
Ragulator-Rag complex	LAMTOR4	RRAGD	0.151461
Ragulator-Rag complex	LAMTOR4	ATP6V1F	0.208553
Ragulator-Rag complex	LAMTOR4	BVES	0.203387
Ragulator-Rag complex	RRAGD	ATP6V1G1	0.55424
Ragulator-Rag complex	RRAGD	LAMTOR1	0.54375
Ragulator-Rag complex	RRAGD	LAMTOR2	0.288494
Ragulator-Rag complex	RRAGD	LAMTOR3	0.249191
Ragulator-Rag complex	RRAGD	LAMTOR5	0.491917
Ragulator-Rag complex	RRAGD	RRAGC	0.0618445
Ragulator-Rag complex	RRAGD	LAMTOR4	0.151461
Ragulator-Rag complex	RRAGD	ATP6V1F	0.159727
Ragulator-Rag complex	RRAGD	BVES	0.152802
Ragulator-Rag complex	ATP6V1F	ATP6V1G1	0.567515
Ragulator-Rag complex	ATP6V1F	LAMTOR1	0.558
Ragulator-Rag complex	ATP6V1F	LAMTOR2	0.320422
Ragulator-Rag complex	ATP6V1F	LAMTOR3	0.286294
Ragulator-Rag complex	ATP6V1F	LAMTOR5	0.508345
Ragulator-Rag complex	ATP6V1F	RRAGC	0.157272
Ragulator-Rag complex	ATP6V1F	LAMTOR4	0.208553
Ragulator-Rag complex	ATP6V1F	RRAGD	0.159727
Ragulator-Rag complex	ATP6V1F	BVES	0.20951
Ragulator-Rag complex	BVES	ATP6V1G1	0.566164
Ragulator-Rag complex	BVES	LAMTOR1	0.556569
Ragulator-Rag complex	BVES	LAMTOR2	0.317274
Ragulator-Rag complex	BVES	LAMTOR3	0.282687
Ragulator-Rag complex	BVES	LAMTOR5	0.506686
Ragulator-Rag complex	BVES	RRAGC	0.150226
Ragulator-Rag complex	BVES	LAMTOR4	0.203387
Ragulator-Rag complex	BVES	RRAGD	0.152802
Ragulator-Rag complex	BVES	ATP6V1F	0.20951
LIN-complex	FARP1	DLG1	0.417832
LIN-complex	FARP1	CD46	0.547133
LIN-complex	FARP1	SDC4	0.567278
LIN-complex	FARP1	CASK	0.271582
LIN-complex	FARP1	APH1B	0.547629
LIN-complex	FARP1	EPB41	0.366868
LIN-complex	FARP1	EPB41L3	0.44055
LIN-complex	DLG1	FARP1	0.417832
LIN-complex	DLG1	LIN7C	0.593407
LIN-complex	DLG1	CASK	0.250731
LIN-complex	DLG1	EPB41	0.40928
LIN-complex	DLG1	EPB41L3	0.451438
LIN-complex	LIN7C	DLG1	0.593407
LIN-complex	LIN7C	CASK	0.593421
LIN-complex	LIN7C	EPB41	0.583556
LIN-complex	LIN7C	EPB41L3	0.597524
LIN-complex	CD46	FARP1	0.547133
LIN-complex	CD46	CASK	0.542348
LIN-complex	CD46	EPB41	0.552274
LIN-complex	CD46	EPB41L3	0.594145
LIN-complex	SDC4	FARP1	0.567278
LIN-complex	SDC4	CASK	0.56281
LIN-complex	SDC4	EPB41	0.572061
LIN-complex	CASK	FARP1	0.271582
LIN-complex	CASK	DLG1	0.250731
LIN-complex	CASK	LIN7C	0.593421
LIN-complex	CASK	CD46	0.542348
LIN-complex	CASK	SDC4	0.56281
LIN-complex	CASK	APH1B	0.542863
LIN-complex	CASK	EPB41	0.358032
LIN-complex	CASK	EPB41L3	0.433719
LIN-complex	APH1B	FARP1	0.547629
LIN-complex	APH1B	CASK	0.542863
LIN-complex	APH1B	EPB41	0.552831
LIN-complex	APH1B	EPB41L3	0.594534
LIN-complex	EPB41	FARP1	0.366868
LIN-complex	EPB41	DLG1	0.40928
LIN-complex	EPB41	LIN7C	0.583556
LIN-complex	EPB41	CD46	0.552274
LIN-complex	EPB41	SDC4	0.572061
LIN-complex	EPB41	CASK	0.358032
LIN-complex	EPB41	APH1B	0.552831
LIN-complex	EPB41	EPB41L3	0.10163
LIN-complex	EPB41L3	FARP1	0.44055
LIN-complex	EPB41L3	DLG1	0.451438
LIN-complex	EPB41L3	LIN7C	0.597524
LIN-complex	EPB41L3	CD46	0.594145
LIN-complex	EPB41L3	CASK	0.433719
LIN-complex	EPB41L3	APH1B	0.594534
LIN-complex	EPB41L3	EPB41	0.10163
