# Supplementary material for: The solute carrier superfamily interactome
Source: Mol Syst Biol. 2025 May 12;21(6):632–75. doi: 10.1038/s44320-025-00109-1 (PMC12130317; doi:10.1038/s44320-025-00109-1)
Supplement: Supplementary file 17 — Dataset EV7 [file 44320_2025_109_MOESM17_ESM.xlsx]

## Sheet: Legend
Dataset EV7: Subcellular localization and protein levels/stability assay results.
Header Legend Dataset_EV7A	Field type	Description
bait_prey	STRING	Bait–Prey combination tested functionally
bait	STRING	Bait (SLC) gene name
prey	STRING	Prey (Interactor) gene name
SLC_location	STRING	SLC location when tagged with GFP and overexpressed in HEK293 cells
ref_term	STRING	Subcellular RFP location used as reference and expressed with SLC-GFP
ref_construct	STRING	RFP construct expressed together with SLC-GFP
summary_all_results	STRING	Summary of available perturbations and Protein Stability and Subcellular Localization assays
change_observed	BOOL	Whether a functional change was observed in any perturbation assay
SL_change_observed	BOOL	Whether a functional change was observed in the subcellular localization assay
PS_change_observed	BOOL	Whether a functional change was observed in the protein stability assay
n_changes	INT	Number of assays showing functional changes
all_available_results_agree	BOOL	Whether all available assays gave matching, or in case of depletion and overexpression, opposing outcomes
SL_RNAi_result	STRING	Subcellular localization assay after RNAi; final result
SL_RNAi_experiment	STRING	Subcellular localization assay after RNAi; experiment number
SL_Pcorr	FLOAT	Subcellular localization assay after RNAi; Pearson correlation; Pearson correlation coefficient after prey siRNA treatment minus Pearson correlation coefficient after control siRNA treatment (absolute numbers)
SL_Pcorr_delta	FLOAT	Subcellular localization assay after RNAi; Pearson correlation; Pearson correlation coefficient after prey siRNA treatment minus Pearson correlation coefficient after control siRNA treatment (absolute numbers)
SL_Pcorr_ci	[RANGE]	Subcellular localization assay after RNAi; Pearson correlation; confidence interval Pearson correlation coefficient difference between prey and control siRNA treatment (at 95% confidence level; absolute numbers)
SL_Pcorr_pvalue	FLOAT	Subcellular localization assay after RNAi; Pearson correlation; p-value for independent t test of Pearson correlation coefficient difference between prey and control siRNA treatment
SL_GFP_target_int	FLOAT	Subcellular localization assay after RNAi; GFP intensity at reference pixels after prey siRNA treatment, 16-bit
SL_GFP_target_int_delta	PERCENTAGE	Subcellular localization assay after RNAi; GFP intensity at reference pixels; percent change after prey siRNA treatment relative to control siRNA treatment (percentage)
SL_GFP_target_int_ci	[RANGE]	Subcellular localization assay after RNAi; GFP intensity at reference pixels; confidence interval of percent change after prey siRNA treatment relative to control siRNA treatment (at 95% confidence level; percentage)
SL_GFP_target_int_pvalue	FLOAT	Subcellular localization assay after RNAi; GFP intensity at reference pixels; p-value for independent t test of percent change after prey siRNA treatment relative to control siRNA treatment
SL_GFP_nontarget_per	PERCENTAGE	Subcellular localization assay after RNAi; GFP pixel area not overlapping with reference pixels after prey siRNA treatment, percentage
SL_GFP_nontarget_perc_delta	FLOAT	Subcellular localization assay after RNAi; GFP pixel area not overlapping with reference pixels; absolute change in percent after control siRNA treatment minus percent after prey siRNA treatment (absolute percentage points)
SL_GFP_nontarget_perc_ci	[RANGE]	Subcellular localization assay after RNAi; GFP pixel area not overlapping with reference pixels; confidence interval of absolute change in percent after control siRNA treatment minus percent after prey siRNA treatment (at 95% confidence interval; absolute percentage points)
SL_GFP_nontarget_perc_pvalue	FLOAT	Subcellular localization assay after RNAi; GFP pixel area not overlapping with reference pixels; p-value for independent t test of absolute change in percent after control siRNA treatment minus percent after prey siRNA treatment
SL_GFP_nontarget_int	FLOAT	Subcellular localization assay after RNAi; GFP intensity at non-reference pixels after prey siRNA treatment, 16-bit
SL_GFP_nontarget_int_delta	PERCENTAGE	Subcellular localization assay after RNAi; GFP intensity at non-reference pixels; percent change after prey siRNA treatment relative to control siRNA treatment (percentage)
SL_GFP_nontarget_int_ci	[RANGE]	Subcellular localization assay after RNAi; GFP intensity at non-reference pixels; confidence interval of percent change after prey siRNA treatment relative to control siRNA treatment (at 95% confidence level; percentage)
SL_GFP_nontarget_int_pvalue	FLOAT	Subcellular localization assay after RNAi; GFP intensity at non-reference pixels; p-value for independent t test of percent change after prey siRNA treatment relative to control siRNA treatment
SL_RFP_target_int	FLOAT	Subcellular localization assay after RNAi; RFP intensity at reference pixels after prey siRNA treatment, 16-bit
SL_RFP_target_int_delta	PERCENTAGE	Subcellular localization assay after RNAi; RFP intensity at reference pixels; percent change after prey siRNA treatment relative to control siRNA treatment (percentage)
SL_RFP_target_int_ci	[RANGE]	Subcellular localization assay after RNAi; RFP intensity at reference pixels; confidence interval of percent change after prey siRNA treatment relative to control siRNA treatment (at 95% confidence level; percentage)
SL_RFP_target_int_pvalue	FLOAT	Subcellular localization assay after RNAi; RFP intensity at reference pixels; p-value for independent t test of percent change after prey siRNA treatment relative to control siRNA treatment
SL_GFP_vs_RFP_target_intensity_p_value	FLOAT	Subcellular localization assay after RNAi; GFP and RFP intensity at reference pixels; p-value for independent t test comparing relative GFP intensity changes after prey siRNA treatment compared to control treatment with relative RFP intensity changes after prey siRNA treatment compared to control treatment
SL_GFP_vs_RFP_target_intensity_p_value_FDR_corrected	FLOAT	Subcellular localization assay after RNAi; GFP and RFP intensity at reference pixels; Benjamini/Hochberg corrected p-value for independent t test comparing relative GFP intensity changes after prey siRNA treatment compared to control treatment with relative RFP intensity changes after prey siRNA treatment compared to control treatment
SL_GFP_vs_RFP_target_intensity_p_value_FDR_significant	BOOL	Subcellular localization assay after RNAi; GFP and RFP intensity at reference pixels; whether Benjamini/Hochberg corrected p-value for independent t test comparing relative GFP intensity changes with relative RFP intensity changes were < 0.01
SL_GFP_target_vs_nontarget_intensity_p_value	FLOAT	Subcellular localization assay after RNAi; GFP intensity at reference and non-reference pixels; p-value for independent t test comparing relative GFP intensity changes at reference pixels after prey siRNA treatment compared to control treatment with relative GFP intensity changes at non-reference pixels after prey siRNA treatment compared to control treatment
SL_GFP_target_vs_nontarget_intensity_p_value_FDR_corrected	FLOAT	Subcellular localization assay after RNAi; GFP intensity at reference and non-reference pixels; Benjamini/Hochberg corrected p-value for independent t test comparing relative GFP intensity changes at reference pixels after prey siRNA treatment compared to control treatment with relative GFP intensity changes at non-reference pixels after prey siRNA treatment compared to control treatment
SL_GFP_target_vs_nontarget_intensity_p_value_FDR_significant	BOOL	Subcellular localization assay after RNAi; GFP intensity at reference and non-reference pixels; whether Benjamini/Hochberg corrected p-value for independent t test comparing relative GFP intensity changes at reference pixels with relative GFP intensity changes at non-reference pixels were < 0.01
PS_RNAi_result	STRING	Protein stability assay after RNAi; final result
PS_RNAi_experiment	STRING	Protein stability assay after RNAi; experiment number
PS_RNAi_GFP_RFP_ratio	FLOAT	Protein stability assay after RNAi; mean of the median GFP:RFP ratio after prey siRNA treatment compared to control siRNA treatment. Note that a threshold of 10% was used to assign significant change for Figure 4D.
PS_RNAi_log2_GFP_RFP_ratio	FLOAT	Protein stability assay after RNAi; mean log2 of the median GFP:RFP ratio after prey siRNA treatment compared to control siRNA treatment
PS_RNAi_GFP_RFP_ratio_p_value	FLOAT	Protein stability assay after RNAi; p-value for independent t test of mean GFP:RFP ratio change after prey siRNA treatment relative to control siRNA treatment. Note that a threshold of 0.01 was used to assign statistical significance for Figure 4D.
PS_RNAi_GFP_RFP_ratio_ci	[RANGE]	Protein stability assay after RNAi; confidence interval of mean GFP:RFP ratio change after prey siRNA treatment relative to control siRNA treatment
PS_RNAi_GFP_GFP_ratio	FLOAT	Protein stability assay after RNAi; mean ratio of GFP after prey siRNA treatment over median GFP after control siRNA treatment
PS_RNAi_GFP_GFP_ratio_p_value	FLOAT	Protein stability assay after RNAi; p-value for independent t test of mean ratio of GFP after prey siRNA treatment over median GFP after control siRNA treatment. Note that a threshold of 0.01 was used to assign statistical significance for Figure 4D.
PS_RNAi_GFP_GFP_ratio_ci	[RANGE]	Protein stability assay after RNAi; confidence interval of mean ratio of GFP after prey siRNA treatment over median GFP after control siRNA treatment
PS_RNAi_RFP_RFP_ratio	FLOAT	Protein stability assay after RNAi; mean ratio of RFP after prey siRNA treatment over median RFP after control siRNA treatment
PS_RNAi_RFP_RFP_ratio_p_value	FLOAT	Protein stability assay after RNAi; p-value for independent t test of mean ratio of RFP after prey siRNA treatment over median RFP after control siRNA treatment
PS_RNAi_RFP_RFP_ratio_ci	[RANGE]	Protein stability assay after RNAi; confidence interval of mean ratio of RFP after prey siRNA treatment over median RFP after control siRNA treatment
PS_RNAi_GFP_vs_RFP_change_p_value	FLOAT	Protein stability assay after RNAi; p-value for independent t test comparing relative GFP:GFP changes with relative RFP:RFP changes
PS_RNAi_changed_after_threshold	BOOL	Protein stability assay after RNAi; whether RNAi-mediated depletion induced change according to 3 criteria: (1) GFP:RFP ratio change and GFP:GFP change are >= 10% (2) GFP:RFP ratio change p-value and GFP:GFP ratio change p-value are < 0.01 (3) GFP:GFP change is opposite direction of RFP:RFP change or RFP:RFP ratio change is maximally half of the GFP:GFP ratio change
PS_RNAi_GFP_RFP_ratio_DMSO	FLOAT	Protein stability assay after RNAi; drug treatment; mean of the median GFP:RFP ratio after prey siRNA and DMSO treatment compared to control siRNA treatment
PS_RNAi_GFP_RFP_ratio_TAK	FLOAT	Protein stability assay after RNAi; drug treatment; mean of the median GFP:RFP ratio after prey siRNA and TAK-243 treatment compared to control siRNA treatment
PS_RNAi_GFP_RFP_ratio_MLN	FLOAT	Protein stability assay after RNAi; drug treatment; mean of the median GFP:RFP ratio after prey siRNA and MLN4924 treatment compared to control siRNA treatment
PS_RNAi_GFP_RFP_ratio_BafA	FLOAT	Protein stability assay after RNAi; drug treatment; mean of the median GFP:RFP ratio after prey siRNA and Bafilomycin A1 treatment compared to control siRNA treatment
PS_cDNA_result	STRING	Protein stability assay after cDNA overexpression; final result
PS_cDNA_experiment	STRING	Protein stability assay after cDNA overexpression; experiment number
PS_cDNA_GFP_RFP_ratio	FLOAT	Protein stability assay after cDNA overexpression; mean of the median GFP:RFP ratio after prey siRNA treatment compared to control siRNA treatment. Note that a threshold of 10% was used to assign significant change for Figure 4E.
PS_cDNA_log2_GFP_RFP_ratio	FLOAT	Protein stability assay after cDNA overexpression; mean log2 of the median GFP:RFP ratio after prey siRNA treatment compared to control siRNA treatment
PS_cDNA_GFP_RFP_ratio_p_value	FLOAT	Protein stability assay after cDNA overexpression; p-value for independent t test of mean GFP:RFP ratio change after prey siRNA treatment relative to control siRNA treatment. Note that a threshold of 0.01 was used to assign statistical significance for Figure 4E.
PS_cDNA_GFP_RFP_ratio_ci	[RANGE]	Protein stability assay after cDNA overexpression; confidence interval of mean GFP:RFP ratio change after prey siRNA treatment relative to control siRNA treatment
PS_cDNA_GFP_GFP_ratio	FLOAT	Protein stability assay after cDNA overexpression; mean ratio of GFP after prey siRNA treatment over median GFP after control siRNA treatment
PS_cDNA_GFP_GFP_ratio_p_value	FLOAT	Protein stability assay after cDNA overexpression; p-value for independent t test of mean ratio of GFP after prey siRNA treatment over median GFP after control siRNA treatment. Note that a threshold of 0.01 was used to assign statistical significance for Figure 4E.
PS_cDNA_GFP_GFP_ratio_ci	[RANGE]	Protein stability assay after cDNA overexpression; confidence interval of mean ratio of GFP after prey siRNA treatment over median GFP after control siRNA treatment
PS_cDNA_RFP_RFP_ratio	FLOAT	Protein stability assay after cDNA overexpression; mean ratio of RFP after prey siRNA treatment over median RFP after control siRNA treatment
PS_cDNA_RFP_RFP_ratio_p_value	FLOAT	Protein stability assay after cDNA overexpression; p-value for independent t test of mean ratio of RFP after prey siRNA treatment over median RFP after control siRNA treatment
PS_cDNA_RFP_RFP_ratio_ci	[RANGE]	Protein stability assay after cDNA overexpression; confidence interval of mean ratio of RFP after prey siRNA treatment over median RFP after control siRNA treatment
PS_cDNA_GFP_vs_RFP_change_p_value	FLOAT	Protein stability assay after cDNA overexpression; p-value for independent t test comparing relative GFP:GFP changes with relative RFP:RFP changes
PS_cDNA_changed_after_threshold	BOOL	Protein stability assay after cDNA overexpression; whether RNAi-mediated depletion induced change according to 3 criteria: (1) GFP:RFP ratio change and GFP:GFP change are >= 10% (2) GFP:RFP ratio change p-value and GFP:GFP ratio change p-value are < 0.01 (3) GFP:GFP change is opposite direction of RFP:RFP change or RFP:RFP ratio change is maximally half of the GFP:GFP ratio change
PS_cDNA_GFP_RFP_ratio_DMSO	FLOAT	Protein stability assay after cDNA overexpression; drug treatment; mean of the median GFP:RFP ratio after prey siRNA and DMSO treatment compared to control siRNA treatment
PS_cDNA_GFP_RFP_ratio_TAK	FLOAT	Protein stability assay after cDNA overexpression; drug treatment; mean of the median GFP:RFP ratio after prey siRNA and TAK-243 treatment compared to control siRNA treatment
PS_cDNA_GFP_RFP_ratio_MLN	FLOAT	Protein stability assay after cDNA overexpression; drug treatment; mean of the median GFP:RFP ratio after prey siRNA and MLN4924 treatment compared to control siRNA treatment
PS_cDNA_GFP_RFP_ratio_BafA	FLOAT	Protein stability assay after cDNA overexpression; drug treatment; mean of the median GFP:RFP ratio after prey siRNA and Bafilomycin A1 treatment compared to control siRNA treatment
Average_SPC	FLOAT	SLC-interactome; Average prey spectral counts
AlphaFold_model_score	FLOAT	AlphaFold2.3 weighted score
BioGrid_method	STRING	BioGrid; previously identified protein interaction methods
BioGrid_reference	STRING	BioGrid; previously identified protein interaction literature references
Header Legend Dataset_EV7B	Field type	Description
Counts		Count of all bait-prey pairs for which validation experiments were conducted
Percentages		Percentages of bait-prey pairs divided by relative number of bait-prey pairs as indicated

## Sheet: Dataset_EV7A
bait_prey	bait	prey	SLC_location	ref_term	ref_construct	summary_all_results	change_observed	SL_change_observed	PS_change_observed	n_changes	all_available_results_agree	SL_RNAi_result	SL_RNAi_experiment	SL_Pcorr	SL_Pcorr_delta	SL_Pcorr_ci	SL_Pcorr_pvalue	SL_GFP_target_int	SL_GFP_target_int_delta	SL_GFP_target_int_ci	SL_GFP_target_int_pvalue	SL_GFP_nontarget_per	SL_GFP_nontarget_perc_delta	SL_GFP_nontarget_perc_ci	SL_GFP_nontarget_perc_pvalue	SL_GFP_nontarget_int	SL_GFP_nontarget_int_delta	SL_GFP_nontarget_int_ci	SL_GFP_nontarget_int_pvalue	SL_RFP_target_int	SL_RFP_target_int_delta	SL_RFP_target_int_ci	SL_RFP_target_int_pvalue	SL_GFP_vs_RFP_target_intensity_p_value	SL_GFP_vs_RFP_target_intensity_p_value_FDR_corrected	SL_GFP_vs_RFP_target_intensity_p_value_FDR_significant	SL_GFP_target_vs_nontarget_intensity_p_value	SL_GFP_target_vs_nontarget_intensity_p_value_FDR_corrected	SL_GFP_target_vs_nontarget_intensity_p_value_FDR_significant	PS_RNAi_result	PS_RNAi_experiment	PS_RNAi_GFP_RFP_ratio	PS_RNAi_log2_GFP_RFP_ratio	PS_RNAi_GFP_RFP_ratio_p_value	PS_RNAi_GFP_RFP_ratio_ci	PS_RNAi_GFP_GFP_ratio	PS_RNAi_GFP_GFP_ratio_p_value	PS_RNAi_GFP_GFP_ratio_ci	PS_RNAi_RFP_RFP_ratio
ANKH_ENPP1	ANKH	ENPP1	PM, vesicles	plasma membrane	myr-mRuby3	SL: no change; PS_RNAi: no change; PS_cDNA: not done	FALSE	FALSE	FALSE	0	TRUE	no_change	RL039	0.597	0.006	[-0.003,0.015]	0.1813	14546.9	0.265	[23.0%,29.9%]	6.705e-39	0.15169	-1.347	[-2.530,-0.164]	0.02582	15191.5	0.178	[13.5%,22.0%]	3.182e-15	13422.4	0.218	[17.9%,25.7%]	2.856e-24	0.01053	0.02106	FALSE	1.759e-05	7.036e-05	TRUE	no_change	RL039	0.9525	-0.070209	0.00016222	[0.9445,0.9605]	1.2019	1.3714e-08	[1.1944,1.2093]	1.2624
ANKH_FAM234B	ANKH	FAM234B	PM, vesicles	plasma membrane	myr-mRuby3	SL: no change; PS_RNAi: no change; PS_cDNA: increase	TRUE	FALSE	TRUE	1	FALSE	no_change	RL039	0.592	0.001	[-0.007,0.010]	0.7676	11139.6	-0.031	[-6.3%,-0.0%]	0.04754	0.1854	2.024	[0.735,3.313]	0.002184	12604	-0.023	[-6.2%,1.7%]	0.2533	10839.6	-0.016	[-5.6%,2.3%]	0.4192	0.362	0.482667	FALSE	0.6128	0.817067	FALSE	no_change	RL039	0.97	-0.0439433	0.037131	[0.9409,0.9991]	0.8676	1.4689e-06	[0.8504,0.8847]	0.8845
ANKH_LNPEP	ANKH	LNPEP	PM, vesicles	plasma membrane	myr-mRuby3	SL: general increase; PS_RNAi: no change; PS_cDNA: not done	TRUE	TRUE	FALSE	1	FALSE	general_increase	RL039	0.589	-0.002	[-0.010,0.007]	0.7276	14271.5	0.241	[20.6%,27.6%]	1.857e-33	0.16371	-0.145	[-1.404,1.114]	0.8211	16466.5	0.276	[23.6%,31.7%]	1.047e-32	11569.5	0.05	[1.2%,8.8%]	0.01054	6.229e-23	2.4916e-22	TRUE	0.06512	0.13024	FALSE	no_change	RL039	1.0175	0.0250288	0.04469	[0.9975,1.0375]	1.104	3.38e-05	[1.0766,1.1315]	1.0846
MFSD11_ERBB2	MFSD11	ERBB2	lysosome	lysosome	TMEM192-mCherry	SL: no change; PS_RNAi: no change; PS_cDNA: not done	FALSE	FALSE	FALSE	0	TRUE	no_change	RL045	0.868	-0.017	[-0.022,-0.012]	1.177e-09	30512.1	0.039	[1.5%,6.4%]	0.001891	0.33651	1.176	[0.150,2.201]	0.0248	22332.6	0.074	[4.9%,9.9%]	9.655e-09	33565.8	0.019	[-0.5%,4.4%]	0.1193	0.1372	0.2058	FALSE	0.01073	0.016095	FALSE	no_change	RL045	0.9775	-0.0328314	0.50061	[0.9083,1.0467]	1.1907	2.1611e-06	[1.1566,1.2247]	1.173
MFSD11_RAB20	MFSD11	RAB20	lysosome	lysosome	TMEM192-mCherry	SL: no change; PS_RNAi: no change; PS_cDNA: not done	FALSE	FALSE	FALSE	0	TRUE	no_change	RL045	0.87	-0.015	[-0.020,-0.010]	2.748e-08	27151.2	-0.075	[-9.7%,-5.3%]	1.557e-10	0.41356	8.881	[7.724,10.037]	3.065e-39	18546.8	-0.108	[-13.0%,-8.6%]	9.524e-20	26822	-0.185	[-20.6%,-16.4%]	5.076e-48	2.484e-22	7.452e-22	TRUE	0.002653	0.007959	FALSE	no_change	RL045	1.245	0.316146	1.478e-05	[1.2174,1.2726]	0.9963	0.50289	[0.9779,1.0146]	0.79
MFSD12_AP3D1	MFSD12	AP3D1	lysosome	lysosome	TMEM192-mCherry	SL: no change; PS_RNAi: no change; PS_cDNA: not done	FALSE	FALSE	FALSE	0	TRUE	no_change	RL039	0.752	0.131	[0.100,0.161]	1.49e-14	40107.1	0.36	[27.2%,44.7%]	1.085e-13	0.56518	-19.38	[-22.100,-16.661]	1.126e-29	33112.9	0.325	[14.9%,50.0%]	0.0003554	36937.4	0.4	[33.0%,46.9%]	4.643e-22	0.2667	0.5334	FALSE	0.5336	1	FALSE	no_change	RL039	0.8875	-0.172181	0.0013092	[0.8333,0.9417]	1.0162	0.091835	[0.9960,1.0364]	1.1495
MTCH1_MUL1	MTCH1	MUL1	mitochondria	mitochondria	mito-mCherry	SL: single location increase; PS_RNAi: increase; PS_cDNA: decrease	TRUE	TRUE	TRUE	3	TRUE	single_location_increase	RL044	0.746	-0.107	[-0.118,-0.096]	4.776e-54	26086.1	0.832	[72.7%,93.8%]	7.889e-41	0.24191	3.586	[1.592,5.580]	0.0004623	31639.7	1.619	[152.3%,171.5%]	6.566e-105	23924.4	0.218	[17.3%,26.3%]	8.193e-19	5.45e-23	8.175e-23	TRUE	2.167e-24	6.501e-24	TRUE	increase	RL044	2.41	1.26903	1.9215e-09	[2.3519,2.4681]	1.95	2.2934e-08	[1.8789,2.0211]	0.8051
MTCH1_USP30	MTCH1	USP30	mitochondria	mitochondria	mito-mCherry	SL: single location decrease; PS_RNAi: decrease; PS_cDNA: no change	TRUE	TRUE	TRUE	2	FALSE	single_location_decrease	RL044	0.859	0.006	[-0.000,0.013]	0.0517	10315.3	-0.276	[-29.8%,-25.3%]	2.394e-72	0.26191	5.586	[4.590,6.583]	3.552e-24	8123.19	-0.328	[-35.5%,-30.0%]	2.368e-70	21526.9	0.096	[7.9%,11.3%]	1.099e-23	1.137e-114	3.411e-114	TRUE	1.65e-07	2.475e-07	TRUE	decrease	RL044	0.7375	-0.439285	1.989e-05	[0.6977,0.7773]	0.7843	3.3699e-06	[0.7742,0.7944]	1.062
MTCH2_AKAP1	MTCH2	AKAP1	mitochondria	mitochondria	mito-mCherry	SL: single location increase; PS_RNAi: increase; PS_cDNA: not done	TRUE	TRUE	TRUE	2	TRUE	single_location_increase	RL044	0.89	-0.007	[-0.012,-0.002]	0.004997	37575.1	0.156	[13.4%,17.9%]	6.529e-34	0.26346	5.214	[4.402,6.026]	6.448e-30	27884.5	0.123	[10.1%,14.5%]	2.101e-24	35530.2	0.013	[-0.5%,3.1%]	0.1663	2.389e-29	4.18075e-29	TRUE	0.006759	0.015771	FALSE	increase	RL044	1.25	0.321928	0.00010234	[1.1964,1.3036]	1.2548	0.00030445	[1.1791,1.3304]	0.9662
MTCH2_ATAD1	MTCH2	ATAD1	mitochondria	mitochondria	mito-mCherry	SL: no change; PS_RNAi: no change; PS_cDNA: not done	FALSE	FALSE	FALSE	0	TRUE	no_change	RL044	0.86	-0.037	[-0.042,-0.032]	5.361e-36	30923.2	-0.049	[-6.9%,-2.9%]	2.653e-06	0.24418	3.286	[2.417,4.155]	9.592e-13	25199.3	0.015	[-0.8%,3.8%]	0.204	37111.8	0.058	[4.0%,7.6%]	1.65e-09	1.417e-21	1.9838e-21	TRUE	9.422e-08	3.2977e-07	TRUE	no_change	RL044	0.9425	-0.0854355	0.24373	[0.8709,1.0141]	0.9209	0.051142	[0.8545,0.9872]	0.9891
MTCH2_DNAJC11	MTCH2	DNAJC11	mitochondria	mitochondria	mito-mCherry	SL: no change; PS_RNAi: no change; PS_cDNA: not done	FALSE	FALSE	FALSE	0	TRUE	no_change	RL044	0.896	-0.001	[-0.007,0.005]	0.7381	38422.5	0.182	[16.1%,20.4%]	1.936e-45	0.19228	-1.904	[-2.676,-1.131]	1.956e-06	29862.8	0.203	[18.1%,22.5%]	2.741e-50	42827.9	0.221	[20.3%,23.9%]	1.918e-73	0.0005064	0.0005908	TRUE	0.08041	0.112574	FALSE	no_change	RL044	0.9975	-0.00361125	0.70128	[0.9347,1.0603]	1.1159	0.0083085	[1.0614,1.1704]	1.1081
MTCH2_MARCHF5	MTCH2	MARCHF5	mitochondria	mitochondria	mito-mCherry	SL: single location increase; PS_RNAi: increase; PS_cDNA: not done	TRUE	TRUE	TRUE	2	TRUE	single_location_increase	RL044	0.887	-0.01	[-0.015,-0.005]	0.0002259	48078.4	0.479	[46.0%,49.8%]	1.315e-151	0.32244	11.112	[10.169,12.055]	2.713e-70	36712.1	0.479	[45.8%,50.0%]	4.884e-139	44064.5	0.256	[24.0%,27.2%]	2.301e-99	2.513e-78	5.86367e-78	TRUE	0.9597	1	FALSE	increase	RL044	1.3825	0.467279	8.5819e-05	[1.2705,1.4945]	1.6422	1.2011e-05	[1.5079,1.7765]	1.1659
MTCH2_MUL1	MTCH2	MUL1	mitochondria	mitochondria	mito-mCherry	SL: single location increase; PS_RNAi: increase; PS_cDNA: decrease	TRUE	TRUE	TRUE	3	TRUE	single_location_increase	RL044	0.882	-0.014	[-0.018,-0.011]	2.177e-12	57407.4	0.766	[75.0%,78.2%]	1.622e-233	0.36186	15.055	[14.325,15.784]	7.781e-128	42625.3	0.717	[69.8%,73.6%]	8.302e-201	40866.3	0.165	[14.7%,18.2%]	9.632e-53	1.602e-205	1.1214e-204	TRUE	1.835e-10	1.2845e-09	TRUE	increase	RL044	2.1475	1.10266	1.2373e-07	[2.0425,2.2525]	2.3276	1.5782e-07	[2.1947,2.4605]	1.0459
MTCH2_USP30	MTCH2	USP30	mitochondria	mitochondria	mito-mCherry	SL: single location decrease; PS_RNAi: decrease; PS_cDNA: increase	TRUE	TRUE	TRUE	3	TRUE	single_location_decrease	RL044	0.878	-0.019	[-0.025,-0.013]	3.616e-10	23003	-0.292	[-31.3%,-27.1%]	2.386e-86	0.23527	2.395	[1.409,3.382]	2.71e-06	18236.9	-0.265	[-28.9%,-24.2%]	9.033e-68	37566	0.071	[5.4%,8.7%]	5.54e-16	4.703e-116	1.64605e-115	TRUE	0.0261	0.045675	FALSE	decrease	RL044	0.76	-0.395929	0.00013996	[0.7256,0.7944]	0.8195	0.00051686	[0.7876,0.8513]	1.06
NIPA1_ANKRD13A	NIPA1	ANKRD13A	endosomes, lysosomes	plasma membrane	myr-mRuby3	SL: endosome decrease; PS_RNAi: no change; PS_cDNA: increase	TRUE	TRUE	TRUE	2	FALSE	endosome_decrease	RL045	0.363	0.097	[0.087,0.108]	8.943e-52	3993.57	-0.161	[-21.2%,-10.9%]	2.363e-09	0.36092	-18.018	[-20.087,-15.949]	4.437e-47	21102.4	-0.367	[-40.1%,-33.3%]	8.422e-63	16720.5	-0.363	[-38.8%,-33.8%]	5.316e-90	4.281e-23	8.562e-23	TRUE	1.866e-18	7.464e-18	TRUE	no_change	RL045	1.0175	0.0250288	0.25136	[0.9777,1.0573]	0.883	1.0258e-06	[0.8771,0.8889]	0.8286
NIPA1_HERC2	NIPA1	HERC2	endosomes, lysosomes	plasma membrane	myr-mRuby3	SL: endosome decrease; PS_RNAi: no change; PS_cDNA: not done	TRUE	TRUE	FALSE	1	FALSE	endosome_decrease	RL045	0.328	0.062	[0.049,0.074]	1.59e-20	4379.92	-0.079	[-14.8%,-1.1%]	0.02335	0.50302	-3.808	[-5.954,-1.663]	0.0005463	22564.1	-0.323	[-35.5%,-29.1%]	6.98e-57	16775.2	-0.361	[-38.9%,-33.3%]	1.172e-78	4.015e-18	5.35333e-18	TRUE	1.444e-13	2.888e-13	TRUE	no_change	RL045	1.345	0.427606	1.4565e-05	[1.3119,1.3781]	0.9745	0.021831	[0.9542,0.9949]	0.7184
NIPA1_TRIM32	NIPA1	TRIM32	endosomes, lysosomes	plasma membrane	myr-mRuby3	SL: general decrease; PS_RNAi: no change; PS_cDNA: not done	TRUE	TRUE	FALSE	1	FALSE	general_decrease	RL045	0.23	-0.036	[-0.045,-0.026]	1.991e-12	3181.44	-0.331	[-37.8%,-28.4%]	2.097e-34	0.62412	8.302	[6.362,10.243]	1.332e-15	22862.4	-0.314	[-34.2%,-28.6%]	3.417e-65	22695.5	-0.135	[-16.2%,-10.8%]	3.52e-20	4.474e-27	1.7896e-26	TRUE	0.3019	0.402533	FALSE	no_change	RL045	1.0925	0.127633	0.038178	[0.9875,1.1975]	1.2144	1.2802e-07	[1.1983,1.2305]	1.0563
NIPAL3_STX5	NIPAL3	STX5	vesicles, ER, Golgi	plasma membrane	myr-mRuby3	SL: general decrease; PS_RNAi: decrease; PS_cDNA: not done	TRUE	TRUE	TRUE	2	TRUE	general_decrease	RL045	0.415	0.047	[0.029,0.066]	7.693e-07	7296	-0.338	[-37.8%,-29.9%]	3.34e-46	0.65325	1.518	[-0.338,3.373]	0.1087	18637.6	-0.313	[-34.1%,-28.4%]	5.266e-65	23520.1	-0.056	[-8.4%,-2.8%]	9.401e-05	9.486e-45	1.8972e-44	TRUE	0.1428	0.2856	FALSE	decrease	RL045	0.795	-0.330973	5.9653e-06	[0.7745,0.8155]	0.8111	6.1129e-06	[0.7919,0.8303]	1.0412
SLC12A3_STUB1	SLC12A3	STUB1	PM	plasma membrane	myr-mRuby3	SL: no change; PS_RNAi: no change; PS_cDNA: not done	FALSE	FALSE	FALSE	0	TRUE	no_change	RL045	0.464	-0.059	[-0.076,-0.042]	9.625e-11	18373.3	0.229	[20.1%,25.8%]	1.139e-42	0.59014	3.31	[1.847,4.774]	1.188e-05	32331.2	0.388	[35.9%,41.8%]	1.467e-80	26910.2	0.193	[15.8%,22.7%]	8.696e-24	0.05013	0.10026	FALSE	7.515e-20	1.503e-19	TRUE	no_change	RL045	1.105	0.144046	0.00020561	[1.0629,1.1471]	1.5028	1.2681e-08	[1.4716,1.5341]	1.3678
SLC12A5_HSP90AA1	SLC12A5	HSP90AA1	PM, cytoplasm	plasma membrane	myr-mRuby3	SL: no change; PS_RNAi: no change; PS_cDNA: not done	FALSE	FALSE	FALSE	0	TRUE	no_change	RL045	0.778	-0.059	[-0.068,-0.049]	4.668e-29	20283.6	-0.023	[-5.1%,0.5%]	0.1021	0.39762	2.691	[1.541,3.842]	6.033e-06	19964.9	0.105	[6.7%,14.3%]	9.546e-08	30317.8	0.178	[14.9%,20.7%]	5.662e-28	1.68e-27	5.04e-27	TRUE	6.701e-10	2.0103e-09	TRUE	no_change	RL045	0.83	-0.268817	2.9958e-05	[0.7910,0.8690]	0.9864	0.25944	[0.9553,1.0175]	1.2202
SLC12A5_HSP90AB1	SLC12A5	HSP90AB1	PM, cytoplasm	plasma membrane	myr-mRuby3	SL: general decrease; PS_RNAi: no change; PS_cDNA: not done	TRUE	TRUE	FALSE	1	FALSE	general_decrease	RL045	0.809	-0.028	[-0.036,-0.020]	5.941e-12	14662	-0.294	[-32.0%,-26.8%]	5.224e-67	0.39391	2.32	[0.964,3.677]	0.0008604	13230	-0.268	[-29.6%,-24.0%]	1.674e-53	19234.7	-0.253	[-27.8%,-22.7%]	4.543e-57	0.00393	0.005895	TRUE	0.07285	0.109275	FALSE	no_change	RL045	1	0	0.89896	[0.9464,1.0536]	0.7332	4.4849e-09	[0.7181,0.7483]	0.7479
SLC12A6_SLC12A4	SLC12A6	SLC12A4	PM, vesicles	plasma membrane	myr-mRuby3	SL: no change; PS_RNAi: no change; PS_cDNA: not done	FALSE	FALSE	FALSE	0	TRUE	no_change	RL040	0.594	-0.094	[-0.107,-0.082]	6.315e-37	10736.3	-0.43	[-47.7%,-38.3%]	4.39e-50	0.54238	17.376	[15.442,19.309]	3.319e-49	8207.78	-0.379	[-43.3%,-32.5%]	2.994e-34	9359.7	-0.452	[-49.7%,-40.6%]	1.228e-56	0.1358	0.2716	FALSE	0.0004228	0.0008456	TRUE	no_change	RL040	1.2075	0.272023	1.0768e-06	[1.1875,1.2275]	0.717	4.5673e-06	[0.6890,0.7451]	0.6199
SLC12A8_COP1	SLC12A8	COP1	vesicles	plasma membrane	myr-mRuby3	SL: no change; PS_RNAi: increase; PS_cDNA: not done	TRUE	FALSE	TRUE	1	FALSE	no_change	RL045	0.363	-0.075	[-0.095,-0.055]	1.538e-12	10534.5	-0.009	[-4.1%,2.3%]	0.5813	0.67509	4.871	[3.255,6.488]	7.992e-09	17599.5	0.025	[0.4%,4.6%]	0.02162	26370.6	0.06	[2.8%,9.2%]	0.0002801	0.0001184	0.0002368	TRUE	0.02086	0.04172	FALSE	increase	RL045	1.115	0.157044	0.0027636	[1.0655,1.1645]	1.2459	9.8322e-08	[1.2262,1.2656]	1.1057
SLC15A2_ABCB6	SLC15A2	ABCB6	PM	plasma membrane	myr-mRuby3	SL: no change; PS_RNAi: no change; PS_cDNA: not done	FALSE	FALSE	FALSE	0	TRUE	no_change	RL048	0.899	-0.01	[-0.017,-0.003]	0.004136	14578.5	-0.165	[-20.4%,-12.6%]	2.077e-15	0.3512	1.914	[0.135,3.693]	0.03505	10122.3	-0.193	[-23.1%,-15.4%]	3.156e-20	15284.1	-0.269	[-30.7%,-23.0%]	9.751e-34	2.052e-07	8.208e-07	TRUE	0.1739	0.3478	FALSE	no_change	RL048	1.195	0.257011	2.278e-06	[1.1619,1.2281]	0.9775	0.147	[0.9498,1.0051]	0.8412
SLC15A2_NCAM1	SLC15A2	NCAM1	PM	plasma membrane	myr-mRuby3	SL: no change; PS_RNAi: no change; PS_cDNA: not done	FALSE	FALSE	FALSE	0	TRUE	no_change	RL048	0.832	-0.077	[-0.085,-0.068]	7.734e-51	6716.04	-0.615	[-65.2%,-57.9%]	2.456e-105	0.37505	4.3	[2.002,6.597]	0.0002715	5051.9	-0.597	[-63.3%,-56.1%]	3.941e-104	8920.43	-0.573	[-61.4%,-53.2%]	2.848e-85	0.03165	0.0633	FALSE	0.29	0.386667	FALSE	no_change	RL048	1.03	0.0426443	0.00032497	[nan,nan]	0.3451	6.144e-10	[0.3425,0.3477]	0.3548
SLC15A2_SNX19	SLC15A2	SNX19	PM	plasma membrane	myr-mRuby3	SL: not done; PS_RNAi: not done; PS_cDNA: no change	FALSE	FALSE	FALSE	0	TRUE	NA	NA	NA	NA	NA	NA	NA	NA	NA	NA	NA	NA	NA	NA	NA	NA	NA	NA	NA	NA	NA	NA	NA	NA	NA	NA	NA	NA	NA	NA	NA	NA	NA	NA	NA	NA	NA	NA
SLC15A2_SNX25	SLC15A2	SNX25	PM	plasma membrane	myr-mRuby3	SL: no change; PS_RNAi: no change; PS_cDNA: no change	FALSE	FALSE	FALSE	0	TRUE	no_change	RL048	0.848	-0.061	[-0.068,-0.053]	5.504e-42	9728.46	-0.443	[-47.4%,-41.2%]	5.895e-87	0.3385	0.645	[-1.293,2.582]	0.513	7248.24	-0.422	[-45.8%,-38.6%]	1.069e-69	11921.1	-0.43	[-46.5%,-39.4%]	4.166e-72	0.3178	0.423733	FALSE	0.1514	0.3478	FALSE	no_change	RL048	1.0275	0.0391384	0.0047141	[1.0123,1.0427]	0.6885	1.2156e-07	[0.6713,0.7057]	0.7057
SLC15A3_ZMYM4	SLC15A3	ZMYM4	lysosome	lysosome	TMEM192-mCherry	SL: no change; PS_RNAi: no change; PS_cDNA: not done	FALSE	FALSE	FALSE	0	TRUE	no_change	RL057	0.865	-0.006	[-0.009,-0.003]	5.141e-05	39761	-0.064	[-8.2%,-4.6%]	1.039e-11	0.36767	0.261	[-0.599,1.121]	0.5507	28823.4	-0.035	[-4.9%,-2.1%]	1.812e-06	23195.7	0.024	[-0.5%,5.2%]	0.1035	5.33e-13	1.066e-12	TRUE	0.0006529	0.0013058	FALSE	no_change	RL057	0.94	-0.0892673	0.0031407	[0.8969,0.9831]	0.906	2.705e-05	[0.8820,0.9301]	0.9498
SLC16A1_OTULIN	SLC16A1	OTULIN	PM, partly Golgi	plasma membrane	myr-mRuby3	SL: no change; PS_RNAi: no change; PS_cDNA: not done	FALSE	FALSE	FALSE	0	TRUE	no_change	RL038	0.853	-0.003	[-0.009,0.003]	0.406	29485.4	0.261	[22.7%,29.4%]	1.278e-39	0.2761	-2.081	[-3.369,-0.793]	0.001625	26480.7	0.317	[28.1%,35.4%]	1.852e-47	36726.8	0.237	[20.2%,27.3%]	9.913e-32	0.1869	0.3738	FALSE	0.002121	0.004242	FALSE	no_change	RL038	1.005	0.0071955	0.87905	[0.9774,1.0326]	1.1957	7.2921e-05	[1.1421,1.2493]	1.1986
SLC16A13_RNF213	SLC16A13	RNF213	PM, vesicles, Golgi	plasma membrane	myr-mRuby3	SL: Golgi decrease; PS_RNAi: no change; PS_cDNA: not done	TRUE	TRUE	FALSE	1	FALSE	Golgi_decrease	RL045	0.656	0.157	[0.142,0.172]	3.49e-61	11322.3	-0.07	[-10.6%,-3.3%]	0.0002128	0.28644	-2.806	[-4.384,-1.229]	0.0005322	9460.8	-0.354	[-42.6%,-28.3%]	6.696e-20	16686.9	-0.127	[-16.6%,-8.9%]	3.046e-10	0.002609	0.005218	TRUE	9.937e-28	1.9874e-27	TRUE	no_change	RL045	1.0225	0.0321008	0.35959	[0.9897,1.0553]	0.9193	8.9725e-06	[0.9052,0.9335]	0.8912
SLC16A6_BTRC	SLC16A6	BTRC	PM, Golgi, vesicles	plasma membrane	myr-mRuby3	SL: general decrease; PS_RNAi: no change; PS_cDNA: no change	TRUE	TRUE	FALSE	1	FALSE	general_decrease	RL038	0.474	-0.01	[-0.022,0.002]	0.09418	10229.8	-0.105	[-14.0%,-6.9%]	1.429e-08	0.28746	-1.042	[-2.062,-0.022]	0.04526	12673.7	-0.045	[-8.5%,-0.5%]	0.02846	14690.4	0.144	[10.6%,18.1%]	8.031e-13	7.467e-33	2.2401e-32	TRUE	0.0008869	0.00133035	FALSE	no_change	RL038	0.8925	-0.164076	0.00079609	[0.8725,0.9125]	0.9326	0.21277	[0.8563,1.0088]	1.0577
SLC16A6_FBXW11	SLC16A6	FBXW11	PM, Golgi, vesicles	plasma membrane	myr-mRuby3	SL: no change; PS_RNAi: no change; PS_cDNA: no change	FALSE	FALSE	FALSE	0	TRUE	no_change	RL038	0.579	0.095	[0.084,0.107]	3.912e-44	14360.4	0.257	[21.6%,29.8%]	6.063e-29	0.27237	-2.551	[-3.488,-1.614]	1.631e-07	14347.2	0.081	[3.9%,12.3%]	0.0002034	16414.5	0.278	[23.4%,32.1%]	1.104e-29	0.3795	0.56925	FALSE	8.784e-15	2.6352e-14	TRUE	no_change	RL038	1.0675	0.0942361	0.060758	[0.9947,1.1403]	1.1637	0.0024007	[1.0805,1.2468]	1.1071
SLC17A8_UBR3	SLC17A8	UBR3	lysosome	lysosome	TMEM192-mCherry	SL: single location decrease; PS_RNAi: no change; PS_cDNA: not done	TRUE	TRUE	FALSE	1	FALSE	single_location_decrease	RL038	0.592	-0.056	[-0.065,-0.047]	3.965e-27	20508.5	-0.106	[-13.0%,-8.2%]	9.038e-17	0.74075	-1.25	[-1.996,-0.504]	0.001093	20775	0.092	[6.0%,12.5%]	4.314e-08	28999.8	-0.064	[-8.2%,-4.6%]	5.863e-12	9.229e-05	0.00018458	TRUE	1.763e-30	3.526e-30	TRUE	no_change	RL038	1.02	0.0285692	0.43931	[0.9649,1.0751]	1.0122	0.51778	[0.9795,1.0449]	1.013
SLC19A1_ACBD3	SLC19A1	ACBD3	PM, Golgi	plasma membrane	myr-mRuby3	SL: no change; PS_RNAi: no change; PS_cDNA: not done	FALSE	FALSE	FALSE	0	TRUE	no_change	RL038	0.796	-0.007	[-0.018,0.004]	0.2222	10659	-0.196	[-23.5%,-15.7%]	1.567e-20	0.28225	0.403	[-0.876,1.682]	0.5353	6230.18	-0.22	[-26.4%,-17.6%]	5.308e-20	10375	-0.149	[-18.2%,-11.7%]	1.732e-17	0.01062	0.02124	FALSE	0.2656	0.5312	FALSE	no_change	RL038	0.99	-0.0144996	0.70844	[0.9305,1.0495]	0.8865	0.010473	[0.8180,0.9549]	0.8696
SLC1A2_GDPD1	SLC1A2	GDPD1	PM	plasma membrane	myr-mRuby3	SL: single location decrease; PS_RNAi: no change; PS_cDNA: not done	TRUE	TRUE	FALSE	1	FALSE	single_location_decrease	RL065	0.839	-0.026	[-0.032,-0.020]	5.742e-16	19953.6	-0.101	[-13.1%,-7.1%]	1.32e-10	0.24342	-0.574	[-1.318,0.170]	0.1299	19624.4	0.004	[-1.9%,2.8%]	0.7175	25325.7	0.108	[7.9%,13.7%]	2.591e-12	1.494e-36	7.47e-36	TRUE	5.774e-14	1.4435e-13	TRUE	no_change	RL065	0.8925	-0.164076	1.538e-05	[0.8773,0.9077]	1.0834	0.0027863	[1.0428,1.1240]	1.2253
SLC1A2_NEK6_P2	SLC1A2	NEK6	PM	plasma membrane	myr-mRuby3	SL: single location decrease; PS_RNAi: no change; PS_cDNA: not done	TRUE	TRUE	FALSE	1	FALSE	single_location_decrease	RL065	0.823	-0.042	[-0.049,-0.034]	7.755e-26	16687.2	-0.249	[-27.5%,-22.2%]	1.741e-52	0.24542	-0.375	[-1.193,0.443]	0.3679	17144.5	-0.123	[-14.3%,-10.3%]	5.817e-28	20064.3	-0.122	[-14.7%,-9.6%]	1.028e-18	1.171e-28	2.9275e-28	TRUE	8.395e-33	4.1975e-32	TRUE	no_change	RL065	0.935	-0.0969617	0.0011373	[0.9074,0.9626]	0.7911	1.7563e-05	[0.7534,0.8287]	0.819
SLC1A2_NFXL1	SLC1A2	NFXL1	PM	plasma membrane	myr-mRuby3	SL: no change; PS_RNAi: increase; PS_cDNA: not done	TRUE	FALSE	TRUE	1	FALSE	no_change	RL065	0.838	-0.027	[-0.035,-0.020]	4.986e-12	25604.7	0.153	[12.2%,18.5%]	3.162e-19	0.26313	1.397	[0.675,2.118]	0.0001676	24490.6	0.253	[22.8%,27.9%]	1.328e-55	25517	0.117	[8.8%,14.5%]	9.189e-15	0.01435	0.0179375	FALSE	2.105e-10	3.50833e-10	TRUE	increase	RL065	1.19	0.250962	0.00017412	[1.1200,1.2600]	1.2468	3.0965e-05	[1.1869,1.3066]	1.0409
SLC1A3_IQSEC1	SLC1A3	IQSEC1	PM, partly vesicles	plasma membrane	myr-mRuby3	SL: no change; PS_RNAi: no change; PS_cDNA: not done	FALSE	FALSE	FALSE	0	TRUE	no_change	RL056,RL037	0.844	0.018	[0.012,0.024]	3.285e-03	20697.5	-0.012	[-4.8%,2.4%]	1.597e-01	0.293595	-0.9275	[-2.322,0.468]	2.336e-01	18677.6	-0.072	[-10.8%,-3.6%]	1.639e-04	24110.7	0.003	[-3.5%,4.1%]	4.809e-03	1.954e-01	3.912e-01	FALSE	2.504e-02	9.774e-02	FALSE	no_change	RL037,RL056	0.979	-0.0306192	0.014941	[0.9630,0.9945]	0.969	0.039359	[0.9397,0.9975]	0.988
SLC1A3_KCTD17	SLC1A3	KCTD17	PM, partly vesicles	plasma membrane	myr-mRuby3	SL: no change; PS_RNAi: no change; PS_cDNA: not done	FALSE	FALSE	FALSE	0	TRUE	no_change	RL037	0.852	-0.001	[-0.008,0.007]	0.8484	14713.1	-0.049	[-9.6%,-0.3%]	0.03819	0.28456	-0.184	[-2.145,1.777]	0.8534	12486.2	-0.052	[-10.2%,-0.1%]	0.04507	18986	-0.049	[-9.6%,-0.2%]	0.0419	0.9869	1	FALSE	0.9319	1	FALSE	no_change	RL037	1.005	0.0071955	0.46799	[0.989,1.021]	1.0733	0.01961	[1.022,1.124]	1.0732
SLC1A3_KCTD2	SLC1A3	KCTD2	PM, partly vesicles	plasma membrane	myr-mRuby3	SL: no change; PS_RNAi: no change; PS_cDNA: not done	FALSE	FALSE	FALSE	0	TRUE	no_change	RL037	0.845	-0.008	[-0.015,-0.001]	0.03323	13897.7	-0.102	[-14.8%,-5.6%]	1.815e-05	0.30325	1.685	[-0.288,3.659]	0.09385	11932.9	-0.094	[-14.1%,-4.6%]	0.0001192	18796.8	-0.059	[-10.7%,-1.0%]	0.01922	0.06777	0.40662	FALSE	0.7195	1	FALSE	no_change	RL037,RL056	0.901	-0.150401	2.7336e-08	[0.8821,0.9204]	0.955	0.084716	[0.8996,1.0110]	1.059
SLC1A3_KCTD5	SLC1A3	KCTD5	PM, partly vesicles	plasma membrane	myr-mRuby3	SL: no change; PS_RNAi: no change; PS_cDNA: not done	FALSE	FALSE	FALSE	0	TRUE	no_change	RL056,RL037	0.807	-0.0195	[-0.025,-0.013]	7.525e-05	16996.1	-0.174	[-20.9%,-13.8%]	1.779e-10	0.288625	-1.4245	[-2.865,0.016]	6.094e-02	17229.1	-0.131	[-16.7%,-9.4%]	3.454e-06	20581.8	-0.134	[-17.4%,-9.6%]	1.309e-09	4.097e-01	5.000e-01	FALSE	3.281e-02	9.809e-02	FALSE	no_change	RL037,RL056	0.932	-0.101598	0.00011618	[0.9036,0.9614]	0.917	1.1709e-05	[0.8933,0.9415]	0.979
SLC1A3_NFXL1	SLC1A3	NFXL1	PM, partly vesicles	plasma membrane	myr-mRuby3	SL: no change; PS_RNAi: no change; PS_cDNA: not done	FALSE	FALSE	FALSE	0	TRUE	no_change	RL037	0.848	-0.004	[-0.012,0.004]	0.3074	15319.5	-0.01	[-6.0%,4.0%]	0.6879	0.28288	-0.352	[-2.316,1.612]	0.7244	13457	0.022	[-3.2%,7.6%]	0.4195	20213.6	0.012	[-3.8%,6.3%]	0.6243	0.391	0.782	FALSE	0.2637	0.5274	FALSE	no_change	RL037	0.905	-0.14401	0.00028018	[0.867,0.943]	1.0634	0.055626	[1.001,1.126]	1.203
SLC22A1_ANKRD13A	SLC22A1	ANKRD13A	PM	plasma membrane	myr-mRuby3	SL: single location decrease; PS_RNAi: no change; PS_cDNA: not done	TRUE	TRUE	FALSE	1	FALSE	single_location_decrease	RL049	0.73	-0.027	[-0.035,-0.019]	1.113e-09	8033.45	-0.422	[-44.3%,-40.2%]	2.837e-128	0.37456	2.656	[1.866,3.447]	1.618e-10	6583.82	-0.427	[-44.9%,-40.5%]	9.848e-121	11112.6	-0.306	[-32.4%,-28.7%]	9.853e-103	2.549e-38	1.0196e-37	TRUE	0.5651	0.753467	FALSE	no_change	RL049	0.8775	-0.188529	0.0036742	[0.8623,0.8927]	0.6569	9.2126e-07	[0.6299,0.6839]	0.782
SLC22A1_WNT3A	SLC22A1	WNT3A	PM	plasma membrane	myr-mRuby3	SL: no change; PS_RNAi: no change; PS_cDNA: not done	FALSE	FALSE	FALSE	0	TRUE	no_change	RL049	0.777	0.02	[0.012,0.028]	3.094e-06	11955.5	-0.14	[-16.3%,-11.8%]	4.261e-29	0.35373	0.573	[-0.216,1.362]	0.154	9573.14	-0.167	[-19.1%,-14.2%]	4.108e-33	13252	-0.172	[-19.1%,-15.4%]	1.728e-51	0.0004582	0.000610933	TRUE	0.01329	0.05316	FALSE	no_change	RL049	1.115	0.157044	0.0043398	[1.0945,1.1355]	0.9757	0.39566	[0.9336,1.0179]	0.8783
SLC22A11_FURIN	SLC22A11	FURIN	PM, Golgi	plasma membrane	myr-mRuby3	SL: PM increase; PS_RNAi: increase; PS_cDNA: not done	TRUE	TRUE	TRUE	2	TRUE	PM_increase	RL038	0.827	0.072	[0.061,0.082]	1.672e-34	16280.4	0.197	[15.6%,23.8%]	1.453e-18	0.21568	-0.219	[-1.615,1.176]	0.7573	9256.49	-0.008	[-8.7%,7.2%]	0.8517	14481.5	0.011	[-4.2%,6.4%]	0.6799	7.38e-14	2.214e-13	TRUE	7.007e-10	2.1021e-09	TRUE	increase	RL038	1.215	0.280956	6.6727e-05	[1.1548,1.2752]	1.2474	3.3224e-06	[1.2171,1.2777]	1.0304
SLC22A11_RNF213	SLC22A11	RNF213	PM, Golgi	plasma membrane	myr-mRuby3	SL: no change; PS_RNAi: no change; PS_cDNA: not done	FALSE	FALSE	FALSE	0	TRUE	no_change	RL038	0.773	0.018	[0.006,0.029]	0.00287	12552.4	-0.077	[-11.5%,-3.9%]	7.554e-05	0.19495	-2.293	[-3.813,-0.772]	0.003235	7987.58	-0.144	[-21.9%,-6.8%]	0.000218	12646.4	-0.117	[-16.7%,-6.7%]	5.456e-06	0.05006	0.07509	FALSE	0.01977	0.029655	FALSE	no_change	RL038	1.065	0.0908534	0.02956	[1.0106,1.1194]	1.0131	0.60782	[0.9638,1.0623]	0.9551
SLC22A17_SYVN1	SLC22A17	SYVN1	ER	plasma membrane	myr-mRuby3	SL: single location increase; PS_RNAi: increase; PS_cDNA: not done	TRUE	TRUE	TRUE	2	TRUE	single_location_increase	RL048	0.267	0.003	[-0.020,0.025]	0.8008	15927.3	0.401	[36.3%,43.9%]	6.544e-62	0.69584	-0.012	[-1.438,1.415]	0.9869	32809.1	0.367	[34.1%,39.3%]	1.516e-85	25761.6	-0.055	[-8.7%,-2.2%]	0.001222	2.393e-68	4.786e-68	TRUE	0.07288	0.14576	FALSE	increase	RL048	1.4875	0.57289	3.1328e-07	[1.4303,1.5447]	1.4286	6.5195e-08	[1.3996,1.4575]	0.9293
SLC22A4_ANKRD13A	SLC22A4	ANKRD13A	PM	plasma membrane	myr-mRuby3	SL: single location decrease; PS_RNAi: decrease; PS_cDNA: not done	TRUE	TRUE	TRUE	2	TRUE	single_location_decrease	RL056	0.751	-0.045	[-0.054,-0.037]	1.198e-22	17499.1	-0.144	[-16.8%,-12.0%]	1.824e-27	0.34768	0.779	[-0.498,2.056]	0.2308	18604.9	-0.055	[-8.5%,-2.5%]	0.0003085	27845.4	0.009	[-2.7%,4.4%]	0.6329	4.129e-22	5.50533e-22	TRUE	6.534e-11	8.712e-11	TRUE	decrease	RL056	0.8075	-0.308466	3.515e-08	[0.7995,0.8155]	0.7676	1.5546e-07	[0.7431,0.7922]	0.9482
SLC22A4_ANKRD13D	SLC22A4	ANKRD13D	PM	plasma membrane	myr-mRuby3	SL: single location decrease; PS_RNAi: no change; PS_cDNA: not done	TRUE	TRUE	FALSE	1	FALSE	single_location_decrease	RL056	0.739	-0.057	[-0.065,-0.048]	3.129e-30	18097.5	-0.115	[-14.0%,-8.9%]	4.695e-17	0.34639	0.651	[-0.683,1.984]	0.3377	19465.4	-0.011	[-4.1%,1.8%]	0.4483	32239.9	0.168	[12.7%,20.9%]	1.892e-14	7.443e-39	1.4886e-38	TRUE	1.161e-12	2.322e-12	TRUE	no_change	RL056	0.7775	-0.363085	1.4632e-08	[0.7695,0.7855]	0.9158	0.00011626	[0.8873,0.9443]	1.2301
SLC22A4_YIPF3	SLC22A4	YIPF3	PM	plasma membrane	myr-mRuby3	SL: single location decrease; PS_RNAi: no change; PS_cDNA: not done	TRUE	TRUE	FALSE	1	FALSE	single_location_decrease	RL057	0.687	-0.067	[-0.074,-0.060]	2.521e-52	11248.6	-0.189	[-21.2%,-16.5%]	2.444e-42	0.33539	2.079	[0.678,3.479]	0.003741	14132.8	-0.037	[-6.5%,-0.8%]	0.01152	19022.7	-0.136	[-16.7%,-10.6%]	8.451e-17	3.167e-05	6.334e-05	TRUE	2.089e-22	4.178e-22	TRUE	no_change	RL057	0.925	-0.112475	0.0036119	[0.8945,0.9555]	0.8203	4.6271e-08	[0.8054,0.8352]	0.8828
SLC22A5_RNF123	SLC22A5	RNF123	PM	plasma membrane	myr-mRuby3	SL: single location decrease; PS_RNAi: no change; PS_cDNA: not done	TRUE	TRUE	FALSE	1	FALSE	single_location_decrease	RL040	0.915	0.012	[0.006,0.017]	9.076e-05	18916.3	-0.251	[-29.7%,-20.6%]	8.762e-24	0.32386	0.901	[-0.975,2.777]	0.3453	10037.7	-0.356	[-42.6%,-28.6%]	1.389e-20	19517	-0.108	[-14.8%,-6.8%]	1.729e-07	3.326e-13	6.652e-13	TRUE	2.892e-05	5.784e-05	TRUE	no_change	RL040	0.835	-0.260152	0.041798	[0.7762,0.8938]	1.079	0.00073343	[1.0537,1.1044]	1.1881
SLC23A1_GALNT2	SLC23A1	GALNT2	PM, lysosome	lysosome	TMEM192-mCherry	SL: general increase; PS_RNAi: increase; PS_cDNA: not done	TRUE	TRUE	TRUE	2	TRUE	general_increase	RL050	0.683	-0.011	[-0.020,-0.003]	0.007187	21819.8	0.117	[9.6%,13.7%]	3.175e-24	0.78682	0.081	[-0.559,0.721]	0.8038	15143.6	0.156	[12.7%,18.4%]	4.689e-23	31510.4	0.004	[-1.3%,2.0%]	0.6681	1.829e-29	2.7435e-29	TRUE	0.002134	0.003201	FALSE	increase	RL050	1.145	0.195348	8.5243e-06	[1.1291,1.1609]	1.1506	2.9532e-06	[1.1321,1.1690]	1.0083
SLC23A1_SYVN1	SLC23A1	SYVN1	PM, lysosome	lysosome	TMEM192-mCherry	SL: lysosome increase; PS_RNAi: no change; PS_cDNA: not done	TRUE	TRUE	FALSE	1	FALSE	lysosome_increase	RL050	0.73	0.036	[0.029,0.044]	2.379e-18	24698.1	0.264	[23.9%,28.9%]	2.413e-61	0.79292	0.691	[-0.075,1.457]	0.07699	14916	0.138	[10.8%,16.9%]	3.377e-17	30334.9	-0.034	[-5.1%,-1.7%]	8.244e-05	9.171e-79	2.7513e-78	TRUE	5.188e-15	1.5564e-14	TRUE	no_change	RL050	1.3625	0.446256	3.9758e-07	[1.3227,1.4023]	0.9651	0.010128	[0.9405,0.9897]	0.7155
SLC27A1_GBF1	SLC27A1	GBF1	ER	cell body	myr-mCherry	SL: no change; PS_RNAi: no change; PS_cDNA: not done	FALSE	FALSE	FALSE	0	TRUE	no_change	RL044	0.49	0.075	[0.054,0.095]	3.771e-12	7701.87	-0.058	[-7.4%,-4.2%]	5.14e-12	0.19438	-1.96	[-4.001,0.081]	0.05971	15340.7	-0.238	[-26.3%,-21.2%]	1.465e-51	17586	-0.312	[-33.1%,-29.3%]	1.96e-102	5.413e-97	2.7065e-96	TRUE	9.753e-48	4.8765e-47	TRUE	no_change	RL044	1.41	0.495695	1.1404e-09	[1.3970,1.4230]	1.0733	4.0971e-05	[1.0547,1.0919]	0.7796
SLC27A1_HECTD1	SLC27A1	HECTD1	ER	cell body	myr-mCherry	SL: single location increase; PS_RNAi: increase; PS_cDNA: not done	TRUE	TRUE	TRUE	2	TRUE	single_location_increase	RL044	0.478	0.063	[0.043,0.084]	4.079e-09	9720.88	0.189	[17.0%,20.8%]	1.587e-55	0.20438	-0.96	[-3.133,1.213]	0.3854	20584.4	0.023	[-0.5%,5.1%]	0.1041	26538.9	0.038	[1.5%,6.1%]	0.001556	2.987e-29	4.97833e-29	TRUE	2.781e-30	6.9525e-30	TRUE	increase	RL044	1.2425	0.313246	1.0773e-06	[1.2097,1.2753]	1.2485	2.1393e-07	[1.2203,1.2766]	0.9857
SLC27A1_UBE4A	SLC27A1	UBE4A	ER	cell body	myr-mCherry	SL: single location increase; PS_RNAi: increase; PS_cDNA: not done	TRUE	TRUE	TRUE	2	TRUE	single_location_increase	RL044	0.461	0.047	[0.023,0.070]	0.0001042	9679.46	0.184	[15.9%,20.9%]	7.959e-37	0.16841	-4.557	[-6.899,-2.215]	0.0001554	21635.6	0.075	[4.1%,11.0%]	2.283e-05	25054.6	-0.02	[-4.5%,0.4%]	0.1088	3.283e-33	8.2075e-33	TRUE	1.084e-08	1.80667e-08	TRUE	increase	RL044	1.2675	0.341986	6.6448e-08	[1.2475,1.2875]	1.2946	6.7078e-06	[1.2312,1.3581]	1.0139
SLC27A1_USP30	SLC27A1	USP30	ER	cell body	myr-mCherry	SL: single location increase; PS_RNAi: increase; PS_cDNA: no change	TRUE	TRUE	TRUE	2	FALSE	single_location_increase	RL044	0.553	0.138	[0.120,0.156]	1.091e-40	11877.6	0.453	[41.2%,49.3%]	1.951e-65	0.12129	-9.269	[-11.297,-7.241]	2.2e-17	33925.6	0.686	[60.7%,76.6%]	1.374e-46	29598.3	0.158	[12.4%,19.1%]	1.657e-18	5.077e-27	6.34625e-27	TRUE	2.035e-07	2.54375e-07	TRUE	increase	RL044	1.2775	0.353323	5.3849e-09	[1.2695,1.2855]	1.7431	2.0134e-10	[1.7171,1.7691]	1.3649
SLC27A2_ANKRD28	SLC27A2	ANKRD28	ER	cell body	myr-mCherry	SL: single location decrease; PS_RNAi: no change; PS_cDNA: not done	TRUE	TRUE	FALSE	1	FALSE	single_location_decrease	RL045	0.59	-0.07	[-0.082,-0.058]	2.36e-27	12119.5	-0.249	[-27.7%,-22.1%]	6.659e-49	0.18724	6.59	[5.359,7.821]	1.88e-22	20060.5	-0.138	[-16.9%,-10.7%]	5.745e-17	25929	-0.146	[-17.2%,-11.9%]	1.29e-23	3.483e-14	6.966e-14	TRUE	2.83e-14	5.66e-14	TRUE	no_change	RL045	0.9425	-0.0854355	0.0074222	[0.8968,0.9882]	0.7773	5.7215e-08	[0.7653,0.7894]	0.8157
SLC27A2_ASB6	SLC27A2	ASB6	ER	cell body	myr-mCherry	SL: no change; PS_RNAi: no change; PS_cDNA: no change	FALSE	FALSE	FALSE	0	TRUE	no_change	RL039	0.591	-0.055	[-0.066,-0.044]	1.21e-20	16649.5	-0.03	[-5.1%,-0.8%]	0.00776	0.17472	2.468	[1.580,3.356]	9.18e-08	25598.7	0.067	[4.2%,9.1%]	1.369e-07	38217.3	-0.015	[-3.5%,0.5%]	0.1303	0.1787	0.26805	FALSE	1.024e-13	2.048e-13	TRUE	no_change	RL039	1.005	0.0071955	0.35592	[0.9958,1.0142]	1.0609	0.0033199	[1.0230,1.0988]	1.044
SLC27A2_GBF1	SLC27A2	GBF1	ER	cell body	myr-mCherry	SL: no change; PS_RNAi: no change; PS_cDNA: not done	FALSE	FALSE	FALSE	0	TRUE	no_change	RL039	0.646	0	[-0.010,0.009]	0.9752	15041.5	-0.123	[-14.4%,-10.3%]	3.382e-27	0.20131	5.126	[4.115,6.137]	1.447e-20	20150.8	-0.16	[-18.0%,-14.0%]	7.552e-42	30494	-0.214	[-23.3%,-19.6%]	3.919e-68	4.487e-19	2.6922e-18	TRUE	0.0001096	0.0001644	TRUE	no_change	RL039	1.2325	0.301588	2.9934e-07	[1.2053,1.2597]	0.5998	0.022063	[0.1852,1.0143]	0.4509
SLC27A2_LTN1	SLC27A2	LTN1	ER	cell body	myr-mCherry	SL: single location decrease; PS_RNAi: no change; PS_cDNA: not done	TRUE	TRUE	FALSE	1	FALSE	single_location_decrease	RL039	0.635	-0.011	[-0.020,-0.002]	0.01568	15429.9	-0.101	[-12.1%,-8.1%]	3.537e-20	0.1532	0.316	[-0.535,1.167]	0.4658	22243.6	-0.073	[-9.4%,-5.2%]	2.118e-11	37245	-0.04	[-5.8%,-2.3%]	1.079e-05	4.501e-11	9.002e-11	TRUE	0.004129	0.0049548	FALSE	no_change	RL039	0.93	-0.104697	0.00064131	[0.8982,0.9618]	0.8617	6.7004e-06	[0.8369,0.8866]	0.9248
SLC27A2_MON2	SLC27A2	MON2	ER	cell body	myr-mCherry	SL: single location decrease; PS_RNAi: no change; PS_cDNA: not done	TRUE	TRUE	FALSE	1	FALSE	single_location_decrease	RL037,RL039	0.6155	-0.038	[-0.047,-0.028]	2.382e-11	12403.5	-0.138	[-16.2%,-11.2%]	1.546e-11	0.18194	4.852	[3.673,6.031]	3.817e-13	18907.5	-0.076	[-10.3%,-4.8%]	9.510e-04	29276.4	-0.071	[-9.6%,-4.7%]	4.490e-01	5.496e-08	1.099e-07	TRUE	1.064e-01	2.127e-01	FALSE	no_change	RL037,RL039	0.976	-0.0350469	0.034867	[0.9526,0.9999]	0.887	2.5781e-08	[0.8651,0.9096]	0.897
SLC27A2_USP34	SLC27A2	USP34	ER	cell body	myr-mCherry	SL: no change; PS_RNAi: no change; PS_cDNA: not done	FALSE	FALSE	FALSE	0	TRUE	no_change	RL039	0.619	-0.027	[-0.036,-0.017]	1.008e-07	16004.3	-0.067	[-8.7%,-4.8%]	4.775e-11	0.16766	1.762	[0.859,2.665]	0.0001499	24154.2	0.007	[-1.4%,2.7%]	0.5176	36449.1	-0.061	[-7.8%,-4.3%]	5.581e-11	0.4378	0.52536	FALSE	4.535e-15	1.3605e-14	TRUE	no_change	RL039	1.0375	0.0531113	0.057638	[0.9882,1.0868]	0.9117	0.00015863	[0.8831,0.9404]	0.8582
SLC27A4_LTN1	SLC27A4	LTN1	ER	plasma membrane	myr-mRuby3	SL: not done; PS_RNAi: no change; PS_cDNA: not done	FALSE	FALSE	FALSE	0	TRUE	NA	NA	NA	NA	NA	NA	NA	NA	NA	NA	NA	NA	NA	NA	NA	NA	NA	NA	NA	NA	NA	NA	NA	NA	NA	NA	NA	NA	no_change	RL050	1.005	0.0071955	0.15359	[0.9671,1.0429]	1.0327	0.13083	[0.9785,1.0869]	1.0669
SLC27A4_UBE4A	SLC27A4	UBE4A	ER	plasma membrane	myr-mRuby3	SL: not done; PS_RNAi: increase; PS_cDNA: not done	TRUE	FALSE	TRUE	1	TRUE	NA	NA	NA	NA	NA	NA	NA	NA	NA	NA	NA	NA	NA	NA	NA	NA	NA	NA	NA	NA	NA	NA	NA	NA	NA	NA	NA	NA	increase	RL050	1.1775	0.235727	2.7258e-06	[1.1503,1.2047]	1.2496	5.4856e-07	[1.2211,1.2782]	1.0867
SLC2A8_RNF167	SLC2A8	RNF167	lysosome	lysosome	TMEM192-mCherry	SL: single location increase; PS_RNAi: increase; PS_cDNA: decrease	TRUE	TRUE	TRUE	3	TRUE	single_location_increase	RL044	0.934	0.008	[0.004,0.011]	3.214e-05	45647.7	0.333	[30.9%,35.6%]	4.721e-86	0.27966	5.356	[4.220,6.492]	2.743e-18	28097.4	0.235	[21.2%,25.7%]	1.296e-60	28313.3	0.059	[3.8%,7.9%]	5.579e-08	5.134e-67	1.0268e-66	TRUE	9.808e-14	1.9616e-13	TRUE	increase	RL044	1.305	0.38405	9.995e-06	[1.2522,1.3578]	1.6842	1.7124e-08	[1.6388,1.7295]	1.2593
SLC30A4_ARFGEF3	SLC30A4	ARFGEF3	PM, Golgi	plasma membrane	myr-mRuby3	SL: no change; PS_RNAi: no change; PS_cDNA: not done	FALSE	FALSE	FALSE	0	TRUE	no_change	RL040	0.595	-0.002	[-0.013,0.009]	0.726	12121.7	0.581	[52.9%,63.3%]	5.032e-66	0.19833	3.938	[1.823,6.053]	0.0002908	11953.6	0.549	[46.4%,63.4%]	3.758e-30	22377.1	0.799	[73.7%,86.1%]	1.446e-78	5.637e-11	1.1274e-10	TRUE	0.4268	0.609714	FALSE	no_change	RL040	0.885	-0.176251	4.4267e-07	[0.8758,0.8942]	1.7967	8.6209e-09	[1.7425,1.8509]	1.964
SLC30A4_ATM	SLC30A4	ATM	PM, Golgi	plasma membrane	myr-mRuby3	SL: no change; PS_RNAi: no change; PS_cDNA: not done	FALSE	FALSE	FALSE	0	TRUE	no_change	RL040	0.696	0.099	[0.090,0.108]	1.046e-66	10380.4	0.354	[29.9%,40.9%]	2.94e-30	0.13591	-2.305	[-4.133,-0.477]	0.01365	8216.67	0.065	[-0.5%,13.4%]	0.06678	16063.2	0.291	[23.6%,34.6%]	5.006e-22	0.03673	0.0524714	FALSE	1.736e-16	8.68e-16	TRUE	no_change	RL040	0.9525	-0.070209	0.0036605	[0.9224,0.9826]	1.3279	1.3309e-07	[1.2952,1.3605]	1.3832
SLC30A4_ATR	SLC30A4	ATR	PM, Golgi	plasma membrane	myr-mRuby3	SL: general decrease; PS_RNAi: no change; PS_cDNA: not done	TRUE	TRUE	FALSE	1	FALSE	general_decrease	RL040	0.557	-0.04	[-0.050,-0.029]	5.624e-13	4458.55	-0.418	[-45.8%,-37.9%]	4.478e-61	0.10827	-5.068	[-6.696,-3.440]	2.66e-09	4852.51	-0.371	[-42.3%,-31.9%]	3.501e-35	8940.22	-0.281	[-32.3%,-24.0%]	8.835e-33	2.063e-20	1.0315e-19	TRUE	0.0009145	0.00152417	FALSE	no_change	RL040	0.96	-0.0588937	0.076351	[0.9019,1.0181]	0.8279	1.3573e-06	[0.8050,0.8508]	0.8612
SLC30A4_CIP2A	SLC30A4	CIP2A	PM, Golgi	plasma membrane	myr-mRuby3	SL: no change; PS_RNAi: no change; PS_cDNA: not done	FALSE	FALSE	FALSE	0	TRUE	no_change	RL040	0.616	0.02	[0.010,0.029]	3.583e-05	8737.58	0.14	[9.1%,18.9%]	3.635e-08	0.18718	2.822	[1.056,4.588]	0.001823	8819.37	0.143	[8.0%,20.5%]	9.576e-06	14336	0.152	[10.5%,19.9%]	5.732e-10	0.5853	0.731625	FALSE	0.9124	1	FALSE	no_change	RL040	0.93	-0.104697	0.00064131	[0.8982,0.9618]	1.2455	1.1822e-07	[1.2247,1.2662]	1.3094
SLC30A4_DOP1B	SLC30A4	DOP1B	PM, Golgi	plasma membrane	myr-mRuby3	SL: no change; PS_RNAi: no change; PS_cDNA: not done	FALSE	FALSE	FALSE	0	TRUE	no_change	RL040	0.617	0.02	[0.012,0.028]	1.066e-06	7368.08	-0.039	[-8.1%,0.4%]	0.07239	0.05288	-10.608	[-12.052,-9.164]	9.792e-37	5862.07	-0.24	[-29.3%,-18.8%]	1.385e-17	12554.3	0.009	[-3.1%,5.0%]	0.6557	0.001619	0.00269833	TRUE	2.11e-29	2.11e-28	TRUE	no_change	RL040	0.855	-0.226004	0.00010387	[0.8055,0.9045]	1.1142	1.1397e-05	[1.0932,1.1352]	1.2883
SLC30A4_RNF213	SLC30A4	RNF213	PM, Golgi	plasma membrane	myr-mRuby3	SL: no change; PS_RNAi: no change; PS_cDNA: not done	FALSE	FALSE	FALSE	0	TRUE	no_change	RL040	0.607	0.01	[0.001,0.020]	0.03804	6802.03	-0.113	[-15.9%,-6.6%]	3.206e-06	0.06102	-9.794	[-11.429,-8.159]	7.545e-27	6069.02	-0.214	[-27.9%,-14.8%]	6.393e-10	11020.1	-0.114	[-15.5%,-7.3%]	1.079e-07	0.9348	1	FALSE	0.000348	0.000696	TRUE	no_change	RL040	0.85	-0.234465	0.00013071	[0.7964,0.9036]	1.205	7.4824e-06	[1.1627,1.2472]	1.4346
SLC30A4_USP24	SLC30A4	USP24	PM, Golgi	plasma membrane	myr-mRuby3	SL: general decrease; PS_RNAi: decrease; PS_cDNA: not done	TRUE	TRUE	TRUE	2	TRUE	general_decrease	RL040	0.588	-0.009	[-0.019,0.001]	0.07586	2931.48	-0.618	[-65.5%,-58.0%]	1.384e-103	0.02955	-12.94	[-14.345,-11.535]	6.297e-51	3526.63	-0.543	[-59.2%,-49.4%]	2.506e-64	8081.6	-0.35	[-38.9%,-31.1%]	5.557e-49	3.809e-85	3.809e-84	TRUE	5.93e-15	1.97667e-14	TRUE	decrease	RL040	0.705	-0.504305	7.3531e-09	[0.6891,0.7209]	0.6748	4.1967e-08	[0.6501,0.6996]	0.9777
SLC30A4_USP30	SLC30A4	USP30	PM, Golgi	plasma membrane	myr-mRuby3	SL: no change; PS_RNAi: no change; PS_cDNA: no change	FALSE	FALSE	FALSE	0	TRUE	no_change	RL040	0.66	0.063	[0.053,0.074]	2.799e-26	7272.35	-0.051	[-10.1%,-0.1%]	0.0438	0.0427	-11.625	[-13.148,-10.103]	6.396e-39	6103.59	-0.209	[-27.3%,-14.5%]	4.635e-10	14544.6	0.169	[12.1%,21.7%]	2.689e-11	9.071e-18	2.26775e-17	TRUE	4.446e-08	1.1115e-07	TRUE	no_change	RL040	0.7575	-0.400682	1.1886e-05	[0.7003,0.8147]	1.6299	2.5465e-05	[1.4572,1.8027]	2.1169
SLC30A4_USP34	SLC30A4	USP34	PM, Golgi	plasma membrane	myr-mRuby3	SL: general decrease; PS_RNAi: no change; PS_cDNA: not done	TRUE	TRUE	FALSE	1	FALSE	general_decrease	RL040	0.56	-0.037	[-0.049,-0.025]	2.008e-09	4211.17	-0.451	[-49.6%,-40.6%]	4.163e-56	0.04794	-11.102	[-12.637,-9.566]	1.937e-35	4261.95	-0.448	[-50.5%,-39.1%]	3.228e-40	9111.52	-0.268	[-31.3%,-22.2%]	8.858e-26	1.878e-19	6.26e-19	TRUE	0.8805	1	FALSE	no_change	RL040	0.86	-0.217591	3.6418e-05	[0.8210,0.8990]	0.9548	0.050238	[0.8981,1.0115]	1.093
SLC30A7_SYNE2	SLC30A7	SYNE2	Golgi, vesicles	cell body	myr-mCherry	SL: no change; PS_RNAi: no change; PS_cDNA: not done	FALSE	FALSE	FALSE	0	TRUE	no_change	RL040	0.51	0.042	[0.033,0.052]	2.286e-16	5993.17	-0.164	[-19.0%,-13.8%]	1.253e-28	0.04271	0.848	[0.317,1.378]	0.001823	6365.27	-0.273	[-33.2%,-21.4%]	1.082e-17	22750.3	-0.201	[-21.6%,-18.6%]	2.105e-82	0.001451	0.002902	TRUE	1.237e-05	2.474e-05	TRUE	no_change	RL040	0.825	-0.277534	0.0001628	[0.8091,0.8409]	0.5717	1.5059e-07	[0.5471,0.5963]	0.7085
SLC30A7_USP32	SLC30A7	USP32	Golgi, vesicles	cell body	myr-mCherry	SL: single location decrease; PS_RNAi: no change; PS_cDNA: not done	TRUE	TRUE	FALSE	1	FALSE	single_location_decrease	RL040	0.445	-0.023	[-0.034,-0.013]	1.671e-05	6058.28	-0.155	[-17.7%,-13.2%]	8.36e-33	0.05821	2.397	[1.983,2.811]	2.089e-25	8300.07	-0.051	[-10.1%,-0.2%]	0.04257	24920	-0.124	[-14.1%,-10.8%]	5.077e-39	0.002411	0.00321467	TRUE	5.446e-09	2.1784e-08	TRUE	no_change	RL040	0.8925	-0.164076	0.013693	[0.8174,0.9676]	1.3614	0.00025104	[1.2236,1.4991]	1.5284
SLC30A7_ZFPL1	SLC30A7	ZFPL1	Golgi, vesicles	cell body	myr-mCherry	SL: single location decrease; PS_RNAi: no change; PS_cDNA: increase	TRUE	TRUE	TRUE	2	FALSE	single_location_decrease	RL040	0.479	0.011	[0.001,0.021]	0.02765	5342.49	-0.255	[-28.1%,-22.8%]	5.342e-53	0.03145	-0.279	[-0.854,0.296]	0.3407	5962.47	-0.319	[-37.9%,-25.8%]	5.418e-22	24540.4	-0.138	[-15.5%,-12.1%]	1.035e-42	1.844e-18	7.376e-18	TRUE	0.01237	0.0164933	FALSE	no_change	RL040	1.01	0.0143553	0.68905	[0.9710,1.0490]	0.7884	2.4044e-05	[0.7467,0.8300]	0.7754
SLC31A1_STX7	SLC31A1	STX7	PM, vesicles	plasma membrane	myr-mRuby3	SL: general increase; PS_RNAi: no change; PS_cDNA: not done	TRUE	TRUE	FALSE	1	FALSE	general_increase	RL040	0.67	0.039	[0.032,0.045]	4.27e-26	25375.5	0.107	[7.7%,13.8%]	2.221e-11	0.2922	-15.117	[-16.951,-13.283]	1.607e-43	25257	0.073	[2.4%,12.3%]	0.003952	36254.6	0.036	[1.7%,5.4%]	0.0001834	1.615e-06	2.4225e-06	TRUE	0.1545	0.23175	FALSE	no_change	RL040	1.15	0.201634	0.074309	[0.9377,1.3623]	1.1361	0.070714	[0.9548,1.3175]	0.9808
SLC31A1_WDR6	SLC31A1	WDR6	PM, vesicles	plasma membrane	myr-mRuby3	SL: PM increase; PS_RNAi: increase; PS_cDNA: not done	TRUE	TRUE	TRUE	2	TRUE	PM_increase	RL040	0.688	0.057	[0.049,0.065]	5.111e-34	32633.4	0.424	[39.0%,45.8%]	2.759e-74	0.6929	24.953	[22.735,27.170]	2.187e-66	25134	0.068	[1.7%,11.9%]	0.008649	36437.2	0.041	[2.2%,6.0%]	2.048e-05	4.935e-69	1.4805e-68	TRUE	1.21e-34	3.63e-34	TRUE	increase	RL040	1.7075	0.771886	8.7874e-08	[1.6503,1.7647]	1.1435	0.0027419	[1.0636,1.2234]	0.6523
SLC34A1_KLHL15	SLC34A1	KLHL15	PM, Golgi	plasma membrane	myr-mRuby3	SL: general increase; PS_RNAi: increase; PS_cDNA: not done	TRUE	TRUE	TRUE	2	TRUE	general_increase	RL040	0.785	0.012	[0.005,0.019]	0.0007563	33086.8	0.548	[51.9%,57.6%]	6.25e-120	0.47025	3.337	[2.307,4.367]	6.392e-10	28621.6	0.466	[44.0%,49.2%]	5.549e-111	27745.8	0.124	[10.2%,14.5%]	2.086e-25	1.305e-105	2.61e-105	TRUE	1.133e-08	2.266e-08	TRUE	increase	RL040	1.415	0.500802	2.5941e-06	[1.3655,1.4645]	1.4458	1.6195e-05	[1.3925,1.4990]	1.044
SLC34A2_LMTK2	SLC34A2	LMTK2	PM, Golgi	plasma membrane	myr-mRuby3	SL: no change; PS_RNAi: no change; PS_cDNA: not done	FALSE	FALSE	FALSE	0	TRUE	no_change	RL038,RL037	0.6605	-0.0075	[-0.016,0.001]	2.741e-01	13035	-0.138	[-17.0%,-10.8%]	2.582e-08	0.217325	-0.9245	[-2.043,0.195]	4.483e-01	15849.1	-0.136	[-18.6%,-8.7%]	1.085e-03	14378.2	-0.102	[-13.8%,-6.5%]	1.267e-01	1.637e-01	3.273e-01	FALSE	6.276e-01	1.000e+00	FALSE	no_change	RL037,RL038	0.969	-0.0454314	0.027202	[0.9449,0.9926]	1.002	0.95096	[0.9666,1.0369]	1.024
SLC34A2_RAB11B	SLC34A2	RAB11B	PM, Golgi	plasma membrane	myr-mRuby3	SL: no change; PS_RNAi: no change; PS_cDNA: not done	FALSE	FALSE	FALSE	0	TRUE	no_change	RL038	0.581	-0.048	[-0.056,-0.040]	8.962e-26	12985.2	-0.087	[-11.8%,-5.6%]	7.988e-08	0.21189	1.401	[0.475,2.327]	0.003125	12873.5	0.021	[-4.0%,8.2%]	0.5013	14062.9	0.026	[-2.3%,7.4%]	0.2951	1.298e-07	3.894e-07	TRUE	3.164e-06	9.492e-06	TRUE	no_change	RL038	0.9225	-0.116379	0.00025846	[0.9025,0.9425]	0.8485	8.3176e-06	[0.8320,0.8649]	0.9027
SLC35F2_SNX2	SLC35F2	SNX2	PM, Golgi	plasma membrane	myr-mRuby3	SL: general decrease; PS_RNAi: decrease; PS_cDNA: not done	TRUE	TRUE	TRUE	2	TRUE	general_decrease	RL049	0.654	-0.067	[-0.077,-0.057]	1.327e-32	8900.29	-0.339	[-35.8%,-32.1%]	3.972e-116	0.35729	3.392	[2.404,4.379]	6.681e-11	8024.57	-0.307	[-33.0%,-28.4%]	2.46e-81	13155.3	-0.127	[-14.9%,-10.6%]	2.119e-26	3.803e-53	7.606e-53	TRUE	0.003548	0.007096	FALSE	decrease	RL049	0.6575	-0.604937	4.4962e-07	[0.6495,0.6655]	0.6231	4.2969e-07	[0.6097,0.6364]	0.9651
SLC37A2_USP8	SLC37A2	USP8	lysosome	lysosome	TMEM192-mCherry	SL: no change; PS_RNAi: increase; PS_cDNA: not done	TRUE	FALSE	TRUE	1	FALSE	no_change	RL039	0.895	-0.022	[-0.026,-0.018]	8.612e-27	51213.9	-0.032	[-4.8%,-1.6%]	6.92e-05	0.45929	5.853	[4.779,6.926]	4.034e-23	33097.2	-0.029	[-4.8%,-1.1%]	0.002111	35812.7	-0.158	[-17.8%,-13.9%]	7.864e-42	1.635e-33	3.27e-33	TRUE	0.7157	1	FALSE	increase	RL039	1.2525	0.324811	1.957e-05	[1.2172,1.2878]	1.156	0.00011325	[1.1198,1.1922]	0.8947
SLC39A10_CASK	SLC39A10	CASK	PM, Golgi	plasma membrane	myr-mRuby3	SL: no change; PS_RNAi: no change; PS_cDNA: not done	FALSE	FALSE	FALSE	0	TRUE	no_change	RL038	0.677	0.007	[-0.004,0.017]	0.2098	13961.9	0.014	[-2.7%,5.5%]	0.5015	0.25526	4.259	[3.177,5.341]	1.279e-13	12777.5	0.021	[-0.7%,4.9%]	0.1369	16522	0.028	[-0.6%,6.2%]	0.1107	0.4413	0.52956	FALSE	0.6542	0.78504	FALSE	no_change	RL038	1.1225	0.166715	0.12186	[1.0067,1.2383]	0.8463	0.041863	[0.7303,0.9623]	0.8697
SLC39A10_HMOX1	SLC39A10	HMOX1	PM, Golgi	plasma membrane	myr-mRuby3	SL: general increase; PS_RNAi: no change; PS_cDNA: not done	TRUE	TRUE	FALSE	1	FALSE	general_increase	RL038	0.65	-0.02	[-0.031,-0.009]	0.0005214	15272.2	0.109	[6.3%,15.5%]	5.02e-06	0.26384	5.117	[3.842,6.392]	4.688e-14	14249.9	0.139	[10.7%,17.1%]	7.415e-16	15976.7	-0.006	[-4.6%,3.3%]	0.7544	1.394e-06	2.788e-06	TRUE	0.1644	0.4866	FALSE	no_change	RL038	1.0375	0.0531113	0.70944	[0.9333,1.1417]	1.186	0.049312	[1.0100,1.3619]	1.1161
SLC39A10_UBR1	SLC39A10	UBR1	PM, Golgi	plasma membrane	myr-mRuby3	SL: no change; PS_RNAi: no change; PS_cDNA: not done	FALSE	FALSE	FALSE	0	TRUE	no_change	RL038	0.66	-0.01	[-0.020,0.001]	0.08036	13614.8	-0.011	[-5.3%,3.0%]	0.5909	0.24859	3.591	[2.322,4.861]	5.547e-08	12525	0.001	[-3.1%,3.3%]	0.9438	16664	0.036	[-0.2%,7.4%]	0.06047	0.01851	0.027765	FALSE	0.5067	0.76005	FALSE	no_change	RL038	0.9675	-0.0476664	0.42142	[0.8781,1.0569]	0.7899	0.0077291	[0.7148,0.8649]	0.8707
SLC39A10_UBR2	SLC39A10	UBR2	PM, Golgi	plasma membrane	myr-mRuby3	SL: no change; PS_RNAi: no change; PS_cDNA: not done	FALSE	FALSE	FALSE	0	TRUE	no_change	RL038	0.71	0.041	[0.030,0.051]	2.319e-12	16390.6	0.19	[14.8%,23.3%]	7.469e-17	0.17753	-3.515	[-4.717,-2.312]	2.084e-08	14297.1	0.143	[10.6%,17.9%]	2.162e-13	22125.3	0.376	[33.2%,42.0%]	4.908e-46	4.629e-14	1.3887e-13	TRUE	0.02676	0.16056	FALSE	no_change	RL038	0.8025	-0.317427	0.0087822	[0.7094,0.8956]	1	0.951	[0.8672,1.1328]	1.2691
SLC39A10_USP20	SLC39A10	USP20	PM, Golgi	plasma membrane	myr-mRuby3	SL: general increase; PS_RNAi: no change; PS_cDNA: not done	TRUE	TRUE	FALSE	1	FALSE	general_increase	RL038	0.65	-0.02	[-0.031,-0.009]	0.0003133	17457.6	0.268	[22.4%,31.2%]	1.212e-27	0.20553	-0.714	[-1.886,0.458]	0.2313	16175.6	0.293	[25.8%,32.8%]	9.408e-44	17450	0.085	[4.8%,12.2%]	8.668e-06	2.563e-16	1.5378e-15	TRUE	0.2433	0.4866	FALSE	no_change	RL038	1.0125	0.0179219	0.96526	[0.9231,1.1019]	1.1364	0.067976	[1.0298,1.2429]	1.1028
SLC39A12_LRP2	SLC39A12	LRP2	ER, vesicles	plasma membrane	myr-mRuby3	SL: no change; PS_RNAi: no change; PS_cDNA: not done	FALSE	FALSE	FALSE	0	TRUE	no_change	RL048	0.417	-0.012	[-0.026,0.002]	0.08567	14869	0.089	[6.3%,11.5%]	6.77e-11	0.65382	3.472	[2.335,4.610]	5.244e-09	27471.6	0.137	[11.7%,15.7%]	2.815e-32	38031.1	0.106	[8.2%,13.0%]	3.892e-16	0.1668	0.3336	FALSE	5.023e-05	0.00010046	TRUE	no_change	RL048	0.9925	-0.010861	0.54803	[0.9468,1.0382]	1.1457	0.0004677	[1.1031,1.1883]	1.128
SLC39A14_GOLM1	SLC39A14	GOLM1	PM, ER	plasma membrane	myr-mRuby3	SL: no change; PS_RNAi: no change; PS_cDNA: not done	FALSE	FALSE	FALSE	0	TRUE	no_change	RL056	0.854	0.026	[0.020,0.032]	1.9e-16	29639.6	-0.045	[-6.8%,-2.3%]	7.752e-05	0.39737	-2.638	[-3.629,-1.646]	3.032e-07	24179.8	-0.085	[-11.0%,-6.0%]	6.067e-11	26070.7	0.074	[4.6%,10.1%]	2.456e-07	4.995e-27	1.24875e-26	TRUE	2.769e-05	6.9225e-05	TRUE	no_change	RL056	0.8325	-0.264478	0.10711	[0.6454,1.0196]	0.8753	0.26332	[0.6717,1.0789]	1.0459
SLC39A14_NFXL1	SLC39A14	NFXL1	PM, ER	plasma membrane	myr-mRuby3	SL: general increase; PS_RNAi: no change; PS_cDNA: not done	TRUE	TRUE	FALSE	1	FALSE	general_increase	RL056	0.83	0.002	[-0.004,0.008]	0.5225	40791.1	0.314	[28.8%,33.9%]	5.555e-73	0.42962	0.587	[-0.400,1.574]	0.2428	33960.9	0.285	[25.6%,31.4%]	3.466e-56	26672.8	0.099	[6.8%,12.9%]	5.344e-10	9.798e-42	4.899e-41	TRUE	0.03754	0.0625667	FALSE	no_change	RL056	1.305	0.38405	0.041747	[1.0086,1.6014]	1.4993	0.011663	[1.1405,1.8580]	1.0922
SLC39A14_SNX25	SLC39A14	SNX25	PM, ER	plasma membrane	myr-mRuby3	SL: general decrease; PS_RNAi: no change; PS_cDNA: not done	TRUE	TRUE	FALSE	1	FALSE	general_decrease	RL056	0.828	0	[-0.006,0.006]	0.9766	25707.4	-0.172	[-19.5%,-14.9%]	1.408e-37	0.41534	-0.841	[-1.933,0.251]	0.1307	21815.8	-0.174	[-20.0%,-14.9%]	3.546e-33	20878.5	-0.14	[-16.9%,-11.1%]	1.449e-18	0.006481	0.00810125	TRUE	0.8183	1	FALSE	no_change	RL056	0.86	-0.217591	0.13588	[0.7090,1.0110]	0.7322	0.027829	[0.5822,0.8823]	0.8398
SLC39A4_GOLM1	SLC39A4	GOLM1	ER, Golgi	plasma membrane	myr-mRuby3	SL: no change; PS_RNAi: no change; PS_cDNA: not done	FALSE	FALSE	FALSE	0	TRUE	no_change	RL049	0.353	0.067	[0.058,0.077]	2.134e-33	17862.6	0.052	[2.5%,7.8%]	0.0001396	0.61331	-5.817	[-6.462,-5.171]	2.336e-49	30999.3	-0.071	[-8.7%,-5.5%]	2.374e-16	26039.6	-0.026	[-5.5%,0.3%]	0.07541	2.495e-06	3.7425e-06	TRUE	6.108e-25	9.162e-25	TRUE	no_change	RL049	1.235	0.304511	0.010986	[1.0659,1.4041]	0.95	0.020018	[0.9074,0.9926]	0.7744
SLC39A4_ZFPL1	SLC39A4	ZFPL1	ER, Golgi	plasma membrane	myr-mRuby3	SL: no change; PS_RNAi: no change; PS_cDNA: not done	FALSE	FALSE	FALSE	0	TRUE	no_change	RL049	0.248	-0.038	[-0.053,-0.022]	3.16e-06	14429.4	-0.151	[-17.5%,-12.6%]	1.165e-27	0.75132	7.984	[7.295,8.672]	6.669e-69	34290.5	0.027	[1.3%,4.2%]	0.0003104	29950.9	0.12	[10.0%,13.9%]	6.188e-28	9.062e-75	2.7186e-74	TRUE	7.654e-55	2.2962e-54	TRUE	no_change	RL049	1.0325	0.0461418	0.521	[0.9832,1.0818]	1.1234	0.000348	[1.1010,1.1457]	1.0879
SLC39A7_SYNE2	SLC39A7	SYNE2	ER	plasma membrane	myr-mRuby3	SL: no change; PS_RNAi: no change; PS_cDNA: not done	FALSE	FALSE	FALSE	0	TRUE	no_change	RL049	0.128	-0.053	[-0.070,-0.036]	2.769e-09	10008.6	0.021	[-1.4%,5.6%]	0.2426	0.8086	5.809	[5.094,6.524]	1.235e-42	24816	0.15	[13.1%,16.9%]	3.278e-41	27641	0.28	[26.3%,29.7%]	4.221e-102	3.181e-47	9.543e-47	TRUE	1.873e-15	5.619e-15	TRUE	no_change	RL049	0.945	-0.0816138	0.037131	[0.9245,0.9655]	1.3482	8.7822e-06	[1.2813,1.4151]	1.3724
SLC39A7_ZFPL1	SLC39A7	ZFPL1	ER	plasma membrane	myr-mRuby3	SL: single location decrease; PS_RNAi: no change; PS_cDNA: not done	TRUE	TRUE	FALSE	1	FALSE	single_location_decrease	RL049	0.221	0.041	[0.023,0.059]	1.024e-05	8796.87	-0.103	[-13.6%,-7.0%]	3.015e-09	0.79472	4.421	[3.747,5.095]	6.484e-31	21196.2	-0.018	[-3.6%,0.1%]	0.05768	23262.8	0.077	[5.8%,9.6%]	1.716e-14	3.024e-29	4.536e-29	TRUE	3.928e-09	5.892e-09	TRUE	no_change	RL049	1.0575	0.0806577	0.086685	[0.9934,1.1216]	1.0853	0.0042252	[1.0466,1.1240]	0.9812
SLC39A8_GOLM1	SLC39A8	GOLM1	ER, partly PM	plasma membrane	myr-mRuby3	SL: no change; PS_RNAi: no change; PS_cDNA: not done	FALSE	FALSE	FALSE	0	TRUE	no_change	RL057	0.665	0.104	[0.094,0.115]	5.432e-58	19708.1	0.093	[6.5%,12.1%]	2.133e-10	0.44538	-8.164	[-9.990,-6.338]	9.099e-17	25733.7	-0.046	[-6.8%,-2.4%]	5.144e-05	22209.4	0.174	[13.0%,21.8%]	8.351e-14	3.09e-05	6.18e-05	TRUE	8.128e-22	2.4384e-21	TRUE	no_change	RL057	0.86	-0.217591	9.5005e-05	[0.8256,0.8944]	0.9643	0.092679	[0.9183,1.0103]	1.1084
SLC39A8_MTMR3_P2	SLC39A8	MTMR3	ER, partly PM	plasma membrane	myr-mRuby3	SL: no change; PS_RNAi: increase; PS_cDNA: not done	TRUE	FALSE	TRUE	1	FALSE	no_change	RL057	0.499	-0.062	[-0.075,-0.048]	2.161e-17	22078.4	0.225	[19.7%,25.3%]	2.782e-42	0.62835	10.132	[8.324,11.941]	3.778e-24	35476	0.315	[29.4%,33.6%]	5.509e-93	23778.3	0.257	[21.7%,29.7%]	8.445e-30	0.05502	0.08253	FALSE	1.68e-11	3.36e-11	TRUE	increase	RL057	1.4075	0.493135	7.6066e-06	[1.3229,1.4921]	1.1884	0.00048393	[1.1244,1.2523]	0.8515
SLC39A8_NFXL1	SLC39A8	NFXL1	ER, partly PM	plasma membrane	myr-mRuby3	SL: general increase; PS_RNAi: increase; PS_cDNA: not done	TRUE	TRUE	TRUE	2	TRUE	general_increase	RL057	0.591	0.03	[0.018,0.042]	2.135e-06	27600.6	0.531	[50.4%,55.8%]	1.315e-121	0.54181	1.479	[-0.382,3.340]	0.1189	37507	0.391	[37.1%,41.0%]	1.897e-126	21170.3	0.119	[7.9%,16.0%]	1.389e-08	5.652e-76	3.3912e-75	TRUE	3.217e-27	1.9302e-26	TRUE	increase	RL057	1.48	0.565597	8.4777e-08	[1.4433,1.5167]	1.5196	1.8451e-06	[1.4476,1.5915]	1.0308
SLC39A8_SNX25	SLC39A8	SNX25	ER, partly PM	plasma membrane	myr-mRuby3	SL: no change; PS_RNAi: no change; PS_cDNA: not done	FALSE	FALSE	FALSE	0	TRUE	no_change	RL057	0.564	0.003	[-0.009,0.015]	0.6479	19535	0.084	[5.7%,11.0%]	1.84e-09	0.51534	-1.168	[-3.228,0.891]	0.2653	29121.5	0.08	[6.0%,10.0%]	7.677e-14	20442	0.081	[3.5%,12.6%]	0.0005269	0.8846	1	FALSE	0.74	0.888	FALSE	no_change	RL057	0.97	-0.0439433	0.15145	[0.9232,1.0168]	0.9599	0.13564	[0.8874,1.0324]	0.9766
SLC43A1_TRAF2	SLC43A1	TRAF2	PM, Golgi	plasma membrane	myr-mRuby3	SL: no change; PS_RNAi: no change; PS_cDNA: not done	FALSE	FALSE	FALSE	0	TRUE	no_change	RL057	0.872	-0.007	[-0.010,-0.003]	0.0001042	18570.3	-0.069	[-10.5%,-3.3%]	0.0001665	0.23084	-1.329	[-2.456,-0.202]	0.02096	16086.8	-0.05	[-8.0%,-2.0%]	0.001223	16135.6	-0.092	[-13.1%,-5.3%]	6.102e-06	0.2015	0.403	FALSE	0.1984	0.3968	FALSE	no_change	RL057	0.9475	-0.0778022	0.0022362	[0.9236,0.9714]	0.8715	8.6461e-08	[0.8602,0.8828]	0.9077
SLC43A2_ABCC1	SLC43A2	ABCC1	PM, vesicles	plasma membrane	myr-mRuby3	SL: no change; PS_RNAi: no change; PS_cDNA: not done	FALSE	FALSE	FALSE	0	TRUE	no_change	RL039	0.644	-0.018	[-0.026,-0.010]	3.467e-05	13858.2	-0.061	[-9.5%,-2.7%]	0.0004835	0.3354	-0.188	[-1.467,1.092]	0.7732	22121.5	-0.043	[-7.3%,-1.4%]	0.004199	16865.6	-0.153	[-18.8%,-11.7%]	1.041e-15	5.299e-10	1.5897e-09	TRUE	0.2204	0.26448	FALSE	no_change	RL039	1.015	0.0214797	0.09716	[0.9945,1.0355]	0.799	8.1862e-07	[0.7794,0.8185]	0.791
SLC43A2_CASK	SLC43A2	CASK	PM, vesicles	plasma membrane	myr-mRuby3	SL: PM increase; PS_RNAi: increase; PS_cDNA: not done	TRUE	TRUE	TRUE	2	TRUE	PM_increase	RL039	0.72	0.058	[0.050,0.066]	1.027e-33	18927.6	0.283	[24.8%,31.8%]	2.888e-42	0.31285	-2.443	[-3.542,-1.343]	1.671e-05	23794	0.029	[-0.1%,5.9%]	0.06213	23473.5	0.179	[14.1%,21.8%]	5.335e-18	1.741e-09	3.482e-09	TRUE	1.777e-45	5.331e-45	TRUE	increase	RL039	1.205	0.269033	2.0272e-05	[1.1522,1.2578]	1.1363	5.6875e-05	[1.1007,1.1719]	0.9378
SLC43A2_DLG1	SLC43A2	DLG1	PM, vesicles	plasma membrane	myr-mRuby3	SL: no change; PS_RNAi: increase; PS_cDNA: not done	TRUE	FALSE	TRUE	1	FALSE	no_change	RL039	0.67	0.008	[0.000,0.016]	0.04642	16922.2	0.147	[11.1%,18.2%]	6.185e-15	0.3477	1.043	[-0.189,2.274]	0.09674	24412	0.056	[2.5%,8.7%]	0.0004791	23717	0.192	[14.8%,23.5%]	1.442e-16	0.02222	0.026664	FALSE	1.42e-08	2.13e-08	TRUE	increase	RL039	1.125	0.169925	0.0033376	[1.0413,1.2087]	1.1036	0.00013252	[1.0744,1.1327]	0.9791
SLC43A2_LIN7C	SLC43A2	LIN7C	PM, vesicles	plasma membrane	myr-mRuby3	SL: PM increase; PS_RNAi: increase; PS_cDNA: not done	TRUE	TRUE	TRUE	2	TRUE	PM_increase	RL039	0.705	0.042	[0.035,0.050]	2.852e-25	18928.9	0.283	[24.1%,32.4%]	9.266e-33	0.32222	-1.506	[-2.786,-0.225]	0.02133	24878.5	0.076	[4.8%,10.4%]	2.387e-07	23440.6	0.178	[13.0%,22.6%]	2.646e-12	3.286e-05	4.929e-05	TRUE	1.341e-25	2.682e-25	TRUE	increase	RL039	1.1425	0.192194	4.8495e-07	[1.1273,1.1577]	1.1238	0.00022652	[1.0802,1.1674]	0.986
SLC43A2_MPP1	SLC43A2	MPP1	PM, vesicles	plasma membrane	myr-mRuby3	SL: Golgi increase; PS_RNAi: no change; PS_cDNA: not done	TRUE	TRUE	FALSE	1	FALSE	Golgi_increase	RL039	0.567	-0.095	[-0.103,-0.087]	2.497e-67	14455.3	-0.02	[-5.5%,1.4%]	0.2459	0.44558	10.83	[9.317,12.343]	2.411e-35	29379.6	0.27	[23.9%,30.2%]	2.543e-46	26040.4	0.308	[26.0%,35.7%]	3.123e-29	1.793e-37	1.0758e-36	TRUE	3.312e-53	1.9872e-52	TRUE	no_change	RL039	0.9	-0.152003	0.00013071	[0.8656,0.9344]	1.004	0.85151	[0.9606,1.0474]	1.1183
SLC44A1_PDZD8	SLC44A1	PDZD8	PM, vesicles	plasma membrane	myr-mRuby3	SL: ER increase; PS_RNAi: no change; PS_cDNA: not done	TRUE	TRUE	FALSE	1	FALSE	ER_increase	RL048	0.541	-0.113	[-0.126,-0.100]	1.084e-46	23846.3	0.289	[26.0%,31.8%]	3.102e-56	0.39988	1.795	[0.700,2.891]	0.001397	27179.3	0.587	[53.0%,64.3%]	4.074e-60	36421.9	0.229	[20.2%,25.6%]	4.218e-46	4.62e-05	9.24e-05	TRUE	2.903e-27	5.806e-27	TRUE	no_change	RL048	1.1575	0.211012	0.00038666	[1.1049,1.2101]	1.5862	5.552e-10	[1.5607,1.6117]	1.3883
SLC44A2_NFXL1	SLC44A2	NFXL1	PM, partly vesicles	plasma membrane	myr-mRuby3	SL: no change; PS_RNAi: increase; PS_cDNA: not done	TRUE	FALSE	TRUE	1	FALSE	no_change	RL050	0.807	-0.001	[-0.011,0.010]	0.8913	31101.9	0.126	[4.5%,20.7%]	0.002521	0.34066	5.935	[3.699,8.171]	3.218e-07	28639.1	0.052	[-0.3%,10.8%]	0.06352	32997.9	0.031	[-3.3%,9.6%]	0.3383	0.01577	0.03154	FALSE	0.04329	0.08658	FALSE	increase	RL050	1.1325	0.179511	5.5168e-05	[1.0997,1.1653]	1.1285	1.684e-05	[1.1014,1.1556]	0.9814
SLC46A1_LGALS3	SLC46A1	LGALS3	PM, partly vesicles	plasma membrane	myr-mRuby3	SL: no change; PS_RNAi: no change; PS_cDNA: not done	FALSE	FALSE	FALSE	0	TRUE	no_change	RL048	0.903	0.012	[0.005,0.020]	0.001604	17290	-0.222	[-25.6%,-18.8%]	2.174e-30	0.32047	-2.397	[-4.098,-0.696]	0.005889	11561	-0.311	[-34.7%,-27.5%]	1.358e-46	15758.3	-0.274	[-30.8%,-24.0%]	1.338e-41	0.002031	0.004062	TRUE	1.341e-08	2.682e-08	TRUE	no_change	RL048	1.075	0.104337	6.4242e-05	[1.0545,1.0955]	0.9268	0.0014914	[0.9106,0.9430]	0.8619
SLC4A5_GPHN	SLC4A5	GPHN	ER, partly PM	plasma membrane	myr-mRuby3	SL: PM increase; PS_RNAi: no change; PS_cDNA: not done	TRUE	TRUE	FALSE	1	FALSE	PM_increase	RL050	0.46	0.036	[0.023,0.049]	1.818e-07	10103.8	0.117	[8.6%,14.9%]	1.219e-12	0.56884	-7.031	[-8.440,-5.622]	4.79e-20	19186.1	0.04	[1.2%,6.7%]	0.004787	28356.5	0.031	[-0.2%,6.4%]	0.06544	5.709e-08	1.1418e-07	TRUE	9.23e-09	1.846e-08	TRUE	no_change	RL050	1.0075	0.0107798	0.19012	[0.9923,1.0227]	1.2092	2.6245e-07	[1.1897,1.2286]	1.2287
SLC4A7_SLC4A8	SLC4A7	SLC4A8	PM	plasma membrane	myr-mRuby3	SL: no change; PS_RNAi: no change; PS_cDNA: not done	FALSE	FALSE	FALSE	0	TRUE	no_change	RL050	0.879	-0.007	[-0.016,0.001]	0.09368	13446.8	-0.252	[-28.6%,-21.7%]	8.496e-37	0.25526	-4.262	[-6.068,-2.455]	5.059e-06	10576	-0.24	[-28.3%,-19.7%]	9.875e-24	19353.5	-0.222	[-25.4%,-19.0%]	1.851e-33	0.08405	0.1681	FALSE	0.5103	1	FALSE	no_change	RL050	1.0175	0.0250288	0.086315	[0.9975,1.0375]	0.7783	4.9433e-06	[0.7390,0.8177]	0.7845
SLC52A1_CLGN	SLC52A1	CLGN	ER	plasma membrane	myr-mRuby3	SL: no change; PS_RNAi: no change; PS_cDNA: not done	FALSE	FALSE	FALSE	0	TRUE	no_change	RL048	0.488	-0.018	[-0.031,-0.004]	0.008939	17524	-0.052	[-8.3%,-2.0%]	0.001503	0.60426	2.009	[0.929,3.088]	0.0002947	24492.7	-0.076	[-10.3%,-5.0%]	3.428e-08	22497.7	-0.154	[-18.1%,-12.7%]	3.022e-25	2.526e-10	5.052e-10	TRUE	0.1208	0.2416	FALSE	no_change	RL048	1.13	0.176323	0.00010527	[1.0910,1.1690]	1.0879	0.00028177	[1.0618,1.1139]	0.9664
SLC6A12_LGALS3	SLC6A12	LGALS3	PM	plasma membrane	myr-mRuby3	SL: no change; PS_RNAi: no change; PS_cDNA: not done	FALSE	FALSE	FALSE	0	TRUE	no_change	RL038	0.902	-0.012	[-0.019,-0.005]	0.0005843	23515.6	0.055	[1.9%,9.0%]	0.00273	0.32179	0.163	[-1.594,1.920]	0.8557	16865.2	0.081	[4.0%,12.3%]	0.000128	15190.1	-0.018	[-5.2%,1.6%]	0.3097	0.0001446	0.0002892	TRUE	0.2224	0.4448	FALSE	no_change	RL038	1.085	0.117695	0.00067135	[1.0471,1.1229]	1.1031	9.6403e-05	[1.0791,1.1271]	0.9984
SLC6A15_GOLGA5	SLC6A15	GOLGA5	PM, Golgi, vesicles	plasma membrane	myr-mRuby3	SL: general increase; PS_RNAi: increase; PS_cDNA: not done	TRUE	TRUE	TRUE	2	TRUE	general_increase	RL044	0.709	-0.002	[-0.010,0.006]	0.5996	14479.6	0.57	[50.6%,63.3%]	3.89e-49	0.24202	-2.262	[-3.256,-1.268]	1.063e-05	11892.9	0.649	[56.5%,73.2%]	5.026e-40	11696.3	0.295	[24.2%,34.8%]	6.898e-24	6.957e-15	2.0871e-14	TRUE	0.07495	0.22485	FALSE	increase	RL044	1.2375	0.307429	3.1292e-06	[1.1977,1.2773]	1.3648	1.3351e-06	[1.3053,1.4244]	1.0909
SLC6A15_KLHL36	SLC6A15	KLHL36	PM, Golgi, vesicles	plasma membrane	myr-mRuby3	SL: general increase; PS_RNAi: no change; PS_cDNA: decrease	TRUE	TRUE	TRUE	2	FALSE	general_increase	RL044	0.731	0.019	[0.010,0.029]	2.682e-05	10539.3	0.143	[8.5%,20.0%]	1.993e-06	0.27557	1.093	[0.012,2.174]	0.04751	8351.19	0.158	[8.6%,22.9%]	1.881e-05	8196.46	-0.093	[-14.5%,-4.0%]	0.0005938	2.318e-13	3.477e-13	TRUE	0.6753	1	FALSE	no_change	RL044	1.315	0.395063	1.1849e-07	[1.2874,1.3426]	1.0597	0.0012298	[1.0290,1.0905]	0.8088
SLC6A17_KLHL36	SLC6A17	KLHL36	vesicles, partly Golgi, partly ER, partly PM	plasma membrane	myr-mRuby3	SL: PM increase; PS_RNAi: increase; PS_cDNA: decrease	TRUE	TRUE	TRUE	3	TRUE	PM_increase	RL050	0.367	0.024	[0.004,0.044]	0.02093	10930.7	0.128	[9.6%,16.1%]	1.694e-13	0.65305	1.504	[-0.815,3.823]	0.2028	29913.5	-0.084	[-11.6%,-5.2%]	5.36e-07	22453.2	-0.174	[-21.4%,-13.5%]	1.929e-16	2.507e-44	5.014e-44	TRUE	2.533e-28	5.066e-28	TRUE	increase	RL050	1.41	0.495695	2.4259e-09	[1.3875,1.4325]	1.2547	9.8292e-08	[1.2377,1.2717]	0.8769
SLC6A2_RAB5B	SLC6A2	RAB5B	PM, vesicles, cytoplasm	plasma membrane	myr-mRuby3	SL: no change; PS_RNAi: no change; PS_cDNA: not done	FALSE	FALSE	FALSE	0	TRUE	no_change	RL050	0.817	0.016	[0.008,0.023]	4.319e-05	15258.5	0.024	[-1.6%,6.4%]	0.2433	0.16685	-1.183	[-3.888,1.521]	0.39	14220.4	0.016	[-2.1%,5.3%]	0.4016	13253.5	0.129	[7.3%,18.5%]	7.746e-06	2.645e-05	5.29e-05	TRUE	0.6656	1	FALSE	no_change	RL050	0.93	-0.104697	0.0096037	[0.8933,0.9667]	1.0219	0.24318	[0.9955,1.0482]	1.0895
SLC6A3_ESYT1	SLC6A3	ESYT1	PM	plasma membrane	myr-mRuby3	SL: no change; PS_RNAi: no change; PS_cDNA: not done	FALSE	FALSE	FALSE	0	TRUE	no_change	RL037	0.903	-0.003	[-0.010,0.004]	0.4376	12405.6	-0.146	[-18.0%,-11.2%]	2.105e-15	0.2642	-1.398	[-3.546,0.751]	0.2012	9448.79	-0.126	[-15.5%,-9.7%]	2.248e-15	14646.5	-0.102	[-14.2%,-6.2%]	1.119e-06	0.00456	0.0228	FALSE	0.109	0.15425	FALSE	no_change	RL037	0.9175	-0.12422	0.00029507	[0.9023,0.9327]	0.9668	0.12848	[0.9362,0.9974]	1.0293
SLC6A3_PIEZO1	SLC6A3	PIEZO1	PM	plasma membrane	myr-mRuby3	SL: no change; PS_RNAi: no change; PS_cDNA: not done	FALSE	FALSE	FALSE	0	TRUE	no_change	RL037	0.909	0.003	[-0.003,0.010]	0.3325	14153	-0.026	[-6.1%,0.9%]	0.1502	0.26574	-1.244	[-3.228,0.739]	0.2177	10911.8	0.009	[-2.1%,4.0%]	0.5454	15533.7	-0.048	[-8.9%,-0.7%]	0.02298	0.1948	0.4485	FALSE	0.01465	0.072575	FALSE	no_change	RL037	1.0325	0.0461418	0.047532	[1.0125,1.0525]	1.0787	0.074902	[1.0377,1.1197]	1.0214
SLC6A3_SCRIB	SLC6A3	SCRIB	PM	plasma membrane	myr-mRuby3	SL: no change; PS_RNAi: no change; PS_cDNA: not done	FALSE	FALSE	FALSE	0	TRUE	no_change	RL037	0.901	-0.005	[-0.012,0.001]	0.1106	11847.7	-0.185	[-21.8%,-15.1%]	3.013e-22	0.28399	0.581	[-1.635,2.798]	0.6057	9105.6	-0.158	[-18.6%,-12.9%]	2.068e-22	13447.8	-0.176	[-21.6%,-13.5%]	1.217e-15	0.5596	0.6995	FALSE	0.02903	0.072575	FALSE	no_change	RL037	0.97	-0.0439433	0.026239	[0.9570,0.9830]	0.8498	0.0010192	[0.8182,0.8814]	0.8564
SLC6A8_GBA2	SLC6A8	GBA2	PM, vesicles	plasma membrane	myr-mRuby3	SL: no change; PS_RNAi: no change; PS_cDNA: not done	FALSE	FALSE	FALSE	0	TRUE	no_change	RL048	0.921	0.006	[-0.000,0.012]	0.05583	27680.9	0.16	[12.6%,19.4%]	4.948e-18	0.32827	1.307	[-0.257,2.871]	0.1011	19217.1	0.108	[6.0%,15.6%]	1.283e-05	20962.8	0.147	[11.9%,17.6%]	4.744e-21	0.3956	0.4945	FALSE	0.006343	0.031715	FALSE	no_change	RL048	1.11	0.15056	0.0001004	[1.0840,1.1360]	1.3878	7.9927e-07	[1.3447,1.4309]	1.3069
SLC6A8_GOLGA5	SLC6A8	GOLGA5	PM, vesicles	plasma membrane	myr-mRuby3	SL: general increase; PS_RNAi: increase; PS_cDNA: not done	TRUE	TRUE	TRUE	2	TRUE	general_increase	RL048	0.908	-0.007	[-0.014,0.000]	0.0638	31864.6	0.336	[29.1%,38.0%]	8.227e-39	0.30911	-0.608	[-2.159,0.942]	0.4407	23824.7	0.374	[31.2%,43.6%]	3.651e-27	20519.9	0.123	[8.8%,15.8%]	3.23e-11	6.455e-18	1.61375e-17	TRUE	0.2184	0.364	FALSE	increase	RL048	1.27	0.344828	6.59e-08	[1.2475,1.2925]	1.5374	1.3091e-06	[1.4581,1.6167]	1.263
SLC6A8_ILVBL	SLC6A8	ILVBL	PM, vesicles	plasma membrane	myr-mRuby3	SL: no change; PS_RNAi: increase; PS_cDNA: not done	TRUE	FALSE	TRUE	1	FALSE	no_change	RL048	0.889	-0.025	[-0.032,-0.018]	3.334e-11	25386	0.064	[0.9%,11.9%]	0.02387	0.30707	-0.813	[-2.425,0.799]	0.322	19946.5	0.15	[7.7%,22.3%]	5.943e-05	13520.5	-0.26	[-29.4%,-22.6%]	1.472e-38	2.787e-25	1.3935e-24	TRUE	0.03316	0.0829	FALSE	increase	RL048	1.6325	0.707083	2.8242e-12	[1.6245,1.6405]	1.2655	1.4035e-05	[1.2137,1.3173]	0.8072
SLC6A8_SIGMAR1	SLC6A8	SIGMAR1	PM, vesicles	plasma membrane	myr-mRuby3	SL: no change; PS_RNAi: no change; PS_cDNA: not done	FALSE	FALSE	FALSE	0	TRUE	no_change	RL048	0.915	0.001	[-0.006,0.007]	0.8454	19209.5	-0.195	[-23.0%,-16.0%]	8.963e-24	0.2941	-2.11	[-3.854,-0.365]	0.01795	13906.4	-0.198	[-24.5%,-15.1%]	2.422e-15	13691.9	-0.251	[-27.8%,-22.3%]	2.703e-50	0.000286	0.000476667	TRUE	0.8585	1	FALSE	no_change	RL048	1.17	0.226509	1.1795e-07	[1.1570,1.1830]	1.0442	0.10199	[0.9873,1.1011]	0.9166
SLC7A1_SLC7A2	SLC7A1	SLC7A2	ER	plasma membrane	myr-mRuby3	SL: no change; PS_RNAi: increase; PS_cDNA: not done	TRUE	FALSE	TRUE	1	FALSE	no_change	RL050	0.642	-0.013	[-0.026,-0.000]	0.0445	8866.15	0.059	[-6.6%,18.4%]	0.3522	0.2738	-3.651	[-6.799,-0.504]	0.02311	11353.8	0.143	[-1.0%,29.5%]	0.06643	23741.9	-0.151	[-20.3%,-9.9%]	2.107e-08	0.0005528	0.0016584	TRUE	0.3203	0.48045	FALSE	increase	RL050	1.4675	0.553361	1.222e-11	[1.4595,1.4755]	1.3213	8.3577e-07	[1.2773,1.3653]	0.9122
SLC7A1_SURF4	SLC7A1	SURF4	ER	plasma membrane	myr-mRuby3	SL: no change; PS_RNAi: no change; PS_cDNA: not done	FALSE	FALSE	FALSE	0	TRUE	no_change	RL050	0.705	0.05	[0.039,0.060]	3.631e-17	9402.05	0.123	[3.3%,21.3%]	0.00776	0.30111	-0.921	[-4.273,2.431]	0.5893	10027.8	0.009	[-12.8%,14.7%]	0.8933	33263.3	0.19	[13.8%,24.1%]	3.551e-12	0.1093	0.16395	FALSE	0.07606	0.22818	FALSE	no_change	RL050	0.8725	-0.196773	3.4128e-08	[0.8645,0.8805]	1.0519	0.0019015	[1.0288,1.0751]	1.2348
SLC7A11_DOP1B	SLC7A11	DOP1B	PM, ER, vesicles, Golgi	plasma membrane	myr-mRuby3	SL: no change; PS_RNAi: no change; PS_cDNA: not done	FALSE	FALSE	FALSE	0	TRUE	no_change	RL050	0.732	0.049	[0.039,0.058]	1.163e-19	22961.1	-0.049	[-8.3%,-1.6%]	0.00393	0.4735	-3.599	[-4.981,-2.218]	5.16e-07	23018.6	-0.132	[-16.2%,-10.2%]	2.656e-16	25848.9	0.002	[-3.7%,4.0%]	0.9232	0.007732	0.015464	FALSE	1.003e-06	2.006e-06	TRUE	no_change	RL050	0.94	-0.0892673	0.00033214	[0.9175,0.9625]	0.9976	0.71019	[0.9905,1.0046]	1.0585
SLC7A14_IGF2R	SLC7A14	IGF2R	PM, lysosome	lysosome	TMEM192-mCherry	SL: no change; PS_RNAi: no change; PS_cDNA: not done	FALSE	FALSE	FALSE	0	TRUE	no_change	RL056	0.72	0.009	[0.003,0.015]	0.005719	27173.1	-0.037	[-5.2%,-2.1%]	5.768e-06	0.64516	-7.023	[-7.932,-6.114]	1.358e-39	21546.7	0.055	[3.4%,7.6%]	3.378e-07	27929.6	-0.008	[-2.7%,1.1%]	0.4032	0.001643	0.003286	TRUE	6.297e-18	1.2594e-17	TRUE	no_change	RL056	0.945	-0.0816138	8.2758e-05	[0.9358,0.9542]	1.0112	0.67964	[0.9791,1.0434]	1.0698
SLC7A6_NCAM1	SLC7A6	NCAM1	PM, vesicles	plasma membrane	myr-mRuby3	SL: no change; PS_RNAi: no change; PS_cDNA: not done	FALSE	FALSE	FALSE	0	TRUE	no_change	RL048	0.85	-0.041	[-0.049,-0.033]	4.594e-22	11172.8	-0.453	[-48.7%,-41.8%]	3.692e-79	0.38224	5.096	[3.178,7.014]	3.129e-07	8079.39	-0.478	[-51.5%,-44.2%]	4.496e-79	12203.4	-0.567	[-60.0%,-53.3%]	8.866e-106	4.231e-11	8.462e-11	TRUE	0.1005	0.201	FALSE	no_change	RL048	1.5775	0.65764	3.23e-10	[1.5695,1.5855]	0.5306	6.2172e-10	[0.5264,0.5348]	0.3313
SLC7A7_NEDD4L	SLC7A7	NEDD4L	PM, partly vesicles	plasma membrane	myr-mRuby3	SL: no change; PS_RNAi: increase; PS_cDNA: not done	TRUE	FALSE	TRUE	1	FALSE	no_change	RL039	0.84	0.024	[0.018,0.030]	1.213e-13	22494.9	-0.013	[-3.4%,0.8%]	0.234	0.34936	-0.818	[-2.005,0.369]	0.1763	19248.5	-0.074	[-9.8%,-5.0%]	4.551e-09	18927.6	-0.103	[-12.8%,-7.7%]	8.232e-14	8.706e-14	1.7412e-13	TRUE	3.505e-08	7.01e-08	TRUE	increase	RL039	1.1375	0.185867	1.1795e-07	[1.1295,1.1455]	1.1465	2.7503e-05	[1.1159,1.1770]	0.982
SLC9B2_UBR3	SLC9B2	UBR3	PM	plasma membrane	myr-mRuby3	SL: no change; PS_RNAi: no change; PS_cDNA: not done	FALSE	FALSE	FALSE	0	TRUE	no_change	RL039	0.924	0.008	[0.004,0.013]	0.0004673	25122.4	0.082	[5.6%,10.8%]	1.815e-09	0.29317	0.843	[-0.583,2.268]	0.2456	17276.1	0.034	[0.3%,6.6%]	0.03131	17164.6	-0.018	[-4.6%,1.1%]	0.227	2.254e-13	4.508e-13	TRUE	0.0002962	0.0005924	TRUE	no_change	RL039	1.1225	0.166715	0.00010761	[1.0872,1.1578]	0.9976	0.81662	[0.9744,1.0208]	0.892
SLCO1B3_MARVELD3	SLCO1B3	MARVELD3	PM, vesicles	plasma membrane	myr-mRuby3	SL: general increase; PS_RNAi: increase; PS_cDNA: no change	TRUE	TRUE	TRUE	2	FALSE	general_increase	RL048	0.911	0.01	[0.004,0.015]	0.0007765	31009.5	0.416	[35.4%,47.9%]	1.064e-31	0.28075	-0.324	[-1.598,0.951]	0.6177	23417.1	0.398	[33.5%,46.2%]	5.71e-29	29029.3	0.194	[14.5%,24.3%]	7.599e-14	6.152e-10	1.2304e-09	TRUE	0.6522	1	FALSE	increase	RL048	1.22	0.286881	1.7263e-07	[1.2070,1.2330]	1.334	1.3235e-07	[1.3064,1.3616]	1.0896
SLCO4C1_HLTF	SLCO4C1	HLTF	PM, Golgi	plasma membrane	myr-mRuby3	SL: general increase; PS_RNAi: increase; PS_cDNA: not done	TRUE	TRUE	TRUE	2	TRUE	general_increase	RL044	0.715	0.008	[0.001,0.015]	0.03052	28594.2	0.2	[17.6%,22.4%]	1.352e-44	0.47919	-0.277	[-1.193,0.639]	0.5523	30194.8	0.177	[15.3%,20.2%]	1.868e-36	34984	0.097	[7.0%,12.4%]	6.728e-12	1.339e-13	2.678e-13	TRUE	0.04905	0.0981	FALSE	increase	RL044	1.18	0.238787	1.8249e-05	[1.1410,1.2190]	1.1419	3.7262e-06	[1.1253,1.1584]	0.9461
[truncated: 31 more columns]

## Sheet: Dataset_EV7B
COUNTS				PERCENTAGES
90	bait-prey combinations agree directly between all assays tested			0.666667	of all results
70	results show changes in any assay			0.518519	of all results		1	of results with changes
25	results show directly consistent changes in all assays tested			0.185185	of all results		0.357143	of results with changes
45	results show inconsistent changes across assays			0.333333	of all results		0.642857	of results with changes
8	results show inconsistent changes across 3 assays			0.0592593	of all results		0.114286	of results with changes		0.177778	of results with inconsistent changes
	7	results show consistent results across 2 out of 3 assays		0.0518519	of all results		0.1	of results with changes		0.155556	of results with inconsistent changes
	1	result shows results in only 1 out of 3 assays		0.00740741	of all results		0.0142857	of results with changes		0.0222222	of results with inconsistent changes
37	results show inconsistent changes across 2 assays after prey siRNA			0.274074	of all results		0.528571	of results with changes		0.822222	of results with inconsistent changes
	28	results show changed subcellular localization but unchanged protein stability		0.207407	of all results		0.4	of results with changes		0.622222	of results with inconsistent changes
	9	results show changed protein stability but unchanged subcellular localization		0.0666667	of all results		0.128571	of results with changes		0.2	of results with inconsistent changes
41	results show changes in proteostatic assay			0.303704	of all results		0.585714	of results with changes
37	results show changes in proteostatic assay after prey siRNA			0.274074	of all results		0.528571	of results with changes
	6	results show decrease in proteostatic assay after prey siRNA		0.0444444	of all results		0.0857143	of results with changes
	31	results show increase in proteostatic assay after prey siRNA		0.22963	of all results		0.442857	of results with changes
9	results show changes in proteostatic assay after prey overexpression			0.0666667	of all results		0.128571	of results with changes
	5	results show decrease in proteostatic assay after prey overexpression		0.037037	of all results		0.0714286	of results with changes
	4	results show increase in proteostatic assay after prey overexpression		0.0296296	of all results		0.0571429	of results with changes
59	results show changes in subcellular localization assay after prey siRNA			0.437037	of all results		0.842857	of results with changes
	28	results show decrease in subcellular localization assay after prey siRNA		0.207407	of all results		0.4	of results with changes
	31	results show increase in subcellular localization assay after prey siRNA		0.22963	of all results		0.442857	of results with changes
