# Supplementary material for: The solute carrier superfamily interactome
Source: Mol Syst Biol. 2025 May 12;21(6):632–75. doi: 10.1038/s44320-025-00109-1 (PMC12130317; doi:10.1038/s44320-025-00109-1)
Supplement: Supplementary file 18 — Dataset EV8 [file 44320_2025_109_MOESM18_ESM.xlsx]

## Sheet: Legend
Dataset EV8: AP-MS of SLC16A6 phospho-mutants.
Header Legend Dataset EV8A: Protein level data (log2 Intensity)
Bait_GeneName	Gene Name/Symbol obtained from UniProtKB database for bait protein.
Bait_UniProtKB	Unique and stable UniProtKB accession identifier obtained from UniProtKB database for bait protein.
Prey_GeneName	Gene Name/Symbol obtained from UniProtKB database for bait protein.
Prey_UniProtKB	Unique and stable UniProtKB accession identifier obtained from UniProtKB database for prey protein.
SLC16A6~T245E_rep_1_1	Sample conditions in the form <Biological_Replicatae_technical_Replicate>. SLC16A6 mutants are indicated wihtin each experiment.
…
SLC16A6~T245E_rep_2_2
Header Legend Dataset_EV8B: log2FC against SLC16A6 mutants
Bait_GeneName	Gene Name/Symbol obtained from UniProtKB database for bait protein.
Bait_UniProtKB	Unique and stable UniProtKB accession identifier obtained from UniProtKB database for bait protein.
Prey_GeneName	Gene Name/Symbol obtained from UniProtKB database for bait protein.
Prey_UniProtKB	Unique and stable UniProtKB accession identifier obtained from UniProtKB database for prey protein.
Condition	Column indicating condition (SLC16 mutants).
log2FC	Log2FC against SLC16A6 wildtype abundance.

## Sheet: Dataset_EV8A
Bait_GeneName	Bait_UniProtKB	Prey_GeneName	Prey_UniProtKB	SLC16A6~T245E_rep_1_1	SLC16A6~T245E_rep_1_2	SLC16A6~S240D_rep_1_1	SLC16A6~S240D_rep_1_2	SLC16A6~S240D_rep_2_1	SLC16A6~S240D_rep_2_2	SLC16A6~T245N_rep_1_1	SLC16A6~T245N_rep_1_2	SLC16A6~T245N_rep_2_1	SLC16A6~T245N_rep_2_2	SLC16A6~S240A_rep_1_1	SLC16A6~S240A_rep_1_2	SLC16A6~S240A_rep_2_1	SLC16A6~S240A_rep_2_2	SLC16A6~WTm_rep_1_1	SLC16A6~WTm_rep_1_2	SLC16A6~WTm_rep_2_1	SLC16A6~WTm_rep_2_2	SLC16A6~T245E_rep_2_1	SLC16A6~T245E_rep_2_2
SLC16A6	O15403	SLC12A2	P55011	24.4042	24.2229	25.3997	24.3947	24.9758	25.1621	24.9069	24.312	24.8752	24.7343	24.4845	24.6501	23.1846	22.8225	24.74	24.6686	24.7234	23.1291	23.9697	20.2674
SLC16A6	O15403	PABPN1	Q86U42	24.6645	22.5171	24.9022	25.1907	25.1653	24.8608	24.6158	25.0545	24.7033	23.6277	24.6656	24.6791	24.7365	23.9868	27.9785	26.4872	26.3838	25.2948	26.1624	25.618
SLC16A6	O15403	RPL14	P50914	26.5838	26.6783	23.8889	23.7061	23.8747	23.5154	27.175	27.1013	26.9793	26.3582	26.3878	25.2251	25.3092	26.7025	26.9304	27.7285	25.9663	26.5043	27.3039	27.2592
SLC16A6	O15403	IRS4	O14654	27.0342	27.1059	28.2299	27.8079	27.9916	28.286	26.9274	26.945	27.1277	26.8525	27.8657	27.4268	27.9891	28.1188	27.4573	27.4974	27.3398	27.3472	27.0202	26.9996
SLC16A6	O15403	ZFP91	Q96JP5	19.705	19.046	19.1889	20.1731	20.6898	19.7463	22.6563	22.886	23.0152	22.9876	19.9329	20.5281	20.3057	18.6688	20.5929	20.2337	23.5232	22.4906	20.402	18.7214
SLC16A6	O15403	SGCB	Q16585	19.8327	19.677	20.8152	20.933	20.8009	20.2691	20.4555	20.1088	21.2726	20.4982	23.4378	19.9474	19.6145	21.3705	21.5978	19.2974	20.7641	23.6199	25.2936	19.1148
SLC16A6	O15403	SLC15A4	Q8N697	21.3607	20.0654	20.0536	19.9412	20.3254	23.0189	23.7878	23.6757	19.8046	19.2949	19.9838	18.5762	20.8745	19.9398	22.7664	21.7932	19.9902	20.0525	20.81	21.2324
SLC16A6	O15403	RPL4	P36578	27.6029	27.9085	26.8445	26.7595	26.696	26.3985	27.5749	27.4167	27.6505	27.5338	27.3193	26.6463	26.383	26.0815	27.4446	27.4767	27.3304	27.23	27.6664	27.6112
SLC16A6	O15403	IPO9	Q96P70	24.3144	23.3244	23.3525	23.2133	23.1224	23.3093	23.4599	22.5287	23.5289	22.4357	19.4946	23.0036	20.1218	21.528	23.6927	23.904	23.6572	22.4773	24.1956	23.9333
SLC16A6	O15403	MAPK1	P28482	19.4307	19.8368	20.0937	22.2271	23.36	19.3278	20.9143	21.6744	19.691	18.8954	23.2336	19.5758	20.269	19.3372	21.5766	22.1898	21.8845	20.6522	22.8481	19.3191
SLC16A6	O15403	POLE4	Q9NR33	19.3496	26.1356	20.4923	23.9924	23.6166	19.5139	22.1555	22.2773	20.4585	19.4907	19.4746	19.937	23.2045	22.6791	26.0422	18.9014	20.3377	19.2952	20.1081	21.1453
SLC16A6	O15403	SCFD1	Q8WVM8	24.8444	24.3435	25.7919	25.8265	25.7931	25.6585	25.3481	25.1914	24.991	24.9796	25.6194	25.7633	25.7292	26.1166	23.6706	24.0513	23.3058	24.2074	25.3377	25.3798
SLC16A6	O15403	SAMD1	Q6SPF0	20.9794	20.8107	19.86	19.2655	18.9547	19.1202	19.9393	20.4369	19.38	19.7856	19.2994	18.8097	20.4737	18.7166	24.9173	19.703	19.0497	19.6104	18.6018	18.574
SLC16A6	O15403	SLC19A2	O60779	23.4809	23.9075	25.3322	24.8032	24.0547	24.9721	24.504	24.3574	24.3471	25.0314	25.6371	24.8769	24.944	24.6796	22.8417	22.8425	23.3097	23.7002	24.5955	24.5498
SLC16A6	O15403	CCZ1B	P86790	20.794	20.5866	18.4663	19.6331	20.0912	19.248	25.1069	23.1252	25.1136	25.0735	20.5953	19.1338	20.1692	20.1841	20.7032	21.1737	22.3517	22.7744	21.5111	21.5188
SLC16A6	O15403	SUGT1	Q9Y2Z0	20.2634	19.0079	19.1692	19.8156	19.4369	19.3095	23.401	19.185	20.3888	20.5292	20.4841	19.8793	19.5079	20.1571	18.8826	21.2045	20.5884	20.6628	20.1159	18.9596
SLC16A6	O15403	GET4	Q7L5D6	19.7952	19.1163	23.1304	22.3349	22.3068	23.4098	19.6073	19.6226	19.7837	20.9628	23.568	23.9816	22.3766	21.9161	19.083	19.7079	19.2824	21.0542	22.9828	22.152
SLC16A6	O15403	MAPK3	P27361	21.3223	20.1386	21.4009	20.7157	20.205	20.3652	20.5867	19.5427	21.0802	19.6067	20.3149	19.185	20.586	20.2777	19.1245	19.3685	20.4202	20.6728	23.9948	24.0878
SLC16A6	O15403	TRIM32	Q13049	24.6719	20.7287	22.117	23.6391	22.7353	22.5459	22.108	21.8612	23.6882	20.8442	19.7093	23.0842	25.8618	21.9792	22.0475	21.6559	21.6075	24.209	22.9566	22.8445
SLC16A6	O15403	ATP13A1	Q9HD20	27.5455	27.7612	24.9703	25.9784	25.9006	25.9613	26.5171	26.9509	25.891	27.0977	24.6887	26.2012	24.6386	25.0068	21.261	27.089	19.546	23.7217	26.8571	26.8522
SLC16A6	O15403	RMI2	Q96E14	23.4902	24.1689	19.8497	20.2687	20.0304	23.5905	23.8007	22.345	24.2294	24.1134	20.7207	19.3994	18.5112	19.8072	24.7199	24.9305	23.7777	24.4196	23.63	23.7863
SLC16A6	O15403	CHPF2	Q9P2E5	20.0101	20.4501	24.8836	22.2959	21.5528	21.6907	21.0037	20.5669	22.4752	21.0794	22.1031	21.4551	20.1585	21.9499	19.9569	20.5628	19.863	18.9915	20.2165	19.1379
SLC16A6	O15403	EEF1E1	O43324	23.1018	23.844	20.9852	22.1058	21.2302	21.1058	22.265	22.5121	23.2788	23.5553	23.1721	19.2981	19.5997	19.8575	23.082	23.6629	22.8195	23.6344	26.5033	26.325
SLC16A6	O15403	SORT1	Q99523	25.8101	25.7585	26.112	25.8312	26.237	25.1618	25.785	24.9563	25.6067	25.463	25.8785	26.499	26.4969	26.4568	25.8123	26.2113	25.6761	25.3748	25.5394	25.2311
SLC16A6	O15403	SORD	Q00796	19.3719	19.6517	19.5667	20.33	19.3116	20.0589	20.8362	18.7731	20.2385	18.9974	20.2969	19.6191	19.5436	20.03	23.0582	22.5863	20.2078	20.0981	19.2619	20.3257
SLC16A6	O15403	PSMD4	P55036	22.5491	22.2907	17.9311	24.7883	24.8082	24.7758	26.2608	26.4857	19.4892	26.4607	24.804	21.6318	22.972	25.049	22.2608	22.1647	22.3419	22.2303	22.742	18.6559
SLC16A6	O15403	SHKBP1	Q8TBC3	21.8278	22.0212	20.6843	20.3469	19.5477	19.9937	21.7632	19.6999	21.6447	21.8133	19.2081	20.6585	20.3532	20.9637	21.9013	22.1859	22.3527	22.1628	22.2759	22.9577
SLC16A6	O15403	VPS52	Q8N1B4	23.0994	23.5364	22.8931	23.0164	22.8729	22.7691	19.2965	21.8121	19.2406	20.0529	20.3638	22.4248	20.208	18.9646	22.6431	21.9351	21.0635	20.1479	19.8356	20.8213
SLC16A6	O15403	SELENOS	Q9BQE4	19.2756	20.6279	19.9096	20.8065	19.0319	20.4128	19.7798	20.1869	19.1814	19.6354	19.5091	19.5152	18.5968	21.0431	20.3656	20.9149	22.56	19.4523	20.0984	20.6401
SLC16A6	O15403	SLC35E1	Q96K37	27.2936	26.9789	27.6383	27.7366	27.8739	27.8009	27.1379	27.2482	27.304	27.0902	28.0524	27.8074	28.2546	27.839	27.4152	27.6192	27.2384	27.0997	26.8286	26.5414
SLC16A6	O15403	SPCS2	Q15005	24.1159	24.439	22.7917	22.9284	19.531	23.0571	22.5354	22.7192	23.6825	23.7921	24.6907	24.9029	25.0921	25.1088	24.6539	24.6228	23.7475	24.2158	23.3521	23.1394
SLC16A6	O15403	PSMD11	O00231	23.1269	22.6525	21.7108	21.0801	22.5654	21.9074	23.8953	24.1779	23.2991	24.0446	23.3874	22.3306	22.9108	21.8928	25.6432	27.0316	22.8923	23.8593	22.1803	24.4814
SLC16A6	O15403	COQ8B	Q96D53	23.93	24.9641	25.5784	25.5903	25.2757	25.9308	24.8676	24.5272	24.9719	24.9	25.177	24.9118	25.0584	25.1264	24.284	24.0885	23.6731	23.9537	25.1377	25.708
SLC16A6	O15403	RUSF1	Q96GQ5	22.5667	22.1893	23.0114	23.12	23.2072	24.417	23.3899	22.6737	23.4067	23.6721	23.5574	22.1195	23.088	23.0718	23.5992	22.8321	22.6798	23.3933	20.1345	23.3053
SLC16A6	O15403	ZFPL1	O95159	24	23.8192	25.0211	24.8597	25.2289	23.8543	23.9791	22.3146	24.2897	23.4113	25.0817	24.3625	23.3182	23.9123	23.6079	24.0669	23.6254	24.352	19.732	22.8347
SLC16A6	O15403	MAGED2	Q9UNF1	24.1624	23.0364	24.3189	24.5365	23.312	23.3149	24.1577	24.3641	24.03	23.9253	23.2373	24.3643	24.5474	24.0913	24.2917	24.1728	24.1493	24.6393	23.4919	23.7865
SLC16A6	O15403	RNF5	Q99942	26.1423	26.3326	27.3337	27.0884	26.9699	27.4185	27.0294	27.4102	27.0333	27.0925	27.3212	26.812	27.496	27.47	26.6819	26.8932	27.4795	26.7512	26.9045	26.8581
SLC16A6	O15403	ZSWIM8	A7E2V4	19.6907	19.8318	18.7711	21.8336	19.8438	20.4103	19.4989	21.0469	19.7574	19.9566	19.017	21.54	20.3317	19.5222	19.4652	19.7792	18.9202	19.7113	19.8719	20.4026
SLC16A6	O15403	EXOSC10	Q01780	19.617	27.0187	19.6565	19.5295	20.8337	21.0583	26.4863	27.0656	26.6649	26.5503	20.5108	20.431	26.0008	20.8001	26.4348	22.4607	26.5778	25.9157	19.609	19.1479
SLC16A6	O15403	TFRC	P02786	25.8464	26.2697	25.7506	25.6054	25.7246	25.8464	25.8314	23.839	25.8932	23.5806	25.6008	25.3992	25.7858	25.7186	24.0906	26.5928	26.4258	26.6681	25.6529	26.7902
SLC16A6	O15403	TOMM70	O94826	20.4922	19.2685	25.2895	25.2803	22.6528	22.3172	21.1171	21.1052	20.3563	19.7585	22.9504	23.3144	23.1361	23.0253	22.0211	20.9918	21.2854	20.7408	22.3929	19.6641
SLC16A6	O15403	PIGS	Q96S52	25.1328	26.0452	25.1941	25.594	25.8144	26.117	25.8466	25.9151	25.8942	25.9511	25.6261	25.5507	25.8297	25.6748	25.6573	25.865	25.7265	25.0754	25.3834	25.2607
SLC16A6	O15403	CTNNA1	P35221	24.7834	24.8416	24.3087	24.2425	24.2571	24.2055	25.6741	25.9	21.8301	24.3763	23.5217	23.3733	23.3666	23.3556	24.4287	21.8297	25.0022	22.0047	24.6165	24.5051
SLC16A6	O15403	RAB21	Q9UL25	23.9019	24.24	22.5593	21.8132	22.8688	23.8531	21.6359	20.5795	19.549	21.2853	22.1747	22.8001	22.5687	23.4838	21.2122	22.7564	23.7036	22.5173	23.141	21.2052
SLC16A6	O15403	UNC45A	Q9H3U1	29.6602	24.7381	23.7965	27.0049	23.659	22.7394	29.9146	22.5491	28.8268	29.9766	24.5523	23.897	23.5255	24.6095	29.2267	23.0302	24.3572	29.5326	22.0816	20.2889
SLC16A6	O15403	CERS1	P27544	25.6253	25.1409	26.8763	26.7998	26.646	26.7577	26.1334	26.1971	25.6441	25.4404	27.0745	26.9377	27.0731	27.0966	25.2202	25.029	26.0079	25.533	26.2641	26.2165
SLC16A6	O15403	NDUFA8	P51970	27.3238	27.4805	28.448	28.4254	28.1975	28.27	27.6062	27.7075	27.5549	27.5263	28.4442	28.6038	28.6399	28.3116	27.3959	27.2873	27.7593	27.5674	27.7567	27.4249
SLC16A6	O15403	TMEM39B	Q9GZU3	23.6262	23.9692	24.7581	24.8618	24.846	25.1655	24.4414	21.2328	24.3436	24.2304	22.323	24.2629	23.8816	21.5023	21.3876	24.5722	24.9871	24.3559	20.7135	21.4391
SLC16A6	O15403	HSPA1A	P0DMV8	31.5375	31.7971	31.4345	31.4433	31.7407	31.7824	32.2364	31.7692	31.5855	31.6308	31.7344	31.7479	31.3287	31.3896	31.7896	32.0172	32.3676	32.0916	32.0541	31.801
SLC16A6	O15403	SFXN2	Q96NB2	22.6467	22.9788	27.4026	27.2778	27.2258	24.4944	23.4761	22.1949	28.1993	23.6089	24.3826	24.3703	24.2836	28.3036	19.9113	29.0467	29.1604	29.3276	23.5652	23.6993
SLC16A6	O15403	GADD45GIP1	Q8TAE8	21.4133	21.472	22.0448	22.8628	21.7042	21.7958	23.0578	22.7414	20.8312	21.7214	22.55	22.2546	22.5641	21.4482	22.2283	21.7893	21.9265	21.8782	22.5467	22.2477
SLC16A6	O15403	PM20D2	Q8IYS1	18.9887	19.9989	20.6999	20.1479	22.026	19.8616	19.9832	20.2316	20.7968	19.8996	20.1597	21.1394	21.3353	19.3861	21.2587	19.7762	20.0101	19.8519	19.2983	21.9842
SLC16A6	O15403	NNT	Q13423	18.9965	19.7219	20.6561	20.0682	23.8417	21.6171	24.3031	24.5383	19.1936	19.3937	23.8595	25.7991	23.0077	25.0191	23.7153	20.114	19.4919	18.916	19.7625	19.5823
SLC16A6	O15403	RBM33	Q96EV2	27.2873	27.0886	25.7419	25.6505	25.5014	25.3358	26.6525	26.704	26.6713	26.5595	25.7991	25.7397	25.7041	25.8855	27.2886	27.094	27.1445	27.5702	27.6104	27.5711
SLC16A6	O15403	TENT4A	Q5XG87	20.6416	19.7717	20.534	19.5346	22.0281	21.6932	19.4168	19.1941	20.4044	19.4097	19.4593	19.558	27.1566	20.0788	20.2109	18.5306	19.6038	19.515	19.1971	20.7303
SLC16A6	O15403	EFNB1	P98172	22.0635	21.797	22.7797	20.656	20.795	23.9068	20.5287	19.3072	20.142	21.1423	21.7618	21.22	21.8708	21.7324	20.3245	21.1636	23.1717	20.11	21.8535	21.6289
SLC16A6	O15403	NDFIP2	Q9NV92	26.0616	25.0115	26.7388	26.5331	26.5171	23.328	19.6833	19.8311	19.1488	18.6509	19.0821	21.2113	22.8975	21.2251	19.1748	20.3156	19.9749	21.7326	23.8932	24.1229
SLC16A6	O15403	RBM39	Q14498	22.6005	22.4264	20.8538	23.2683	24.3769	21.8702	21.3673	25.5793	21.3754	28.6768	23.0319	21.5366	20.8237	22.936	26.0284	22.4314	28.8967	22.0929	24.4249	24.8261
SLC16A6	O15403	RBX1	P62877	24.4848	25.3323	19.9143	23.2081	18.8866	20.0764	24.4409	24.3099	24.4165	24.3947	20.7602	20.6779	23.0316	23.0548	24.1015	24.6078	23.9451	24.4838	25.2563	24.5314
SLC16A6	O15403	CHCHD3	Q9NX63	27.5181	27.7152	29.3475	29.4736	29.5287	29.5534	27.8386	27.7443	27.8279	27.8305	29.5485	29.8713	29.7717	29.4381	27.6026	27.6926	27.8729	27.81	27.1834	27.2492
SLC16A6	O15403	CNOT1	A5YKK6	23.3988	23.7164	22.5901	22.6953	21.7864	22.4128	22.7392	22.8884	24.5342	22.595	22.5542	22.3029	22.5057	22.2643	25.4644	24.3626	23.7827	22.7845	21.6314	24.2974
SLC16A6	O15403	EEF1G	P26641	25.0161	25.0432	28.1664	28.1503	27.8383	28.0381	24.7837	23.679	24.6608	24.6843	30.2139	27.4347	25.6727	27.6816	24.3291	25.4628	24.3606	25.26	25.4164	25.5494
SLC16A6	O15403	HVCN1	Q96D96	22.7561	22.6939	19.2169	19.8957	20.6261	20.0971	23.3337	23.4766	23.0652	23.3785	21.7809	22.2093	19.5867	20.7228	22.2313	23.412	22.7217	22.4268	23.12	22.1923
SLC16A6	O15403	SGPP2	Q8IWX5	25.6357	25.9897	25.5276	25.8512	25.9176	25.9968	22.9772	25.5652	25.5685	25.5833	26.2085	26.1496	26.5086	26.6014	26.2769	25.0902	26.9719	23.7361	25.9908	26.4015
SLC16A6	O15403	RRM2	P31350	23.3047	29.4311	20.7431	20.4518	20.5685	20.4866	29.1778	22.4144	22.1116	23.3139	21.7407	25.1082	28.8265	24.7283	29.9708	23.0795	29.734	29.8731	24.0982	20.2887
SLC16A6	O15403	COPB1	P53618	23.8197	22.9489	25.4407	25.4044	25.5475	24.9032	24.2515	23.013	23.2065	23.5944	25.5051	24.7976	25.0041	24.9124	24.1022	25.4931	24.9609	24.8677	24.0643	24.3212
SLC16A6	O15403	CLPTM1	O96005	25.399	25.3179	25.3988	25.9317	25.5914	25.8917	25.0551	24.9611	25.0275	25.16	24.5685	25.3725	25.4177	24.6601	25.3201	25.314	25.256	25.6931	24.3025	25.0356
SLC16A6	O15403	BTAF1	O14981	23.9806	25.2964	24.5136	24.5772	25.8075	25.5822	24.8159	24.9895	25.1043	24.8678	24.8671	25.276	25.9539	23.5426	25.0434	24.8287	24.3187	24.21	24.5493	22.7997
SLC16A6	O15403	GLCE	O94923	24.1217	23.9806	25.2638	25.1378	25.2542	25.4105	23.1281	23.4389	21.2776	23.0266	24.6834	25.1683	24.9573	24.8551	19.4835	24.5845	23.9523	23.6814	24.0797	23.7471
SLC16A6	O15403	OTULIN	Q96BN8	19.7475	21.1675	23.197	26.8908	22.7964	21.2399	19.5938	20.1328	20.0419	20.9848	23.1109	24.8717	19.6313	27.5824	21.5137	28.6301	21.5229	21.375	19.7319	19.3845
SLC16A6	O15403	LYPLAL1	Q5VWZ2	19.9051	20.0365	23.0021	23.1204	21.5817	23.0331	22.7061	21.6436	19.9944	21.7563	23.4696	23.3607	20.8842	23.242	20.9072	22.3118	20.9563	22.5583	20.9999	19.8837
SLC16A6	O15403	PDHA1	P08559	21.1062	21.457	18.3504	19.6414	19.8967	20.6946	25.1211	24.8945	24.837	24.9088	20.3043	28.3869	28.434	25.443	18.6759	19.3395	22.7044	20.5816	19.787	20.4133
SLC16A6	O15403	NAP1L4	Q99733	21.8358	19.2179	18.6284	21.543	19.4504	24.648	22.9373	22.9633	23.8083	19.7821	21.6725	21.5213	22.8844	23.8274	18.305	20.3773	21.5672	20.31	19.9092	20.4573
SLC16A6	O15403	SLTM	Q9NWH9	19.198	20.9727	20.2154	20.1126	19.5073	18.7712	20.2327	20.9072	20.3592	19.5339	19.9444	19.98	19.4964	19.5224	20.5761	19.8473	20.1548	21.1238	20.7801	20.8661
SLC16A6	O15403	SLC39A11	Q8N1S5	23.4076	23.3505	22.9568	23.8663	23.6815	23.4753	23.7553	24.5177	23.7956	23.8828	23.3852	23.3997	23.119	23.7916	22.9199	23.1294	22.6001	23.4044	23.1764	23.0026
SLC16A6	O15403	MED17	Q9NVC6	19.8799	22.6336	20.8174	18.9904	20.165	20.6068	19.1156	19.3269	22.751	19.4915	19.494	20.5157	19.0935	20.6412	20.2324	22.9729	19.4271	18.6892	19.2978	18.9791
SLC16A6	O15403	UQCR10	Q9UDW1	25.6249	25.4875	25.7099	25.5129	25.4887	25.5862	25.7964	25.5771	25.6365	25.7904	25.6112	25.7991	25.7822	25.9569	25.4244	25.6652	25.7408	25.9733	23.3878	23.2166
SLC16A6	O15403	MARCKSL1	P49006	23.4405	23.231	21.7134	21.5387	23.4432	20.8052	23.64	21.7078	22.8743	23.0328	22.7592	23.1351	22.4645	23.7379	24.3452	24.7669	24.0613	23.9751	27.2913	27.5149
SLC16A6	O15403	TOMM22	Q9NS69	25.694	25.1162	26.0591	25.9924	26.1487	25.6464	26.5807	25.5852	25.4576	25.6991	26.265	26.3816	26.5522	26.5451	25.1664	25.5035	25.0804	25.9058	25.8629	26.9971
SLC16A6	O15403	IRF2BP2	Q7Z5L9	19.4368	19.0445	20.2162	21.0763	21.0454	25.507	20.552	20.397	18.5507	19.7563	27.0174	20.0104	20.2941	20.001	20.8089	18.5229	24.2595	20.8382	19.3665	20.4433
SLC16A6	O15403	EXOC8	Q8IYI6	21.8442	23.2142	23.3889	23.5767	22.6045	22.8014	22.7873	21.2391	22.424	22.6133	21.6317	21.5559	21.94	22.5714	22.0199	22.4606	22.808	21.8307	21.3628	21.6557
SLC16A6	O15403	NDUFV2	P19404	20.0382	19.5297	20.5166	18.8248	19.7226	19.7174	22.7003	22.6018	20.8909	21.5239	20.2671	21.6515	22.8248	23.7222	18.9177	20.4336	19.6765	20.2021	20.3568	20.0423
SLC16A6	O15403	PELP1	Q8IZL8	24.1733	23.4558	21.6354	21.7002	22.458	18.5865	19.7758	21.5911	20.3588	21.3493	19.9429	22.4093	21.7051	21.7715	23.7387	23.2231	21.2919	21.1822	20.8783	19.249
SLC16A6	O15403	IDH3B	O43837	22.6732	21.7684	22.7771	20.1365	22.6025	21.4805	22.0109	22.0602	22.619	22.219	23.5661	22.6278	23.2496	23.5231	23.4485	23.5771	23.503	23.1215	22.1092	20.914
SLC16A6	O15403	INTS1	Q8N201	21.3566	20.3738	22.7829	19.9393	22.9756	19.7628	20.2112	20.9493	21.969	19.9417	19.7665	19.9748	22.8884	21.2471	21.7775	19.8189	22.3037	21.7893	22.532	21.4706
SLC16A6	O15403	COPG2	Q9UBF2	24.0887	23.1808	24.4782	23.6285	24.322	24.3708	23.5941	23.6076	23.4818	23.7009	23.127	24.3519	24.2177	24.2889	23.0327	23.2226	23.3962	23.8496	23.1455	24.4753
SLC16A6	O15403	C5orf51	A6NDU8	21.2354	21.5786	22.462	22.5948	21.5019	23.1687	21.0767	21.6747	21.5867	21.4218	19.9237	21.3369	22.4928	22.2061	21.3996	21.3126	18.9351	22.823	25.7844	19.988
SLC16A6	O15403	SLFN11	Q7Z7L1	24.931	25.0498	23.3461	23.6594	24.3317	24.2562	24.8121	24.6615	24.1908	24.206	24.7598	25.1788	23.8983	25.2511	23.9237	23.5771	25.2703	24.9215	23.5663	22.8367
SLC16A6	O15403	CSE1L	P55060	25.2096	24.8726	24.5095	24.5772	25.0946	24.3427	28.2724	28.2114	28.4434	25.6844	27.2948	27.216	27.2219	26.0904	29.0886	24.9869	23.5345	29.4594	20.0946	21.3907
SLC16A6	O15403	AGK	Q53H12	23.66	20.214	25.0386	24.6795	24.2815	24.8337	24.6096	24.1049	24.7199	24.3894	24.9429	25.0439	25.0653	25.1707	24.569	24.7048	24.7011	25.1444	25.3043	24.8508
SLC16A6	O15403	MTFR1L	Q9H019	19.8302	21.8631	21.6018	21.7615	18.7622	24.2788	21.9169	22.305	21.3535	23.0654	21.2952	23.4425	21.4339	22.067	23.4392	24.061	22.6395	23.6971	19.8988	20.9345
SLC16A6	O15403	TPM3	P06753	20.6133	19.8292	20.4363	20.6022	19.5325	19.438	25.3786	23.8259	19.9839	20.4214	20.1063	20.3942	20.5184	20.2187	25.4208	25.5841	22.2078	25.824	22.7353	22.7854
SLC16A6	O15403	NUMA1	Q14980	19.7109	21.7217	21.9701	21.9119	19.6048	20.5465	20.9935	21.967	21.8757	21.9937	19.9075	19.2826	20.0265	20.9245	22.3981	24.8021	22.7079	20.9943	19.5583	22.3311
SLC16A6	O15403	GPD2	P43304	23.067	23.2833	24.8033	25.2634	24.8873	24.9023	22.3434	22.0322	22.1377	21.9937	23.9823	23.9677	24.5175	24.4485	24.9304	22.8261	21.8995	20.3451	25.0944	23.485
SLC16A6	O15403	LIG3	P49916	24.9577	24.2221	23.6304	23.633	23.5446	23.2871	25.7118	25.741	25.6204	24.8465	23.3243	24.6216	24.4439	24.2836	25.9493	25.8006	25.7561	26.3034	25.4548	24.3769
SLC16A6	O15403	RNF213	Q63HN8	21.5873	27.0684	22.7148	21.8042	22.6111	26.8156	25.1949	24.9854	22.7741	25.6267	21.8313	23.9836	22.1353	21.14	20.9355	21.2402	19.0964	21.685	21.5993	27.303
SLC16A6	O15403	VDAC3	Q9Y277	27.5311	27.5589	29.2447	29.2944	29.3488	28.7749	28.0135	27.9487	28.0078	28.0968	29.0535	29.0399	28.9855	28.8863	27.7439	27.8919	26.7841	28.2454	27.0337	27.1741
SLC16A6	O15403	CAND1	Q86VP6	27.9414	28.1435	28.0083	27.8083	27.615	27.6885	27.8327	27.7447	27.7837	27.772	27.5493	26.241	26.7164	26.3328	28.0334	28.0605	29.0161	28.3363	28.3138	28.2212
SLC16A6	O15403	ATP2C1	P98194	27.631	27.4496	26.6906	27.7966	26.23	26.6354	27.5732	27.4439	27.6267	27.6053	27.8362	27.5334	27.7929	27.9261	30.2973	27.3434	30.2362	26.9342	26.9967	27.3839
SLC16A6	O15403	RCN1	Q15293	24.6691	24.3965	25.5267	25.3129	25.6204	25.1185	25.5232	25.4391	25.4284	25.153	25.6432	25.8008	25.4947	25.6603	20.2233	20.9853	23.3928	24.1932	24.2831	24.5031
SLC16A6	O15403	WDR20	Q8TBZ3	21.892	22.13	22.8122	23.9397	24.1301	20.437	19.5515	21.4406	19.6857	21.436	24.2055	23.4556	23.992	23.3366	22.0771	22.0751	22.1395	21.8202	25.1098	24.9297
SLC16A6	O15403	SEL1L	Q9UBV2	24.4688	23.8374	23.9366	23.9835	23.1791	23.8152	24.6362	24.2377	24.2275	24.3165	23.4038	23.4052	23.8016	24.1421	23.1435	24.0867	23.5666	23.7748	23.8023	23.7838
SLC16A6	O15403	YBX1	P67809	26.9518	27.1947	25.8296	25.7823	25.53	25.3378	26.2596	26.949	27.0042	26.7179	25.9613	25.5489	25.6474	25.7107	27.5745	27.5402	26.4793	26.6156	27.318	25.8049
SLC16A6	O15403	SLC30A10	Q6XR72	19.564	19.7614	19.685	20.9692	20.0278	19.9513	19.5247	19.4151	19.2135	20.6004	22.0451	19.7693	22.491	19.3193	23.1006	20.5303	23.2526	18.9233	20.9433	19.9852
SLC16A6	O15403	CNNM1	Q9NRU3	23.2249	23.0459	24.0961	23.4628	23.8433	23.7231	23.7114	21.4901	21.5712	23.1227	23.6799	23.936	22.1158	23.6813	23.7307	23.4973	24.02	22.2479	22.0875	22.4294
SLC16A6	O15403	TMCO3	Q6UWJ1	23.8575	24.2651	24.8061	24.5978	23.9314	23.9813	25.2454	24.589	24.6198	24.1634	23.8474	25.0612	26.6904	24.7521	20.4345	23.8064	25.8709	23.773	24.628	24.9554
SLC16A6	O15403	RFC1	P35251	19.6129	20.8431	19.698	19.4286	20.4078	20.6914	22.8893	22.7819	19.1636	20.0939	19.8709	20.3033	19.9351	18.2665	23.2862	23.0857	23.6202	21.141	21.2635	21.9017
SLC16A6	O15403	GCN1	Q92616	27.7565	26.5349	28.1625	27.8705	28.336	27.7844	28.1765	27.1955	27.1911	27.2145	27.7751	28.2421	28.0136	27.5288	25.9789	26.0434	26.2738	26.6901	28.7304	28.6952
SLC16A6	O15403	MDN1	Q9NU22	22.7783	22.7733	24.9556	24.9115	25.0916	24.9422	28.0123	27.4894	27.3955	27.0955	28.8892	25.1466	25.6531	25.1024	27.9967	22.776	23.0439	26.7944	24.2888	23.1672
SLC16A6	O15403	NRSN2	Q9GZP1	20.61	20.6868	24.9286	24.9873	24.8637	20.78	19.5166	20.0543	20.4607	20.0539	25.1409	18.942	24.9577	25.5681	20.2352	20.8037	19.1897	19.3998	21.0866	19.6528
SLC16A6	O15403	BASP1	P80723	20.0279	19.863	20.0927	21.0986	20.7672	20.6258	21.7135	20.5305	19.4425	19.791	21.4801	21.1806	19.4996	21.6154	19.4539	19.3667	21.5019	20.2454	19.9419	19.6835
SLC16A6	O15403	PRKRA	O75569	23.0718	23.2997	20.2666	19.8783	21.2459	21.1947	23.0386	22.7858	21.9846	21.4671	19.8941	19.4449	18.9221	19.8214	22.1609	21.7905	21.8154	23.2946	20.5791	19.3199
SLC16A6	O15403	CCAR2	Q8N163	25.6512	26.1331	25.0817	25.017	25.1553	25.0842	25.5851	25.1395	25.6126	25.7436	24.5134	25.1357	24.4575	24.2074	26.2315	26.3497	26.2557	25.3837	25.9654	25.6207
SLC16A6	O15403	MPDU1	O75352	24.3786	24.6988	24.3922	24.3374	24.4922	24.4952	22.0053	23.2794	22.2597	23.413	19.6303	22.1905	21.3414	19.9651	24.275	24.2964	24.8027	23.6941	24.8002	25.044
SLC16A6	O15403	BMS1	Q14692	20.2782	20.108	20.9113	19.7212	20.5123	20.5254	19.8169	21.6917	20.4059	21.0399	20.2206	20.6838	21.4666	21.1636	19.071	21.231	18.6909	21.1827	20.831	21.1081
SLC16A6	O15403	MAP1B	P46821	27.6514	20.5236	19.922	19.7589	20.6383	20.6481	27.423	27.1026	27.1435	21.2936	21.0482	21.3578	19.4726	20.9878	20.1641	26.8533	19.4197	21.5005	20.5378	20.0261
SLC16A6	O15403	DHX9	Q08211	26.1382	26.2568	24.8847	24.9072	24.6678	24.8828	27.1329	27.1613	27.1993	27.2303	26.2646	26.2292	24.986	25.9935	25.322	25.3852	25.283	24.2235	25.5956	25.4665
SLC16A6	O15403	SPG7	Q9UQ90	18.7417	19.5934	21.9113	21.825	21.8696	22.3641	21.816	21.633	21.7546	21.7589	19.2998	18.6466	23.3748	22.5147	20.1848	19.4744	21.7417	20.2033	19.6693	19.6049
SLC16A6	O15403	IGBP1	P78318	24.5631	24.4992	23.9816	23.6725	24.5454	23.8035	24.7547	24.7921	25.0905	24.9205	24.5406	23.7788	23.8941	23.4103	24.013	23.4577	23.5371	24.2881	21.7204	23.5995
SLC16A6	O15403	NCKAP1	Q9Y2A7	20.5371	21.0122	19.9255	19.9584	20.7625	19.988	21.3808	20.7295	20.0283	19.4586	19.9713	20.7778	19.6266	19.5959	22.7448	22.9287	22.8434	21.9692	19.9419	20.796
SLC16A6	O15403	SNX13	Q9Y5W8	22.9244	21.807	23.0736	21.3544	22.679	23.4919	20.9607	20.8851	21.217	19.7163	21.5703	20.8436	21.1085	21.8926	18.6692	22.2664	21.628	20.2951	19.8778	19.3739
SLC16A6	O15403	MARCHF6	O60337	21.6004	20.1791	22.622	22.1403	22.1656	21.5058	20.0302	19.9394	19.4614	19.4499	21.1662	25.1183	21.3696	21.3289	21.3208	21.4566	19.0099	18.9157	21.316	19.818
SLC16A6	O15403	MARCKS	P29966	23.5452	23.9449	23.5879	23.5584	22.8588	23.4291	23.9389	23.6989	24.0088	23.5674	24.2312	23.8318	24.3499	24.3589	23.2854	23.4954	23.3273	23.6832	23.4345	22.9374
SLC16A6	O15403	AGPAT2	O15120	26.7016	26.2975	26.62	26.7091	26.7082	26.4566	26.6115	26.1346	26.1855	26.1176	26.8995	26.873	26.9022	26.7501	26.2243	26.2117	26.3085	26.8839	27.1768	26.8209
SLC16A6	O15403	RBM28	Q9NW13	22.776	22.3471	20.5785	19.8557	21.3401	20.743	22.256	23.2085	22.8238	22.2817	22.1441	23.143	20.0057	21.7711	21.4114	21.6208	21.3833	22.9613	21.3987	21.4654
SLC16A6	O15403	RELCH	Q9P260	20.7707	20.3054	18.8772	18.6918	21.5194	20.7679	23.6066	19.9674	23.1357	23.6	22.9908	19.9677	19.5539	20.345	24.2694	24.4693	22.7778	20.2676	19.6918	19.6637
SLC16A6	O15403	PIK3CB	P42338	19.3559	19.2496	19.8678	18.9648	20.2823	20.1619	19.7069	22.3286	20.9585	21.0093	21.4041	21.102	21.3558	21.0408	22.4575	20.2893	22.6424	20.5859	19.6068	20.4238
SLC16A6	O15403	PRPF6	O94906	20.687	19.7555	21.8916	21.95	21.9719	20.9725	20.4236	20.0917	20.0072	20.179	20.9756	20.1923	22.0047	21.7728	19.8209	19.4186	22.1068	20.2446	19.7521	20.7482
SLC16A6	O15403	PHB	P35232	31.1788	31.2328	32.4795	32.4759	32.5328	32.497	30.4492	30.504	30.4137	30.0025	31.5368	31.7453	31.7353	31.7611	30.8467	30.6981	31.0673	31.1286	30.9689	31.1691
SLC16A6	O15403	MSTO1	Q9BUK6	19.0777	20.491	19.6571	19.9209	19.5855	20.17	18.894	20.124	20.3949	20.446	20.659	19.5039	19.6415	19.3945	20.63	19.5503	21.117	20.3143	19.6486	20.011
SLC16A6	O15403	GOLGA2	Q08379	19.8821	19.8963	19.4	18.7459	19.4435	19.1193	19.3615	20.5875	18.6193	20.3651	20.4201	20.1475	20.1317	21.2972	21.0618	21.8425	20.5276	20.3095	20.5554	20.4548
SLC16A6	O15403	SYVN1	Q86TM6	19.9383	22.2101	23.2852	25.6756	22.9045	23	23.4479	22.2765	22.4381	22.4103	23.6542	23.9291	23.6711	23.3198	23.4021	21.8376	22.158	21.1984	25.1467	24.9513
SLC16A6	O15403	SLCO4A1	Q96BD0	19.8564	20.489	19.0793	18.681	19.6866	20.1277	22.0227	19.5108	22.12	20.7891	20.0628	21.3909	19.8841	21.331	19.7047	19.2035	20.6776	20.2545	20.5593	20.6093
SLC16A6	O15403	TNKS1BP1	Q9C0C2	19.2987	22.5073	19.8267	19.2054	18.6502	20.8988	21.4171	21.517	19.1441	19.8687	19.6846	22.9394	23.8794	24.0067	19.5124	22.9172	20.3671	21.0281	23.2365	23.2072
SLC16A6	O15403	MBOAT1	Q6ZNC8	19.295	22.4665	23.5309	23.4762	23.8469	23.7788	19.7886	21.0574	21.3843	20.7576	23.1252	23.0984	23.336	22.9434	21.2189	23.106	20.9483	20.7602	21.5085	21.1831
SLC16A6	O15403	TYSND1	Q2T9J0	25.3181	19.7476	22.8782	22.8907	23.0307	22.991	24.1718	24.4877	24.4654	24.0673	22.8435	21.9567	23.6716	24.0995	22.8106	24.4236	24.6714	22.8719	21.5091	24.264
SLC16A6	O15403	FASN	P49327	25.1577	25.2254	24.7415	24.3082	24.109	23.0357	25.0772	24.7601	25.0825	24.8871	24.1082	24.75	25.2439	24.383	26.3759	25.604	25.6752	25.8866	25.9509	26.6377
SLC16A6	O15403	RSL1D1	O76021	23.2183	23.2021	21.3942	20.1883	21.5496	22.1887	22.9775	22.475	23.5041	23.5015	22.5135	22.8243	23.3991	23.3027	24.1157	24.2745	21.5581	21.9728	19.041	22.5267
SLC16A6	O15403	COPB2	P35606	23.6193	24.486	27.1214	24.3001	24.2345	24.2013	26.7211	24.412	23.4518	24.5101	24.2736	24.3307	24.3895	24.3597	24.5975	24.5526	23.4632	24.556	24.5347	24.5369
SLC16A6	O15403	SLC16A1	P53985	29.2378	29.7773	30.5368	29.9314	30.0557	30.0129	29.6196	29.6487	29.562	29.6449	30.5486	30.4688	30.302	30.4762	30.4896	30.5016	29.9994	29.9553	28.699	28.6365
SLC16A6	O15403	PLPPR3	Q6T4P5	19.635	23.7401	19.6721	19.6307	20.207	20.4388	20.7319	24.4755	21.4596	23.4895	22.6803	22.9291	22.9261	21.2342	19.3273	20.7241	20.3002	18.6705	19.466	18.8102
SLC16A6	O15403	COQ5	Q5HYK3	23.1451	24.2689	24.6879	25.0403	24.8848	24.7685	23.5755	23.6218	25.266	23.3411	23.6877	23.937	23.9474	23.9067	23.2828	24.4769	26.3444	23.599	19.9334	19.9282
SLC16A6	O15403	POLR1E	Q9GZS1	21.2512	19.7558	19.9335	20.4877	19.7915	19.8135	21.9113	19.4595	19.3272	20.1238	20.4935	19.1916	20.0134	19.2166	19.979	19.7284	19.4429	19.1635	19.5108	20.187
SLC16A6	O15403	GALNT2	Q10471	23.2609	20.0683	24.1747	23.9923	23.5885	23.663	20.2418	22.1888	19.3397	21.8139	24.383	23.4224	23.3385	23.7398	22.2378	23.3323	22.7844	22.1311	23.2933	23.5094
SLC16A6	O15403	CAD	P27708	24.5763	25.2184	24.0814	25.7164	25.5116	25.5439	25.1404	27.3254	26.409	24.4646	25.5222	24.5922	25.3101	24.7258	24.0277	23.6253	25.7751	23.1963	27.4843	27.495
SLC16A6	O15403	KRT2	P35908	28.5024	28.6556	23.2953	23.9531	26.7121	27.0273	27.2122	27.266	27.7871	27.0938	27.2749	28.2968	23.8461	27.0636	28.1142	28.1237	27.4881	25.9185	27.1957	27.5911
SLC16A6	O15403	SDHA	P31040	27.7432	27.5749	25.4824	25.5236	24.2743	24.4437	25.3284	22.97	23.0806	22.955	25.0994	25.4094	25.2768	25.0594	23.1623	23.4963	22.8927	22.3784	23.979	24.5833
SLC16A6	O15403	LGALS3BP	Q08380	27.4458	25.7827	26.8364	27.141	27.2224	26.8227	27.0514	26.9882	25.9534	27.0305	25.9958	26.6492	27.2325	26.4983	26.2548	26.36	26.331	25.9969	24.977	25.8224
SLC16A6	O15403	VPS51	Q9UID3	21.5962	24.3028	21.6943	21.952	21.1689	21.0061	21.0423	19.9878	22.8455	23.9781	23.4097	23.336	23.1253	21.1724	24.6753	24.3044	18.8429	24.3976	23.7641	23.887
SLC16A6	O15403	SLC16A6	O15403	35.8237	35.923	36.2818	36.2786	36.3191	36.3616	35.7971	35.8446	35.9959	35.9278	36.1674	36.163	36.1079	36.2035	36.0189	36	36.1101	36.1295	36.2528	36.2111
SLC16A6	O15403	ALB	P02768	20.2981	19.6564	20.6611	18.7494	19.2314	18.6939	20.1841	21.0892	20.4794	20.4832	22.6352	23.0053	20.4606	20.294	20.1343	20.4916	19.6459	18.8278	21.341	21.3618
SLC16A6	O15403	SMARCD2	Q92925	20.1654	20.8288	20.0995	21.4201	20.2702	19.518	20.5944	20.5521	20.6411	20.6004	19.4832	20.8019	21.1521	21.4212	20.879	20.8562	20.8372	21.2063	21.6047	21.4714
SLC16A6	O15403	CHPT1	Q8WUD6	26.8508	27.3191	27.192	27.3217	27.3597	28.1528	26.6887	27.1932	27.1599	27.1365	27.0526	27.0664	27.108	26.8785	26.6814	26.4218	26.4731	27.1139	26.5875	27.5543
SLC16A6	O15403	CNOT3	O75175	20.0441	19.5489	20.7097	19.2657	20.342	19.0009	19.2717	21.3518	21.3129	21.5417	21.5891	22.2219	21.1021	20.835	19.7508	19.643	21.2066	19.1602	20.4698	19.9894
SLC16A6	O15403	KTN1	Q86UP2	25.2762	24.253	25.4883	25.6523	24.199	24.8649	27.0158	27.1174	24.0351	27.0809	24.8438	24.6501	24.9994	24.1318	24.2276	24.7963	26.3379	22.9718	27.0027	26.8723
SLC16A6	O15403	DDX20	Q9UHI6	24.9622	24.7745	24.4166	24.0348	24.1003	24.2693	28.6236	28.1618	27.1593	26.9998	26.8121	26.4835	25.9825	24.97	24.3404	27.4848	21.9591	23.7801	23.997	23.7377
SLC16A6	O15403	GART	P22102	22.244	18.4308	23.2325	23.0007	22.9775	23.5829	23.3352	25.1892	22.203	25.1227	24.9019	25.2079	24.7152	25.7929	19.4186	19.6334	21.4617	19.5034	23.0521	23.0186
SLC16A6	O15403	MKLN1	Q9UL63	22.9903	19.4398	20.0483	19.1129	20.6139	18.9899	20.1721	19.8212	20.8747	19.0391	20.048	21.0222	19.1622	20.3837	19.1277	22.856	20.8323	19.4627	19.1992	19.979
SLC16A6	O15403	GOLPH3	Q9H4A6	21.2661	19.8571	22.5762	22.6105	19.5876	22.3258	21.9629	21.4572	21.203	19.1794	23.0763	22.9021	21.9848	23.2229	22.8417	23.1244	19.5244	19.6109	20.3877	20.3085
SLC16A6	O15403	KIAA2013	Q8IYS2	26.8544	26.9491	27.3059	27.1541	27.3637	27.5016	26.7233	27.3455	26.5952	26.0913	27.2746	27.1337	27.1839	27.2592	26.6107	26.9797	26.6278	26.0474	27.1923	26.8165
SLC16A6	O15403	CDC5L	Q99459	22.7769	22.6209	20.4602	20.0479	20.9894	19.5699	22.9465	22.6507	22.9153	22.8361	22.0763	21.0015	20.3211	19.8164	23.1197	22.9224	22.506	23.1757	22.7931	23.165
SLC16A6	O15403	TARS2	Q9BW92	23.1611	21.7864	22.3716	24.1615	23.3179	23.6645	21.9105	23.7169	23.4931	23.5667	22.349	22.3317	21.8239	22.1844	23.7854	23.2793	23.3818	24.7892	23.6584	23.386
SLC16A6	O15403	MYO9B	Q13459	19.9928	22.8303	19.5375	20.8465	19.4906	20.7515	20.7642	19.3798	20.8821	20.5743	20.2663	20.7039	20.748	20.3984	19.205	25.2823	22.7302	19.0829	20.6162	23.3403
SLC16A6	O15403	IQGAP3	Q86VI3	25.6181	26.0895	20.2423	22.2454	22.138	22.2235	22.7447	19.8086	25.1781	25.4041	25.881	25.6159	25.7439	25.3497	19.2845	24.2342	19.2529	20.3281	19.1883	23.4951
SLC16A6	O15403	SF3B4	Q15427	22.0324	22.2951	19.8991	20.937	19.2615	19.0162	22.2953	22.4015	22.2327	22.287	18.7514	19.8771	20.3	19.1531	22.3994	21.7705	22.9693	21.6836	23.2545	20.7659
SLC16A6	O15403	RPA1	P27694	30.5874	30.0934	29.0541	29.062	28.9807	28.6029	29.9879	29.9811	29.717	30.1447	28.9105	28.902	28.9886	28.5189	30.5404	30.4867	30.5671	30.4217	30.6172	30.6639
SLC16A6	O15403	CGNL1	Q0VF96	19.0352	20.3809	19.7228	21.2321	19.2511	19.7416	19.8723	20.2322	21.6227	22.112	19.2442	19.7876	19.2484	20.2171	18.9797	22.2066	19.2901	19.4792	19.8567	19.2893
SLC16A6	O15403	PRRC2C	Q9Y520	22.152	22.9833	18.8211	18.9725	19.9532	20.4803	20.9991	21.6939	21.1307	20.802	23.5731	23.529	25.315	23.9933	19.7693	26.8001	19.9018	26.6321	21.1179	21.0874
SLC16A6	O15403	JAGN1	Q8N5M9	21.9801	22.1941	23.6768	24.4328	23.1351	22.8339	25.1597	23.0586	24.1694	24.1812	23.8817	19.7807	25.025	19.2854	22.3657	22.2656	23.5269	23.4464	23.2304	21.9057
SLC16A6	O15403	PTPRF	P10586	26.1417	23.6089	27.0331	27.5269	27.0572	27.3363	22.3374	23.9036	27.3585	23.2868	23.573	24.1444	24.3685	24.7941	23.5141	22.9181	24.2819	24.1222	20.5676	25.0153
SLC16A6	O15403	GOSR1	O95249	23.4586	23.5431	22.0895	22.509	22.2776	23.8506	24.4607	24.7256	23.3349	23.5482	23.9753	24.0211	23.4649	23.7567	19.7041	20.1668	23.1103	24.1134	24.829	24.9235
SLC16A6	O15403	HNRNPM	P52272	27.7648	28.117	26.9117	26.6964	26.5141	26.7448	27.84	27.9406	27.3898	27.586	26.7989	26.9453	26.8715	26.6461	27.6952	27.3108	27.3227	27.7991	28.1007	27.5237
SLC16A6	O15403	MCC	P23508	22.6087	22.7459	20.7892	20.1278	18.8259	20.4654	22.8401	22.4309	22.4992	20.3612	22.1947	20.7226	20.5846	20.7993	21.3355	23.1707	19.9448	23.0784	21.3364	23.1043
SLC16A6	O15403	RUVBL2	Q9Y230	23.6201	24.3958	25.6984	23.7769	25.3061	23.9708	24.0719	24.2097	24.1312	24.8141	22.8067	22.6986	22.6853	22.6409	24.9825	24.7998	25.2069	25.0435	23.8121	24.3406
SLC16A6	O15403	HACD1	B0YJ81	23.4487	23.9526	24.2687	24.0595	24.2957	24.331	23.087	23.6074	23.4865	23.7058	24.5247	22.5367	24.4046	24.185	24.2039	24.5561	23.7174	22.1123	25.4804	23.2704
SLC16A6	O15403	POLR1B	Q9H9Y6	19.992	20.9081	20.0861	20.7853	20.2511	20.4091	24.6794	20.713	20.5753	20.7475	21.6733	20.0572	19.7907	20.7069	19.5338	21.8328	20.5372	19.8981	19.6462	20.0724
SLC16A6	O15403	CDC23	Q9UJX2	24.3376	22.5019	21.3288	22.1496	21.7663	22.6534	22.7079	21.4722	22.8765	21.3476	22.2952	22.6635	22.6581	23.024	21.9118	21.9991	22.5859	22.5139	23.2822	20.6763
SLC16A6	O15403	CCT2	P78371	24.3598	24.3166	23.472	23.3372	23.4748	22.7369	26.4098	23.3695	25.6322	25.5977	22.2978	22.3169	21.8017	22.3369	19.2405	23.4481	23.5517	22.4536	23.4604	23.7137
SLC16A6	O15403	ACAD11	Q709F0	22.8812	21.2133	19.818	19.5842	20.46	19.7842	22.2189	19.7942	23.3794	23.0564	19.3216	19.6093	21.3058	19.1594	19.5652	26.7601	20.3754	19.211	25.2799	25.1622
SLC16A6	O15403	RAF1	P04049	23.9691	22.8809	23.6164	23.2285	23.4417	23.5355	23.8293	23.7707	23.7158	23.996	23.7051	23.5639	23.0045	22.5366	23.2771	23.3485	24.1241	23.8398	23.2366	23.8447
SLC16A6	O15403	SLC27A3	Q5K4L6	23.5016	22.4911	24.8309	25.2954	24.9735	25.1419	24.5898	24.5257	24.1841	24.4325	25.0872	24.8632	25.5437	25.3898	25.1893	25.0204	23.8612	23.8045	22.5698	25.0355
SLC16A6	O15403	TMCC1	O94876	20.3152	19.9	21.9659	21.9976	20.8719	21.4464	20.3996	20.5212	19.9197	20.5197	22.1791	21.833	21.9165	21.588	19.5448	19.9089	19.9939	20.4995	20.6283	19.3855
SLC16A6	O15403	RBM14	Q96PK6	24.7304	24.8287	23.7671	23.3176	23.8855	22.7716	24.257	24.6907	24.8883	24.9844	24.3603	24.095	24.2369	23.7587	25.3878	25.2304	25.5369	25.5359	24.859	24.8399
SLC16A6	O15403	FUS	P35637	19.3203	20.1316	20.0202	20.8275	20.5919	19.0607	19.287	19.9721	21.3866	19.953	19.6749	21.0273	19.428	19.9776	20.5812	19.6437	19.7621	19.6347	20.0244	19.5919
SLC16A6	O15403	ATP11C	Q8NB49	21.4256	22.4339	23.448	23.7655	21.5949	26.5204	22.9581	18.9828	23.2243	23.7686	21.4351	19.3055	24.8615	22.396	19.9856	19.5002	19.894	20.1221	20.3578	20.8861
SLC16A6	O15403	APRT	P07741	19.6982	19.2933	20.7675	21.7988	21.5701	20.7448	22.1657	19.9243	22.7282	20.2261	20.8011	20.7481	21.6341	20.3152	20.2557	20.9977	19.236	21.5679	19.8945	19.8754
SLC16A6	O15403	TDRKH	Q9Y2W6	19.5768	19.704	21.3356	22.0964	21.5156	21.3843	21.4176	21.1642	18.864	20.9594	21.594	23.9492	22.6516	22.8626	20.1598	19.3494	18.873	20.3632	20.0133	22.8862
SLC16A6	O15403	RRBP1	Q9P2E9	24.5981	24.5123	24.4955	24.3779	24.3297	24.437	23.8115	23.8316	28.5724	28.4371	24.8415	23.5916	24.2378	24.2882	23.9736	24.8616	24.5949	23.6452	23.5935	23.3987
SLC16A6	O15403	ABCA5	Q8WWZ7	24.1772	24.5335	24.4214	23.2683	22.4171	24.4183	24.6875	23.8019	23.9297	23.0368	23.1853	24.3736	23.7281	24.2053	22.7715	22.6931	22.7773	19.8517	23.3978	23.4806
SLC16A6	O15403	VCP	P55072	25.9467	25.8421	24.0818	25.1293	23.3125	22.9987	25.6073	26.1699	25.548	25.1589	24.2739	24.3305	23.2885	24.2746	24.2325	24.2686	24.6647	24.3612	26.7473	26.7491
SLC16A6	O15403	RAB24	Q969Q5	22.5901	21.6558	24.329	22.5132	24.3664	24.0815	20.6487	21.3751	22.5472	21.6871	23.9886	22.9477	21.5379	23.0361	21.5331	21.7378	21.039	22.1219	22.415	22.9789
SLC16A6	O15403	RNF13	O43567	21.036	20.3514	19.795	20.8993	20.2721	19.3551	20.4881	20.9683	26.9703	19.9473	20.9307	18.9728	23.5134	22.9412	20.2786	19.562	21.0272	26.5405	20.2098	19.3948
SLC16A6	O15403	SLC27A4	Q6P1M0	26.387	24.0434	29.282	29.3348	29.2272	29.202	28.8558	24.6836	28.9508	24.2294	28.8699	28.9277	29.1086	29.4116	26.9381	24.829	24.8683	26.8447	24.7389	25.1224
SLC16A6	O15403	NUFIP2	Q7Z417	26.0983	28.4644	23.9124	26.894	26.7768	23.2083	25.7923	26.4877	25.7437	25.7326	24.4452	24.9856	24.5974	24.3431	25.6951	26.3818	26.6704	26.1243	26.3495	26.1608
SLC16A6	O15403	NAGK	Q9UJ70	19.8749	18.9399	20.0598	20.871	20.6573	20.7704	18.8806	22.9258	19.3797	19.6341	19.8879	19.1012	19.909	18.7608	21.5808	19.8608	19.6494	19.1944	19.8497	19.5669
SLC16A6	O15403	DNM2	P50570	24.1626	21.2001	22.1048	23.6143	20.2004	22.4501	24.3222	24.3569	22.6685	20.741	22.9144	22.7574	23.0973	23.2232	21.3088	22.5513	21.3667	19.2283	23.5852	22.8531
SLC16A6	O15403	CCDC85C	A6NKD9	20.0145	19.9901	19.8528	20.157	20.6353	19.733	19.3397	21.0877	19.6259	19.8969	19.7287	20.858	18.2598	19.1813	20.6224	19.6612	20.574	20.0878	19.2718	19.5038
SLC16A6	O15403	ZNF598	Q86UK7	19.9977	20.2359	19.828	19.7703	20.5527	20.0373	20.1718	20.9838	20.4443	20.1972	23.049	19.3776	19.8839	20.1306	20.5399	19.8939	20.1636	19.8056	20.6521	20.0608
SLC16A6	O15403	SHMT2	P34897	22.2766	22.062	20.9812	20.8906	21.329	21.3454	21.7988	22.9102	22.2849	22.0862	23.4712	23.8141	23.7681	23.7713	21.0107	21.872	20.3172	19.7186	22.718	21.9943
SLC16A6	O15403	MRPL12	P52815	24.7402	25.6877	24.6033	24.6017	25.0818	24.6917	24.5761	24.7228	24.7222	24.6644	24.2678	24.1282	24.7081	24.4573	25.8173	25.8148	25.8484	25.3579	25.4899	25.6
SLC16A6	O15403	KRT19	P08727	26.4842	26.4678	26.478	29.5476	26.3022	26.1033	27.1503	27.0029	27.1348	26.2501	26.4307	25.8298	26.1578	26.0781	25.7768	26.2945	26.5101	26.7218	25.8962	27.2177
SLC16A6	O15403	XRN2	Q9H0D6	25.5099	25.11	21.3136	21.2321	21.5439	21.4974	25.2664	23.4196	24.2428	24.231	19.935	25.8026	19.2442	21.1223	24.6309	24.5448	22.6073	24.1072	23.0448	23.0388
SLC16A6	O15403	CLGN	O14967	19.7174	21.0404	22.9533	22.3346	23.0203	22.3699	20.0579	23.3067	23.1382	20.8555	23.0663	22.2479	23.1961	22.8358	20.7517	19.9971	21.9229	20.6394	22.5329	21.9128
SLC16A6	O15403	NCAPH2	Q6IBW4	20.3636	20.0676	21.2308	21.596	20.579	22.9641	20.1311	22.1137	20.027	22.9774	19.7176	19.3467	20.1782	18.9033	23.3003	23.0562	19.1164	23.4271	23.3642	23.4029
SLC16A6	O15403	SNRNP200	O75643	20.4262	20.2788	22.0453	22.0878	21.8281	21.9993	22.4855	22.5271	26.8345	26.8405	30.4683	30.2808	21.0322	20.5142	27.2668	27.4697	27.2484	25.1957	21.0552	20.5981
SLC16A6	O15403	RCE1	Q9Y256	24.4762	24.1366	25.3304	25.6216	25.8931	25.3685	24.1079	23.7326	23.6653	23.8875	24.4237	24.2805	24.8974	24.2391	23.4523	25.9747	25.314	24.4185	24.6358	25.2984
SLC16A6	O15403	FMC1	Q96HJ9	20.2737	19.5192	21.7668	19.4733	19.7986	20.5255	20.4687	19.2837	19.6619	21.8693	19.7733	20.2583	21.0175	20.1396	21.8903	23.5899	19.9393	20.4546	19.6549	19.3733
SLC16A6	O15403	ZNF706	Q9Y5V0	19.1566	19.4169	23.2061	23.1014	22.9185	23.0742	20.1473	19.6056	19.9339	19.7516	23.0866	22.4172	22.8456	22.8436	20.1232	20.7718	19.333	20.0526	19.7251	18.4673
SLC16A6	O15403	RPP30	P78346	22.977	23.8344	21.8301	21.5396	19.113	20.6653	22.3736	23.0751	23.0466	22.4143	19.5039	21.6167	19.6493	21.4269	23.4594	24.1972	23.883	24.0736	22.9784	22.7736
SLC16A6	O15403	EPRS1	P07814	25.7967	25.3831	24.5922	24.3827	23.7017	23.4844	27.002	25.8615	25.8967	25.8121	24.4516	24.4773	24.8228	24.9087	25.6868	25.7869	25.5401	25.5787	25.1396	25.9281
SLC16A6	O15403	POLR1A	O95602	21.4489	21.4444	18.7436	19.7888	19.8071	19.5787	18.4344	19.8336	20.0646	19.2248	20.7566	20.603	20.2151	19.5632	21.1008	19.8848	19.5988	19.4882	20.111	19.6164
SLC16A6	O15403	ADGRL2	O95490	25.148	25.008	25.7533	25.8518	27.0745	27.1419	24.5827	24.3868	23.3245	23.2412	25.3652	25.2906	25.4599	25.0344	25.4149	26.1166	23.5958	22.7773	24.7415	24.6972
SLC16A6	O15403	HUWE1	Q7Z6Z7	19.774	19.4546	19.9433	19.9035	19.3969	20.0149	19.6052	21.3996	20.6817	19.3423	21.7245	19.8082	20.184	20.3549	19.9905	22.7469	21.7683	20.8009	21.6242	20.8551
SLC16A6	O15403	PTPN23	Q9H3S7	19.1035	18.8929	19.4426	20.3559	19.33	19.0044	22.2051	21.0038	20.2434	22.1246	19.7255	19.5129	19.0794	19.8445	19.956	19.8036	20.4995	19.3088	19.5788	18.6114
SLC16A6	O15403	PIK3R2	O00459	24.7828	19.829	21.8318	21.9039	21.1115	23.7182	21.2059	18.885	19.8614	19.6724	23.5994	23.7405	23.2979	24.4239	20.5066	20.0807	20.5669	20.0633	20.2062	18.6388
SLC16A6	O15403	RPS25	P62851	28.257	28.6149	26.9954	26.9145	27.2409	27.1772	28.9425	28.8344	28.8489	27.8632	27.4531	28.0395	28.1185	27.6867	28.1736	28.3525	28.6437	28.236	28.6775	29.0199
SLC16A6	O15403	RPL32	P62910	25.6743	26.0511	23.7862	22.677	22.804	22.3517	24.8954	24.6366	25.9814	25.9203	24.7289	24.4811	24.2654	24.6287	26.3031	25.8656	25.8966	25.5422	23.1366	24.3717
SLC16A6	O15403	DIMT1	Q9UNQ2	22.186	22.0014	21.1727	20.1801	20.5037	20.8644	21.6281	19.9469	21.7437	21.7799	21.1714	20.828	21.3343	21.221	21.8107	22.3301	22.0844	22.1793	19.8818	20.3051
SLC16A6	O15403	PRKDC	P78527	27.9872	27.6141	28.3939	28.4336	28.7679	28.7195	28.2467	28.2924	28.2533	28.2232	28.6023	28.691	28.9969	28.8858	28.1084	28.2669	27.7581	27.8896	28.3228	28.2429
SLC16A6	O15403	AIFM1	O95831	27.9575	28.9972	29.3606	28.8163	29.7476	29.69	26.8851	26.417	26.9577	27.9177	28.106	27.4836	27.2131	28.4017	28.0734	28.3136	27.0319	27.7035	25.1715	24.8887
SLC16A6	O15403	EIF4G1	Q04637	24.7729	24.799	24.0343	23.9823	24.0402	24.0642	24.1641	20.3056	20.9753	21.6347	19.6098	18.5362	19.8434	20.7266	24.7593	24.9556	25.3551	24.8292	25.6964	25.1765
SLC16A6	O15403	ATF6	P18850	19.389	20.4614	20.6821	22.3433	21.2565	20.6645	22.5536	23.1331	22.8891	22.7897	18.8056	19.4728	19.9793	19.8072	20.2615	19.8023	21.7059	20.0131	20.5861	19.9814
SLC16A6	O15403	NOLC1	Q14978	20.7389	22.4915	20.9187	20.7087	20.804	20.7932	21.4594	21.3764	22.0533	21.6932	21.1916	20.5913	20.4854	19.8174	23.0337	23.0453	18.7984	21.9266	21.8872	19.4559
SLC16A6	O15403	SLC7A2	P52569	26.9074	26.7161	26.3332	26.9735	27.0104	26.8695	27.2978	27.2275	27.1612	27.4114	27.4352	27.559	26.9897	27.5268	26.687	26.7834	26.4469	26.5894	25.9279	25.8773
SLC16A6	O15403	HADHB	P55084	26.9656	27.0026	26.1275	26.1395	26.2207	26.2953	26.5369	26.4447	26.4757	26.5168	26.0446	26.0652	26.3044	26.2793	27.1143	27.3624	27.6888	27.3832	27.4619	26.8562
SLC16A6	O15403	TUBB6	Q9BUF5	27.3644	27.4683	27.3455	27.3238	27.4662	27.7609	28.008	27.4769	27.5171	27.3787	26.9968	27.1018	27.0317	27.0714	27.7884	26.9227	27.7419	27.6683	27.3114	27.3294
SLC16A6	O15403	TTC37	Q6PGP7	23.9795	21.6902	25.8854	26.0355	26.3969	26.328	25.112	20.419	25.1097	25.2309	26.2932	25.8301	25.4698	25.5259	25.1712	25.209	20.8893	25.6049	24.1637	22.2472
SLC16A6	O15403	WFS1	O76024	24.5291	25.1153	25.3494	25.2806	25.3718	25.1709	24.9827	25.0268	24.9705	25.3452	24.6472	25.109	25.1485	23.9182	24.9112	25.1681	25.203	24.9467	24.6234	24.7192
SLC16A6	O15403	VANGL1	Q8TAA9	23.3948	21.2887	19.2399	20.4225	20.4694	20.3111	20.1086	20.5332	20.7236	18.7579	20.0082	19.6492	20.5502	18.6488	20.6779	19.9883	18.6085	19.674	20.8133	22.1228
SLC16A6	O15403	PRMT5	O14744	20.7089	20.194	21.1869	18.9777	20.4209	20.9817	21.2127	19.9027	19.8712	19.7697	19.6155	20.1329	21.78	20.6533	20.5091	18.5652	19.1183	19.5266	19.7777	20.3603
SLC16A6	O15403	IMMT	Q16891	28.1688	28.1462	29.6236	29.6635	29.6277	29.7018	28.0696	28.004	27.9673	27.9692	29.4646	29.3447	29.3402	29.2705	27.2888	28.1769	28.4024	27.5069	27.8766	28.0487
SLC16A6	O15403	ICMT	O60725	27.5806	28.0837	28.5589	28.5119	28.4443	28.5042	28.0205	27.805	28.0369	28.0244	28.1855	28.574	28.2158	28.3033	27.6256	27.6639	27.7312	28.4674	28.3032	27.7525
SLC16A6	O15403	TRMT2A	Q8IZ69	20.4588	20.0385	22.8243	21.7254	22.5225	21.7263	19.9925	20.7249	23.1494	22.9422	24.4985	23.9668	23.4631	24.0047	21.5533	22.8726	20.8185	19.6308	21.5842	19.3766
SLC16A6	O15403	SLC27A2	O14975	23.5617	24.0524	24.7586	24.3427	24.6339	24.0792	24.1592	22.6671	23.7691	24.2935	24.8478	23.6467	24.8964	24.1886	23.2125	20.8568	23.6675	24.0418	25.2377	25.2069
SLC16A6	O15403	JUP	P14923	24.9654	26.0504	25.3455	23.6128	23.5951	23.4056	21.8965	22.1753	22.0372	22.068	23.8799	23.3543	23.7412	23.7343	23.9467	23.7886	22.4144	22.087	23.6759	23.2629
SLC16A6	O15403	WRN	Q14191	26.7467	26.7683	25.3397	24.3168	24.3514	23.0552	26.8561	26.8331	27.1495	27.1946	25.8774	25.8048	25.9721	26.0151	26.9382	26.3536	26.9104	26.6502	25.882	25.9952
SLC16A6	O15403	ROBO1	Q9Y6N7	20.4318	19.8647	22.5321	22.3738	22.1775	23.3532	20.306	19.9223	19.8034	20.1861	22.9912	23.1196	23.2049	23.3633	19.7025	18.9962	21.0417	20.7742	20.9071	18.8119
SLC16A6	O15403	ACAA2	P42765	20.4342	20.252	20.5572	19.9828	19.7048	20.7416	20.9373	20.4037	23.8047	23.4226	21.2392	20.3657	22.8077	19.2863	19.7472	19.979	20.4925	19.7798	23.4478	19.966
SLC16A6	O15403	PSMA2	P25787	24.4638	23.5217	21.5649	20.5525	19.83	20.4706	20.5078	19.352	20.8842	21.9448	21.4513	21.1328	21.7306	20.5681	21.3972	20.9863	21.2133	19.7739	21.0021	22.5198
SLC16A6	O15403	VRK2	Q86Y07	23.2659	23.1073	23.7902	23.5811	24.2381	25.1833	26.6434	27.014	23.2744	30.4278	23.9504	23.5961	23.8688	23.4745	23.1484	23.2904	23.4603	23.1599	23.4614	23.1204
SLC16A6	O15403	ATP23	Q9Y6H3	21.0879	21.2578	20.9289	20.5608	20.749	20.9285	19.4689	20.6561	21.8235	21.5467	19.4178	19.7755	20.1114	20.055	21.2402	21.6104	21.7816	21.0518	22.0041	22.4647
SLC16A6	O15403	CYC1	P08574	25.5146	25.5033	25.5395	26.0417	25.8723	25.8177	25.5753	25.9159	25.6621	25.6379	26.694	26.6021	26.5606	26.2544	27.1223	24.7255	28.2301	28.8043	23.127	23.2307
SLC16A6	O15403	EDC4	Q6P2E9	19.9121	20.5295	20.4483	21.7482	20.0633	19.8926	21.7497	21.9098	21.8664	21.5454	19.7618	19.5146	19.386	20.3	20.0092	20.1087	19.683	20.9278	20.9076	20.183
SLC16A6	O15403	THUMPD3	Q9BV44	20.7035	20.3694	20.0481	21.7647	19.4352	19.8478	19.7502	19.7805	20.2016	19.912	20.5433	19.8588	19.8599	18.9578	19.8255	19.7826	19.4766	20.5703	20.1533	19.5066
SLC16A6	O15403	TTYH3	Q9C0H2	25.7018	22.4498	27.4333	27.557	27.2248	27.555	22.9181	23.2288	22.7952	23.0934	26.8482	26.5859	24.6248	24.6459	20.3714	20.4429	25.4311	19.3568	26.6027	24.2126
SLC16A6	O15403	FTSJ3	Q8IY81	19.4657	20.9429	19.6366	19.9938	20.7534	18.9812	20.4909	20.7494	21.9131	21.5964	20.4053	20.3228	19.9771	18.9414	19.3669	19.2579	19.2568	18.6973	21.8682	18.9452
SLC16A6	O15403	ZMYM4	Q5VZL5	20.6048	20.8447	22.8879	24.5366	20.0592	21.1339	23.0399	25.0463	22.9222	22.8006	21.1605	19.905	19.6797	21.5286	24.3613	23.6219	20.1198	23.1607	19.6362	23.0523
SLC16A6	O15403	STK26	Q9P289	23.849	23.4933	22.9538	21.606	21.5127	21.6515	19.9461	21.2144	21.9201	20.2891	21.4599	21.5708	24.5817	24.3354	24.7205	24.4283	23.4509	24.4973	19.9418	21.306
SLC16A6	O15403	NDUFS3	O75489	25.9994	25.9378	25.8014	25.6083	25.75	25.4546	25.9674	25.8701	26.1106	26.063	26.2237	25.9406	26.3607	26.5457	26.1498	25.1743	25.7569	25.8838	24.9451	25.6326
SLC16A6	O15403	TMEM43	Q9BTV4	26.1535	26.1909	27.6787	27.6565	27.8949	27.7776	25.8146	25.568	26.1972	25.4051	27.736	28.1856	28.3905	27.987	25.5756	24.4659	26.1026	26.2254	26.5841	25.9628
SLC16A6	O15403	MAP7	Q14244	23.909	23.0591	20.3237	19.2721	22.1959	22.3499	22.2031	21.9329	21.5296	23.6562	19.7053	20.0907	19.3555	19.5709	23.8777	23.2708	23.6451	24.4207	24.1913	24.3386
SLC16A6	O15403	LPCAT1	Q8NF37	25.8098	25.9773	26.6808	26.4936	26.5675	26.3698	26.4253	26.4184	26.4468	26.393	26.9086	26.8306	26.8005	26.9385	26.0854	26.1254	25.5074	26.2499	25.4672	25.4954
SLC16A6	O15403	NPTN	Q9Y639	24.9955	25.5667	25.8719	25.855	26.0072	25.9354	25.2471	25.2708	24.6226	25.2175	26.138	26.4622	26.2519	26.0777	25.3537	24.8137	25.0989	24.9566	24.6146	24.587
SLC16A6	O15403	FAF2	Q96CS3	26.7454	26.7304	25.3706	25.4445	24.6065	26.4108	25.9107	26.0209	26.2778	25.4481	25.7903	26.0847	25.8691	26.0223	26.072	26.7513	26.601	26.6919	26.3769	26.368
SLC16A6	O15403	GCDH	Q92947	22.9184	21.6983	23.8265	23.8605	23.8175	23.7302	23.9662	23.0556	22.8149	21.6476	23.9901	23.4853	22.687	23.4775	23.7021	20.3092	23.47	23.5959	24.0486	23.499
SLC16A6	O15403	PPA1	Q15181	21.9059	18.268	20.5496	19.65	21.7453	20.7321	21.5777	21.5268	20.7058	20.9727	22.3947	22.4846	21.9972	21.1409	23.2749	23.1328	21.9639	21.7444	20.3579	19.4548
SLC16A6	O15403	NONO	Q15233	22.1866	19.82	19.7541	21.6486	21.7015	21.0748	22.6964	21.6682	23.0946	21.7318	22.3327	21.7303	21.3507	21.6625	24.2223	23.895	23.6247	23.7307	24.5476	23.5462
SLC16A6	O15403	PKP2	Q99959	22.9063	23.7787	22.726	22.5737	23.5069	22.7533	23.6339	21.9815	24.1041	23.0063	22.7299	22.7141	22.5818	22.8493	23.8208	24.0539	23.7319	23.7497	23.2592	23.3213
SLC16A6	O15403	PDK3	Q15120	23.4518	23.4338	24.2745	24.2825	24.4045	24.7461	22.6263	23.6985	25.1418	24.9176	25.4941	24.5414	22.7124	22.5121	23.7584	24.2695	23.8243	24.307	27.7356	22.8125
SLC16A6	O15403	COX20	Q5RI15	21.7352	22.5056	23.2554	23.1627	22.9433	23.0844	22.2591	22.0952	23.1637	23.6108	23.313	23.639	23.2579	23.4578	22.8034	21.9074	23.3388	22.745	22.5794	21.9847
SLC16A6	O15403	LSM12	Q3MHD2	26.8228	26.5295	24.9829	25.0928	25.1298	25.1221	25.9637	25.845	25.9681	25.7545	25.2641	24.9433	25.1996	25.1342	27.4087	27.3253	27.0125	27.1681	26.1772	26.3656
SLC16A6	O15403	UBR4	Q5T4S7	24.8559	25.4404	23.3973	24.0847	23.2308	22.113	26.5326	26.7117	26.8089	27.0967	23.6851	22.9992	22.9202	22.7852	24.1467	24.3704	24.1787	24.1699	25.8668	24.5636
SLC16A6	O15403	PXMP4	Q9Y6I8	20.458	18.9298	20.0772	21.3674	20.4283	20.2123	20.5065	21.2564	22.4313	21.7992	18.886	20.6385	19.6042	19.5828	20.472	21.7088	22.7522	21.7028	19.9654	20.2773
SLC16A6	O15403	BNIP1	Q12981	27.2911	27.6799	23.169	23.3022	24.7816	23.3313	24.258	24.8363	23.4176	24.9325	22.9376	24.8011	22.5345	25.214	23.2257	23.0174	25.1856	25.7809	27.3894	27.3531
SLC16A6	O15403	GGCX	P38435	23.2157	23.2137	24.9825	24.9217	24.6599	24.8078	23.626	22.959	23.3121	21.7814	24.4935	24.9261	23.9906	23.7779	22.2835	25.2659	24.4335	23.3306	24.2565	24.0313
SLC16A6	O15403	CHCHD2P9	Q5T1J5	22.2271	22.3424	22.5756	22.7851	21.6412	21.2101	23.104	23.3395	22.4284	22.4902	23.1001	22.9084	22.275	22.6534	21.6375	21.5168	21.5263	21.4382	23.3523	22.9897
SLC16A6	O15403	ATXN10	Q9UBB4	24.0211	24.309	22.8909	22.6091	24.2646	24.2093	27.3395	27.2672	23.8313	27.4125	24.5782	24.8067	24.7472	24.7481	24.6001	24.5938	24.5589	24.458	23.9321	24.3024
SLC16A6	O15403	PFDN1	O60925	20.1719	21.2405	19.1973	20.3927	19.6672	19.4596	19.5628	18.8582	19.7842	19.4607	18.8388	19.0392	20.9527	19.8636	18.0661	18.9556	19.1734	20.3231	20.2468	19.6372
SLC16A6	O15403	VKORC1L1	Q8N0U8	26.8449	25.3314	27.0832	27.1312	26.9658	27.064	27.0934	26.3591	26.511	26.9422	27.9994	28.1027	27.5414	28.1042	24.5253	22.5505	26.2173	26.3833	25.8283	27.1176
SLC16A6	O15403	SON	P18583	19.4804	21.1304	19.4822	20.1196	20.4145	19.4159	19.6411	19.1892	19.7807	20.0909	20.1961	20.3552	19.8044	19.7576	19.8361	24.1487	19.2842	20.0096	19.6026	21.0046
SLC16A6	O15403	EIF2B5	Q13144	24.6688	23.3529	19.7389	22.7581	22.7194	24.7669	23.3491	19.6376	23.111	23.0245	19.5783	21.058	23.2585	20.3029	23.6694	19.9978	24.5956	24.712	23.9982	20.2345
SLC16A6	O15403	SLC19A1	P41440	24.7002	23.9175	25.6718	25.8511	25.3022	25.3794	22.6016	24.0995	24.2301	24.9995	24.3562	25.0217	25.3762	25.114	24.0877	19.5826	24.28	24.0648	24.3785	24.3317
SLC16A6	O15403	MTHFD1	P11586	22.539	25.188	26.4965	26.3283	25.0969	26.5983	23.8512	23.6033	24.1379	23.5744	24.3861	25.8131	25.5531	25.5384	24.1218	24.0537	23.9809	23.7836	27.0667	26.4084
SLC16A6	O15403	TYW1	Q9NV66	20.9146	23.0617	25.3452	25.1412	25.0035	25.0003	25.4591	25.5057	23.8844	25.4357	25.1725	25.2744	25.5846	25.0781	24.1003	23.3336	23.0801	23.7607	23.5267	23.436
SLC16A6	O15403	CBSL	P0DN79	21.146	19.7198	19.2147	20.462	19.0876	20.401	19.8633	20.0135	19.9119	20.7108	19.7877	21.0243	22.2032	20.2901	20.1895	19.2172	21.209	20.871	21.0952	21.0972
SLC16A6	O15403	RAN	P62826	25.2468	25.4339	26.1013	25.5471	26.0016	26.3565	24.559	24.8131	25.1119	24.968	25.3893	25.4165	25.2241	25.2482	26.199	25.7559	25.6743	25.6896	25.8536	26.5722
SLC16A6	O15403	MZT2B	Q6NZ67	23.6643	23.1915	23.6335	24.0325	23.6928	23.5422	23.8444	24.1436	23.7886	24.2648	24.0025	24.322	24.0797	23.8962	24.2824	24.1659	23.99	24.0642	22.8759	23.9879
SLC16A6	O15403	RRP12	Q5JTH9	21.8838	20.4038	21.6348	22.3288	23.358	22.6033	19.2617	21.7934	19.7836	20.7387	22.5413	23.1261	22.6555	19.4645	18.2288	22.2106	25.644	19.5633	22.2131	18.8666
SLC16A6	O15403	B4GALT7	Q9UBV7	20.2369	19.1271	23.627	22.859	23.7534	23.6203	22.5025	21.2695	22.5451	22.3686	22.827	22.4767	24.2429	24.9322	19.0895	20.3652	20.8083	24.7694	23.6859	19.9295
SLC16A6	O15403	LAMB1	P07942	20.6418	21.1437	20.1587	18.3589	20.0133	20.497	20.8586	20.0695	22.3713	21.8516	19.5743	20.6491	21.4784	22.1041	22.3247	20.5819	21.0612	21.3789	19.6822	22.4758
SLC16A6	O15403	CSNK1A1	P48729	21.5963	19.3455	20.6234	19.2484	19.5799	19.6294	19.8632	20.2542	20.5797	20.1887	19.8006	19.3675	20.3333	20.0585	20.7092	20.9534	20.1455	21.0234	20.2873	20.7249
SLC16A6	O15403	ADAM15	Q13444	25.2555	25.5684	23.3858	23.1521	23.1895	23.1193	25.4375	20.4525	23.0745	23.1413	23.1283	22.9205	23.2469	23.0076	25.4412	25.3958	25.9328	25.139	24.6488	22.4562
SLC16A6	O15403	GPN1	Q9HCN4	21.8692	21.8713	23.3383	22.7247	23.6216	24.169	18.7019	19.7955	22.6914	21.8427	23.6975	23.2701	24.1048	23.5153	22.2891	23.3965	24.3378	22.9828	22.0059	22.7125
SLC16A6	O15403	TRIM28	Q13263	25.3527	25.4703	24.6751	24.5505	23.3076	23.3297	24.6686	26.3476	26.1954	25.9447	24.3256	24.5094	23.7228	24.2136	26.5753	26.7994	26.5582	26.5178	25.3056	25.5658
SLC16A6	O15403	TBCD	Q9BTW9	23.137	23.2772	22.8987	22.8687	20.2798	19.2805	23.5721	23.2072	24.0068	20.5269	24.9513	24.9109	19.3282	19.3173	22.9662	23.0667	23.002	23.6243	19.9808	19.1645
SLC16A6	O15403	AGPS	O00116	20.9216	24.6968	25.063	21.295	24.9936	19.8235	24.2971	25.3729	20.8212	20.8876	22.3849	21.1367	22.7072	22.0124	20.7064	21.2449	21.3385	21.454	21.0633	21.2206
SLC16A6	O15403	MACROH2A1	O75367	19.6398	18.7423	20.4752	19.8925	19.2815	19.5868	22.9455	22.6573	23.1531	22.8176	19.5365	20.3314	19.8107	19.6467	23.0241	22.3701	22.2816	22.8092	19.6469	19.865
SLC16A6	O15403	DDRGK1	Q96HY6	19.8199	20.0251	23.6685	23.7265	23.953	23.1825	20.0005	21.2754	19.7769	20.2251	24.1067	24.6126	24.3872	24.6589	20.0523	20.2149	20.3758	20.412	22.1276	23.0513
SLC16A6	O15403	TUBGCP2	Q9BSJ2	25.419	25.7668	25.9406	24.8172	24.2481	25.1617	24.4216	24.124	24.3972	24.5059	24.7719	22.4967	25.9144	22.7031	25.4571	24.9809	24.0792	25.2019	23.3945	20.5663
SLC16A6	O15403	YWHAE	P62258	26.149	26.5091	26.2317	26.7012	26.647	26.2146	26.7804	26.7565	26.178	26.149	26.5935	26.4676	26.3798	26.5326	26.4641	26.5572	26.4887	25.7578	25.9989	26.1934
SLC16A6	O15403	CHAMP1	Q96JM3	20.676	21.5498	19.9484	20.757	21.1443	20.3833	19.7017	19.5101	20.3888	21.1839	21.7852	21.6691	20.7585	19.773	28.5221	22.124	20.47	27.4928	22.7436	19.9699
SLC16A6	O15403	RHBDD2	Q6NTF9	23.8784	23.365	24.0275	25.6689	25.7314	25.4633	24.8584	24.598	22.6275	24.8257	24.4958	25.2816	25.6697	25.5185	25.1909	25.4358	24.7973	25.1175	24.274	24.1879
SLC16A6	O15403	DLG1	Q12959	19.7425	19.4	19.768	20.4183	19.8991	20.2167	20.2734	19.5236	20.6133	20.3837	19.7037	20.2558	20.7798	19.0758	19.8917	20.2076	19.6876	19.6695	19.1967	19.6773
SLC16A6	O15403	GEMIN5	Q8TEQ6	19.6853	21.6201	20.5202	21.6437	22.7307	20.0829	21.0198	22.6172	22.5012	22.5557	21.9215	21.4589	20.4869	22.8109	20.2942	22.924	21.5236	21.2018	20.1375	19.1563
SLC16A6	O15403	MGRN1	O60291	20.1028	20.973	20.4275	19.2028	19.8347	20.372	19.7885	19.7618	19.1216	20.9024	22.2256	22.0797	19.7224	22.9733	20.697	20.1574	19.7643	20.4089	20.0958	20.1114
SLC16A6	O15403	EIF4B	P23588	20.7129	20.6064	20.476	19.9434	20.3682	18.9474	21.3719	19.9843	20.4453	19.5214	19.3377	21.1816	19.5417	19.6171	19.0862	20.0415	20.0106	20.3158	20.7956	19.5411
SLC16A6	O15403	SUPT16H	Q9Y5B9	26.0535	22.5538	19.5428	20.4311	19.4896	21.0412	21.6976	19.898	21.6727	22.1106	19.4165	20.6406	19.9453	19.825	19.723	22.1421	22.6557	22.8389	21.3856	19.0773
SLC16A6	O15403	GBF1	Q92538	21.4202	22.3575	24.6101	24.2203	26.0203	26.1103	24.6103	18.7995	21.5783	22.6756	26.8251	27.4131	27.4619	27.3398	21.3608	21.5335	26.2829	22.5406	21.9188	19.5192
SLC16A6	O15403	MBOAT7	Q96N66	25.5199	24.9811	26.2948	26.744	26.5949	26.4206	25.8416	25.6422	25.5037	25.5721	25.5955	25.7333	26.4523	26.334	25.8508	26.018	25.7393	25.9062	23.6468	25.4745
SLC16A6	O15403	POLR1C	O15160	21.1035	24.6261	18.9949	20.0435	19.5641	20.352	22.2929	19.8124	20.9522	22.5777	19.7299	20.1562	19.2048	20.0678	23.6161	25.0754	21.4144	22.7024	19.4525	19.5315
SLC16A6	O15403	UBIAD1	Q9Y5Z9	27.8694	28.266	28.2449	27.8973	28.3219	28.4668	28.2874	28.0431	27.9599	27.8658	27.9417	27.9949	28.2637	28.0684	27.4521	27.3653	27.8974	27.5532	25.939	25.8549
SLC16A6	O15403	SCAMP2	O15127	26.201	26.9289	24.9411	25.0168	24.9882	25.1408	26.7275	25.6706	26.0294	25.4756	26.3838	26.3184	26.1939	26.0899	25.2359	26.6358	23.7953	25.3906	25.2723	26.6023
SLC16A6	O15403	DSE	Q9UL01	22.0017	23.4009	22.8333	22.9921	22.8871	22.8523	23.4306	23.4471	23.1602	25.5677	22.7093	22.2828	22.3548	22.8655	22.7495	23.5852	23.0731	23.3781	18.5556	19.7912
SLC16A6	O15403	GOLGA5	Q8TBA6	25.9239	25.9224	25.4285	25.8182	25.7126	25.4699	26.0219	26.0491	26.6235	25.3404	26.8077	26.4972	27.4802	26.7335	25.5103	25.7692	25.5031	25.2889	24.9994	24.7923
SLC16A6	O15403	POP1	Q99575	19.6646	20.4855	18.9833	18.9086	20.3264	19.1443	22.2961	21.4577	21.6244	24.7073	19.55	18.6557	20.2052	20.0893	20.4541	18.969	20.3085	20.173	20.3108	20.0623
SLC16A6	O15403	DSG2	Q14126	28.0565	28.1559	24.7421	23.5534	24.5671	24.2097	24.3876	24.5039	24.8955	28.9539	24.1659	24.2313	23.5728	24.302	28.7891	29.0321	23.0068	24.0682	25.5156	23.2554
SLC16A6	O15403	STRAP	Q9Y3F4	24.2556	24.2402	23.7817	24.4739	24.3038	28.3067	23.927	23.8705	24.0686	23.7742	24.5674	24.5661	24.6848	24.3687	25.2994	24.5454	24.7417	23.9505	23.7324	23.6407
SLC16A6	O15403	SLC25A11	Q02978	27.3499	27.1243	28.2054	28.1197	27.7139	28.2211	26.8964	26.9189	27.0863	27.072	27.6112	27.6948	28.0109	27.7306	27.8719	27.96	28.0477	27.587	27.3197	27.4311
SLC16A6	O15403	RANBP6	O60518	19.8121	19.8932	20.4361	20.6346	20.7268	21.6916	20.4578	22.1256	21.2154	19.8611	21.2113	20.6582	20.6181	20.2763	20.3874	20.2675	19.5042	19.9325	21.716	20.9922
SLC16A6	O15403	SCAND1	P57086	19.2343	19.4904	19.8878	20.0616	19.8506	21.3812	21.4404	20.8966	21.3908	19.6379	20.1557	20.0659	20.0886	20.7568	21.5902	21.9039	22.0329	21.0007	20.0376	21.2522
SLC16A6	O15403	MCCC2	Q9HCC0	30.988	30.997	28.977	28.7755	29.1709	28.8271	31.0039	31.1096	30.4037	31.08	29.1353	29.1674	29.1384	29.0405	30.2864	31.1069	30.8699	30.9751	31.7174	31.6272
SLC16A6	O15403	EPB41L5	Q9HCM4	20.6383	21.0376	21.1693	20.5643	19.5141	19.7816	21.2363	20.8226	20.8432	20.2459	19.8269	20.6118	20.0679	19.4383	21.7273	21.6221	23.013	20.0642	21.0811	21.41
SLC16A6	O15403	SMC1A	Q14683	26.0543	25.3691	25.0133	25.0211	24.2871	24.3945	25.8996	25.8305	25.9329	25.6542	24.5869	24.99	24.6504	23.2724	25.622	25.584	25.2672	25.328	30.5188	30.4034
SLC16A6	O15403	AAGAB	Q6PD74	19.9654	20.3668	19.8233	20.3102	20.3044	19.0399	20.4863	20.1378	19.9684	19.7643	19.5486	19.7987	19.9667	19.3125	20.1271	19.4944	19.7404	20.6605	20.7041	19.9834
SLC16A6	O15403	PYCR3	Q53H96	22.2819	20.8155	20.9428	22.6229	21.5467	22.0783	19.7158	18.8968	20.9038	24.2639	23.8434	24.4163	22.7248	25.0794	22.9166	24.2722	24.7508	22.63	18.5537	20.2404
SLC16A6	O15403	BYSL	Q13895	22.6756	23.0163	22.1341	23.1966	22.6486	21.1881	23.2027	22.9173	23.218	23.3456	22.5093	22.0411	23.1371	23.3829	24.1442	23.5141	22.852	22.3455	21.7209	21.4945
SLC16A6	O15403	TRUB2	O95900	20.7982	20.4277	20.534	21.4965	21.2365	19.2404	21.2656	21.2894	18.4324	20.1588	20.1101	19.3551	19.4557	20.1435	20.8183	19.4561	19.2692	21.4576	20.1074	20.3623
SLC16A6	O15403	LSR	Q86X29	22.4308	23.5456	22.2776	23.7028	22.1191	23.1387	24.6321	24.7784	21.9751	22.1033	21.6418	22.9224	20.384	20.4155	22.6593	21.6812	21.6218	23.5401	23.2659	19.3879
SLC16A6	O15403	DYNC1H1	Q14204	24.0531	22.5015	26.7546	26.7051	22.8122	22.9416	25.9392	26.1689	25.8958	25.9161	24.5211	26.3958	27.4671	26.8794	26.3522	26.3544	26.2716	26.0313	23.4078	23.4994
SLC16A6	O15403	CCDC14	Q49A88	20.2846	21.1596	19.1092	20.8101	20.7504	20.2216	20.1398	19.6621	19.2086	19.6351	19.7446	20.3344	20.6622	20.4589	20.5312	19.612	21.0915	19.7624	21.1926	20.988
SLC16A6	O15403	STAU2	Q9NUL3	21.0725	19.795	19.5277	20.4085	19.9422	20.0171	22.4451	22.7447	19.7274	19.2958	20.2134	19.853	20.3144	19.5473	20.9099	20.9766	20.9302	21.7892	23.2474	20.1556
SLC16A6	O15403	DCP1B	Q8IZD4	20.4329	21.0491	19.5151	19.8761	22.0581	20.9639	22.3251	22.3487	19.2345	20.4531	22.1396	20.0471	21.0686	19.162	21.4865	19.8394	19.1532	19.8579	19.0849	18.6256
SLC16A6	O15403	HACD2	Q6Y1H2	25.3377	25.832	26.2661	26.6197	26.3905	26.1507	26.2354	26.0436	25.5663	25.538	26.2119	25.8019	26.5851	26.0771	26.0814	26.2555	26.1899	26.122	26.0808	26.4832
SLC16A6	O15403	HNRNPC	P07910	23.6768	23.8945	24.25	25.3661	23.2287	22.7057	25.9199	25.8815	25.8668	25.927	25.1429	25.178	24.5837	23.7183	23.9785	24.0963	25.4283	25.5164	25.2928	25.2834
SLC16A6	O15403	ELP4	Q96EB1	20.497	19.9303	19.7056	19.3767	18.5021	20.2888	20.669	20.3548	21.7714	20.943	18.8285	22.0186	20.6645	19.6374	20.4563	18.8544	20.743	23.3967	18.9558	22.3414
SLC16A6	O15403	ETFA	P13804	25.0562	24.1343	28.2795	28.1029	29.286	28.5536	24.2883	24.2941	24.5136	24.4504	24.9517	24.7799	25.2153	24.7994	24.4576	24.297	25.0386	24.6144	24.6192	24.8215
SLC16A6	O15403	AIMP2	Q13155	23.3611	23.9122	21.5248	20.6379	20.3758	20.6011	23.8828	23.5997	23.4737	23.5232	22.249	21.2473	26.7876	22.0198	24.0449	24.2564	24.0091	23.4075	23.1065	23.2612
SLC16A6	O15403	HLA-DRB1	P01911	19.2168	22.3229	22.9405	22.1536	22.9752	22.8516	20.1987	19.8525	19.8454	20.8977	22.5634	22.7444	22.1375	20.4141	20.327	19.5463	20.2931	20.4837	19.6538	20.292
SLC16A6	O15403	RNASEL	Q05823	24.7038	22.4841	25.132	25.0447	22.4411	22.2944	22.9994	23.2746	22.4416	22.2775	22.2237	20.3316	21.6519	23.1547	21.8346	22.5946	22.459	22.1645	19.6877	21.0249
SLC16A6	O15403	OSBPL5	Q9H0X9	20.5658	20.5307	19.9103	19.9221	20.0719	19.3407	20.0696	21.1593	19.6574	19.9699	19.7272	20.1276	19.5195	20.217	19.3007	20.4326	20.4907	19.373	19.7117	19.3806
SLC16A6	O15403	HSPD1	P10809	26.8629	26.5416	26.9476	26.933	26.7418	26.6802	26.9814	27.0847	26.7886	26.7449	26.7126	26.7655	27.0388	26.9758	27.0569	27.1479	26.088	27.0924	27.1651	27.0457
SLC16A6	O15403	KPNB1	Q14974	25.9415	26.421	26.2065	26.3142	26.2235	26.0879	25.9726	26.0632	26.0376	25.7918	26.1392	26.252	26.6053	26.0315	25.6481	25.8056	26.3846	26.061	26.0133	26.2964
SLC16A6	O15403	ILVBL	A1L0T0	25.8366	26.2695	26.7286	26.6608	26.7315	26.6448	26.6257	26.1091	25.9371	25.1077	26.548	26.6832	26.716	25.5142	26.1256	25.9846	26.0216	26.3264	26.7236	26.5133
SLC16A6	O15403	EWSR1	Q01844	19.3383	20.7311	18.8991	20.5607	19.3793	18.7895	20.2348	19.9488	20.0918	19.8322	20.4527	21.0166	19.462	20.2898	20.5478	20.2058	20.7297	22.4233	22.4482	21.6799
SLC16A6	O15403	SLC35A2	P78381	22.0635	22.5017	24.5554	23.6322	23.0519	23.4734	24.5652	23.4141	23.9858	23.7606	24.8852	24.7417	24.7176	24.3648	23.0342	23.2171	22.2102	23.3653	23.4749	19.4004
SLC16A6	O15403	RNF139	Q8WU17	21.5234	23.1209	23.6419	24.1482	24.3781	22.9318	23.0164	22.0165	24.8572	24.3402	25.0111	24.7898	24.8189	24.3266	23.0921	23.1743	23.1157	22.931	22.7891	23.5869
SLC16A6	O15403	PDS5A	Q29RF7	22.8958	21.944	23.9468	22.045	24.4145	24.5817	23.7495	21.9364	21.3189	21.3416	24.5196	23.8062	23.5461	23.4018	23.0419	23.0159	24.9939	21.6351	22.669	25.7511
SLC16A6	O15403	ALYREF	Q86V81	23.3382	21.2318	19.5552	19.503	20.2176	19.7098	23.6474	24.354	23.0967	23.6502	20.4569	21.969	22.9289	23.4013	23.4911	20.6798	22.4569	23.6009	23.3973	20.6719
SLC16A6	O15403	DDX21	Q9NR30	25.5118	25.4273	24.3304	23.3411	26.426	23.4592	29.1135	28.536	27.4713	27.339	23.4215	23.2268	23.9508	24.0571	25.9596	25.9504	25.7796	25.4767	25.4877	25.5094
SLC16A6	O15403	EPPK1	P58107	23.8435	24.6245	23.9202	23.1217	23.2338	23.256	22.2873	20.578	22.8452	21.9094	23.7823	24.2604	24.1269	23.8603	20.0128	19.8986	22.1341	21.2818	23.6157	23.2565
SLC16A6	O15403	ARL5B	Q96KC2	24.5858	24.2419	24.5044	24.5762	24.5866	24.9311	24.8249	23.9057	24.3134	24.2806	25.2846	25.1854	25.4044	23.9175	24.5954	24.585	24.7301	24.7593	24.3063	24.3909
SLC16A6	O15403	SF3B2	Q13435	24.4977	24.3451	21.9254	22.7951	21.5863	21.3977	21.3391	21.6015	22.0115	22.0387	21.2179	21.5613	23.301	23.2388	24.2245	24.0592	23.5057	25.0193	22.2781	23.1362
SLC16A6	O15403	ACBD3	Q9H3P7	23.1101	22.6158	23.4121	25.5071	25.2357	24.0124	21.923	22.608	22.5032	22.7259	22.1379	21.6379	22.9887	22.392	22.9525	22.7373	23.342	23.3614	19.4917	20.8779
SLC16A6	O15403	CTNNB1	P35222	24.3197	25.1584	22.4998	23.3622	21.4736	23.0701	23.4234	23.6236	23.369	26.3542	26.3948	23.1396	21.5445	19.5249	21.5377	24.14	21.4334	21.4665	24.8039	24.5834
SLC16A6	O15403	FBXW11	Q9UKB1	29.0369	29.0183	19.5671	19.8701	19.8193	20.3069	29.5171	29.1973	29.3945	29.4291	19.5425	20.1502	19.1229	19.809	29.0769	29.1766	28.6243	28.9925	27.9667	27.9901
SLC16A6	O15403	ATP1A1	P05023	29.6224	29.6011	30.0402	30.4724	30.4764	30.5271	29.7311	29.5578	29.387	30.0238	30.3573	30.4735	29.9009	29.9063	29.5829	28.9303	29.7431	29.6754	29.8061	29.1581
SLC16A6	O15403	FASTKD5	Q7L8L6	23.9117	23.9132	23.593	24.169	23.8757	24.4458	23.2757	23.4057	23.5881	23.724	25.0001	25.265	25.2253	24.7031	24.2283	24.0142	23.5321	23.6647	22.6337	22.2334
SLC16A6	O15403	BLM	P54132	25.289	25.4852	24.8582	25.768	25.6788	25.9824	25.1363	25.9959	25.6796	26.3001	23.2298	24.0488	25.7436	25.1725	23.9381	24.8359	24.259	24.2552	25.9048	23.9753
SLC16A6	O15403	ENO1	P06733	24.2403	23.8477	24.6144	24.4079	24.1259	24.1644	24.5338	23.9157	24.5151	24.0835	23.4249	24.5053	24.3768	23.6155	23.1828	24.2933	24.0115	24.2864	24.2036	24.5828
SLC16A6	O15403	KARS1	Q15046	23.9338	24.1501	23.2439	22.8024	23.235	22.7297	24.1912	24.0384	23.8711	23.7725	23.1836	22.971	22.1284	22.9601	24.0756	23.2393	23.9308	23.8907	23.67	23.9552
SLC16A6	O15403	PSEN1	P49768	25.2799	26.4159	26.5987	26.2729	26.6395	25.698	23.3893	23.4016	23.2697	25.0002	26.1072	26.5757	25.1851	24.4678	25.8628	25.8667	25.1606	26.1005	23.8615	25.9745
SLC16A6	O15403	AAR2	Q9Y312	24.1358	20.8996	20.5581	21.0027	20.3274	20.6465	21.1733	19.5678	21.1005	20.1538	20.0371	20.4108	19.8009	19.8901	19.343	19.6611	19.3747	19.7705	20.3737	19.5903
SLC16A6	O15403	SARS2	Q9NP81	24.2203	24.3722	20.353	20.0165	19.3307	20.389	25.1015	25.9228	20.6414	25.838	20.5207	20.6042	20.8681	19.7673	24.3354	24.2276	24.8257	25.5922	20.0409	18.6669
SLC16A6	O15403	EBP	Q15125	28.286	27.5036	29.9726	28.49	28.5853	29.3566	28.2226	27.6874	28.5186	28.1461	28.3265	27.5898	29.2197	28.7977	27.9243	28.1672	28.1975	27.3238	28.3263	28.2942
SLC16A6	O15403	UMPS	P11172	24.4167	22.8626	23.9605	23.3846	23.5137	23.5755	23.9458	23.7823	24.2989	24.5394	24.4549	24.4998	23.9182	24.3288	24.0298	23.3931	21.6306	23.6266	19.3537	22.129
SLC16A6	O15403	TDP1	Q9NUW8	19.6335	22.1316	25.9136	20.592	18.8607	26.2496	21.3256	22.3559	20.7313	20.4306	20.9109	26.2545	19.9541	22.2706	23.8418	23.9224	22.0869	19.4944	20.5121	19.5877
SLC16A6	O15403	FLOT1	O75955	23.2694	22.7178	19.9123	20.1829	20.1936	19.8583	22.5883	22.8144	23.0975	22.9616	23.0006	23.2308	23.1851	23.1486	22.9528	23.0459	22.6641	22.9036	24.071	22.8621
SLC16A6	O15403	LMNA	P02545	25.1449	22.9225	25.4593	19.5079	23.9116	24.8301	23.4295	21.4638	22.4044	21.3008	19.7574	24.3147	21.8513	21.1923	23.4882	23.0365	22.108	22.9331	24.6887	19.1215
SLC16A6	O15403	SLC25A5	P05141	30.7743	30.657	32.2041	32.1793	32.1406	31.9301	31.0915	31.1569	30.5919	30.8683	31.7696	31.656	31.7012	31.2682	32.2032	32.163	31.7777	31.4158	31.1811	31.1392
SLC16A6	O15403	SLC25A6	P12236	27.9013	27.72	29.3828	29.9122	29.8257	29.3549	28.2886	28.3205	28.0279	27.1733	29.4483	29.5109	29.3307	29.4573	28.2666	27.8645	28.5987	28.9423	28.2613	27.998
SLC16A6	O15403	PFKM	P08237	24.4837	24.1233	23.7843	24.3261	24.7681	23.7002	24.2779	20.8797	22.6278	20.9062	22.6553	22.9435	23.7731	23.309	23.2988	23.5293	22.4583	23.9576	21.35	20.9318
SLC16A6	O15403	UQCRC2	P22695	25.8964	25.9827	25.9389	26.0271	25.9545	26.0557	25.2931	24.8202	25.3356	25.0662	25.7968	25.5044	26.4741	26.2563	27.2336	27.2043	27.2089	27.3377	26.0997	25.8376
SLC16A6	O15403	RARS1	P54136	24.4013	23.7019	27.0916	20.2421	20.0296	19.9603	23.9654	21.9793	23.8111	23.8387	23.8307	27.9639	22.4621	24.3079	23.4974	23.5885	23.7896	24.1955	22.7665	24.2868
SLC16A6	O15403	LRP11	Q86VZ4	19.2432	19.2174	20.3136	19.8887	24.7112	20.0604	20.5304	20.8582	24.092	20.0066	19.8553	24.592	20.3378	20.4626	24.4292	19.8997	20.8346	20.0811	20.2078	20.7849
SLC16A6	O15403	SEC23IP	Q9Y6Y8	21.8526	21.258	19.3505	21.4606	21.4605	21.6617	22.6877	24.7631	25.3302	25.6064	20.3565	21.0602	21.2211	20.2454	21.6857	22.8601	23.1779	22.6155	21.8207	22.9809
SLC16A6	O15403	PABPC1	P11940	27.093	26.573	25.349	25.5822	24.6955	25.1167	27.3775	27.4588	27.5427	27.4756	25.7513	25.9307	25.7966	25.9144	27.5059	27.5456	27.3286	28.0152	27.0011	27.1213
SLC16A6	O15403	GNB1	P62873	23.4861	19.7204	24.8669	23.2957	24.4393	25.7004	25.3301	23.1688	23.6208	24.2599	24.9716	23.5704	25.2511	25.254	22.5797	26.3332	23.2344	25.3967	21.0424	21.4557
SLC16A6	O15403	PLOD2	O00469	21.3917	21.3432	21.9313	22.8648	23.1022	21.6373	21.7886	22.0628	21.7748	21.4988	23.4737	23.4121	22.9038	23.3062	20.2138	20.0791	21.0775	21.266	23.7625	21.6273
SLC16A6	O15403	ESYT2	A0FGR8	25.7163	25.3239	27.0324	26.9675	26.7362	26.6089	24.8833	25.8316	25.4754	25.6972	26.3848	26.1167	25.6333	25.4071	24.6583	24.4388	24.2681	24.7951	25.3112	26.3171
SLC16A6	O15403	PSTPIP2	Q9H939	20.5926	20.3134	21.9449	20.4225	21.2684	19.3442	19.7539	19.6849	19.7432	19.656	19.8713	19.8016	20.3255	19.9095	22.0691	19.7057	21.3715	21.3739	19.72	19.983
SLC16A6	O15403	ARFGEF1	Q9Y6D6	25.0073	23.8608	23.029	23.0774	23.1791	22.9515	24.2552	24.8681	24.4324	24.2166	23.9346	23.4086	22.9769	21.9898	23.3705	24.437	24.8042	24.8481	21.6776	21.6854
SLC16A6	O15403	GNB2	P62879	23.4626	19.8468	26.8626	25.6675	26.605	26.5369	23.9131	24.9481	25.7932	25.3735	25.6704	25.8274	25.5798	25.7396	26.0584	24.5912	25.8037	24.6646	25.5414	26.0378
SLC16A6	O15403	PAICS	P22234	21.6964	21.2719	21.0713	20.8938	19.4556	22.0245	21.4394	21.1818	23.6209	20.9798	19.0066	22.7893	23.9166	18.9093	20.4792	19.9203	19.5633	21.1593	22.5734	19.7708
SLC16A6	O15403	ERBB2	P04626	24.0869	24.1264	24.5127	24.7403	24.6488	25.0858	23.8064	23.7039	23.8552	24.1912	24.2278	24.8346	24.8191	23.6604	23.9095	22.5291	23.2015	23.8709	23.6963	23.5531
SLC16A6	O15403	IQSEC1	Q6DN90	20.3281	21.7815	19.6046	19.8284	20.3473	18.5595	21.4658	22.0718	20.4657	19.5966	20.8605	18.8529	20.0598	20.547	21.5327	21.5926	23.5518	19.6632	19.8787	20.0916
SLC16A6	O15403	PTTG1IP	P53801	22.454	22.6638	21.6025	21.5389	24.246	20.8144	22.68	25.2361	24.5938	25.2748	20.7228	20.7071	19.1511	20.3009	20.3605	22.3907	22.8727	23.5081	23.3612	23.6124
SLC16A6	O15403	CRELD1	Q96HD1	24.7062	23.8729	24.9361	25.1523	24.6985	24.6374	24.4297	24.1458	23.5624	24.4358	24.7468	24.8339	24.9944	24.7859	23.9715	24.3083	24.2509	24.4449	24.893	24.4045
SLC16A6	O15403	DNAAF5	Q86Y56	25.7369	23.9251	23.6177	24.3028	24.396	24.4842	25.4155	25.3376	23.513	25.3732	24.2757	25.3438	24.4445	23.9875	23.6087	23.5507	23.7829	25.8367	23.4466	22.9713
SLC16A6	O15403	RFT1	Q96AA3	27.7158	27.9826	27.8077	28.3478	27.7427	27.7985	29.3945	29.3155	29.5148	29.6086	29.0303	28.9454	28.8807	28.6149	27.9002	27.9709	28.3906	28.731	28.7096	28.363
SLC16A6	O15403	HTRA2	O43464	20.2681	19.435	20.9088	20.0993	19.4312	22.8615	19.7083	19.5324	19.9503	20.9122	19.6447	20.7382	20.4445	20.1036	19.9119	20.1504	19.4306	21.2338	20.3218	20.9129
SLC16A6	O15403	WDR11	Q9BZH6	19.4493	23.1108	20.8325	21.6479	22.6825	21.3087	21.6443	22.7786	21.8031	21.6783	23.3697	23.5601	23.1876	24.203	20.2871	20.0952	20.2766	19.9428	21.6338	18.5344
SLC16A6	O15403	PLBD2	Q8NHP8	19.9103	19.5327	18.8333	19.8875	19.9777	20.0199	20.2924	20.4925	20.633	20.405	20.5744	20.5936	18.727	20.2338	19.0176	20.5948	20.6041	19.7543	19.7917	19.7885
SLC16A6	O15403	SLC17A5	Q9NRA2	21.6673	21.6049	21.9014	23.8657	23.5814	23.0963	22.1736	22.1986	22.1812	21.7428	19.3427	19.7237	19.9917	21.8371	21.5361	19.0981	22.3097	22.9257	21.0068	21.1025
SLC16A6	O15403	GPAT4	Q86UL3	19.4294	21.5551	24.6142	25.0653	25.468	24.1861	24.0111	23.7399	24.4374	22.9539	25.1871	25.2424	25.0484	24.8354	19.9233	24.7948	24.3386	24.6218	20.1099	18.9182
SLC16A6	O15403	IGF2R	P11717	23.5749	23.5893	25.6034	25.2101	24.0384	23.6935	29.2977	22.2132	22.5766	22.601	23.2646	23.0773	23.3416	23.5021	26.7138	24.6752	27.1381	24.8977	23.5938	23.7134
SLC16A6	O15403	RPA2	P15927	29.6222	30.0104	28.9251	28.8787	28.9369	29.0383	29.5496	29.4472	29.9986	29.5135	28.7425	28.7874	28.9555	28.8322	30.0094	29.7893	29.8441	29.8198	30.4003	29.851
SLC16A6	O15403	TMEM59	Q9BXS4	24.8115	25.0659	22.9627	23.5151	23.6433	24.4835	25.0182	23.1202	24.5912	22.3365	24.8153	24.8482	25.2469	23.5947	24.3233	24.7618	23.1323	23.4321	23.7006	23.3977
SLC16A6	O15403	SLC47A1	Q96FL8	21.5234	21.4955	22.7593	21.243	21.4397	22.9843	21.7478	22.6741	22.1014	18.9645	23.2146	22.5783	23.5166	23.2399	20.0739	19.3979	20.3554	20.2132	20.144	20.1494
SLC16A6	O15403	RPS3A	P61247	27.0973	27.4191	24.7738	25.2949	24.5866	25.2288	27.2752	25.9928	26.7141	26.815	26.6982	26.7718	26.3588	26.7001	27.2802	27.7158	27.6144	26.899	27.4826	26.3837
SLC16A6	O15403	MMS22L	Q6ZRQ5	23.9401	23.9943	25.8786	21.9018	22.1577	22.3215	23.1264	23.7184	23.5096	23.4851	20.3639	21.4992	19.7611	22.2859	21.5282	20.5956	23.4699	24.1118	20.3968	19.2242
SLC16A6	O15403	MFSD5	Q6N075	22.4482	22.7166	28.0817	27.9843	22.7042	22.8732	24.5168	24.4117	24.3844	24.8816	27.4193	27.2428	26.6219	25.2259	24.6567	19.6958	22.0462	25.1213	25.5148	24.8755
SLC16A6	O15403	PC	P11498	27.556	27.7333	27.7703	27.6539	27.6083	24.8416	26.3816	26.2243	26.2846	26.0293	23.8259	23.7731	26.7816	26.9342	25.6793	25.7245	25.9433	26.5512	26.5183	26.2591
SLC16A6	O15403	CCT3	P49368	27.1965	27.5932	25.3484	24.973	25.0254	25.6558	24.6685	24.7965	24.8568	24.5927	25.3339	25.117	25.5278	24.9224	24.9475	25.1121	26.1952	23.7484	26.3378	25.4598
SLC16A6	O15403	SLC39A14	Q15043	29.2293	29.084	29.3461	29.3889	28.4232	29.2937	29.1863	28.8599	28.8187	29.5652	28.4584	29.249	29.3528	29.0776	28.9575	28.7315	27.4015	28.7772	28.6709	28.5747
SLC16A6	O15403	RPN2	P04844	28.5417	28.5044	29.7324	29.7949	29.6603	29.444	28.9968	28.9009	29.0076	28.9514	29.575	29.5541	29.7134	29.613	28.873	28.5153	28.847	28.8872	28.4399	28.6998
SLC16A6	O15403	SLC35B2	Q8TB61	24.3435	24.194	26.3537	26.2701	26.643	26.4706	24.9883	25.1642	25.0414	24.912	26.6791	26.1393	26.0493	24.3309	24.9093	25.1679	25.74	25.7665	25.6337	25.6585
SLC16A6	O15403	RPS3	P23396	29.6802	29.1424	28.3452	28.6183	28.2652	28.4069	28.5275	29.0638	29.9856	29.9358	28.522	28.1987	28.4727	28.4761	29.7008	29.5343	29.5648	29.895	29.67	29.7888
SLC16A6	O15403	ACTR1A	P61163	22.1078	19.8656	20.8979	20.0444	22.2993	20.5076	20.0491	20.5667	18.8514	19.3361	19.7256	18.8519	21.993	24.8219	20.251	18.4506	20.3888	19.6263	24.2065	24.2248
SLC16A6	O15403	TAF8	Q7Z7C8	20.584	20.9277	19.8849	19.8196	18.7782	20.9415	20.3567	20.285	21.9345	21.7495	19.4456	20.4712	21.2514	20.4566	20.5173	22.0298	20.6926	19.9423	20.4023	20.9638
SLC16A6	O15403	JPH1	Q9HDC5	23.4323	23.1813	25.7344	24.7251	25.2753	25.6762	25.5282	25.675	26.7184	26.3701	25.742	25.7746	25.9777	25.5379	26.1239	19.0872	26.22	22.6063	25.4381	25.6732
SLC16A6	O15403	MTCH2	Q9Y6C9	24.5	24.7026	25.605	25.7408	25.9883	25.7191	24.4985	24.7058	24.8296	24.462	25.5036	25.4285	25.2885	25.5849	25.648	25.0924	25.3748	25.3405	24.5547	19.9997
SLC16A6	O15403	GORASP2	Q9H8Y8	22.4265	22.8387	22.6013	23.5579	23.0148	21.2921	23.3004	22.8485	22.6195	22.2037	22.9063	22.8656	22.9101	22.9436	23.1634	22.3458	22.8095	24.1063	22.304	21.3554
SLC16A6	O15403	ERLIN2	O94905	29.4129	29.3093	29.1323	29.1224	29.3639	29.959	29.9074	29.7116	28.9073	29.7153	30.0451	30.0257	29.9441	30.0123	30.7228	30.08	30.0295	30.1997	28.8507	29.9036
SLC16A6	O15403	DYNC1I2	Q13409	23.7673	23.5035	21.7641	21.9513	22.762	21.4566	23.8284	23.0214	22.9399	22.9736	21.955	19.8814	22.4096	22.4024	24.2383	24.1272	23.1675	22.9051	28.0155	23.3635
SLC16A6	O15403	LMBRD2	Q68DH5	26.0363	26.1596	26.5015	26.1566	26.5146	26.3657	26.0814	25.305	26.0119	25.9977	25.8468	25.7195	25.9418	25.8554	25.5511	25.5331	25.8788	25.5575	25.6497	25.0009
SLC16A6	O15403	TMEM131L	A2VDJ0	23.0563	22.6037	22.705	22.5479	21.5786	17.3788	20.0076	20.4014	20.5362	21.6407	19.5343	19.2313	21.6779	19.1788	18.7323	19.4866	23.0385	22.3142	22.9492	19.4557
SLC16A6	O15403	ERLIN1	O75477	28.1822	28.228	28.1336	28.1659	28.2752	28.3151	27.7703	28.1589	27.84	27.8315	28.178	28.1531	28.0034	27.3793	28.4721	28.9063	28.6401	29.3478	28.263	28.758
SLC16A6	O15403	CASK	O14936	19.3695	20.617	22.5057	22.707	22.6722	22.3216	20.9922	19.6851	19.581	19.8678	21.7252	19.7227	20.4993	20.0453	20.8216	19.3478	19.2925	22.8415	19.4705	20.0091
SLC16A6	O15403	GPRIN1	Q7Z2K8	20.5103	19.7791	19.5411	20.0679	21.2551	20.4793	20.1807	19.9773	19.0385	19.8244	20.6665	19.2354	20.6187	20.3152	19.1728	21.3351	19.3266	19.337	19.5017	19.6026
SLC16A6	O15403	TOR1AIP2	Q8NFQ8	22.4498	22.9907	23.7573	23.6505	23.4753	23.6199	24.4101	24.4394	24.6678	22.9323	23.398	22.8039	24.7259	24.7522	22.9153	22.4866	22.5133	22.4893	21.135	21.4897
SLC16A6	O15403	VAMP3	Q15836	23.2292	23.3743	23.963	27.4242	27.978	27.4472	24.6963	23.1157	22.9786	24.798	24.3579	20.5242	23.4391	23.6962	23.4733	22.6233	23.5163	22.8029	22.7355	22.9059
SLC16A6	O15403	DNAJB14	Q8TBM8	22.6916	22.424	23.1281	22.9669	22.8235	23.8295	19.9399	25.5732	20.9566	22.1992	23.0327	25.3384	24.7076	23.0727	22.7803	22.4649	20.9231	22.689	20.2658	22.9481
SLC16A6	O15403	PIGN	O95427	25.1568	25.6686	24.4352	24.4746	24.439	24.6676	25.5112	25.7507	25.7982	25.5468	25.8593	26.1086	25.8786	26.3595	24.6786	25.4184	25.6353	25.7074	24.3437	21.391
SLC16A6	O15403	AHSA1	O95433	22.0472	19.4898	19.5583	19.4301	20.1695	23.3884	22.2726	23.6168	19.3086	22.6195	23.2417	21.508	23.8476	23.8058	19.8826	20.9322	22.7801	22.6382	19.2006	19.8338
SLC16A6	O15403	ABCC10	Q5T3U5	19.0951	20.778	21.1213	22.2441	22.972	22.53	21.5622	21.3217	20.6099	22.4764	20.8524	22.4178	19.5186	21.2791	20.8621	20.8483	20.8672	21.0471	21.1147	22.7931
SLC16A6	O15403	TUFM	P49411	27.185	26.6281	28.6828	28.3745	27.8862	28.4599	27.9334	26.928	27.6931	27.9381	28.3917	28.3205	27.9532	27.8211	27.4299	27.6142	28.0108	27.5537	26.9329	27.409
SLC16A6	O15403	LRPPRC	P42704	26.9876	25.6044	25.8316	25.7227	24.5208	24.3539	26.9314	27.214	27.6754	26.27	24.2916	24.7535	24.632	24.519	25.7392	25.5134	25.798	25.5634	20.1288	19.7904
SLC16A6	O15403	UFL1	O94874	21.03	20.0339	22.6303	22.5359	22.6833	22.4765	21.5371	20.9773	19.4566	19.5193	29.958	22.2825	22.7318	21.4846	23.1745	24.1543	19.6908	21.7947	20.182	20.9815
SLC16A6	O15403	TMEM160	Q9NX00	24.1492	25.6527	25.896	25.9872	22.6971	24.4944	25.4256	25.2942	24.6798	25.0786	26.2054	24.6657	25.8376	25.4557	24.549	24.7332	25.7046	24.2218	25.6566	24.8311
SLC16A6	O15403	B3GALT6	Q96L58	26.0585	26.9536	26.2078	26.6714	26.6336	26.797	25.9945	26.3066	26.6648	26.4179	26.4661	26.524	26.7907	26.4148	26.0236	26.8423	26.6776	25.7597	25.4793	23.6263
SLC16A6	O15403	ALDOA	P04075	22.754	22.6336	23.5759	22.344	22.0829	22.5188	21.9431	21.9447	21.8471	21.8369	19.5698	19.8574	20.4535	19.4662	22.1177	22.0219	22.8905	22.9085	23.6835	23.9715
SLC16A6	O15403	SAMHD1	Q9Y3Z3	20.8616	20.6463	23.3004	21.9958	21.6751	20.9507	19.5216	20.4051	20.9338	21.3341	22.0865	21.8573	22.736	23.1163	23.2105	19.6307	20.7075	22.7006	20.8155	20.5481
SLC16A6	O15403	PALD1	Q9ULE6	20.6002	20.0112	22.8514	24.5576	20.515	24.8722	21.9692	21.5861	21.6309	21.5294	20.5136	24.5728	21.6042	21.1638	19.776	22.1107	20.6224	20.8563	20.094	19.4058
SLC16A6	O15403	SNX27	Q96L92	19.7456	20.5073	21.6526	22.2554	23.4392	19.5461	18.5295	19.1933	20.5469	20.7088	21.0679	19.4411	21.7168	21.065	18.6878	19.0634	20.4903	19.9056	19.533	18.7588
SLC16A6	O15403	PITPNB	P48739	20.4735	21.3847	20.4235	19.9713	21.1259	20.0541	20.0786	20.5074	20.3048	19.5944	21.1637	20.7373	20.042	19.5499	18.5295	19.2369	19.8406	20.3204	19.9147	19.2578
SLC16A6	O15403	PRDX1	Q06830	26.0797	25.2898	26.6781	26.5331	26.7302	26.7758	25.3491	25.4425	25.3156	25.3899	28.3288	28.549	28.6412	27.0599	25.2449	26.4093	24.8236	26.1114	24.96	24.9435
SLC16A6	O15403	APH1A	Q96BI3	24.5974	20.4374	20.0218	25.1274	25.1232	19.5625	20.0498	24.7838	22.1092	19.836	20.8726	20.5962	18.7415	19.6718	25.1724	25.2508	23.2112	24.8468	23.9329	22.677
SLC16A6	O15403	PRKAR2A	P13861	19.9649	22.6732	20.4139	20.5662	20.0371	18.9958	22.3474	22.6855	22.203	20.3845	20.2288	20.0174	19.4247	20.2798	19.7229	20.2981	19.1117	19.5343	23.3313	22.6941
SLC16A6	O15403	PPP2R5C	Q13362	23.1814	23.1498	23.9799	23.6447	22.7989	22.3369	21.9523	24.5784	22.9632	22.6086	23.2343	23.4005	23.5996	23.2725	22.8631	22.9951	22.74	22.114	23.3397	23.339
SLC16A6	O15403	MYH9	P35579	23.036	23.6204	23.7764	23.8551	21.1175	25.0096	24.7584	24.8233	23.6289	20.6011	24.7406	23.7353	23.3784	23.359	25.2568	25.9794	24.3873	24.4585	22.9331	22.808
SLC16A6	O15403	CAPZA1	P52907	20.9684	21.7909	20.7272	20.1631	24.0751	22.4654	21.3258	21.077	21.4708	21.1938	24.9602	19.9734	25.0037	25.0294	19.6671	22.2376	21.7955	21.8462	21.7013	21.0306
SLC16A6	O15403	ACSL3	O95573	24.8358	24.7398	26.0906	26.1204	26.0697	26.0525	25.5707	25.8285	25.411	25.7533	27.1791	26.8321	26.1582	26.7205	24.7471	25.0709	24.7154	24.6091	24.0272	22.6816
SLC16A6	O15403	PJA1	Q8NG27	19.702	19.7594	20.8751	20.7329	20.3246	20.7303	21.6064	21.3043	21.4093	18.8147	19.7022	19.9809	18.9967	20.0151	19.2505	20.7941	20.1416	19.8832	19.5673	19.4524
SLC16A6	O15403	DAD1	P61803	25.9358	25.6936	25.5664	25.2706	24.6229	23.1908	26.262	25.5687	25.5422	25.6393	25.9141	26.0015	25.5696	26.6465	25.0833	25.1692	25.3381	25.7238	26.2828	26.2763
SLC16A6	O15403	ABHD17A	Q96GS6	20.15	20.8854	22.6584	22.4909	22.0905	22.5663	22.0617	18.5523	20.3883	20.7854	22.4791	22.0733	22.2389	21.857	20.2082	19.4836	19.0194	20.8495	20.2093	19.2947
SLC16A6	O15403	OCIAD1	Q9NX40	27.0596	27.459	28.3681	28.6061	28.4938	28.4951	26.9423	27.1846	27.3321	27.0592	28.6139	28.5849	28.6196	27.9859	27.613	27.1862	27.5974	27.3957	26.9677	26.4723
SLC16A6	O15403	FKBP8	Q14318	26.0174	26.2984	26.7788	27.1263	27.1971	26.5484	25.6451	25.9319	25.8549	26.0409	26.719	26.956	27.2051	26.9654	26.6514	26.4632	26.6637	26.7353	26.0447	26.0352
SLC16A6	O15403	ITPRIP	Q8IWB1	25.9819	24.6494	23.8346	21.9982	26.6351	24.1492	23.4723	20.5085	18.9974	23.4544	25.4202	25.3617	25.2396	25.162	19.1364	19.4628	22.2135	20.9386	25.3008	25.8318
SLC16A6	O15403	DLD	P09622	20.1325	25.1621	21.4169	23.2273	23.2427	19.6617	20.1652	19.4781	19.3688	21.9234	24.4205	24.1139	21.4654	23.737	20.0225	19.7036	20.5616	19.4588	19.8774	24.8139
SLC16A6	O15403	COG7	P83436	19.0108	20.0493	19.8808	21.0593	19.6695	19.3664	22.8191	19.8241	22.272	22.0063	23.2612	23.2532	22.6783	24.0403	19.6042	19.8442	19.6425	20.0315	20.2136	19.3418
SLC16A6	O15403	MRPL24	Q96A35	19.5732	19.3849	22.2262	21.8925	21.1051	20.8411	24.1864	24.2092	23.6244	20.0645	20.7975	21.3154	18.7644	19.1552	22.4737	22.5144	22.5376	23.5628	18.914	20.0419
SLC16A6	O15403	PTK7	Q13308	28.4525	28.7815	27.9253	20.8991	24.3625	28.0679	23.1443	22.9726	22.5864	22.9076	27.2525	24.2546	24.427	24.2696	23.5364	23.3943	24.4323	25.4792	19.3084	20.2842
SLC16A6	O15403	TMED1	Q13445	24.6978	23.5502	25.3239	24.4235	24.825	25.2531	23.6095	23.5488	24.2478	23.3816	25.7174	24.6976	25.2269	25.4699	23.8652	24.7514	24.9801	25.3482	22.3463	22.8412
SLC16A6	O15403	COX7A2L	O14548	23.9627	23.6042	24.3594	23.5661	24.0453	24.288	22.7531	22.5519	22.5643	22.1987	23.5129	23.8714	22.2209	23.697	23.6222	23.9172	23.4207	23.5484	23.858	23.4258
SLC16A6	O15403	HNRNPR	O43390	25.2047	25.0335	23.6598	24.6209	23.7107	23.7426	24.4994	25.0326	25.2708	24.3211	23.8156	24.5065	24.6931	23.8035	25.1796	24.0612	25.2616	24.6212	25.8161	24.9767
SLC16A6	O15403	RPS8	P62241	24.3202	24.7853	23.7538	24.0779	26.5837	23.25	24.5973	27.648	25.3035	24.631	24.3484	24.7545	24.2548	24.0214	25.6877	25.5267	25.3055	25.0772	24.821	28.4886
SLC16A6	O15403	PSMC6	P62333	19.9966	20.9089	23.0159	21.9745	23.167	21.5433	23.491	23.1107	21.4469	23.3871	22.2065	19.1079	19.6704	19.1089	22.8085	23.8907	20.8247	23.7368	24.6639	24.8517
SLC16A6	O15403	HSP90AB1	P08238	26.9591	26.8455	27.5496	27.4699	27.3935	27.2772	27.1305	26.9917	26.8438	26.6301	27.2809	25.9716	27.3589	27.2765	26.1581	27.3796	26.4498	26.4782	29.7718	29.7635
SLC16A6	O15403	XPO7	Q9UIA9	24.8144	22.4966	25.5538	23.6783	24.8191	24.8961	23.8983	23.8078	25.0052	22.6816	22.9278	22.6497	23.3741	23.1315	22.7023	24.7322	25.4072	20.0152	21.9434	22.0559
SLC16A6	O15403	ANO10	Q9NW15	27.3519	27.3175	28.3	28.3021	28.2791	28.2199	27.4126	27.3766	27.1833	27.1387	27.8763	27.81	27.9243	27.532	27.1279	27.2743	27.2942	27.2904	26.4976	26.4846
SLC16A6	O15403	RPS18	P62269	29.9308	29.3082	29.5252	29.6464	29.662	29.5624	30.4167	30.2111	30.2659	30.0054	29.8004	29.5304	29.6672	29.7229	29.6295	30.4503	30.4098	30.3559	30.7088	30.6994
SLC16A6	O15403	AHNAK	Q09666	24.2533	24.1667	23.191	20.6202	23.8667	22.7775	23.61	23.3123	23.0535	23.4691	21.3114	22.9561	23.0226	22.7038	26.7758	24.7743	22.5481	22.9664	21.3003	22.6309
SLC16A6	O15403	GLG1	Q92896	24.342	25.759	24.3284	24.564	25.9846	24.322	24.2744	22.44	23.9529	23.6428	24.4006	24.2492	23.8486	23.8309	23.9804	23.8671	24.8998	24.2338	19.6544	22.1058
SLC16A6	O15403	ATP5F1C	P36542	30.7598	31.1646	29.3038	29.2329	29.9469	30.3504	31.0796	30.9764	31.1379	31.4935	30.4422	30.5937	30.4599	30.7198	30.7033	30.5662	30.3715	30.2635	30.9244	30.7735
SLC16A6	O15403	RPS11	P62280	27.8665	28.0734	27.0838	27.1143	27.0115	26.3492	27.7419	27.7654	27.798	27.6779	26.3205	26.8209	26.4382	26.4773	27.8017	28.1006	28.3525	28.2024	26.8583	27.0338
SLC16A6	O15403	POLDIP3	Q9BY77	27.2735	26.8905	26.0949	25.8465	26.1146	26.0881	26.9211	26.8004	27.1886	26.7544	26.4705	26.4182	26.4865	26.3577	27.4966	27.5291	27.3387	27.1369	27.2326	27.2476
SLC16A6	O15403	RAB28	P51157	20.2213	22.0493	21.5013	21.4896	21.5484	21.7411	20.7178	21.2992	21.2423	20.9986	22.9538	21.4177	22.6743	21.3667	20.0095	21.0847	21.0184	21.1702	21.4574	21.2275
SLC16A6	O15403	ATP5F1B	P06576	34.1974	34.0197	33.3237	33.2431	33.3662	33.1558	33.7383	33.8793	33.7981	34.0672	33.4007	33.3137	33.3821	33.1955	33.4022	33.5844	33.361	33.3921	33.9116	34.1469
SLC16A6	O15403	MARS1	P56192	23.8242	24.8047	25.0778	24.6612	25.0545	24.3011	25.2656	25.1709	24.891	24.8418	25.5236	25.7508	25.7486	25.6081	23.8484	23.664	23.8272	23.0221	25.0595	23.5587
SLC16A6	O15403	RAB5B	P61020	20.1116	20.1929	20.7024	20.3316	20.5583	20.3677	18.1392	20.1475	19.1942	19.8971	20.044	19.7197	21.1299	19.9668	21.0382	21.2732	21.3249	21.3215	19.5044	20.6956
SLC16A6	O15403	KRT17	Q04695	23.2222	21.0392	19.6661	21.1302	19.7162	19.912	19.8763	20.6011	21.1275	19.731	19.8316	20.6396	20.3296	19.8328	19.389	20.2167	19.3438	19.5684	20.7734	19.5588
SLC16A6	O15403	KRT14	P02533	26.0144	26.1678	18.8082	19.33	21.0158	20.0024	20.5029	20.9547	23.3921	18.8566	22.3023	22.0036	19.5554	19.2902	24.7338	24.398	23.7935	22.9945	25.5224	23.9329
SLC16A6	O15403	KRT10	P13645	30.6524	31.0879	24.2131	17.9628	26.5779	25.9657	27.4987	27.4072	28.6256	28.8456	27.6718	27.8997	24.268	25.1447	29.4267	29.4768	27.4139	27.8567	28.9996	28.8235
SLC16A6	O15403	NCAPG2	Q86XI2	23.0733	22.03	23.1566	22.4475	23.0977	23.3796	23.9476	24.0706	23.6055	23.0598	23.5499	23.5466	23.431	23.1331	22.5817	22.9171	23.2873	23.1879	23.3065	21.9776
SLC16A6	O15403	ITPR2	Q14571	26.7884	25.2155	25.1094	26.6988	25.482	26.0679	26.4062	26.4786	26.3995	23.9123	25.7668	25.898	25.6843	25.5762	27.3082	27.4458	24.8727	25.2482	26.239	25.0139
SLC16A6	O15403	CYCS	P99999	22.2529	21.5366	20.1764	19.5177	20.2324	20.1078	21.4075	21.0237	22.5163	22.5021	23.3198	23.1361	18.7699	19.508	21.467	21.2411	22.5595	22.0939	21.1783	21.5537
SLC16A6	O15403	GTF3C2	Q8WUA4	20.2934	19.2935	19.6731	20.1397	19.0123	20.3932	23.3814	21.7137	22.2173	22.3113	21.2786	20.6564	21.4288	20.8268	22.3685	22.5587	21.6507	23.3465	21.8257	22.8753
SLC16A6	O15403	SLC3A2	P08195	27.4841	28.357	27.7883	27.7559	27.8325	27.8687	25.9343	26.8391	26.6336	26.8294	27.764	27.7377	27.7445	26.8016	27.6727	27.6333	27.473	27.5741	26.418	26.3696
SLC16A6	O15403	EFHD2	Q96C19	18.7143	20.9404	19.3656	18.9902	23.5306	19.9709	20.3909	22.8097	20.6882	18.9955	20.5392	21.1428	20.5387	19.045	21.6982	20.5711	19.5147	20.9643	19.922	20.4671
SLC16A6	O15403	RHOT2	Q8IXI1	27.1792	27.0791	27.3932	27.8163	27.6827	27.8292	27.0555	26.6321	27.3306	27.1503	27.5246	27.7092	27.8997	27.4308	27.175	27.0941	27.0642	26.8934	27.2022	26.981
SLC16A6	O15403	PIEZO1	Q92508	22.861	22.9304	24.7742	24.7624	24.7456	23.9671	22.662	24.3274	24.2617	24.3661	25.3421	22.95	22.2819	25.1829	21.4192	22.1901	24.3904	21.175	24.1391	24.7026
SLC16A6	O15403	PEX1	O43933	25.4864	25.3054	23.6931	22.4951	22.4979	20.1528	24.4562	24.4622	24.7198	24.4009	24.3139	24.5795	24.6277	24.9781	24.5764	24.4365	24.0486	24.5272	23.6356	23.6027
SLC16A6	O15403	UQCRC1	P31930	23.0223	22.7561	25.5807	24.8323	24.3844	23.7708	23.1216	23.3792	23.0381	23.1123	23.0032	23.2284	25.3444	23.2997	23.4631	21.5692	23.0942	22.5532	22.6178	22.0622
SLC16A6	O15403	SERPINB12	Q96P63	19.6512	19.2512	19.8915	20.3177	20.8977	18.7844	19.6925	20.1361	20.2405	24.8332	20.7556	19.9799	20.1431	19.7839	20.8623	20.4311	26.4521	20.32	19.4773	19.1312
SLC16A6	O15403	ANKRD52	Q8NB46	18.9612	19.4962	20.798	19.3584	19.8231	20.6438	19.6133	20.4043	20.0545	19.6338	21.0577	19.2694	20.938	19.6998	20.3136	19.343	22.6068	19.9326	18.3451	20.0318
SLC16A6	O15403	ALG13	Q9NP73	19.5981	22.1825	20.1035	21.6277	19.5268	20.1036	19.5173	18.8707	20.3719	21.2302	21.8656	21.8395	22.847	21.6766	20.0507	19.7104	19.2898	19.5921	20.3613	20.4231
SLC16A6	O15403	MYH10	P35580	20.0394	26.9843	21.7721	21.9254	20.8763	19.8719	26.1202	29.231	27.0166	26.875	20.3123	20.477	20.0344	19.2091	26.4228	27.0102	27.5028	26.0369	20.8851	21.079
SLC16A6	O15403	TARS1	P26639	22.1055	22.5769	23.376	24.3339	23.6294	23.4608	21.782	21.8275	22.2498	21.9124	24.4428	21.8579	22.6741	23.7188	22.2133	23.5459	23.5037	23.357	23.4981	23.8069
SLC16A6	O15403	CHSY1	Q86X52	19.0792	22.8858	21.4488	19.2448	20.1863	19.4945	18.6541	19.8906	19.5963	21.6975	23.314	20.0317	23.527	21.365	25.1151	21.7721	22.4426	21.4432	20.2528	19.5596
SLC16A6	O15403	ABCB7	O75027	24.7186	24.8723	24.0973	24.2182	24.8088	24.691	25.0372	24.9159	25.4441	25.2573	25.2192	24.9713	25.4525	24.4146	25.1593	24.8318	24.3735	24.6934	22.6498	23.0959
SLC16A6	O15403	SMARCC2	Q8TAQ2	20.4202	20.9848	19.7625	20.6802	19.9704	21.133	20.705	20.6531	20.9237	20.8864	19.4477	20.7239	20.594	19.1428	24.9683	22.6956	22.0867	21.2563	24.893	20.6161
SLC16A6	O15403	XKR8	Q9H6D3	24.0542	23.8771	20.4848	23.3957	23.9777	23.6807	24.2325	23.991	24.0516	24.2255	23.9198	24.1915	23.8542	24.0341	23.7143	23.6414	23.533	24.2709	23.4657	23.5543
SLC16A6	O15403	AKAP1	Q92667	20.8641	22.9726	25.1092	24.1362	24.6932	24.6666	23.4015	23.563	23.8034	23.1014	23.8159	23.7759	24.017	23.9654	22.5505	23.9558	22.9212	22.7418	23.3193	19.1654
SLC16A6	O15403	NHP2	Q9NX24	20.3523	20.2705	20.4533	19.8357	20.1478	20.1352	19.8038	20.2736	20.5515	20.5465	19.4582	19.9716	20.5594	20.4831	20.6649	22.2428	20.9904	21.302	19.4056	19.165
SLC16A6	O15403	SLC46A1	Q96NT5	26.0797	26.4547	26.1581	25.8739	25.7072	26.0476	25.4212	25.5295	25.4511	25.5037	25.588	25.9471	26.15	25.7328	24.7965	25.402	25.0744	23.9728	25.1206	24.6234
SLC16A6	O15403	GRPEL1	Q9HAV7	29.5627	29.4775	28.429	28.3966	28.3684	28.3193	29.1518	29.0432	29.1893	29.2496	28.2689	28.1895	28.3132	27.8164	29.251	29.499	29.6863	29.6842	29.1204	29.4017
SLC16A6	O15403	NAPA	P54920	21.1872	19.5614	20.455	19.4691	20.7222	19.2415	21.507	19.1024	20.3614	20.5698	20.6207	20.5587	22.7121	20.524	19.932	19.2324	19.902	20.7074	19.8039	20.7417
SLC16A6	O15403	GIGYF2	Q6Y7W6	21.0729	18.777	20.2592	19.803	20.5254	20.1732	20.9828	21.791	21.2241	20.7573	21.5965	21.8624	23.3708	21.2406	20.6041	25.6118	20.8193	20.4576	22.099	23.0479
SLC16A6	O15403	SLC20A1	Q8WUM9	25.4473	24.8873	23.587	23.3723	23.6064	24.0769	23.6	25.3326	23.0203	23.6756	25.025	26.1228	25.12	25.1444	25.2239	24.7104	25.0285	24.8063	23.6406	23.5442
SLC16A6	O15403	EPHA7	Q15375	24.7931	24.6547	26.033	25.9683	25.9714	26.0504	23.8118	24.0136	24.306	22.6316	25.5976	25.6026	25.738	25.5171	23.468	22.7333	23.8688	24.6589	24.9793	24.9221
SLC16A6	O15403	POLR2H	P52434	23.7799	22.6755	24.4819	24.852	24.1375	24.0852	23.4252	23.0416	23.7498	23.3355	24.9283	24.4757	25.1059	24.9889	23.9527	23.4659	24.2269	23.0771	22.5399	20.1631
SLC16A6	O15403	THOC2	Q8NI27	19.4458	19.283	21.7506	20.5742	20.6338	19.5432	21.9226	21.517	20.7871	19.8773	19.5316	19.0081	19.7661	20.8137	22.7953	22.0367	23.5976	21.4126	20.8513	20.0035
SLC16A6	O15403	CALM1	P0DP23	25.0431	25.079	24.6606	23.9623	24.8591	24.9225	25.6781	25.2142	24.2836	24.3257	23.7535	24.093	24.9302	25.961	24.5085	24.9242	25.2384	25.3931	23.9546	23.9282
SLC16A6	O15403	SLC25A20	O43772	21.1764	19.2766	22.364	20.7576	19.8721	20.1575	19.635	20.6361	20.1375	19.7734	21.0284	20.6007	20.981	22.0096	18.8877	20.1245	21.6356	19.9947	20.6475	19.1259
SLC16A6	O15403	RPS14	P62263	28.1058	28.2129	27.6281	27.6227	27.5793	27.569	27.9405	27.9264	28.0266	27.9137	27.5157	27.1372	27.4692	27.238	27.9529	28.0865	28.103	28.1007	28.473	28.0727
SLC16A6	O15403	ALG14	Q96F25	21.7662	18.9743	22.53	22.6451	22.7359	22.7787	20.5606	18.8626	21.1522	21.859	20.428	22.5635	22.9279	20.5355	23.7773	24.0888	19.3783	20.481	21.498	20.4159
SLC16A6	O15403	PACSIN3	Q9UKS6	18.932	20.7371	19.7786	20.738	18.9435	19.345	19.2438	20.264	19.7163	19.4046	20.1363	20.139	19.816	22.1922	21.1838	19.1637	19.8164	19.4173	20.3357	19.5217
SLC16A6	O15403	SHROOM1	Q2M3G4	21.5025	20.2674	20.6086	19.4796	19.7343	19.4557	19.9141	19.8337	18.8486	19.781	20.5985	20.5772	19.3221	20.1049	20.7301	21.4473	20.3416	20.3331	19.967	20.387
SLC16A6	O15403	SEC16A	O15027	29.0997	29.1564	27.9973	28.0479	28.0969	27.9264	28.9316	28.938	29.2329	28.9736	28.2071	28.1316	28.3296	27.4328	29.0654	29.0743	29.3714	29.0543	28.3657	28.8795
SLC16A6	O15403	TMEM201	Q5SNT2	25.4361	24.7392	25.9921	25.9907	26.1438	26.0959	24.4149	23.6662	23.4859	24.9516	26.0255	25.8613	25.9681	25.693	25.4034	25.105	23.8006	23.9779	24.7169	24.8756
SLC16A6	O15403	SCML1	Q9UN30	19.8147	19.8477	18.9138	19.6842	20.3754	19.3562	20.4364	20.4576	20.1635	19.9519	20.5877	20.6829	20.9501	21.4442	20.8633	20.9714	20.747	22.1877	19.4682	20.0917
SLC16A6	O15403	SMPD4	Q9NXE4	23.738	23.7783	24.6838	24.6433	25.1231	24.9699	26.5778	24.0303	24.7875	24.2756	25.294	25.3564	24.9536	24.998	27.447	24.6319	24.7694	24.4759	24.7613	24.3596
SLC16A6	O15403	SAFB	Q15424	24.2984	19.9987	17.0436	20.2029	19.5897	18.8145	20.1332	20.3862	21.1415	19.3531	19.761	20.6675	20.6895	20.6448	18.9872	21.0387	19.5763	19.843	20.5164	20.8535
SLC16A6	O15403	SLC39A6	Q13433	25.6103	25.7221	26.1613	26.0267	26.378	26.092	25.9798	25.7276	25.9858	26.2319	26.5358	25.9501	26.0287	25.9343	26.1523	26.077	26.2523	25.0753	18.1039	22.2998
SLC16A6	O15403	UPF1	Q92900	24.2794	24.9856	20.0856	21.7742	21.4448	23.3047	24.2282	23.9126	23.9458	23.9603	22.9523	23.0388	22.342	20.1733	24.4745	24.3301	24.2076	23.7791	24.1568	23.0536
SLC16A6	O15403	MAN1B1	Q9UKM7	24.1544	23.3635	23.3877	23.8718	23.916	24.264	23.605	24.0186	23.6378	23.5393	20.8677	22.7754	24.0323	23.5602	23.9086	23.3486	23.986	24.0145	22.1124	22.7449
SLC16A6	O15403	SFXN5	Q8TD22	20.3951	18.7909	19.8171	22.2662	20.848	19.6581	20.2998	20.1698	20.1583	19.2883	23.4089	22.3539	21.2553	21.448	18.9117	19.9963	19.0812	20.8095	18.9398	19.2376
SLC16A6	O15403	MKI67	P46013	22.9581	23.2137	21.5671	23.498	20.1281	19.685	22.4111	23.7356	23.9863	24.0124	19.9041	19.9053	22.7674	22.0229	24.1415	24.7334	20.1542	18.8261	18.8236	20.1955
SLC16A6	O15403	MRE11	P49959	23.7061	23.2352	24.7689	24.7095	19.4272	19.4124	21.3415	21.3479	21.7638	25.1984	19.5302	19.081	20.1969	20.0119	19.3116	20.4935	18.8005	19.6022	20.1945	20.1043
SLC16A6	O15403	PSMC4	P43686	24.9736	22.2606	23.6688	23.5903	23.2	25.5198	20.8324	22.9946	20.0316	22.0859	23.381	23.8931	25.2128	23.2535	23.6488	23.4826	23.8483	22.0286	19.1978	28.1276
SLC16A6	O15403	KRT6B	P04259	25.941	25.7117	18.9393	20.6705	19.3015	20.9275	22.3472	22.0938	27.1473	24.0156	19.8671	21.1483	21.9087	20.0087	22.3844	23.0684	25.9741	20.3748	20.8226	24.1624
SLC16A6	O15403	ERH	P84090	24.2392	23.8205	24.0902	23.9225	23.9671	23.8403	24.2556	24.2993	24.1708	24.1475	23.1068	22.8871	23.5137	22.7962	23.807	24.4743	24.0368	24.2564	22.6145	22.852
SLC16A6	O15403	NUP98	P52948	20.6831	19.3924	20.0862	19.7283	20.1092	20.3787	21.7365	20.4398	19.4525	19.3008	20.1955	20.3327	19.3888	19.7406	20.2972	19.3587	19.9842	19.1675	19.204	21.9935
SLC16A6	O15403	TMEM33	P57088	25.8205	25.8636	25.5483	26.3871	26.3565	26.4132	26.3115	26.1898	26.9118	26.392	26.5751	27.2185	26.6547	27.5339	26.9668	26.9536	27.304	26.9786	26.4036	27.0962
SLC16A6	O15403	DNAJC13	O75165	22.9635	21.4756	23.3415	23.303	23.0633	23.0903	21.0938	20.3916	20.1174	21.7145	21.749	21.4192	21.7732	23.3857	21.0662	20.8108	19.4075	20.734	24.2898	23.6678
SLC16A6	O15403	GTPBP4	Q9BZE4	23.0628	21.8873	18.7811	18.6715	20.4156	19.6452	22.8849	20.5867	20.3797	19.8838	19.7295	19.3908	20.5243	20.506	23.7017	22.5547	27.8317	23.5035	21.8393	21.3988
SLC16A6	O15403	TMEM51	Q9NW97	19.6723	20.5997	20.2284	20.0198	19.9244	20.0168	20.6173	19.8438	19.6275	19.4761	19.6426	19.3924	20.4779	19.921	19.6562	20.0668	20.0376	18.4924	19.1722	19.8859
SLC16A6	O15403	RNF7	Q9UBF6	22.7216	21.6354	21.5661	21.3497	22.1372	21.9599	22.7963	21.455	22.176	22.119	21.2064	19.4379	19.9976	21.1797	21.4171	22.4716	22.5267	21.3168	20.3916	21.6836
SLC16A6	O15403	ATP2B1	P20020	26.7312	26.8574	27.1755	27.2991	27.8768	27.4233	26.8506	27.5465	26.9042	26.551	27.4903	29.7958	29.9371	29.7279	26.1418	26.4108	26.5278	26.6283	26.8714	27.115
SLC16A6	O15403	RBM8A	Q9Y5S9	20.0608	20.2748	22.1904	22.2295	19.9285	19.9836	22.9088	24.2906	20.6397	20.2031	20.6021	21.0964	19.476	19.9594	20.9117	20.9859	19.8403	20.1348	20.6901	19.1294
SLC16A6	O15403	NCSTN	Q92542	23.4947	23.003	23.3737	21.2722	23.4391	23.3358	23.0841	22.7786	23.099	23.0429	22.7752	23.8023	24.5261	23.6285	23.5623	24.2202	23.0454	22.9092	23.1826	22.8796
SLC16A6	O15403	BZW2	Q9Y6E2	22.4244	20.3922	21.4859	21.3353	21.4042	21.3138	19.8239	20.0045	20.2991	20.9442	23.0437	21.5427	21.9172	22.6032	22.5235	22.258	22.5492	20.9642	19.9207	21.6211
SLC16A6	O15403	CAV2	P51636	25.0265	25.39	25.6067	25.0938	25.4935	25.4948	25.2922	25.4723	25.5334	25.7173	25.2171	24.9121	25.5357	25.3367	25.7714	25.8607	25.9648	25.8077	24.4448	24.3318
SLC16A6	O15403	ESRP2	Q9H6T0	24.8529	24.9555	23.7193	19.4387	24.0495	20.7105	24.8422	23.0472	20.2246	24.532	21.2259	20.8973	19.8835	21.7123	25.1079	25.1559	19.4581	19.7354	23.3043	23.7454
SLC16A6	O15403	SPTAN1	Q13813	24.0212	24.071	22.8029	23.977	24.466	24.1303	19.9528	19.9256	19.5982	19.6248	19.5003	19.7631	21.7928	20.2637	25.3574	24.4943	24.5816	24.4379	24.3567	24.8738
SLC16A6	O15403	PARL	Q9H300	23.6628	25.3223	24.822	24.8941	24.3974	24.6572	23.8971	24.0083	27.4691	27.4458	25.926	24.2442	25.9333	22.404	27.5005	27.5992	24.4874	24.3268	22.2124	24.2313
SLC16A6	O15403	ABHD17B	Q5VST6	19.1432	19.4098	22.3517	19.7668	20.4573	19.9021	22.7175	22.9036	22.9404	22.7696	22.2566	23.4413	25.3942	24.376	20.1089	19.1552	21.9924	21.5494	21.7056	21.7478
SLC16A6	O15403	PRPF8	Q6P2Q9	22.5297	23.2072	24.8739	20.6986	20.7418	19.5927	23.9842	23.4094	24.0742	22.7806	23.1945	22.1842	24.2461	21.8776	23.7283	20.9198	23.0604	23.6648	22.1437	22.7486
SLC16A6	O15403	LUC7L2	Q9Y383	22.9663	23.4443	22.1237	21.3123	21.4498	21.2847	22.7475	22.2066	21.9074	23.1329	22.0589	21.0475	21.1801	21.5718	22.6383	21.5381	19.4446	20.4461	21.5569	22.0251
SLC16A6	O15403	PCMTD2	Q9NV79	26.5844	24.5374	19.9323	19.5246	19.9435	23.794	27.3288	27.2317	24.7862	25.1625	21.6989	22.5723	22.9977	22.6315	23.4754	24.8782	24.5077	24.0758	20.2516	23.8254
SLC16A6	O15403	ZCCHC3	Q9NUD5	24.4376	22.4613	19.9971	21.0878	19.5556	19.4628	25.4551	24.1579	18.9459	25.6497	19.5378	19.8642	20.2262	19.8802	22.5167	21.2512	19.3807	24.4344	22.2428	20.611
SLC16A6	O15403	ABCC4	O15439	21.5009	22.6564	24.0026	24.239	24.2947	24.1184	24.1482	24.0511	21.5134	21.3254	21.2392	22.2073	21.2867	21.2242	21.076	19.167	20.4715	19.3575	20.1959	19.6998
SLC16A6	O15403	USP30	Q70CQ3	20.0926	20.4298	21.4106	21.2838	21.3825	20.5817	20.3158	20.4015	20.8467	20.3454	20.5392	19.6216	21.4483	21.4612	21.9819	22.0369	22.5629	19.2444	19.9151	22.0137
SLC16A6	O15403	ST7	Q9NRC1	24.9949	24.7861	24.8126	24.9741	24.7757	24.2699	24.1207	24.1003	24.0583	24.1887	24.1475	24.5291	24.7074	24.8171	24.2075	24.4097	24.1848	24.3623	23.684	24.1822
SLC16A6	O15403	TIMM8A	O60220	20.4306	19.7161	20.3049	19.8793	20.1444	19.0583	19.488	19.66	20.292	24.08	20.1692	20.7502	24.5019	24.6714	20.0361	20.2749	19.549	20.042	23.4775	19.601
SLC16A6	O15403	YIPF6	Q96EC8	24.6094	26.1036	27.0248	25.7262	26.7336	26.8624	24.4974	24.7677	24.678	24.7798	26.6123	25.3936	25.7713	26.049	24.9337	25.1504	24.4999	25.1361	24.2853	26.247
SLC16A6	O15403	RETREG3	Q86VR2	24.8143	24.9549	25.8843	26.2386	25.6861	26.2547	25.0788	24.9647	24.9104	24.7069	24.7705	24.73	25.2137	25.0347	24.7954	24.8048	25.2137	25.1981	25.4471	25.3442
SLC16A6	O15403	AKAP12	Q02952	22.4665	22.3528	22.2354	20.976	21.4229	21.6127	22.6386	20.8404	23.4371	23.3323	22.015	22.7679	22.0351	22.7964	22.9982	22.1341	23.1538	21.9636	20.3563	20.097
SLC16A6	O15403	KRT1	P04264	31.0609	31.1414	26.2261	26.3068	26.7114	26.9001	28.2707	28.2062	29.3264	29.3682	29.1852	28.9276	26.2924	25.2401	29.975	30.2695	28.65	29.0887	29.2005	29.2221
SLC16A6	O15403	KRT8	P05787	27.1262	26.753	25.6346	25.7761	25.6061	24.883	26.6016	26.485	26.7765	26.7784	26.1016	25.2198	24.7268	25.4409	26.8933	27.4132	26.7159	27.0827	25.8818	25.8778
SLC16A6	O15403	RPS10	P46783	27.1635	27.7007	26.7984	27.1503	27.1257	27.2287	26.4096	26.3072	27.8135	27.3205	26.8829	26.7665	27.1594	27.4405	28.152	27.421	27.4221	27.6402	27.1719	26.7473
SLC16A6	O15403	TIMM29	Q9BSF4	20.1464	21.8995	22.1345	22.7294	22.8797	22.747	22.7674	22.2225	22.0584	22.1785	24.068	24.3602	24.0052	24.2463	25.3586	22.272	22.4693	20.7171	22.2088	22.6472
SLC16A6	O15403	RRP1	P56182	19.9498	20.5475	19.787	20.0218	19.8579	19.7563	20.302	20.3366	20.4228	19.8341	20.0278	21.0788	18.5449	19.1853	21.3101	21.5449	20.8241	19.6331	19.524	19.9288
SLC16A6	O15403	WBP2	Q969T9	19.582	20.3914	19.0934	20.233	20.3076	19.5823	24.2963	25.1663	20.1827	24.3492	19.7603	20.3185	19.1752	19.6759	19.0421	19.3679	20.0848	19.8489	20.2373	19.8741
SLC16A6	O15403	PXMP2	Q9NR77	21.3612	21.2759	22.0737	21.4078	21.3634	20.1223	19.5097	20.3151	19.7569	19.3917	23.3958	21.2651	19.8802	21.8771	21.1295	19.4658	20.0709	22.3146	22.7589	22.5806
SLC16A6	O15403	ARMCX5	Q6P1M9	19.7798	21.1471	20.8974	21.7803	20.5877	19.694	18.8455	20.6987	21.9802	19.956	20.9754	19.6584	21.1002	20.347	21.0893	21.0217	22.3865	18.1468	20.3813	20.407
SLC16A6	O15403	HYOU1	Q9Y4L1	20.2732	19.7786	19.4358	19.9064	20.7557	20.9843	20.1167	19.1737	20.0535	19.9175	19.4351	20.9818	20.0602	21.2429	19.7904	20.0526	20.2768	20.0139	19.967	26.7142
SLC16A6	O15403	DNAJB2	P25686	23.3274	23.3089	22.2153	22.1256	22.0944	22.1204	23.1366	23.3709	23.5279	23.6571	22.9365	22.8358	23.1167	23.068	22.5321	22.5231	23.5521	22.5191	18.5269	20.9235
SLC16A6	O15403	SDF2	Q99470	21.6443	21.4276	21.8953	22.6204	21.9642	20.2701	26.2469	26.0718	19.7363	20.4202	21.2429	21.9689	21.9957	21.4548	21.6184	26.6876	26.4926	22.9484	20.9564	21.1772
SLC16A6	O15403	MRPS9	P82933	20.4136	20.2307	20.9692	19.9881	19.8603	19.4788	25.2156	25.2911	25.1175	25.1287	19.0599	20.3451	19.5349	20.816	20.854	19.1908	21.9157	19.8131	26.4854	27.4421
SLC16A6	O15403	RAD51C	O43502	19.3822	19.0182	20.3725	19.7274	18.7784	23.9402	19.5861	20.0293	20.8194	19.2917	19.3972	21.1864	20.4862	19.5644	19.3747	20.3017	20.5779	20.7949	19.9215	20.0036
SLC16A6	O15403	CMTM6	Q9NX76	25.6705	25.6764	25.6643	24.3995	25.5562	25.6375	26.046	25.7772	26.0114	25.8436	24.0363	24.3422	23.7748	24.7737	25.2986	25.3718	25.3569	26.4019	26.1163	26.0449
SLC16A6	O15403	RETREG2	Q8NC44	22.6912	22.1424	23.8602	23.6505	23.4141	23.4956	22.8972	22.7976	22.7484	22.8165	23.8745	22.0696	21.452	24.0939	23.8756	22.5787	22.8326	23.2725	22.2507	22.1447
SLC16A6	O15403	ZNF629	Q9UEG4	24.4826	24.8275	23.445	23.5052	19.9002	23.2621	25.0872	24.7252	24.9155	25.2957	24.1448	20.2838	22.275	24.3666	24.9481	25.3625	25.0134	21.9474	24.2609	24.4398
SLC16A6	O15403	SGPP1	Q9BX95	25.4631	25.0361	24.5729	24.6965	23.8715	25.0325	24.1756	23.7857	24.2291	24.3938	24.5478	24.8874	24.0085	24.8816	24.8161	23.8145	23.8172	24.0691	23.9275	23.8758
SLC16A6	O15403	NUP210	Q8TEM1	26.604	26.7408	26.3345	28.7	27.2423	27.2088	26.9836	26.7061	26.2599	26.9997	27.3865	26.5164	27.667	26.664	26.4639	25.1181	26.8833	26.9901	25.6084	25.1917
SLC16A6	O15403	RNF115	Q9Y4L5	21.6963	21.6524	21.4367	22.0797	22.3762	22.2333	22.3423	21.9426	22.5869	21.7939	22.2483	21.8491	22.0885	22.0885	23.1261	22.1661	22.6861	22.353	21.578	21.5066
SLC16A6	O15403	RNF126	Q9BV68	24.9199	25.1309	25.3515	25.1464	25.4188	25.2154	25.2684	25.3223	25.4106	25.4766	25.0761	24.3535	25.16	24.4241	24.5916	24.5512	25.2106	24.9985	25.1686	25.0131
SLC16A6	O15403	NDFIP1	Q9BT67	23.955	23.5542	24.6872	21.9363	23.1642	19.7247	21.3818	23.6682	26.1595	25.132	23.5885	24.4019	22.5388	23.2435	26.2449	20.9625	25.2094	25.2243	22.1963	22.0582
SLC16A6	O15403	MCM6	Q14566	22.9875	20.7384	18.6783	22.2155	20.5002	19.1985	19.5524	22.4054	22.3295	19.4639	21.0415	20.4153	20.2587	23.617	20.3854	19.626	20.2743	20.2686	19.8753	19.5552
SLC16A6	O15403	CNNM3	Q8NE01	28.2784	25.4341	24.7509	26.0313	26.1716	25.7761	26.41	23.3004	25.0171	27.1615	25.8512	26.6881	26.1425	26.0293	24.0364	24.9327	26.8924	24.9779	23.2798	27.0123
SLC16A6	O15403	HNRNPUL1	Q9BUJ2	25.3641	25.7398	24.8761	24.8541	24.9597	24.99	26.908	27.0581	25.619	27.2911	25.4069	24.8086	25.8884	25.0717	26.2493	26.0245	26.9717	25.649	25.1279	25.105
SLC16A6	O15403	PANK4	Q9NVE7	23.4616	22.0444	21.6552	21.8205	21.9551	22.2985	21.1254	20.7914	24.8564	21.5286	23.8664	23.7339	21.8313	21.7264	23.1649	23.6529	22.487	21.9196	21.9502	21.66
SLC16A6	O15403	RBM4	Q9BWF3	21.2225	19.7902	22.748	23.6094	23.5794	21.6319	19.5214	20.6748	18.5534	19.7888	19.4162	23.753	19.1971	21.7138	22.6319	22.1606	23.3024	23.9154	21.3878	23.2646
SLC16A6	O15403	NACC1	Q96RE7	20.4492	20.1491	20.4826	19.3911	19.6708	20.3259	20.1602	24.9095	25.0016	25.0413	19.5977	20.0539	20.2366	19.8056	22.6517	22.8251	18.8202	20.1028	19.9987	19.678
SLC16A6	O15403	NOTCH2	Q04721	20.1652	22.3665	23.3752	22.5743	23.8013	22.8952	22.5785	22.2113	27.5341	26.3513	23.0801	19.8843	19.4857	20.9382	22.398	22.6737	23.0384	26.7968	19.8129	20.2072
SLC16A6	O15403	INF2	Q27J81	22.7515	22.6739	20.1207	20.1037	20.5933	21.345	20.8822	21.0445	21.0524	20.3389	20.7519	19.7423	20.1266	20.9616	22.3772	22.9214	20.9575	21.5791	20.9205	23.0327
SLC16A6	O15403	RANBP2	P49792	25.1083	22.5296	25.5372	25.7795	25.8172	25.2558	21.5416	21.6576	24.6518	21.4264	22.2273	23.3402	22.9576	22.7833	21.4073	21.606	22.7686	22.6078	20.0285	20.1478
SLC16A6	O15403	RPS2	P15880	27.1567	27.0378	24.9666	24.9298	25.4812	24.6104	27.0041	27.0757	27.307	27.1752	25.5455	26.3227	26.3923	26.6059	28.0903	28.2345	27.989	27.6857	28.7346	28.4339
SLC16A6	O15403	ESYT1	Q9BSJ8	25.2105	25.0594	24.2319	24.926	24.8511	25.1134	24.9405	26.9923	27.1967	27.1421	25.2008	25.2428	25.1975	24.993	24.0952	25.0835	24.8895	24.8416	24.8058	24.9081
SLC16A6	O15403	GPRC5C	Q9NQ84	21.7987	22.8676	22.453	22.5906	19.6404	24.3386	24.4401	24.7152	24.7814	25.1958	24.4047	23.895	24.9915	25.1163	26.9953	26.8878	23.975	24.0648	27.1976	23.4971
SLC16A6	O15403	PCNA	P12004	24.4056	26.9514	25.096	24.8234	25.4077	24.7461	26.2141	27.2077	27.9314	24.7275	25.296	25.1294	25.0351	28.8286	25.1153	24.9818	27.1304	26.8598	24.5782	27.5487
SLC16A6	O15403	DYNC1LI1	Q9Y6G9	23.3826	23.3685	21.8739	22.9632	22.9486	23.0265	22.0728	19.3646	22.0007	23.5123	23.3112	23.4865	23.9549	23.7892	22.0242	22.392	23.8786	23.3337	23.7895	23.9688
SLC16A6	O15403	CHURC1	Q8WUH1	22.8421	20.44	21.3897	21.8358	22.0487	21.9453	19.2297	19.662	20.2813	20.5008	20.189	21.0339	21.6841	22.5302	22.7023	19.9715	20.8812	22.0249	21.0533	21.0993
SLC16A6	O15403	KIF23	Q02241	22.9651	23.2036	19.5173	19.0351	21.0914	20.1261	19.4003	25.7237	22.9515	20.4711	19.4	21.1083	20.68	19.5226	23.3982	20.3175	19.8633	25.4359	19.2468	19.1646
SLC16A6	O15403	STRN3	Q13033	24.6979	25.0577	25.1755	21.4497	25.1439	25.1057	24.7687	25.1494	24.5005	24.6725	25.0983	25.6225	25.8262	25.2185	25.9712	26.2176	25.3557	26.4046	20.1932	20.872
SLC16A6	O15403	TCOF1	Q13428	23.5785	23.5833	25.3788	25.6986	24.5127	25.0203	20.0972	23.7515	20.6281	22.3098	21.5851	25.1044	25.4064	20.5896	24.301	23.7247	24.145	23.5714	24.3591	23.4745
SLC16A6	O15403	CANX	P27824	27.7211	27.6063	27.4134	27.5059	27.8051	27.3691	27.5683	27.4058	27.2983	27.4283	27.9141	27.8269	27.9509	27.9853	27.4768	26.9859	27.2321	27.0775	27.4999	27.0687
SLC16A6	O15403	RALB	P11234	20.4453	19.0269	19.4491	20.7865	20.7355	19.6791	19.6793	20.5649	20.1184	18.2612	20.6967	20.471	20.1086	22.0634	19.8124	19.2758	20.7284	20.6648	20.8436	20.5767
SLC16A6	O15403	SALL2	Q9Y467	21.6117	21.6217	23.2549	23.1853	21.2798	24.8277	20.4471	20.1802	20.5012	20.4177	20.3745	20.4078	22.1877	21.2859	21.4248	21.593	20.4328	23.6323	19.6283	20.3659
SLC16A6	O15403	DPY19L4	Q7Z388	21.0925	20.867	23.1222	21.1807	23.0839	22.3514	27.1106	20.3477	24.322	24.0607	21.781	20.8551	22.051	21.7674	21.1212	24.4957	24.5397	21.264	19.5976	19.8771
SLC16A6	O15403	SMC3	Q9UQE7	24.4942	24.2787	28.4921	28.5196	28.9105	28.575	25.575	26.5263	26.6147	26.4336	24.274	23.7205	24.6614	24.1758	24.1604	24.2976	26.1736	24.7956	24.0301	24.2624
SLC16A6	O15403	SPART	Q8N0X7	21.3832	20.5256	23.9916	24.2202	24.1058	23.9185	22.7157	22.6165	22.3892	22.4183	23.918	23.5223	23.7657	23.0177	22.9397	23.7044	23.774	23.8233	25.4356	22.37
SLC16A6	O15403	ADIPOR1	Q96A54	24.3332	24.3241	23.9936	24.5523	23.8801	23.8207	25.5693	25.208	25.99	25.3308	25.5168	24.2496	25.2565	29.0522	23.6595	23.9235	23.685	23.7681	23.4126	24.0776
SLC16A6	O15403	PNO1	Q9NRX1	19.9101	20.9518	19.2121	21.38	19.4341	19.2192	19.6401	19.7202	20.1517	20.5328	20.1363	20.9104	19.1409	19.3606	19.6718	19.5459	18.8232	19.4788	20.9671	19.2568
SLC16A6	O15403	RPS12	P25398	26.8068	27.2019	26.7964	26.7946	27.1474	26.8323	25.893	26.428	26.216	25.6213	26.9184	26.8857	27.0225	27.1258	26.2818	26.4977	27.0984	26.3639	25.6311	27.0163
SLC16A6	O15403	RHOT1	Q8IXI2	25.8582	25.6866	26.3466	26.515	26.3849	26.6181	25.8214	25.7855	25.7519	25.9117	26.6288	26.3393	26.4171	26.0848	26.0374	25.9606	25.9348	25.5733	25.9192	25.8504
SLC16A6	O15403	SCAMP3	O14828	26.2882	26.447	26.9015	26.8285	26.7952	26.8207	28.7713	27.6734	28.1449	25.8223	27.7144	27.2479	27.0917	27.1951	27.8755	26.7509	27.1569	26.3067	26.2752	26.3026
SLC16A6	O15403	RCN2	Q14257	27.8903	27.7508	28.1575	28.0988	28.0757	28.1058	28.0837	28.124	28.0177	27.696	27.8381	26.6316	26.695	28.0285	28.4862	28.139	27.2477	27.1579	27.9586	28.5257
SLC16A6	O15403	RMDN3	Q96TC7	26.986	26.1332	26.16	26.7367	26.1901	27.9973	26.5963	26.5586	26.837	26.8957	27.9164	27.7799	27.7425	28.0825	27.2898	27.3942	26.2932	26.9125	26.5805	27.6443
SLC16A6	O15403	PLAAT3	P53816	19.8941	20.6908	21.357	19.2275	20.0842	20.9748	20.5835	20.0767	19.5327	20.9556	20.9252	19.3778	21.1506	19.7912	19.7481	19.1696	19.1727	19.2806	20.0325	20.7214
SLC16A6	O15403	TMEM132A	Q24JP5	19.7557	19.3414	18.8616	21.0757	22.2988	20.2418	19.1604	21.2559	19.764	19.9091	18.787	19.6202	22.1796	21.6926	20.5107	19.8763	21.1544	19.1014	20.7023	19.4417
SLC16A6	O15403	SFT2D3	Q587I9	19.7993	19.1391	20.0778	19.8547	20.3115	21.5872	20.1807	18.7928	20.0695	19.0853	19.7806	21.1914	20.1968	20.3409	20.9429	20.7577	19.7174	19.7712	18.864	20.4705
SLC16A6	O15403	TYRO3	Q06418	19.6309	20.1914	20.5621	20.3125	20.9828	18.5715	22.6718	22.7917	22.8956	22.8576	19.8145	19.337	21.4396	19.7592	20.5595	19.5041	18.8999	21.2206	19.945	19.496
SLC16A6	O15403	KLHL22	Q53GT1	24.7309	24.7787	22.411	22.5592	22.3961	22.9178	23.4745	25.287	23.3972	25.0101	25.1841	19.4635	20.6694	19.3296	23.6957	23.8274	19.956	23.7269	19.3774	22.7451
SLC16A6	O15403	ANKLE2	Q86XL3	21.1695	22.2985	23.3391	23.1137	23.4773	23.9018	22.5217	19.6265	20.9648	22.4988	23.0722	23.0541	25.3746	25.0191	20.695	22.4351	21.0408	21.0851	19.3104	21.8398
SLC16A6	O15403	TOP1	P11387	27.425	28.3898	25.8356	21.7655	19.8609	19.7107	24.2845	22.8457	24.1843	24.0522	21.6512	19.2173	20.0029	22.2271	21.237	21.8208	21.482	22.6577	22.9462	23.1124
SLC16A6	O15403	MRPS26	Q9BYN8	25.9047	25.8295	25.0742	24.8086	24.874	24.8955	23.6525	22.7668	26.2385	23.8852	19.2561	23.7345	23.9939	23.6341	23.8241	23.1089	24.0966	22.0104	22.7387	25.901
SLC16A6	O15403	FUNDC2	Q9BWH2	20.4813	20.0989	20.0308	21.2017	19.6049	19.5941	24.1597	20.5511	21.0947	21.5754	19.5129	23.925	19.5153	19.3541	20.9301	22.9898	22.6967	20.9215	18.5865	20.4119
SLC16A6	O15403	THRAP3	Q9Y2W1	19.8325	20.3944	19.7674	21.5356	19.8544	20.6526	19.9528	19.8471	19.6615	20.9424	19.4188	18.5948	20.8957	19.454	19.3946	19.831	20.0386	26.6661	20.6357	20.248
SLC16A6	O15403	EXOSC8	Q96B26	19.3084	20.1013	19.9198	19.5332	20.1072	20.2615	21.6597	23.8203	21.3091	24.5522	19.1972	19.9165	19.5896	20.8468	23.6194	23.3721	21.156	21.5421	23.9245	19.6946
SLC16A6	O15403	C1GALT1C1	Q96EU7	20.4028	22.0984	22.9447	22.8922	22.7156	23.1874	20.7037	20.5538	21.5923	22.8074	20.2834	21.2044	19.5986	20.612	19.9747	21.0711	21.0444	20.8274	21.3288	22.6511
SLC16A6	O15403	PHF6	Q8IWS0	19.4028	20.2927	20.2779	19.6061	19.9373	20.3689	22.0399	21.8908	19.8458	20.0169	19.197	19.4979	19.6533	18.5523	22.0013	21.2259	21.1873	19.734	20.375	20.4247
SLC16A6	O15403	TRAFD1	O14545	23.1296	21.9564	22.4804	22.7717	22.7984	21.3639	21.5788	22.8098	22.5153	23.7694	23.1972	23.307	23.7584	23.6081	22.5964	23.0585	23.43	23.1996	19.764	21.8486
SLC16A6	O15403	ARL6IP6	Q8N6S5	24.9479	25.4506	25.4716	25.4687	25.3822	25.8704	25.7909	25.2876	25.2336	25.2717	25.5703	25.5855	25.9718	25.4472	24.0865	25.1129	24.999	24.3508	23.3529	24.933
SLC16A6	O15403	FIP1L1	Q6UN15	21.4555	19.6733	19.9692	20.1073	19.9091	20.3955	23.6947	23.2337	20.7052	23.8747	20.7452	19.8479	20.0063	21.195	20.9963	21.08	23.7242	20.9355	21.1693	22.1863
SLC16A6	O15403	ALB	P02769	24.2767	25.0217	24.1299	24.3383	27.7046	24.6468	24.1292	22.5532	26.409	26.275	26.4722	25.3322	25.446	24.5582	24.5908	24.6107	24.5784	24.2377	26.2363	26.0921
SLC16A6	O15403	GALNT11	Q8NCW6	19.5645	19.8833	24.4329	23.359	23.8489	22.1519	21.2339	23.7554	21.0307	24.0623	23.4957	22.6727	23.0347	23.0557	20.5767	19.8727	21.4378	19.468	22.1855	22.1996
SLC16A6	O15403	INSIG2	Q9Y5U4	22.3764	22.1054	20.8606	18.5425	21.1285	20.0955	23.3491	22.8186	21.0115	21.6993	20.3605	20.6187	20.0242	19.6863	22.4535	23.3344	23.4415	21.578	22.7296	21.1504
SLC16A6	O15403	FUBP3	Q96I24	20.164	24.3654	22.2661	19.6158	23.2589	20.0469	20.8199	19.9777	20.8042	19.9315	20.8319	23.807	19.1988	19.788	24.1065	20.4402	23.3886	24.3086	21.0044	20.4225
SLC16A6	O15403	USP15	Q9Y4E8	19.5397	19.89	19.8573	20.2909	21.9698	23.4082	20.5717	20.2631	21.3873	18.9313	20.6065	19.5613	20.3005	20.0242	21.198	21.9694	19.0829	22.4068	21.5539	21.7403
SLC16A6	O15403	HNRNPU	Q00839	27.9801	27.9774	26.1119	26.0418	25.9056	26.48	27.6827	27.6489	27.8169	27.8763	25.8713	26.0218	25.9586	28.0447	27.9227	28.0481	27.7641	27.7326	27.5058	27.5553
SLC16A6	O15403	AASS	Q9UDR5	20.544	20.1138	22.5062	22.7855	20.161	22.9939	23.1561	23.2457	22.9468	22.8483	24.3414	24.7447	24.451	24.6398	20.7198	20.2098	20.359	23.0932	22.3468	19.8421
SLC16A6	O15403	ELP6	Q0PNE2	19.9205	20.2357	19.9369	19.8814	19.888	19.4228	20.2911	19.5718	19.8341	19.3752	19.3654	20.4819	19.9295	20.7722	20.5516	21.1936	21.3077	19.8188	19.8488	19.6056
SLC16A6	O15403	ATXN2L	Q8WWM7	28.1633	28.2447	25.3264	26.3265	26.3332	25.4648	27.8919	27.6677	28.1029	27.6994	26.5616	26.3241	24.3516	25.9192	28.4461	28.492	28.5153	28.539	28.2399	28.2924
SLC16A6	O15403	NOMO3	P69849	23.352	22.9613	24.862	24.6049	24.0394	24.9762	22.5361	22.6091	22.207	22.6291	24.846	25.0502	25.0083	23.6772	23.1093	23.2061	23.3318	23.4237	22.9733	22.4314
SLC16A6	O15403	FAM8A1	Q9UBU6	25.8307	25.8401	25.2168	25.3846	25.6907	25.4476	25.4719	24.6259	25.5486	25.4566	25.157	25.0053	25.1567	25.0596	25.2233	24.516	24.301	24.3913	25.3115	25.3897
SLC16A6	O15403	ATAD3A	Q9NVI7	30.3341	27.3183	28.0666	27.6858	28.0833	27.8085	30.1408	29.2808	29.1043	28.1567	28.2214	28.9815	28.2294	28.258	29.911	29.3612	30.0143	30.022	27.7467	27.0707
SLC16A6	O15403	NOTCH1	P46531	22.6602	20.1165	22.7231	24.1945	22.3608	22.78	24.1955	19.8379	20.2182	19.8229	23.4587	24.3199	22.3355	23.9474	21.9917	22.0447	22.7724	22.8642	24.4845	25.3007
SLC16A6	O15403	RAB34	P0DI83	21.086	21.5443	20.7572	20.9951	19.5492	20.3404	20.3335	21.3499	23.3677	21.7481	23.4465	19.9457	19.3553	19.8009	21.294	21.512	21.0762	21.1378	21.3399	21.4516
SLC16A6	O15403	FAM120A	Q9NZB2	23.0641	22.9459	20.5409	20.481	20.8657	22.2755	21.9259	22.9181	22.9271	22.6896	20.1626	22.0087	20.9063	22.232	23.3302	23.5377	23.2474	22.8155	23.121	21.7534
SLC16A6	O15403	COX6B1	P14854	25.9894	25.9939	28.1235	28.1778	28.1505	28.0893	25.2883	24.9019	25.4774	24.7197	27.3417	27.3745	27.4389	27.3627	24.1272	24.246	24.9043	25.1405	25.4241	24.4515
SLC16A6	O15403	AP3D1	O14617	29.9569	21.5749	20.6502	18.9868	19.0464	20.11	29.3005	19.4222	29.2667	29.3047	20.9144	23.473	23.7364	23.4293	20.1377	19.8554	19.0219	20.3627	20.1022	20.3304
SLC16A6	O15403	RPS19BP1	Q86WX3	19.7528	20.9358	19.5318	19.2141	19.0063	20.3528	19.3742	20.5238	20.125	20.7153	19.6544	20.6482	19.6903	20.0163	19.9011	21.2046	21.1366	21.3835	19.6599	19.7412
SLC16A6	O15403	MALSU1	Q96EH3	19.5276	20.6322	20.0866	19.616	18.9923	20.2326	20.4962	19.7231	19.936	20.8875	19.9804	19.4281	18.9467	19.9945	20.0374	20.4303	20.2212	21.0097	19.1914	19.7916
SLC16A6	O15403	LMNB1	P20700	25.7738	23.4958	27.6678	27.5493	26.874	26.5318	25.9506	25.6626	25.6813	25.6589	26.2044	26.1593	26.1965	26.174	23.65	24.4636	24.4223	23.4659	23.7963	23.5077
SLC16A6	O15403	PDLIM5	Q96HC4	21.6486	21.1655	18.6799	20.9932	19.8377	19.4307	20.5629	20.2598	20.3286	20.4649	20.45	19.4818	19.0422	19.7747	24.8255	24.9709	20.0265	20.5897	19.8541	19.6451
SLC16A6	O15403	PGM3	O95394	21.817	23.0641	23.7417	26.5466	23.7555	26.6729	23.1374	22.2956	22.0575	21.1161	26.3666	24.8014	25.9684	25.6111	22.9693	22.983	23.7855	22.6444	20.1642	19.7959
SLC16A6	O15403	XXYLT1	Q8NBI6	23.8274	27.0992	23.8279	23.941	23.8054	24.03	23.7891	22.3615	23.3123	22.1139	26.4241	24.5327	24.315	23.5696	24.0493	27.713	24.0705	23.921	26.9992	26.9965
SLC16A6	O15403	SUN2	Q9UH99	20.1143	22.7183	21.5666	21.2227	21.4203	23.7451	22.8977	22.4216	22.726	22.6956	23.8101	23.9783	24.0909	22.2211	23.1348	19.5141	21.522	22.5799	20.9716	21.7938
SLC16A6	O15403	KRT5	P13647	26.1153	25.9315	19.4466	21.3534	21.7438	21.4641	22.021	23.2478	24.5206	24.5254	23.2199	23.3171	19.9379	19.7148	24.9085	25.1187	23.7918	23.035	24.4862	24.6788
SLC16A6	O15403	PBRM1	Q86U86	18.7475	20.6592	18.7253	19.8618	19.7731	20.9723	20.0417	28.0678	28.1821	19.5006	19.2027	19.2184	19.5275	19.1227	20.4721	19.5959	28.6769	28.9106	19.3241	20.2826
SLC16A6	O15403	TM9SF2	Q99805	25.5918	24.2916	25.6093	25.5909	26.1505	25.4405	25.2944	25.3839	25.3814	25.6105	25.6538	25.7771	25.9208	25.8022	25.4376	25.5024	24.9863	25.5156	23.6709	23.6619
SLC16A6	O15403	ATP2A2	P16615	32.391	32.444	32.2858	32.4087	32.4248	32.479	32.6008	32.6406	32.6586	32.6112	32.5523	32.5133	32.3364	32.3113	32.5112	32.5442	32.0988	32.4843	32.1205	32.4441
SLC16A6	O15403	MGARP	Q8TDB4	22.3828	22.5236	22.8166	23.575	24.0415	23.6713	23.9156	23.3554	24.3894	22.9553	25.4981	25.1815	23.8131	24.3438	22.9423	22.8509	22.516	24.1467	22.9872	23.4747
SLC16A6	O15403	SRPK1	Q96SB4	22.3194	22.6637	21.3614	19.5632	20.0285	21.3946	22.6238	22.6486	22.7926	22.5034	21.9235	23.1927	23.4663	23.2031	22.7505	22.8384	23.3422	22.7675	23.7219	22.9977
SLC16A6	O15403	POLR2A	P24928	20.3727	19.2493	20.369	19.2605	20.3992	19.3742	19.5541	20.2908	19.8794	21.0244	19.4847	20.32	20.0774	19.5612	21.2791	20.2444	22.5028	20.4477	22.3754	22.2912
SLC16A6	O15403	FLNA	P21333	28.3363	27.9531	27.3888	27.3632	27.6095	27.6627	28.3027	28.3212	28.213	28.2978	27.2532	27.3335	27.5587	27.3748	28.5696	23.6149	20.4628	28.6835	27.9193	28.697
SLC16A6	O15403	DCTN1	Q14203	20.1877	20.7744	19.2641	20.5495	19.6916	20.5441	22.0471	20.5949	21.6231	20.7183	19.282	19.017	19.0543	18.5341	19.6181	19.4667	22.3834	23.0441	20.5203	19.6176
SLC16A6	O15403	GANAB	Q14697	23.2083	23.2823	24.0011	23.8446	27.154	23.9453	27.5123	26.2558	28.893	27.6679	22.9256	23.0717	23.0978	23.6535	23.1825	23.1603	23.4486	23.0408	22.6166	23.2952
SLC16A6	O15403	CDX2	Q99626	20.8702	20.1734	21.0371	20.3367	21.2704	19.7884	20.8804	20.1249	20.1245	20.0216	21.0332	20.2516	20.8516	19.5279	20.319	20.4051	20.9991	19.3173	19.9462	19.6695
SLC16A6	O15403	ASPH	Q12797	25.5975	25.786	25.3608	25.4816	25.0265	25.7302	25.3652	25.3459	25.1984	25.3006	25.1579	24.9706	25.0186	25.1054	24.4656	26.2692	25.4832	25.5328	25.4911	25.3924
SLC16A6	O15403	PRRT3	Q5FWE3	19.0577	19.9143	21.8311	21.9718	20.9402	21.5544	19.4287	20.8229	21.0095	19.8582	19.7608	19.4069	19.2392	19.3038	19.8159	20.1858	20.3151	20.8283	20.9308	21.6418
SLC16A6	O15403	SLC12A4	Q9UP95	22.1093	21.7667	20.4705	20.0003	20.0737	20.2121	19.9659	19.4184	18.8483	19.9778	19.9087	22.584	19.5091	19.7154	22.4631	19.0742	19.758	19.3992	19.8863	21.7445
SLC16A6	O15403	SFPQ	P23246	26.788	20.0745	25.3576	20.2051	20.4735	19.8302	19.6106	19.6626	19.9586	19.7429	21.4751	19.9763	19.2394	20.6361	27.1534	27.366	22.7253	26.9134	24.2818	24.2941
SLC16A6	O15403	HLA-DQB1	P01920	23.017	22.3124	23.1716	22.7361	22.116	22.9079	22.8933	21.9915	22.9735	21.7574	22.1052	21.437	21.1857	21.4945	22.3423	22.7537	22.5602	22.332	22.8811	21.8829
SLC16A6	O15403	TMEM199	Q8N511	20.2109	18.4952	22.5417	22.5245	22.481	22.4144	20.1862	20.0537	21.2606	21.406	19.6545	19.5244	20.282	19.855	22.1771	19.2952	20.0377	22.3245	21.7061	21.9629
SLC16A6	O15403	TOP3A	Q13472	23.7928	23.2831	23.4891	23.8811	23.9112	23.7578	25.3029	25.3388	25.0743	24.7183	24.0374	23.5777	24.1722	23.3369	24.5668	24.4345	24.6243	24.6805	23.0821	22.8881
SLC16A6	O15403	MAP7D1	Q3KQU3	25.9951	26.0963	24.6786	25.3791	25.3116	25.316	25.7963	25.4367	25.5194	19.6158	25.1535	19.1804	24.9935	24.5191	19.9144	21.3221	26.1756	25.9068	26.0234	26.2371
SLC16A6	O15403	TIMM8B	Q9Y5J9	22.6099	21.8554	21.674	20.9345	20.7752	20.5534	22.2506	22.0664	22.9993	22.2169	19.5858	20.0389	19.754	22.4643	22.7132	22.4061	22.2825	21.5174	21.8308	22.0012
SLC16A6	O15403	DSP	P15924	24.1369	22.9887	22.3194	19.943	22.3486	22.0681	23.3743	23.1198	22.3472	25.7935	22.8957	22.4541	21.5515	22.4749	23.8883	21.8954	23.7803	23.311	21.9218	19.3008
SLC16A6	O15403	SLC29A2	Q14542	24.5788	24.2285	25.1967	25.1658	24.6287	23.995	25.1232	25.1721	24.9678	25.9594	25.2356	25.17	25.4471	24.8168	25.129	25.4931	25.0698	24.5531	24.3777	24.2563
SLC16A6	O15403	SSB	P05455	25.0911	25.0083	23.8536	23.3639	23.6985	23.8788	24.6991	25.0125	24.6765	24.7841	23.2783	23.6888	23.6973	23.5529	24.3188	24.8147	24.9049	24.496	24.7462	24.6228
SLC16A6	O15403	COG1	Q8WTW3	19.3261	23.5203	20.2351	18.5186	19.4479	19.2271	18.9775	19.0498	18.1791	20.5272	21.7442	19.4151	19.6345	20.3488	19.1773	21.087	20.5167	20.6789	21.8654	21.9968
SLC16A6	O15403	ACSL1	P33121	23.1241	21.9094	23.5958	23.6376	23.8159	23.7356	23.1555	22.8696	23.2826	23.0405	24.2375	23.6576	23.9133	23.4337	24.05	23.9131	23.4811	23.897	23.6647	23.4522
SLC16A6	O15403	NOL6	Q9H6R4	26.4659	26.4199	19.9552	24.3656	20.0861	20.7701	19.858	26.111	26.1859	26.2669	19.3421	18.317	25.152	25.0825	21.1469	20.5392	19.2832	20.9621	19.3889	19.6588
SLC16A6	O15403	SUGP2	Q8IX01	19.6203	19.8265	19.4999	19.8314	20.9137	20.0876	25.5319	21.6668	21.9905	19.3177	19.7343	20.5024	18.957	19.8871	22.5347	21.5641	20.447	20.9202	20.577	20.3683
SLC16A6	O15403	IGF1R	P08069	23.6862	23.2848	23.3671	23.219	23.2002	23.1496	22.9596	22.6412	26.2517	23.1875	23.2771	23.3794	22.5776	23.6332	23.2698	23.2796	23.4077	22.552	22.961	21.9743
SLC16A6	O15403	SLC30A1	Q9Y6M5	23.7773	22.558	22.994	24.9857	24.5674	24.3371	20.8616	19.416	20.6381	20.3853	24.7766	24.1698	24.9715	24.0526	20.9594	20.7245	22.0109	24.3095	21.9167	21.9916
SLC16A6	O15403	TM9SF4	Q92544	25.4131	25.7256	26.0498	25.0737	26.302	26.0905	24.7154	25.0923	24.7615	24.793	25.3839	24.9568	26.3298	25.3899	26.4174	25.9807	24.9177	24.9777	24.4788	24.2817
SLC16A6	O15403	PIGQ	Q9BRB3	20.5392	18.8954	24.2558	20.2469	23.9774	23.9433	19.8739	19.6175	18.7621	24.5394	22.4282	23.6746	21.7998	22.1635	20.5124	19.9367	23.8935	23.2124	20.2064	21.0427
SLC16A6	O15403	KPNA3	O00505	19.8021	21.1352	20.6659	20.7959	19.636	20.2539	20.2201	19.344	19.8294	19.2509	20.9633	19.5784	19.722	20.7668	20.3804	20.8862	21.1422	19.238	21.1929	21.4023
SLC16A6	O15403	BCAP31	P51572	25.4598	22.5048	25.7104	25.8325	25.8858	24.4072	24.2547	24.4164	25.2452	24.5843	25.9157	25.8876	25.4589	26.336	24.9359	25.8633	25.9593	26.172	25.5204	25.6113
SLC16A6	O15403	EXOC6	Q8TAG9	22.0855	23.1605	22.9656	23.7083	22.9233	24.2377	23.8585	24.006	24.2944	24.2666	24.8216	23.7613	24.5091	24.5024	23.5198	23.5063	23.8165	24.0568	22.2532	21.8453
SLC16A6	O15403	NSF	P46459	24.7047	24.8973	19.5018	25.6553	25.4103	25.544	23.1423	22.6802	22.5043	22.9637	23.5455	23.608	24.1844	22.8852	25.2337	25.3905	19.9699	20.8682	19.7184	20.2905
SLC16A6	O15403	HMOX2	P30519	23.3718	23.8481	23.8591	23.8842	24.2478	24.7755	23.7451	23.751	23.6324	23.7256	24.1665	24.714	24.7861	24.5569	23.7773	24.0936	23.8344	24.1643	22.2522	21.993
SLC16A6	O15403	UBA1	P22314	19.4665	19.3252	19.4298	19.0113	21.019	25.5814	21.6078	22.0827	21.0698	22.9226	19.1582	20.967	19.579	20.8346	19.8596	23.4462	23.6266	21.6023	22.5907	20.8915
SLC16A6	O15403	PRRC2A	P48634	23.6691	23.755	24.9977	25.0017	25.1213	24.7201	25.4802	25.1463	23.9022	23.882	24.4929	25.7174	25.383	26.0151	19.8431	19.8392	22.8354	23.5989	24.222	20.1611
SLC16A6	O15403	EXOSC3	Q9NQT5	23.8349	20.1834	20.5391	21.8804	21.8654	22.4097	23.0603	23.0011	23.211	23.0921	22.3792	22.1399	19.5335	20.5769	19.1403	19.5771	23.1569	22.4609	23.6456	22.6533
SLC16A6	O15403	IARS1	P41252	25.0209	25.3527	24.102	23.5141	23.8976	23.6107	24.8828	24.7415	24.6326	24.4346	24.6751	23.9715	23.838	24.1789	26.3133	24.7396	24.8481	24.4914	25.142	24.8457
SLC16A6	O15403	SQOR	Q9Y6N5	23.59	24.8253	24.0455	24.5913	24.0381	24.4202	21.4511	21.6091	21.8502	21.7569	23.6655	22.9025	21.686	22.4797	23.3116	22.4461	22.5365	23.8404	21.993	24.1781
SLC16A6	O15403	PCNX3	Q9H6A9	21.0752	19.8159	20.3937	18.9039	20.2231	19.4077	24.2241	25.4806	22.4237	19.3688	21.1466	21.2226	23.4283	23.0264	20.9516	22.0032	20.8184	21.3424	20.7815	20.8526
SLC16A6	O15403	ILF3	Q12906	25.9625	25.7275	23.2906	23.5873	23.3628	22.4948	25.5353	25.7269	25.7989	26.0574	26.1554	23.838	24.0721	24.7298	26.3277	25.7608	26.3904	26.0009	25.6117	26.7026
SLC16A6	O15403	RTN3	O95197	26.0151	26.0833	26.11	26.1702	25.8426	25.773	25.712	25.9529	25.8302	24.7937	24.6706	24.8345	24.8894	24.9347	26.0647	25.331	26.4689	26.2101	24.429	24.1085
SLC16A6	O15403	STT3B	Q8TCJ2	25.0023	24.0824	25.4981	25.4826	25.1384	25.2368	25.3519	25.034	25.2412	25.2858	26.382	26.6642	25.9105	26.5175	25.497	25.3635	25.0304	25.6317	25.0086	24.8402
SLC16A6	O15403	PARP1	P09874	25.9646	25.8259	24.0797	23.8731	24.8529	24.6665	25.901	24.5665	25.426	24.8264	24.67	24.7029	24.3294	23.6877	24.4955	25.1378	24.7713	25.9427	26.5912	25.2115
SLC16A6	O15403	GMCL1	Q96IK5	20.0979	20.6376	18.5593	19.4413	18.7536	19.9829	19.1663	20.1423	20.6312	20.6667	20.5817	21.7406	21.9208	21.019	19.5656	18.4608	21.1016	20.102	18.5161	18.7093
SLC16A6	O15403	IGF2BP1	Q9NZI8	26.0513	26.1992	22.7671	19.6237	19.5981	19.2746	26.238	26.4314	25.5734	25.6555	24.4224	23.7294	25.4284	25.8824	26.4316	26.4889	26.0303	26.3346	25.942	26.023
SLC16A6	O15403	STOML2	Q9UJZ1	27.4122	27.4505	27.8266	30.2116	27.8541	27.3771	26.9237	28.5955	27.1288	27.7689	29.424	27.12	27.624	27.4825	27.2923	27.1368	27.1653	27.3624	29.0797	27.9132
SLC16A6	O15403	LUC7L	Q9NQ29	19.5457	19.3792	19.8878	20.8361	20.9594	20.5089	20.9423	19.5646	19.7409	20.3433	20.1481	18.4612	20.1333	19.4495	18.3275	20.3696	19.299	18.8312	23.1303	22.5293
SLC16A6	O15403	TJP2	Q9UDY2	21.1014	21.0348	27.1137	28.736	28.8822	29.0151	23.6401	23.6838	23.7592	23.5552	22.0336	19.8453	22.5355	20.7571	21.4748	25.1841	21.0781	22.6846	20.7979	21.7505
SLC16A6	O15403	SP2	Q02086	24.6181	24.6144	23.2345	23.2045	23.1236	22.3213	23.999	23.8723	24.1166	24.0174	23.4926	23.4667	23.6477	23.5737	24.5518	24.4278	24.176	24.4589	24.3093	24.2556
SLC16A6	O15403	STIM1	Q13586	20.104	20.7076	19.5609	21.1169	20.8144	19.0569	22.4033	20.5481	21.63	20.9462	22.2059	23.8706	24.1041	23.0359	18.9319	19.5192	20.3326	20.6342	19.7305	19.4238
SLC16A6	O15403	RALA	P11233	22.3786	22.3674	25.5954	25.4932	25.8313	25.6945	22.7822	22.84	23.554	23.4869	25.4754	25.5129	25.6699	25.705	23.7445	24.8311	24.1761	25.0924	23.9381	19.4942
SLC16A6	O15403	POLE3	Q9NRF9	19.4773	20.5493	19.7911	20.274	19.8086	21.4763	22.2021	22.1222	22.403	22.6996	21.0657	20.4286	20.064	20.8223	18.9147	19.7111	20.4519	19.421	20.0301	20.4446
SLC16A6	O15403	RAB20	Q9NX57	21.8397	23.3086	19.3368	20.0085	20.5405	19.9442	21.2832	18.9759	21.0495	21.5251	22.4124	22.0532	22.3555	22.4666	22.1106	22.1711	22.064	20.16	21.6953	21.5585
SLC16A6	O15403	ACACB	O00763	23.1212	22.3621	19.7645	20.1255	19.2244	18.6928	18.9658	19.9619	20.6166	20.4943	19.6774	19.7835	19.9048	18.8168	20.3841	18.8288	20.8175	20.6249	22.7949	22.1272
SLC16A6	O15403	CDS2	O95674	27.6972	27.6954	28.2168	28.1038	28.1647	28.1513	27.9887	28.4145	28.1523	27.7231	28.4943	28.4936	28.4463	28.4364	27.6745	28.8372	28.9628	28.2897	27.3715	28.2379
SLC16A6	O15403	DHX36	Q9H2U1	23.2802	23.5041	22.706	22.8803	22.733	22.8257	23.1461	21.5739	23.8159	23.8154	22.7646	20.2074	20.7238	22.4523	22.4085	22.3303	24.5867	24.837	24.4595	23.4455
SLC16A6	O15403	SEC23B	Q15437	21.4619	18.564	18.2034	17.9101	18.3126	17.9342	21.9694	22.5207	19.3086	23.6679	22.7901	23.4351	20.7218	21.1679	21.9742	22.0269	19.8517	21.5349	19.6752	20.5728
SLC16A6	O15403	HSPA4	P34932	24.2316	22.3576	24.093	24.3275	23.4888	23.2965	23.9201	23.2723	22.5059	18.8944	24.4366	24.6103	25.0064	24.1789	24.0698	23.7222	23.7205	20.4479	24.1838	24.0024
SLC16A6	O15403	DIABLO	Q9NR28	21.1893	21.9841	19.8389	19.6214	20.3167	19.6212	19.9995	20.8282	19.1227	23.4589	23.1107	23.0784	23.7903	23.2356	24.8202	19.4406	24.2119	20.5384	22.2415	22.3365
SLC16A6	O15403	FECH	P22830	23.6319	23.7617	23.3073	23.3148	23.701	23.2785	19.101	19.9831	24.0081	23.4294	23.4309	22.4315	23.9413	22.5742	23.7184	24.0433	23.8645	23.0843	23.3479	22.4258
SLC16A6	O15403	HELB	Q8NG08	20.4042	19.3897	22.3425	20.0259	19.2239	20.0567	27.926	20.404	22.0188	22.7747	19.9729	20.4121	20.4927	20.3676	23.2074	20.5217	20.057	23.4336	20.1106	19.8182
SLC16A6	O15403	UPF3B	Q9BZI7	20.1153	19.6173	20.0443	21.0953	19.7779	23.8239	20.6101	19.835	19.2501	19.4466	19.4197	20.2399	22.205	23.3035	20.4902	20.1016	19.667	20.7254	20.269	19.63
SLC16A6	O15403	SEC23A	Q15436	23.4213	19.0503	24.4312	22.9764	23.4154	24.4988	19.7929	19.378	19.7287	26.2004	22.9912	22.424	23.0601	20.3485	25.1756	19.3483	19.6702	26.4181	19.5984	20.273
SLC16A6	O15403	SSRP1	Q08945	21.874	21.8954	22.5675	22.5133	21.8389	22.7284	23.1807	23.6774	24.0566	23.4318	22.0689	21.1515	22.1348	19.9745	23.4563	23.0343	23.8483	23.4237	18.2868	19.5468
SLC16A6	O15403	GTF2I	P78347	26.8092	27.0587	24.3596	24.4634	24.7563	24.5345	25.4949	25.3611	25.5094	26.7172	27.475	27.2668	24.7782	24.5798	26.0102	26.2622	27.0556	25.494	25.5097	26.7742
SLC16A6	O15403	DYNLRB1	Q9NP97	23.6614	19.6033	25.2958	20.5752	23.3924	20.7069	23.1025	22.9923	19.9749	20.3208	19.8951	20.7545	22.7357	24.9213	21.753	21.8449	22.1932	22.1306	23.48	23.3675
SLC16A6	O15403	RPS15	P62841	26.1176	26.079	25.4657	25.3762	25.2842	25.2717	25.7957	25.588	26.1105	26.7861	26.3237	26.1936	26.5257	26.3629	25.7038	25.9085	25.8383	24.9328	24.9979	24.7106
SLC16A6	O15403	CHST7	Q9NS84	19.9052	20.0636	20.0977	19.1594	21.4403	28.5855	19.262	20.251	20.5312	18.5657	19.1903	20.6566	18.7375	19.5572	19.2319	20.3862	20.0668	20.0689	20.4706	18.7066
SLC16A6	O15403	SF3B3	Q15393	20.5846	27.2399	26.3686	22.7998	23.7023	24.3975	26.927	22.8584	24.0324	20.0689	21.6263	21.9273	21.8733	21.779	25.1161	24.7297	26.6193	25.4153	19.3684	25.6625
SLC16A6	O15403	BZW1	Q7L1Q6	24.9971	23.42	24.6149	24.4472	24.3991	24.2756	23.906	23.8442	24.1989	24.1124	25.2978	25.0994	24.0318	25.0315	26.5433	26.268	25.2304	24.7379	23.1402	20.1616
SLC16A6	O15403	PCCA	P05165	30.0639	29.5716	27.9726	27.2544	27.8939	28.0645	29.6662	29.694	30.1084	30.0791	27.2295	28.018	28.0847	27.8303	29.5551	29.5897	28.8419	29.4959	28.8102	28.8756
SLC16A6	O15403	MYEF2	Q9P2K5	22.0873	19.8777	20.5154	20.7843	21.0823	19.0086	20.1403	21.6854	20.5286	19.1302	22.4197	21.8928	21.5778	19.8689	20.064	20.2134	19.4514	19.8906	21.5626	19.418
SLC16A6	O15403	RPL13A	P40429	26.6599	26.7339	25.105	25.0887	24.2921	24.4694	26.4077	26.5724	26.9973	27.1346	24.9196	26.0345	24.5019	23.1905	27.0765	27.2249	27.1247	26.741	26.6925	26.177
SLC16A6	O15403	GHITM	Q9H3K2	26.5775	27.2917	27.5804	27.8003	27.5329	27.7168	26.7667	26.8708	26.2254	26.0358	27.7814	27.6702	27.7358	27.8327	26.6051	26.7107	27.0813	26.8848	27.8226	26.9528
SLC16A6	O15403	USP34	Q70CQ2	27.7271	19.083	25.9698	26.4425	26.0434	26.072	27.9251	28.8031	27.9384	29.0861	20.3827	26.5159	19.7665	21.1237	28.2748	25.7956	28.085	28.7145	18.9266	20.3126
SLC16A6	O15403	KEAP1	Q14145	21.6345	23.5223	22.0829	22.5322	19.801	21.0934	21.9808	22.2067	21.8902	22.9278	24.4234	23.0371	23.294	23.3693	21.4211	22.282	21.831	21.6156	24.7476	23.9397
SLC16A6	O15403	NPLOC4	Q8TAT6	19.8787	24.8939	18.8046	19.1397	19.2805	20.6829	24.7502	24.657	24.786	24.6373	19.5852	19.1684	21.0699	20.8273	20.9688	20.5124	20.7913	21.2551	22.9212	23.0312
SLC16A6	O15403	ANKRD13A	Q8IZ07	26.9463	26.7216	25.3002	24.9846	25.0818	24.7134	26.4397	25.6718	26.2377	26.1911	25.2189	24.4664	25.3773	25.1992	26.5739	26.4765	26.2374	26.3026	26.4581	26.5592
SLC16A6	O15403	TFAM	Q00059	23.2567	24.736	24.0229	24.8455	25.3501	22.3028	23.2416	23.0528	24.6544	24.3193	23.7341	23.7408	23.3082	23.2118	24.0097	24.0032	23.7938	23.3638	22.9837	23.9721
SLC16A6	O15403	HLA-E	P13747	22.444	21.8747	25.2113	22.2417	22.0295	22.0536	21.7855	21.9059	20.9936	21.1996	22.3828	21.9909	22.3556	22.2017	20.4788	21.2998	19.122	21.4751	21.9531	21.8405
SLC16A6	O15403	EIF3E	P60228	21.2213	20.4369	21.9906	18.4498	20.0325	20.3209	20.4696	18.885	19.4924	18.8296	23.5302	19.3154	19.561	23.4829	19.9427	20.6779	19.8515	21.5254	20.5967	19.582
SLC16A6	O15403	MOV10	Q9HCE1	23.3733	23.8127	20.1564	21.3099	20.6977	21.1676	24.1789	23.2982	24.4011	24.3725	22.2583	20.9214	21.1618	21.6936	24.0486	24.8546	24.297	24.1436	23.2131	23.0117
SLC16A6	O15403	ENPP1	P22413	21.8024	23.9174	23.5947	24.7023	23.3199	24.7247	23.0668	21.041	25.7339	20.4057	25.1337	27.2586	28.0969	26.8943	23.3672	21.855	24.4601	24.439	25.8969	22.7866
SLC16A6	O15403	RAB34	Q9BZG1	23.5593	23.7209	24.4853	25.1237	25.0121	24.8572	23.6717	23.6617	22.8284	22.8499	24.3489	24.2946	24.636	24.326	24.0333	24.4956	23.443	23.6741	22.9246	22.9571
SLC16A6	O15403	WDFY3	Q8IZQ1	20.4904	21.2983	21.4882	20.8037	19.7275	21.2428	22.7503	21.5951	21.7874	21.2265	20.1999	22.9465	22.1626	22.5303	20.2304	21.4247	19.4442	20.6899	18.8435	19.7526
SLC16A6	O15403	ANKHD1	Q8IWZ3	22.5552	21.7772	19.8999	20.7292	21.0253	19.4327	19.7609	21.9792	22.5826	20.6401	21.4994	22.904	19.7196	22.8108	22.3176	18.8045	19.6287	19.2194	19.0793	19.8018
SLC16A6	O15403	ZNF768	Q9H5H4	20.1412	19.6753	18.9942	20.9954	18.656	21.2762	20.2601	19.3331	21.5918	20.3669	22.9385	22.8575	20.2952	23.0587	20.1945	19.308	20.89	18.9745	21.3079	19.2826
SLC16A6	O15403	MKRN2	Q9H000	24.0622	23.9179	23.7099	22.4044	23.9578	23.8301	23.366	24.6717	24.1324	23.9937	22.4024	23.1645	22.4234	23.5386	24.5441	25.15	24.2406	24.2649	20.6903	20.3112
SLC16A6	O15403	PCBP1	Q15365	24.8887	25.7351	24.9943	24.4997	24.9517	24.233	25.5738	27.4196	27.5318	27.5123	28.2868	28.3158	27.3465	27.0665	20.2107	24.7281	26.6188	25.9538	25.1559	25.5013
SLC16A6	O15403	PHGDH	O43175	27.4727	27.3468	28.2935	27.9218	27.9257	28.2816	27.1391	27.0794	27.189	27.0342	28.3202	28.3562	28.2744	27.997	27.7111	27.8495	27.7556	27.4142	27.6025	27.7277
SLC16A6	O15403	TRNAU1AP	Q9NX07	20.4388	24.1285	19.9545	20.5732	19.4238	20.4539	20.9013	18.4951	20.2854	20.0335	19.5705	20.4549	20.2398	19.8033	20.8941	19.9254	19.5219	21.2487	20.1983	19.9783
SLC16A6	O15403	IPO7	O95373	23.4766	22.4882	23.644	23.8762	23.9035	23.3861	23.4958	23.3846	21.3852	22.4634	24.4576	23.4681	23.6398	24.2789	23.5313	22.5142	23.609	23.5532	24.4267	23.287
SLC16A6	O15403	RDH14	Q9HBH5	26.0562	19.554	29.6864	26.2218	24.6213	22.9483	25.7692	25.7859	21.3095	21.8646	24.3493	24.6487	25.0662	24.8769	21.6219	22.599	22.4816	26.4947	22.2035	21.7119
SLC16A6	O15403	SPAG9	O60271	24.9356	25.0902	25.8889	26.84	25.7297	26.9022	25.2303	25.5155	25.3806	26.4405	26.1413	26.0272	26.057	26.0749	25.0906	25.1512	26.7562	25.1803	24.7877	24.9371
SLC16A6	O15403	NUP93	Q8N1F7	25.8137	26.0789	26.2305	26.1281	25.0587	25.0014	24.7579	24.6186	24.1484	24.6199	26.861	25.1305	26.9376	23.0686	24.8615	24.9929	26.0709	25.0058	24.2456	24.051
SLC16A6	O15403	MRPS23	Q9Y3D9	20.135	20.3704	20.5343	19.8278	21.0664	21.9161	19.4547	19.2168	20.631	19.0039	21.1664	19.5051	21.2254	22.767	19.8364	19.1896	22.1835	21.1579	23.5897	23.9913
SLC16A6	O15403	NDUFB10	O96000	25.4306	23.8947	25.7011	25.6813	26.8202	26.3928	26.8172	26.4881	26.4124	26.4322	27.7808	27.9019	27.6665	28.4901	25.9222	26.6189	24.2645	25.0422	25.7205	25.3477
SLC16A6	O15403	CPVL	Q9H3G5	24.4161	24.5602	25.1652	25.4764	23.2929	25.6337	23.8575	24.2976	24.3736	24.3656	25.3107	25.5346	25.1504	24.5245	24.9852	24.6425	24.2402	25.0551	23.421	24.1242
SLC16A6	O15403	CLCC1	Q96S66	22.0268	22.0104	24.6564	24.5561	24.9101	24.4529	23.4345	23.1505	23.3939	23.3171	23.6752	24.2431	23.2544	24.2964	22.1395	20.2241	23.7072	23.2759	20.5079	23.0124
SLC16A6	O15403	SPTBN1	Q01082	20.2875	19.1235	18.8496	20.1996	23.3192	23.1641	27.6749	20.2825	27.7705	21.7497	25.5718	22.5721	25.8084	25.47	19.2314	20.1967	20.0959	20.0355	23.3261	22.424
SLC16A6	O15403	ABCC1	P33527	25.6422	26.0366	25.2128	25.2919	21.376	27.9028	25.0719	25.3215	25.9516	25.3792	23.9291	26.5031	26.1023	26.1592	27.05	27.1416	25.6965	26.3411	25.0334	24.2176
SLC16A6	O15403	SLC2A3	P11169	19.9794	19.2944	18.3824	18.733	18.7383	18.7554	18.6272	18.8154	20.3488	18.4421	21.3721	18.4177	19.4273	18.6647	20.0212	19.4223	20.4277	20.9031	19.8711	20.0663
SLC16A6	O15403	ORC4	O43929	25.9122	25.7113	26.1042	25.9018	25.9943	25.778	23.2747	23.0412	28.0278	27.8231	25.9514	25.825	25.9162	25.4956	24.3851	24.94	23.8756	23.7943	22.4841	22.1781
SLC16A6	O15403	PCCB	P05166	31.6893	31.5708	29.0578	29.0184	29.031	28.8185	31.7055	31.6623	31.788	31.9149	29.1581	29.5647	29.8477	29.6733	31.6953	31.7155	31.7502	31.7141	31.4852	31.9999
SLC16A6	O15403	PRKAG1	P54619	19.7086	20.0314	20.8371	20.7168	20.4264	20.7127	22.607	21.4976	23.2447	23.2462	23.2218	20.2477	22.9252	22.7121	25.5213	25.4013	23.5139	23.0061	18.7454	20.0458
SLC16A6	O15403	NPEPPS	P55786	23.5951	23.4574	28.4318	28.3688	28.3071	28.2966	24.7889	25.0247	24.7799	28.8246	25.1945	25.0578	28.0887	24.0521	29.3872	24.4357	25.1464	28.7374	23.1559	23.2479
SLC16A6	O15403	APPBP2	Q92624	20.9714	21.4079	20.6822	19.9826	18.9879	19.3135	23.21	20.1906	22.3352	22.0187	19.9774	19.7701	19.473	19.8733	22.0876	23.6532	22.1565	18.462	20.7607	20.2363
SLC16A6	O15403	CDK1	P06493	25.3908	24.8777	25.9007	25.8819	25.6381	25.9847	24.9163	25.2017	24.9305	25.0837	25.7654	25.6476	25.8302	25.4722	27.3977	25.1353	27.3944	25.8832	24.6149	23.3786
SLC16A6	O15403	SRSF3	P84103	26.2149	26.3317	22.4661	22.4053	23.1007	20.1288	24.4715	24.7199	25.3147	25.3053	24.9497	20.6028	22.5178	23.3054	24.7635	26.0837	25.1996	25.172	24.5447	24.4865
SLC16A6	O15403	ZBTB4	Q9P1Z0	20.2685	19.8105	20.8034	20.6284	19.5972	20.5719	20.4365	19.3897	19.0964	20.6464	20.9839	21.1057	19.9776	20.5083	19.8655	20.3272	19.4336	19.4511	20.3505	18.1301
SLC16A6	O15403	TCP1	P17987	26.6329	19.9818	25.7087	24.776	25.686	25.5662	26.494	26.1467	26.5387	26.0846	25.21	24.2023	25.1056	24.3256	26.6468	26.8907	26.7299	26.2326	23.3133	22.8631
SLC16A6	O15403	FADS2	O95864	26.9058	26.7717	28.0072	27.2286	27.8949	27.8531	26.5417	26.7698	25.8215	26.8162	27.9445	28.0549	27.9982	28.0641	27.0233	26.867	26.9576	27.0723	26.5807	26.0315
SLC16A6	O15403	FADS3	Q9Y5Q0	20.6062	20.6658	19.6929	19.8855	19.7847	19.7011	22.61	18.1875	21.8432	22.1908	20.7886	21.3013	22.3802	23.926	20.3267	20.2375	21.4293	20.6072	21.867	21.5339
SLC16A6	O15403	ATP2B4	P23634	25.4531	29.2922	28.3627	25.9305	28.3466	28.2739	25.5354	28.9934	29.0905	29.0623	28.1608	28.1558	28.1721	26.0802	25.5783	25.6375	25.4531	25.2506	25.6777	23.5693
SLC16A6	O15403	QARS1	P47897	26.0015	24.1086	26.344	26.0999	22.1077	23.5842	25.683	26.1709	26.1238	25.8169	23.7796	22.0336	22.3079	22.9033	23.3614	26.5657	23.9624	25.5303	24.3527	23.9494
SLC16A6	O15403	ERMP1	Q7Z2K6	26.3344	26.3414	26.5795	25.3204	24.8964	25.5195	25.0108	24.8779	25.0696	25.466	27.4888	28.1091	28.5286	28.5613	23.1282	23.9285	25.7602	23.8538	22.9974	23.2132
SLC16A6	O15403	RPLP0	P05388	27.0882	27.8317	24.0586	23.7769	23.7561	24.2371	27.8802	27.9423	28.0929	28.0344	27.0147	27.1038	26.9946	26.9912	27.0097	27.8244	27.8168	27.5454	28.1653	27.9303
SLC16A6	O15403	NDUFB9	Q9Y6M9	23.5201	23.6194	24.6555	24.9974	24.8839	24.5817	24.8333	24.5924	25.2504	26.9982	25.2047	25.4517	26.7892	26.1398	23.9317	23.6848	23.8333	24.526	24.2886	24.3877
SLC16A6	O15403	CMTM3	Q96MX0	19.2651	19.7077	21.4628	21.162	21.1593	21.4178	20.0522	21.0436	20.6793	21.121	21.3758	20.7706	21.0638	20.2801	19.6839	22.9472	19.9793	20.5239	19.4529	20.3808
SLC16A6	O15403	TRAP1	Q12931	23.3039	22.9768	23.5593	23.7391	21.6358	21.4211	22.6085	23.0428	22.9362	22.8987	21.9672	21.5479	21.5427	20.8128	23.0884	23.2114	23.0207	23.5021	23.5775	23.4495
SLC16A6	O15403	RPL3	P39023	25.0539	25.3443	24.0507	24.1601	24.0682	23.8921	27.1259	26.6314	27.1814	26.6137	20.1669	23.5579	24.2412	20.6977	27.2441	26.581	26.7897	24.9828	25.2898	26.337
SLC16A6	O15403	HSPH1	Q92598	20.8884	24.3869	24.9021	24.7589	24.9186	24.9303	23.809	23.5679	25.2713	25.2292	21.2332	23.2901	23.389	28.144	21.1651	21.2579	24.7212	23.6313	22.7032	22.9711
SLC16A6	O15403	VAMP7	P51809	23.1561	22.0143	21.5386	23.4288	19.5817	20.9381	23.754	22.0433	21.8512	23.137	22.5545	22.157	19.8291	21.9722	22.3741	23.5545	22.0407	22.9838	24.8656	23.5168
SLC16A6	O15403	RANGAP1	P46060	21.6881	25.4738	25.2819	24.3106	24.9809	24.8328	23.6634	23.6774	23.851	25.3726	22.791	23.9718	23.1571	24.4133	24.6152	24.4432	24.158	24.8913	24.1463	24.1031
SLC16A6	O15403	LANCL1	O43813	22.4491	20.1443	18.7936	19.8484	20.7007	19.1796	22.4451	20.938	25.1743	20.6754	19.6675	20.6411	21.002	20.8509	20.2801	23.06	23.8092	19.3924	20.1744	19.1615
SLC16A6	O15403	TTC27	Q6P3X3	24.3207	24.5279	23.9406	24.3996	23.7799	25.772	24.931	24.8116	24.1491	24.8599	25.7279	25.6251	25.5767	25.9984	24.7098	25.087	24.4969	24.7723	26.9106	23.419
SLC16A6	O15403	NR2F6	P10588	19.8452	19.1782	20.6194	19.5638	20.9856	19.9111	19.4137	19.3679	20.3042	19.5344	19.6937	18.8766	19.1839	20.2441	20.1239	19.4981	20.8033	20.0395	21.0211	19.7803
SLC16A6	O15403	GNS	P15586	20.7153	19.8999	21.1469	21.1197	20.8021	19.1987	19.5516	19.9249	21.7967	22.4713	21.6851	21.15	21.7208	20.2178	20.713	19.9039	19.4924	20.0468	21.7633	19.6039
SLC16A6	O15403	PRDX3	P30048	22.5187	25.302	26.53	26.5374	26.4456	26.652	24.3763	22.6341	24.3233	24.2282	26.2776	26.4109	25.8142	23.0122	26.903	26.8771	27.9828	27.3446	18.1206	24.4987
SLC16A6	O15403	XRCC5	P13010	27.031	26.9765	27.0788	27.2113	27.1615	27.0962	26.0873	26.9717	30.1471	29.4461	26.8512	27.2986	27.0214	27.2569	27.1706	27.1395	27.1362	27.388	26.3087	26.29
SLC16A6	O15403	GALK1	P51570	25.1459	25.0847	24.5624	24.5861	24.2261	24.6906	24.9766	24.74	23.5899	24.6057	24.9413	24.7213	24.7933	24.8707	25.7844	25.8033	24.1245	24.2646	28.2198	25.5795
SLC16A6	O15403	CALML5	Q9NZT1	20.4229	20.6334	19.5731	21.0186	18.2465	19.7037	19.6205	19.4503	20.8266	19.6367	19.3235	19.0026	19.9361	20.6284	20.6342	20.7761	23.072	20.6231	20.2698	20.9001
SLC16A6	O15403	ELOVL7	A1L3X0	24.1934	23.3734	23.1903	22.5532	22.8967	22.8079	22.6853	21.8493	23.3723	21.8949	24.0532	23.7048	22.7824	26.2158	23.3971	22.6304	22.8952	24.0917	23.4729	22.4101
SLC16A6	O15403	ASPHD2	Q6ICH7	19.4854	19.1267	20.6743	20.9889	20.2175	21.1557	19.8885	20.9326	20.0796	19.7383	18.3257	18.9467	19.96	20.6594	19.3134	20.6691	20.5243	19.505	19.7486	19.5491
SLC16A6	O15403	FITM2	Q8N6M3	24.1071	24.0697	26.2522	24.9702	26.0827	26.0561	24.5594	25.8347	25.788	25.9237	26.2959	26.2337	26.1936	26.063	22.8414	25.7394	24.0794	25.6892	24.9177	24.6593
SLC16A6	O15403	SEC61A2	Q9H9S3	25.2656	24.996	24.2916	24.7123	25.6666	24.6705	25.4672	25.7914	25.9353	26.1492	25.9975	26.0597	25.8286	25.8125	25.3846	26.718	25.9931	25.8292	25.9291	21.9724
SLC16A6	O15403	SEC61A1	P61619	31.4345	30.6107	29.9237	29.7011	29.8078	29.7887	30.4517	30.6466	30.4957	30.4303	29.5991	29.6029	29.663	29.1632	31.8088	31.6423	31.6601	31.6642	30.742	29.9945
SLC16A6	O15403	SYNCRIP	O60506	24.8605	26.5494	21.2614	20.9581	21.1558	21.0548	24.9978	23.7548	24.727	24.9417	23.4124	23.8134	23.9583	23.7725	26.3552	24.4294	24.0185	24.2764	26.7996	27.0188
SLC16A6	O15403	ZNF24	P17028	28.5238	22.265	19.9781	19.8202	21.9057	19.8334	24.2658	29.9109	23.6865	24.1132	21.9245	20.445	29.4363	19.2749	20.6862	21.9554	22.2624	21.3258	20.1983	20.5188
SLC16A6	O15403	ZKSCAN8	Q15776	20.0506	19.9744	20.2148	19.0464	19.5299	19.1749	20.8826	19.6231	20.3059	19.6503	20.1674	18.5557	20.6816	20.7246	20.913	20.1094	20.366	21.4743	21.2005	20.0428
SLC16A6	O15403	ZKSCAN1	P17029	19.0855	20.2307	23.7408	21.0519	19.276	23.9858	20.8465	19.7465	19.6943	20.9711	20.372	19.4159	20.6696	20.068	21.2336	20.8507	20.4075	20.0334	19.8307	19.9158
SLC16A6	O15403	ZNF3	P17036	21.1012	20.7126	20.6645	20.8743	21.0909	21.553	21.3925	20.4411	20.8886	20.524	21.9372	18.3533	18.1839	21.7736	20.4084	19.6682	20.6904	19.9176	20.0127	20.2675
SLC16A6	O15403	ZNF664	Q8N3J9	19.8481	18.8455	19.6925	19.8638	19.6484	18.4824	19.4099	20.326	21.3474	21.023	19.7632	19.6278	22.35	20.0239	20.3255	19.9188	20.8158	19.8294	20.5466	19.0008
SLC16A6	O15403	ZNF146	Q15072	22.6715	21.4673	21.9661	22.5794	23.03	21.1168	22.3872	22.5151	23.0198	22.3825	24.2195	24.5887	23.1067	22.5612	23.4875	23.2987	22.5554	23.6407	23.3046	19.8783
SLC16A6	O15403	G3BP2	Q9UN86	23.8981	24.5035	21.3138	22.2532	22.263	21.6	21.5645	23.1126	23.9077	23.3772	19.6897	21.4449	21.0104	19.6154	24.1238	24.685	23.599	23.1555	20.4901	20.3138
SLC16A6	O15403	SRSF7	Q16629	18.3961	20.185	20.9685	20.4755	20.3678	18.7696	22.2474	22.3456	21.3199	22.8233	21.2644	20.2862	19.4887	20.3676	23.183	22.2649	21.1368	22.3622	21.1951	22.4981
SLC16A6	O15403	VPS13A	Q96RL7	21.7779	19.2611	20.7147	20.3888	25.5555	20.2585	19.4372	20.1302	19.9589	20.3808	21.1283	20.4095	25.6248	20.9667	22.8942	22.0194	23.0653	21.1384	21.3474	24.4819
SLC16A6	O15403	VEZT	Q9HBM0	22.117	23.2209	24.4212	24.3797	24.5224	24.3688	19.7874	23.457	23.7966	19.987	23.9084	23.4831	23.6939	23.3724	22.8621	21.4039	21.7832	22.8635	24.4388	21.7243
SLC16A6	O15403	C1QBP	Q07021	26.7309	26.7686	27.8922	27.8548	27.804	27.2373	26.7624	26.8369	26.8851	27.019	27.6329	27.3447	27.8739	27.9074	26.4739	26.0654	26.6574	26.9626	26.55	26.5076
SLC16A6	O15403	URI1	O94763	21.2382	18.984	20.3434	19.607	20.8268	20.8934	21.6816	20.1903	19.6517	22.1491	20.1539	19.7551	20.0572	19.7264	19.6114	20.7167	21.1202	21.3164	19.8313	20.8134
SLC16A6	O15403	VPS45	Q9NRW7	21.469	21.2021	22.8687	22.955	22.9072	23.0718	23.5183	21.136	23.5361	21.7453	22.692	21.7832	19.6149	21.2741	20.5366	21.0371	23.3322	19.9871	21.5849	20.4649
SLC16A6	O15403	YY1	P25490	23.4133	24.0251	26.0407	25.9579	26.0687	23.0242	26.4341	23.9017	26.4414	26.5187	25.0242	22.99	22.7522	22.7614	24.8342	24.9128	25.4632	24.9588	23.2408	22.9677
SLC16A6	O15403	TUBA1B	P68363	33.0002	32.3776	32.0776	32.0236	31.9351	32.2612	32.4509	32.5168	32.4903	32.4826	32.2379	32.2333	32.2908	32.1855	32.9525	32.7753	32.8745	32.6684	32.2699	32.1116
SLC16A6	O15403	ATAD3B	Q5T9A4	23.0185	23.0033	24.544	25.2438	25.6847	24.9092	23.0013	23.1091	23.0439	23.2133	24.628	25.4025	24.2118	23.6807	22.772	24.4565	24.1969	23.551	24.8579	25.3133
SLC16A6	O15403	THEM6	Q8WUY1	25.667	25.8512	26.1755	26.1849	26.0076	26.029	25.4901	25.3241	25.3061	25.3711	25.9281	26.0433	25.9394	25.9325	25.6679	23.7714	25.8067	25.0658	25.6582	25.2282
SLC16A6	O15403	PDLIM7	Q9NR12	19.9471	19.5768	20.8675	20.6931	21.1032	20.5725	20.2742	19.0449	21.8969	21.5793	20.8774	20.7236	21.0965	21.858	20.9303	20.5874	21.1959	20.7947	19.1687	19.1834
SLC16A6	O15403	C2CD2L	O14523	21.7225	21.6468	20.7622	21.7136	21.1946	20.5715	20.4738	19.2283	20.4408	20.7794	20.4823	20.645	21.5732	23.4283	22.5332	22.1576	20.899	20.9594	23.0665	22.7419
SLC16A6	O15403	SYNGR3	O43761	22.4099	23.706	22.3368	22.1187	23.7124	22.7791	22.7654	23.9276	23.2008	23.7551	22.91	23.919	24.0948	23.4515	23.506	24.3506	23.9918	23.9737	23.5414	22.7031
SLC16A6	O15403	GPN2	Q9H9Y4	20.0563	20.1459	19.8022	19.7241	20.1121	19.2233	20.4126	19.9077	20.5199	20.0257	20.2846	19.5785	21.7928	20.8898	19.9369	19.4003	20.4017	20.9537	20.9535	19.8522
SLC16A6	O15403	ARHGEF2	Q92974	20.1219	20.3902	19.845	19.312	20.3838	20.199	19.4846	21.041	22.3033	20.2317	20.9384	20.1865	18.5977	21.6897	21.0015	19.1221	20.77	19.2711	23.4647	22.7452
SLC16A6	O15403	QTRT1	Q9BXR0	20.0627	19.7383	21.1962	22.3268	21.3068	21.4661	21.2702	19.5272	21.1993	19.7993	21.9645	21.6674	19.253	19.8175	19.8155	19.5312	19.5001	22.2663	19.6417	19.9683
SLC16A6	O15403	LRP5	O75197	22.4351	21.8087	20.8684	19.9482	19.8901	19.652	18.1722	19.3111	22.189	19.4411	20.4304	19.8447	19.698	21.9292	21.2189	19.5314	19.9168	19.9842	20.1099	21.1964
SLC16A6	O15403	WDR6	Q9NNW5	23.6807	23.6849	24.9258	24.7066	25.9965	25.8713	25.6515	23.3287	24.694	25.9904	26.2746	25.2393	25.2094	24.7202	24.6253	23.9493	23.7033	24.0189	21.7817	22.1727
SLC16A6	O15403	UTP18	Q9Y5J1	19.4574	18.9626	20.18	19.119	20.0693	19.0619	22.9697	19.6316	23.079	19.7955	20.4208	19.6977	20.5393	19.8879	20.5935	19.8734	20.8745	20.069	19.909	20.0492
SLC16A6	O15403	SNAPIN	O95295	22.2505	20.6082	18.9298	19.3752	19.9482	19.8708	20.0167	19.4669	23.6011	22.308	20.5331	19.4986	19.6497	19.2401	20.4213	20.2958	18.9538	20.8996	20.2995	20.6668
SLC16A6	O15403	MDH2	P40926	22.917	23.6272	20.079	21.3711	21.4694	21.2951	23.1027	21.3903	24.7225	25.1865	21.4052	22.731	21.6936	23.1429	22.967	24.7232	23.3738	22.7547	24.8	24.8403
SLC16A6	O15403	GAPDH	P04406	25.888	25.8672	28.2396	27.6501	28.1897	27.3446	25.6658	25.686	25.399	25.3018	27.2419	27.3168	27.3245	27.3058	27.1998	27.317	27.0855	27.1789	27.6894	27.1149
SLC16A6	O15403	WLS	Q5T9L3	25.1926	24.1302	25.3934	25.1416	25.0352	25.392	25.2853	25.0901	23.9365	24.1865	25.3106	25.7599	25.6591	25.7287	23.1602	23.586	24.0642	25.0585	24.3723	24.4897
SLC16A6	O15403	MYBBP1A	Q9BQG0	24.2314	24.5848	25.6431	25.8465	25.8393	25.5348	22.557	23.8705	25.7954	27.3762	28.149	23.5419	26.4985	28.1164	24.249	23.1625	23.2611	24.276	26.0767	24.2522
SLC16A6	O15403	CCDC8	Q9H0W5	20.1822	20.0038	20.0612	19.927	20.2078	19.9467	20.2604	18.7199	19.4699	21.1496	19.1845	20.5682	19.4431	19.3094	20.7716	20.5527	19.8484	19.8436	18.9663	19.7767
SLC16A6	O15403	PRRT4	C9JH25	20.5056	19.7207	20.1348	21.4345	20.691	19.3634	20.2808	20.9775	19.6898	19.9224	19.1408	19.3463	19.3394	19.3188	19.8781	21.1083	19.1057	19.5124	20.3947	20.299
SLC16A6	O15403	SRPK2	P78362	19.2521	21.1505	20.2034	20.1604	20.3797	19.2494	20.8476	20.3269	20.4049	21.0397	19.7702	19.9009	21.3932	20.4684	21.5197	19.9451	20.6915	18.4413	19.6259	20.5589
SLC16A6	O15403	CHSY3	Q70JA7	20.3257	20.3771	21.5092	21.3904	21.1752	21.4874	23.3699	20.9793	23.9534	23.628	20.2641	22.3795	22.3161	20.7402	20.3234	19.9613	24.8053	24.2176	21.8358	21.8096
SLC16A6	O15403	ABCB1	P08183	23.9694	28.0179	26.0686	23.716	23.7819	23.6821	25.4547	25.2986	20.8285	22.533	25.3569	25.88	23.5133	21.4952	21.2556	20.6413	22.9667	20.1018	24.3219	23.8402
SLC16A6	O15403	SRPRA	P08240	23.7169	22.9149	23.1025	23.8695	24.0688	24.7312	24.6859	23.2863	24.7142	22.0124	23.6019	24.364	24.4375	23.7483	23.7567	24.1356	23.1699	23.5032	22.4362	27.7716
SLC16A6	O15403	COPG1	Q9Y678	21.9872	21.6711	21.4844	21.4771	21.8181	21.4109	22.4827	21.1053	22.821	21.6354	24.3557	24.3836	22.477	22.2425	21.0871	21.4806	21.4565	20.8935	23.4243	23.3721
SLC16A6	O15403	UBR1	Q8IWV7	19.6203	19.8954	19.9199	20.736	20.2437	19.1648	21.9528	19.6358	20.7635	20.4301	24.4818	24.111	24.1133	23.1351	26.2488	23.9752	26.0683	26.5035	19.3845	19.4151
SLC16A6	O15403	NEU1	Q99519	22.6777	24.3415	22.206	21.7891	21.8298	22.0523	22.431	22.6822	22.7327	22.7264	22.445	22.8914	24.2863	24.712	22.0037	22.3211	22.2015	22.1192	19.4298	22.6023
SLC16A6	O15403	SLC5A3	P53794	25.4977	25.6948	25.5451	25.5594	25.6752	25.6959	25.2944	25.14	25.1489	24.7744	24.7765	26.0404	25.4602	25.0816	24.9471	24.9028	25.2614	25.4387	24.4956	24.9085
SLC16A6	O15403	CHST14	Q8NCH0	24.0863	24.0737	22.4392	23.6165	21.2898	21.811	22.6174	21.3412	21.3514	22.6934	24.4256	23.3587	24.1914	23.4504	24.5725	24.5814	24.8701	21.5881	21.499	22.1468
SLC16A6	O15403	TYK2	P29597	22.9604	21.6255	19.5139	20.1095	18.9391	19.4905	20.8682	20.768	20.5027	24.7293	21.4044	22.6196	22.0702	21.615	23.2672	20.1887	24.1572	20.0198	23.5785	23.9333
SLC16A6	O15403	JAKMIP2	Q96AA8	24.3762	19.5234	20.3805	23.3695	19.7809	20.1563	24.5938	24.3687	24.573	24.5932	21.9097	23.8117	22.5732	22.5248	21.0703	20.5586	19.774	20.9778	20.1153	19.6907
SLC16A6	O15403	SDHB	P21912	24.1619	24.2227	24.7256	23.738	26.0163	23.6718	23.7771	24.3185	23.7179	24.4391	24.9439	25.4919	25.0081	24.227	24.1339	23.7838	24.0428	24.1856	19.8522	23.1905
SLC16A6	O15403	TMX2	Q9Y320	23.3673	22.9627	24.2058	23.9983	23.9102	23.8726	21.607	21.7098	20.5429	22.4741	23.2311	21.7947	23.4016	23.6266	22.7606	22.7392	22.8959	22.307	19.2179	20.4126
SLC16A6	O15403	TM9SF1	O15321	24.8845	24.8117	25.8589	26.3271	25.9224	26.0109	26.2533	25.8922	26.4125	26.221	26.4805	28.4322	26.3519	26.1573	25.7689	25.0845	25.7519	25.7052	24.956	24.4615
SLC16A6	O15403	CARM1	Q86X55	19.0072	21.3917	21.2709	19.5775	20.3031	18.4189	18.8718	21.3686	19.2869	20.6319	20.4539	20.6819	19.2858	20.2928	19.2152	21.1402	19.9423	19.5747	20.0852	20.2268
SLC16A6	O15403	YBX3	P16989	24.3053	24.5201	21.8797	21.4875	21.5153	22.2843	23.6967	24.0545	25.2196	25.1172	23.112	23.7285	23.0893	23.5891	25.0079	24.8419	24.3646	25.1091	25.063	24.8931
SLC16A6	O15403	SQSTM1	Q13501	30.0884	29.9761	29.456	20.8554	22.5864	21.9952	29.9663	22.4487	27.565	29.6808	21.2864	21.3588	25.9149	23.3937	29.8235	30.7088	29.5922	29.8992	23.9552	23.6196
SLC16A6	O15403	QSOX2	Q6ZRP7	24.3654	25.3896	25.9567	26.1735	25.5462	26.2414	22.4469	25.9799	24.4605	24.3736	25.256	26.6425	25.4829	25.3706	23.506	22.9372	24.0525	23.849	24.8258	24.7777
SLC16A6	O15403	FAM174A	Q8TBP5	22.8472	23.3002	20.0272	21.0828	23.8421	19.8974	20.989	19.9652	18.8973	18.5212	23.4121	23.3309	23.5021	23.4235	21.5718	22.5359	23.168	22.9855	20.4599	20.9064
SLC16A6	O15403	MARVELD3	Q96A59	20.3239	18.5997	19.1755	20.2769	20.3319	20.2177	19.6464	18.2256	20.2352	21.2394	19.539	19.4814	22.0159	20.2069	20.6443	19.9088	21.4104	20.8926	19.8287	20.6892
SLC16A6	O15403	NCAM1	P13591	24.1789	23.6937	24.2905	24.6617	24.7655	24.0565	22.1873	21.839	22.1751	21.8658	24.879	24.6118	23.5776	22.3841	22.7915	23.1093	24.1773	23.6657	22.8716	22.9659
SLC16A6	O15403	USP11	P51784	20.2032	19.5724	20.2507	19.7313	22.9499	21.4185	20.3054	20.023	20.0806	20.0627	19.2514	19.5009	18.7954	20.0567	24.6162	19.0053	19.8878	18.8849	19.7161	20.3608
SLC16A6	O15403	MTFP1	Q9UDX5	19.5057	19.0582	19.8867	20.2659	19.6381	20.2829	20.3797	19.3649	19.1516	21.0974	17.301	20.376	22.0795	19.7357	19.8751	20.5102	19.8914	21.7644	20.6505	20.3589
SLC16A6	O15403	AZGP1	P25311	19.6578	20.733	19.4954	21.1885	19.5217	19.5206	19.4944	20.2467	19.7994	20.3598	20.6758	20.4901	18.5918	20.2328	19.9216	19.5515	20.79	19.822	19.2553	20.7792
SLC16A6	O15403	FAM83H	Q6ZRV2	19.4826	19.9545	18.9257	19.0599	20.9324	19.8375	21.2924	20.2152	22.1387	20.0803	19.1158	19.1369	19.7387	26.6652	20.6919	20.1704	21.4857	19.8011	19.7804	20.9822
SLC16A6	O15403	ACTB	P60709	29.1405	29.0258	29.5252	29.5051	29.5351	29.4654	29.274	29.184	29.2525	29.0414	29.1591	29.2428	29.2936	29.1562	29.5422	29.8437	29.5935	29.6936	29.3049	29.4006
SLC16A6	O15403	DNAJC11	Q9NVH1	25.836	24.9336	27.6009	27.8256	27.8005	27.9022	26.0792	25.6423	27.9585	25.5651	27.8379	27.8091	27.941	27.6493	25.8332	25.5477	25.6743	25.5859	24.7895	24.4419
SLC16A6	O15403	PECR	Q9BY49	20.5379	20.257	19.7874	21.3371	22.8796	22.954	20.8413	20.5344	20.7212	22.3067	22.083	22.4942	20.9096	22.7415	21.5133	18.6945	19.0332	20.9853	20.1675	20.676
SLC16A6	O15403	CASC3	O15234	19.8212	19.6384	19.4006	19.9689	20.1336	20.3583	19.0592	21.4945	20.4523	19.5661	20.0816	19.8505	19.8382	19.7829	19.3371	20.6211	19.3044	19.2479	19.306	19.6819
SLC16A6	O15403	NAT10	Q9H0A0	20.5498	20.0726	19.0645	18.1438	19.4592	18.9732	20.5143	20.2439	19.9012	20.1715	20.5101	18.4196	20.8061	20.2525	20.7002	20.695	23.6728	20.1653	19.4054	19.7409
SLC16A6	O15403	RCC2	Q9P258	20.3184	19.9242	23.3249	19.9469	19.5431	18.9849	20.635	19.8216	19.726	20.3078	20.3547	21.6926	21.9168	20.3161	19.6803	20.2516	20.2734	21.0898	20.6712	19.3053
SLC16A6	O15403	EHD4	Q9H223	21.9464	22.4492	22.0625	20.0299	21.9996	24.3796	21.468	19.4728	19.6351	20.0857	23.9415	24.0827	21.7292	21.9862	21.1805	23.2395	21.1943	20.7564	20.8489	20.0168
SLC16A6	O15403	SYNGR1	O43759	25.8149	25.6623	25.0121	24.873	24.7112	23.0894	26.4999	26.5	26.3498	26.5863	25.8893	25.9164	26.002	25.9599	26.0218	25.9089	25.6206	25.6105	25.7639	26.3403
SLC16A6	O15403	JAG2	Q9Y219	18.9271	20.9248	22.3731	22.2647	21.8623	22.4397	21.3198	18.4369	21.667	19.1127	21.6663	22.8023	23.4749	22.38	20.2153	21.1135	20.5632	20.4422	20.8341	19.3985
SLC16A6	O15403	PGAM5	Q96HS1	27.679	27.675	28.1107	28.149	28.0783	28.0764	27.4902	27.4773	27.5122	27.4554	27.8074	27.7374	27.725	27.6585	27.7426	27.7134	27.7487	27.6554	27.1974	27.6591
SLC16A6	O15403	CLASP2	O75122	21.9575	19.9204	18.7895	23.1909	20.3169	23.1049	22.3793	20.2448	20.5285	19.0296	20.4601	20.746	19.6927	19.6062	21.2789	20.7394	19.9303	19.7671	19.5924	22.898
SLC16A6	O15403	EIF2S3	P41091	21.814	23.1699	22.6101	21.5714	21.211	22.6019	21.6303	23.4834	23.4428	23.2702	23.337	23.785	23.4507	24.2184	21.9818	21.6554	22.4599	21.9177	22.5509	23.0894
SLC16A6	O15403	ZNF787	Q6DD87	19.683	19.7437	20.1329	19.9299	19.9576	20.5771	18.4312	19.6162	20.1319	19.7106	20.3203	19.8681	20.2645	19.1889	20.5067	20.2634	20.1368	19.4226	19.7679	18.324
SLC16A6	O15403	XPO5	Q9HAV4	27.3414	25.4621	26.998	27.0089	25.7255	25.8004	24.8936	27.0571	27.0818	24.8571	25.6537	25.7511	25.8649	25.4131	24.1489	27.0188	26.9741	23.8542	23.6764	21.299
SLC16A6	O15403	RAB32	Q13637	24.6459	24.6101	25.6017	25.6455	25.6376	25.8363	25.6871	25.6697	25.6329	25.6765	25.232	25.3365	24.9258	25.3968	24.398	24.6211	24.0394	24.8585	25.5868	26.0267
SLC16A6	O15403	PPTC7	Q8NI37	22.7198	22.8661	23.1912	23.3011	22.9349	23.4527	20.8152	20.2158	20.1529	19.8463	21.2016	21.783	18.9838	21.2292	22.8524	21.5091	19.0397	22.7598	20.5383	23.6921
SLC16A6	O15403	RAB12	Q6IQ22	20.4768	19.343	19.0178	20.427	20.9827	19.9411	21.1743	19.7631	20.0574	21.0774	20.1709	21.0005	19.214	21.107	20.3403	19.931	20.5655	19.6081	21.1907	21.1077
SLC16A6	O15403	AARS2	Q5JTZ9	20.1391	19.9861	20.2697	19.7738	20.6705	20.6285	19.6596	20.3371	19.7336	20.2493	19.8652	19.0171	20.1509	21.4498	20.6282	19.2096	19.5444	20.3745	19.5941	19.3882
SLC16A6	O15403	MFSD3	Q96ES6	19.1594	20.381	24.2047	23.4624	22.4465	21.543	23.6966	24.4404	24.1246	24.0412	24.0122	23.7998	23.3969	24.0611	20.6082	20.2099	21.9831	22.7048	19.9751	21.008
SLC16A6	O15403	SLC38A10	Q9HBR0	23.0158	24.0292	24.7871	24.7212	24.8926	24.8735	24.4335	24.0293	26.2313	26.4998	24.7268	23.9317	23.8944	23.5164	24.3124	24.3571	24.1893	24.627	23.2583	23.411
SLC16A6	O15403	LMNB2	Q03252	21.391	21.5139	23.9101	23.5098	23.0983	23.4846	23.0006	23.6244	23.1681	23.2067	23.9537	23.0203	23.699	23.176	22.8997	19.7672	23.2283	23.122	24.8246	23.8209
SLC16A6	O15403	ZSCAN18	Q8TBC5	19.2524	20.5216	22.5645	22.3097	21.441	21.8787	21.9591	21.1376	20.5394	20.585	22.3237	23.1926	23.2458	23.3488	20.7628	19.6741	20.6165	21.0377	21.7486	21.9813
SLC16A6	O15403	PSMB1	P20618	24.5458	24.322	21.0934	21.2597	21.9221	22.5035	24.0907	23.7301	23.9625	24.0986	23.0949	23.0248	22.3194	23.1951	24.2719	23.8616	24.2906	23.7121	23.953	24.1018
SLC16A6	O15403	SYNGR2	O43760	25.4494	25.5286	24.9953	25.0719	25.013	24.9784	26.2364	26.1261	25.903	25.9419	25.7858	25.5998	26.119	25.5766	25.1574	24.5371	25.2477	25.0318	24.8956	28.8776
SLC16A6	O15403	FBXL17	Q9UF56	19.6824	20.0265	20.0744	19.194	19.6558	19.7322	18.7785	19.5322	20.2522	19.875	19.9117	19.9482	19.1468	19.5991	20.0636	18.924	20.1196	20.0957	19.5887	20.0019
SLC16A6	O15403	DNAJB12	Q9NXW2	25.8097	25.6465	26.9517	26.9259	26.8152	26.3927	25.8014	25.1281	25.6253	25.8707	26.6621	26.7119	26.6081	26.6338	26.0765	26.1029	26.1063	25.8967	25.5596	25.7749
SLC16A6	O15403	SCCPDH	Q8NBX0	18.7456	22.0471	25.9218	22.4491	25.3085	18.9771	22.0997	24.3415	20.196	20.1926	25.8891	22.2123	22.2837	21.9903	22.2933	24.622	24.5149	20.0603	19.6548	21.9833
SLC16A6	O15403	GPR137	Q96N19	19.7134	19.9877	21.0388	20.3399	19.499	18.6425	22.0448	22.1697	21.7171	21.3218	22.0974	22.9547	22.4104	22.6539	20.6107	19.8221	21.0107	19.039	19.8094	19.3344
SLC16A6	O15403	CYBC1	Q9BQA9	21.9251	23.2073	22.7816	22.7075	21.9571	23.1412	22.228	25.7472	21.921	22.7457	25.0026	24.6786	24.5452	24.9662	22.4582	26.5137	22.669	22.5843	20.715	20.9161
SLC16A6	O15403	ATR	Q13535	20.4415	20.765	21.4233	21.7441	21.1865	21.6914	21.5575	21.4443	19.8709	20.9972	19.5401	24.3457	19.7304	22.2079	19.9421	25.2017	20.1879	19.8169	20.3451	20.0214
SLC16A6	O15403	MAN1A2	O60476	23.2415	23.7635	24.2273	24.3319	24.1313	24.5427	23.7025	23.8845	23.5451	23.5663	24.506	24.4169	23.8298	24.2033	22.6453	22.9127	22.617	22.6781	23.7946	23.5079
SLC16A6	O15403	GAPDHS	O14556	20.7701	20.9694	20.2306	20.2404	18.6359	21.7358	19.2681	19.6667	20.29	21.4152	20.2675	20.0449	19.7781	19.7979	21.1253	21.7577	21.6204	21.0127	20.9581	20.1007
SLC16A6	O15403	EIF2B2	P49770	19.9437	20.2146	21.0225	20.2115	19.8304	21.2265	19.9909	18.8282	20.0406	18.951	21.2318	21.0144	21.5132	20.2245	19.5713	20.0934	20.3105	20.1388	18.8223	19.6026
SLC16A6	O15403	COX6C	P09669	26.7845	26.709	28.0041	27.9572	28.0503	28.0568	26.2419	26.4896	25.4115	25.8098	27.8642	27.767	28.0304	27.4881	26.2443	26.302	26.3907	26.2763	26.0781	26.4524
SLC16A6	O15403	GRAMD1A	Q96CP6	25.1599	25.0084	20.0109	21.5103	21.7489	19.7414	23.3389	23.2042	24.5016	22.1297	22.2009	23.5186	22.6982	22.6836	21.8878	24.302	24.5992	24.7356	20.1618	21.8986
SLC16A6	O15403	EEF2	P13639	25.3712	25.4145	25.323	24.7694	25.1286	25.6102	25.3776	25.085	25.0984	25.0658	24.6357	24.2147	24.6963	24.6097	24.8745	24.5626	25.1682	24.9636	25.2015	25.3071
SLC16A6	O15403	MCM7	P33993	23.7595	23.2794	23.5621	22.7599	22.9109	23.0733	24.052	22.7732	22.8893	23.2292	23.9531	23.4889	22.4645	23.0554	22.3452	21.2732	19.9377	23.6482	24.9112	24.6857
SLC16A6	O15403	MACF1	Q9UPN3	18.8384	21.2639	20.4822	21.1334	21.3569	19.6863	19.7007	20.1834	18.7451	20.4985	20.9805	19.8399	20.9569	20.3198	19.9737	18.8241	20.4693	19.3253	19.4138	18.4642
SLC16A6	O15403	RIOK3	O14730	24.0465	24.2388	22.0382	22.1096	22.7584	21.9848	24.0293	24.1023	23.728	23.9273	23.1336	23.1744	22.5133	22.9831	24.2311	24.042	25.4051	24.9317	23.3772	23.6953
SLC16A6	O15403	CUL1	Q13616	26.4778	26.337	20.065	19.1045	20.2108	19.9216	23.2662	24.6133	22.5663	22.354	20.3697	20.2818	20.6037	19.1402	23.8532	24.2823	24.9711	23.8251	25.872	25.2464
SLC16A6	O15403	SMIM20	Q8N5G0	22.1704	21.7895	23.126	23.1465	22.8556	23.1545	21.7895	21.9319	21.4239	21.2901	22.9398	22.1128	23.0156	22.7398	21.7814	21.5022	21.7071	21.6634	20.7649	22.3094
SLC16A6	O15403	SLC29A1	Q99808	24.9098	25.4141	25.5974	25.5139	25.7893	25.6924	25.2627	25.2293	25.2964	24.6897	25.3375	24.9641	25.4577	25.239	25.1402	24.7372	24.5085	25.0338	27.5407	25.3562
SLC16A6	O15403	RPL10A	P62906	27.7124	27.6142	26.7053	26.6126	25.5901	26.5449	27.3094	27.0612	27.144	27.2478	26.4188	26.3296	26.5262	26.3082	27.379	27.3329	27.3785	27.1011	27.5982	27.8178
SLC16A6	O15403	SAYSD1	Q9NPB0	22.2079	19.3366	18.9986	22.8613	21.9606	21.7113	18.9749	20.2579	19.8817	20.2456	22.8042	23.2568	22.8887	21.2764	20.3394	21.0716	19.7845	20.1002	20.1775	20.4381
SLC16A6	O15403	MRPL11	Q9Y3B7	23.3573	23.5481	22.1812	23.7579	23.7196	22.7931	25.2756	25.2532	25.4806	22.7804	24.1819	24.1116	23.1872	23.5877	22.5098	22.9898	22.6245	22.3917	22.4706	22.4198
SLC16A6	O15403	EXOSC4	Q9NPD3	24.2608	22.9615	20.0222	19.4531	19.8324	20.6184	22.4452	22.479	22.7152	19.3556	19.2803	19.3072	20.2451	20.1417	22.9649	24.7265	19.7833	23.2929	19.8561	19.3731
SLC16A6	O15403	KRT13	P13646	20.2937	19.3844	19.8063	20.742	18.8643	19.4635	19.7618	20.6984	19.5625	21.1755	19.9742	20.6145	20.3494	19.3016	20.1673	18.9466	19.8769	20.0593	22.0801	22.3592
SLC16A6	O15403	DKC1	O60832	20.3088	20.3064	19.7434	20.8326	19.8938	19.4136	21.9292	21.1005	21.287	19.8644	20.5072	19.5924	19.7839	20.3492	20.2459	20.5264	22.6457	19.9162	18.8257	19.9734
SLC16A6	O15403	SCD5	Q86SK9	26.3319	26.2119	27.2349	27.0118	27.1261	26.9847	26.5823	26.5278	26.7249	26.8723	27.4016	27.3652	27.3891	26.2787	25.9994	26.0233	26.1576	25.8533	26.0358	26.1918
SLC16A6	O15403	NOTCH3	Q9UM47	24.6369	21.3291	21.0706	19.7968	19.7472	21.7413	19.9414	20.3148	20.1631	20.9582	22.6911	22.4135	23.0219	20.59	20.6263	18.612	19.4918	20.6797	19.6027	19.8796
SLC16A6	O15403	VAC14	Q08AM6	22.2114	21.8693	22.8321	22.5272	22.7915	22.5572	23.451	23.4726	23.9242	24.1761	24.4372	18.6234	24.2729	20.1453	20.8778	21.5593	20.8358	21.1406	22.484	19.7467
SLC16A6	O15403	MRPS18A	Q9NVS2	20.1153	22.5302	21.3261	21.2644	22.5697	21.1795	21.3457	19.1516	20.5542	20.4709	19.5895	23.5084	23.5281	24.1767	22.312	23.595	22.591	19.9548	21.9704	21.9256
SLC16A6	O15403	EXOSC6	Q5RKV6	22.215	22.6044	19.6854	21.216	19.6257	21.7552	18.9198	19.0536	20.3294	21.1904	21.7053	20.2293	19.8154	24.4007	22.3944	22.5449	22.5673	21.9219	21.9074	22.6936
SLC16A6	O15403	EIF2S1	P05198	20.9657	22.3447	20.9733	21.6138	19.8034	20.6287	21.0764	21.9938	21.6664	20.4433	20.6563	21.3628	21.7143	23.1495	22.1752	22.0695	22.5223	22.1983	22.4301	22.3248
SLC16A6	O15403	PHKA2	P46019	18.8797	19.6314	23.552	22.4773	23.6992	23.785	20.8066	20.5478	20.7816	23.0404	20.0852	20.5823	22.2998	20.7139	19.9758	20.244	18.6884	20.2944	20.957	19.9215
SLC16A6	O15403	TPM4	P67936	20.3799	19.2083	19.4694	21.0408	19.6048	20.0907	21.4402	19.6279	19.5623	18.9594	20.4476	22.4806	19.9036	19.0568	21.12	21.4941	19.4271	20.9982	24.0176	23.7997
SLC16A6	O15403	H2AZ1	P0C0S5	27.4963	27.3494	26.9365	26.8372	20.7198	25.254	27.265	27.479	27.6673	27.8949	26.622	26.5783	25.2427	26.169	27.169	27.3839	27.3974	27.1798	27.2554	27.2735
SLC16A6	O15403	LPCAT4	Q643R3	23.8676	27.1287	23.1824	23.3647	22.0136	22.1284	23.7929	21.435	24.6043	23.7916	22.6494	22.8861	22.2392	22.0089	24.8305	23.0476	19.9128	23.3631	22.9508	21.7116
SLC16A6	O15403	PDCD11	Q14690	20.0944	19.9648	24.3738	26.0434	23.6864	20.7147	19.9644	21.0505	19.5334	19.6471	20.1408	19.8146	19.8701	20.0241	19.6627	19.3355	22.364	24.269	21.1	19.5723
SLC16A6	O15403	MAN2A1	Q16706	22.4245	22.0341	22.5456	22.7244	22.8081	23.0029	21.0723	18.8044	21.047	19.9774	22.6511	23.4505	23.2094	21.487	20.1745	21.2439	21.65	21.8304	21.8537	23.3867
SLC16A6	O15403	PIGT	Q969N2	25.6847	26.2979	26.0728	25.8915	26.0208	25.8227	25.59	25.5691	25.8913	26.6532	26.5833	25.1057	25.5541	25.7244	25.3055	25.2505	24.8231	24.1454	20.2035	24.0722
SLC16A6	O15403	ATL2	Q8NHH9	22.1803	21.7736	23.152	23.5604	23.8514	21.6343	23.6907	23.4426	24.5354	24.6863	24.1707	23.9823	23.1376	23.4107	19.1063	21.5022	23.3127	23.6301	23.8543	24.1984
SLC16A6	O15403	MON2	Q7Z3U7	25.3534	25.3495	26.2931	26.269	26.111	26.406	27.0219	27.0202	27.0293	26.7437	26.5836	26.7741	26.7207	26.6955	26.2959	25.5067	26.2463	25.8479	23.0729	24.2113
SLC16A6	O15403	CSTF2	P33240	20.1161	20.6271	20.0129	20.0121	21.3252	19.6231	20.0018	21.5209	20.6481	20.7208	20.2163	20.3668	18.9698	20.5626	19.3295	20.018	19.656	20.4651	19.9997	19.5231
SLC16A6	O15403	ATP5PD	O75947	30.9929	30.973	30.4257	30.2694	30.4057	30.2122	31.0998	31.3745	31.0131	31.0005	30.3787	30.6432	30.6196	30.5358	29.5673	29.7759	30.1174	30.0182	30.7432	30.8199
SLC16A6	O15403	SLC22A23	A1A5C7	21.2846	21.2814	21.8707	22.0166	23.7476	21.7403	21.4728	21.2367	21.0993	21.3762	22.9851	24.295	23.1883	21.9103	20.7316	20.4856	21.0708	21.0041	19.0188	21.4215
SLC16A6	O15403	NUP107	P57740	23.2925	20.3046	22.7558	27.341	27.377	21.6498	22.8562	23.4488	22.8078	23.5628	24.1725	23.6143	20.0128	23.8514	20.4738	20.6485	18.6659	22.217	20.5405	20.7929
SLC16A6	O15403	ITPR3	Q14573	24.0275	22.2684	23.9122	22.8318	23.9593	24.0945	23.7998	24.727	23.657	23.8293	25.3737	25.2071	24.9575	23.6285	23.2158	23.18	23.3998	23.2584	23.7452	24.0077
SLC16A6	O15403	RPL7	P18124	27.8238	27.599	25.4263	25.7032	20.2122	25.5754	27.1217	28.0322	28.153	28.0421	25.9472	25.8414	26.5304	25.6558	27.7497	27.7426	27.2156	27.0473	27.2474	26.9965
SLC16A6	O15403	STK3	Q13188	21.7354	20.0299	19.6085	20.9594	20.3067	20.4119	19.4287	19.8545	18.9598	20.2393	20.7237	20.5366	19.0594	20.5132	21.3405	24.9833	19.7724	19.7497	19.2923	21.052
SLC16A6	O15403	RPL22	P35268	27.1721	27.004	25.5574	25.1653	24.8989	25.3852	26.8006	26.9317	26.8251	26.8644	24.9989	25.0759	25.2097	25.0546	27.2011	27.179	27.1428	27.155	26.8949	27.1213
SLC16A6	O15403	NFXL1	Q6ZNB6	24.1272	24.2361	25.0117	24.887	24.9356	25.0425	23.7928	23.0876	22.6589	23.2155	24.902	25.0458	24.8294	24.5333	24.3951	24.3658	24.7722	24.4677	24.2998	23.2069
SLC16A6	O15403	XRCC1	P18887	24.8534	24.0717	22.6229	24.0756	20.3107	22.9297	24.7742	24.9938	24.1514	24.2071	22.3283	23.275	22.0714	22.1415	25.3892	25.8988	25.6585	25.3464	24.2829	24.1083
SLC16A6	O15403	SCAP	Q12770	21.1441	22.2327	21.1131	21.0577	22.1589	25.7582	21.1147	21.1258	22.2597	21.2491	22.7665	20.8152	21.5637	21.5411	20.9454	22.1774	21.3065	20.5518	21.2307	21.974
SLC16A6	O15403	ATP5MD	Q96IX5	28.7919	28.7215	29.2421	29.2043	29.1666	29.0968	28.4174	28.2856	28.2751	28.6092	28.9573	29.3668	29.4176	29.3626	28.7501	28.5059	28.7461	29.5113	28.5867	28.5966
SLC16A6	O15403	RRP1B	Q14684	25.9048	22.224	20.637	20.2164	20.5504	20.0798	26.7292	26.7072	22.6239	21.7358	21.007	19.2411	21.0951	19.7305	23.2871	22.0382	22.8009	22.1746	20.2497	20.0589
SLC16A6	O15403	TSPAN10	Q9H1Z9	20.4834	20.9192	20.279	20.3557	20.4481	19.8102	19.7836	20.5069	20.8384	19.7316	20.6299	20.885	20.3221	19.1503	19.6312	18.7904	19.9147	19.2902	19.6689	21.4146
SLC16A6	O15403	MAP2K5	Q13163	22.0918	20.9069	22.0793	21.2668	22.2705	22.2743	22.5133	22.4292	19.7718	20.7561	21.125	19.5713	20.6067	19.4376	19.8543	19.6724	20.0782	20.5768	19.6413	19.7275
SLC16A6	O15403	HLTF	Q14527	21.2812	21.021	19.8434	22.6084	22.8387	20.225	21.9351	23.1469	21.9094	22.0969	19.2342	20.6212	21.1943	19.4836	23.2443	23.818	21.8959	22.1404	22.8327	20.3736
SLC16A6	O15403	TTI1	O43156	21.6274	20.3627	23.0947	19.6814	23.4579	20.1281	23.5742	22.5722	22.6868	22.6996	24.065	24.5101	24.5527	24.3278	22.5394	24.8769	22.4496	22.7424	21.033	22.344
SLC16A6	O15403	GTPBP2	Q9BX10	20.65	19.8766	20.9769	18.5297	20.3412	20.5146	19.5233	19.2625	19.7586	20.2406	23.0037	19.9364	19.3808	21.5564	19.4701	20.0115	20.2505	20.2783	20.7165	20.2555
SLC16A6	O15403	PGD	P52209	20.7464	21.2494	19.8716	19.9727	24.5847	19.8573	21.6571	19.8681	20.0787	20.8903	20.4777	19.7551	20.5924	19.7193	18.4397	19.4068	19.8389	19.4039	20.3414	20.2861
SLC16A6	O15403	ARHGAP8	P85298	19.4902	19.2398	20.339	21.8648	19.8123	20.4207	19.3803	20.5225	19.6564	19.5185	19.8229	19.4198	20.5494	20.3528	18.7893	19.9134	20.7369	20.6402	21.1066	21.0765
SLC16A6	O15403	ANAPC7	Q9UJX3	22.8353	20.9362	23.2155	22.8261	23.0485	22.8882	22.3204	22.132	21.9999	21.9713	22.1663	22.5689	22.1535	21.7321	24.2828	22.8434	19.3286	22.3111	19.2479	21.7029
SLC16A6	O15403	NIPA2	Q8N8Q9	23.6209	23.3226	24.9415	25.0766	25.0984	24.985	24.6866	24.2463	23.9611	24.2655	24.1057	25.1232	25.1288	24.668	23.1577	23.8637	24.0201	22.9667	19.5157	19.5545
SLC16A6	O15403	HOOK2	Q96ED9	22.157	19.8342	19.6553	23.4138	18.9833	24.1483	22.3893	21.5969	19.3033	23.0348	18.8826	23.721	21.1417	21.1597	19.8477	22.0025	19.9411	19.1714	20.5931	20.1939
SLC16A6	O15403	CNN3	Q15417	21.9429	21.2963	20.6823	19.7572	20.1759	20.6864	20.5031	20.5189	20.224	20.1706	21.4354	18.5332	20.5085	22.7995	20.7999	21.4574	21.2325	20.2819	20.3099	19.4994
SLC16A6	O15403	FAR2	Q96K12	25.0316	24.5084	24.581	24.8563	24.6424	24.4254	24.4681	24.9972	24.7927	25.0143	25.3503	25.3495	24.8068	25.4915	23.8605	23.6901	24.4899	24.588	24.9492	24.2273
SLC16A6	O15403	SLC25A13	Q9UJS0	25.5952	25.0655	26.5962	25.94	25.9338	25.7424	24.0071	25.2224	25.6587	25.5525	25.2522	25.1374	24.7296	24.9048	26.1244	26.0561	25.779	24.9247	24.2	24.7336
SLC16A6	O15403	CNP	P09543	24.7574	25.1087	25.6793	25.5557	24.9635	25.8902	24.4644	24.5116	24.7641	24.9321	25.7541	25.0954	25.4885	25.8977	25.4816	25.4628	25.5807	23.9644	23.9278	23.7193
SLC16A6	O15403	ALG9	Q9H6U8	24.8357	19.618	22.6214	22.9799	22.6311	23.2078	19.8239	19.2394	20.3618	19.039	23.0056	23.1497	23.5925	23.0984	20.8503	21.269	24.8768	23.5312	22.152	21.2756
SLC16A6	O15403	SPNS1	Q9H2V7	26.46	26.4971	26.6876	26.7267	26.6012	26.5143	26.6824	26.3708	26.4484	26.462	26.6585	26.4552	26.2126	27.2207	26.954	26.8902	26.8942	26.8326	27.098	27.064
SLC16A6	O15403	SDC4	P31431	22.6022	23.2165	21.8403	20.9156	21.8741	20.7029	21.9723	21.7722	20.8115	20.5505	19.6428	19.2971	20.0895	20.1602	21.8199	22.6751	22.3239	20.5875	20.4938	20.5169
SLC16A6	O15403	FOXG1	P55316	25.0614	25.0474	23.3446	23.9735	24.2345	23.9474	24.3751	24.9038	24.8928	24.6838	21.4286	21.8247	23.0441	23.2354	24.6727	24.8987	24.4729	24.8741	20.9619	18.215
SLC16A6	O15403	MARCHF8	Q5T0T0	19.1769	20.6534	19.0137	20.0475	19.9409	20.1252	20.663	21.1628	20.5776	20.9101	19.887	20.8383	20.7983	20.3117	19.54	21.7354	21.017	22.7168	20.2538	20.3869
SLC16A6	O15403	BAG6	P46379	20.0814	20.7456	20.1729	20.437	20.1856	19.6178	24.3763	21.1739	24.6848	20.8812	21.1845	21.43	21.937	21.7608	19.936	19.8902	20.1324	20.7823	19.1443	20.0559
SLC16A6	O15403	NUP153	P49790	19.8353	22.0404	23.5391	23.0693	22.4755	20.4312	21.6695	21.8959	21.5063	20.4156	20.4595	23.1631	23.1432	19.5091	23.3737	20.0139	20.7935	23.5701	23.5454	21.3239
SLC16A6	O15403	MINDY1	Q8N5J2	20.3942	21.2821	20.2326	18.828	20.5978	19.4148	20.6384	19.4396	19.0242	20.1407	20.5004	19.7661	20.4951	19.8931	20.1997	19.9353	20.6349	19.7879	20.5965	20.111
SLC16A6	O15403	UBE2G2	P60604	26.9796	27.2096	27.7491	27.7965	27.7434	27.8549	26.7167	27.1202	27.0849	27.1781	27.2864	27.3617	27.5306	27.586	27.0326	27.1606	27.2151	27.1638	26.6147	26.2656
SLC16A6	O15403	PSMG1	O95456	20.2966	19.2492	18.1693	19.7011	21.3741	19.7075	20.2164	19.8732	20.4812	20.4703	19.9792	20.9664	19.5386	20.5855	18.844	19.8897	21.1871	19.9554	20.4031	19.9431
SLC16A6	O15403	TRIP13	Q15645	25.1203	25.5081	24.9617	25.3099	24.8668	24.4956	25.2063	26.0235	26.1382	26.1014	27.528	25.8477	26.0035	25.3763	25.816	27.1293	25.222	27.1607	25.1402	24.9197
SLC16A6	O15403	FLVCR1	Q9Y5Y0	23.4102	23.0705	25.4694	25.5636	25.3763	25.3726	26.4531	23.9277	26.6769	26.5604	24.227	24.8823	24.2965	25.4738	23.1966	23.89	23.3961	22.5775	22.9981	25.6028
SLC16A6	O15403	CERS2	Q96G23	28.2309	28.5708	28.3273	28.2298	28.1665	28.3796	27.9857	28.0389	28.1606	27.9685	28.6504	28.3504	28.8053	28.1103	27.9082	28.0043	27.5504	27.792	27.3798	27.3597
SLC16A6	O15403	MCM3	P25205	23.7502	23.8301	23.3024	23.9343	23.4441	23.3157	23.7724	21.9326	22.0242	21.7077	24.0002	23.2468	24.2595	22.9791	22.2086	22.1703	22.3412	20.4343	19.8133	22.4648
SLC16A6	O15403	CCDC115	Q96NT0	19.1798	20.594	20.1955	20.3956	20.6101	20.4544	18.7716	22.2285	20.3733	21.0496	19.4465	20.7425	20.1876	19.9762	21.225	21.0807	21.5787	20.7536	18.6532	19.6334
SLC16A6	O15403	ARMC6	Q6NXE6	20.6218	20.102	22.5738	24.8357	19.5726	24.9048	22.339	23.8133	24.1124	23.7475	24.0465	24.1695	24.3546	24.4059	20.442	22.8334	23.9524	23.7247	26.4157	26.2946
SLC16A6	O15403	PDE3B	Q13370	24.9522	24.9597	24.845	24.4356	25.2258	24.2216	25.1414	24.6553	24.7073	25.0243	23.7922	24.3395	24.8478	24.0519	22.4131	24.686	24.597	23.8976	24.6794	25.1821
SLC16A6	O15403	RTRAF	Q9Y224	24.0834	23.7501	20.559	18.8864	19.1051	20.0613	22.5828	23.2137	23.1673	22.6774	20.7907	21.5403	18.8768	21.1454	24.6492	24.2493	23.7106	24.479	21.3736	19.3833
SLC16A6	O15403	SMARCAL1	Q9NZC9	25.4889	25.5662	24.6034	25.1694	24.6084	24.0712	25.3719	25.1739	24.5365	24.049	24.3488	24.7214	24.619	24.0719	25.8874	25.9516	25.8859	25.749	24.9123	25.4399
SLC16A6	O15403	PDCD6	O75340	23.1355	23.5085	23.4653	25.0947	24.757	25.2227	24.1038	23.8449	23.8422	23.9581	25.6286	25.3182	25.4293	25.3073	23.6834	23.9324	23.2254	21.499	22.8333	21.8499
SLC16A6	O15403	RPL7A	P62424	28.0122	27.8522	26.5177	26.5306	25.3143	26.5926	27.5592	27.5647	27.7598	27.7418	25.7981	26.536	26.7007	25.5173	27.7492	27.8333	27.6064	26.748	27.0211	27.6808
SLC16A6	O15403	PLK1	P53350	22.1422	21.4087	19.026	19.8012	21.398	21.4747	20.9852	20.5272	21.1006	20.7383	19.1734	19.4913	18.7513	19.3791	22.3959	24.4229	22.2628	21.1185	21.0943	21.3304
SLC16A6	O15403	PAF1	Q8N7H5	20.6937	19.2021	19.6911	19.4801	19.9404	19.6625	19.7935	21.081	19.2288	22.6643	23.9017	21.6951	23.4948	22.3282	23.0388	20.8843	19.6912	21.0855	19.9295	19.8953
SLC16A6	O15403	GTF3C1	Q12789	25.2505	24.5935	18.6772	19.3372	25.0285	20.0654	17.6459	18.81	16.7748	17.3368	19.2329	20.2518	20.8754	20.1009	24.3895	26.1207	26.176	24.6559	25.3765	20.0346
SLC16A6	O15403	DBN1	Q16643	25.1154	19.5793	19.6006	20.0463	20.1866	19.4038	19.7053	20.8716	18.7729	20.685	18.8835	19.6017	20.3182	20.2065	19.4246	20.3857	20.8654	20.7169	18.5122	20.3343
SLC16A6	O15403	ATP9B	O43861	22.1765	21.2906	23.3738	21.1319	22.6116	23.0606	23.7897	21.2084	21.9118	21.9412	22.7361	23.4256	23.4064	23.2911	21.2242	21.694	22.2848	22.1179	22.0354	22.095
SLC16A6	O15403	SRD5A3	Q9H8P0	20.0558	19.3658	20.6038	19.7738	20.4652	19.6631	19.7412	20.648	19.628	20.839	19.8192	20.6671	20.5649	19.9672	20.1771	20.5339	20.9591	20.5738	18.6017	19.0002
SLC16A6	O15403	SELENOI	Q9C0D9	20.5052	20.81	20.3279	20.6768	19.8198	19.666	22.2807	22.5709	22.0835	22.082	23.0808	23.7555	23.7494	23.7697	19.8335	19.7754	23.1368	23.6654	18.899	20.7096
SLC16A6	O15403	GAA	P10253	22.7837	22.4349	22.0889	22.363	22.2854	21.0715	26.2935	26.1158	23.2341	22.976	19.9956	19.363	19.8594	19.6455	23.0921	22.9508	23.8247	26.1568	23.1731	24.1906
SLC16A6	O15403	SGPL1	O95470	19.3187	19.8644	20.2011	22.9046	21.5919	20.5159	21.002	21.3545	21.4409	22.577	23.3581	21.5817	23.3324	22.0587	31.4091	31.5875	23.8693	23.8437	19.5399	23.2526
SLC16A6	O15403	ZFR	Q96KR1	22.7045	23.7122	21.0075	20.9358	21.0441	20.9148	21.7671	24.1488	23.592	23.3962	22.9455	22.8921	22.3071	22.0474	23.1076	23.0909	23.7964	23.5048	24.1671	23.9717
SLC16A6	O15403	FXR2	P51116	23.6424	22.4315	22.07	21.7741	22.0442	22.5553	23.1314	23.2384	23.9276	22.9984	20.3972	22.9756	23.1701	20.7912	23.5218	23.7628	21.8651	19.6813	20.0017	20.7354
SLC16A6	O15403	WDR77	Q9BQA1	20.1262	21.0266	20.4658	20.9535	21.061	20.8883	20.9426	20.3466	20.3523	21.5919	22.3497	22.0618	21.2733	21.5157	21.145	20.9364	21.3315	22.197	21.1076	25.1984
SLC16A6	O15403	RSBN1L	Q6PCB5	19.2854	19.5214	18.8421	19.8239	21.0139	19.7219	20.1587	20.4983	20.2223	22.255	19.2982	19.5408	21.3142	19.8566	19.7668	22.0085	19.9234	19.0427	20.2054	20.6932
SLC16A6	O15403	MICU1	Q9BPX6	25.4612	22.2093	24.2222	24.1866	24.0751	24.1137	26.0958	25.8012	25.6465	24.8691	24.7094	24.1189	24.1469	23.7022	25.9603	26.0836	25.6057	24.8365	24.3458	23.9366
SLC16A6	O15403	NUP133	Q8WUM0	23.4692	23.7035	24.8807	22.1295	22.0423	22.8129	19.8034	22.0213	19.3803	20.0848	22.4413	25.3504	22.1455	22.3951	23.714	19.8323	23.8996	24.9324	23.0352	25.2127
SLC16A6	O15403	GPRC5A	Q8NFJ5	22.6079	22.2711	22.8789	21.1937	20.4745	20.5659	20.3195	19.2288	19.309	19.6559	20.704	19.9556	19.0346	21.04	19.236	19.8394	21.7634	19.6075	20.0835	21.9461
SLC16A6	O15403	PPP3CA	Q08209	19.6098	21.6137	22.4765	22.8049	21.5111	22.1425	19.5952	20.2339	20.6287	22.2583	21.6458	21.9424	22.3256	21.4783	22.8291	18.9879	24.1054	23.6012	19.9758	19.6048
SLC16A6	O15403	PREB	Q9HCU5	24.7665	25.1077	26.0867	25.0399	26.2732	26.4064	25.7929	23.8075	24.6275	23.6606	26.6225	26.3579	26.2943	26.1734	25.7031	26.5218	26.0946	24.8535	25.6515	25.5537
SLC16A6	O15403	NDUFB3	O43676	25.4761	25.365	23.7538	25.6173	23.8111	26.0354	24.997	25.1008	25.2827	25.1638	25.9485	25.8948	25.9088	25.81	25.3405	25.4071	25.5311	25.288	25.3515	25.3631
SLC16A6	O15403	CCT8	P50990	19.2888	25.3116	25.1772	25.0538	24.9423	24.2834	24.4245	24.8498	25.0679	25.3729	23.3355	21.6753	18.3959	20.3326	25.4853	27.017	25.9266	25.5255	23.7645	21.8727
SLC16A6	O15403	ECD	O95905	24.8133	24.6017	24.4027	21.5489	24.2432	24.2237	24.1745	23.9603	23.5211	24.2495	24.1662	24.1075	24.2797	24.2161	24.8438	24.9118	24.7128	24.7618	23.7014	24.1625
SLC16A6	O15403	COX4I1	P13073	28.4258	28.3546	29.2066	29.3087	29.1869	29.3829	28.1797	27.8983	28.3116	28.2935	29.5575	29.3864	29.7142	29.2768	28.7087	27.6321	28.3858	28.7101	28.3871	28.3373
SLC16A6	O15403	C15orf61	A6NNL5	25.7777	25.9036	25.7983	25.8022	25.7228	25.7775	24.6284	26.0707	24.4401	22.2968	25.7232	25.82	25.9962	25.4239	23.0627	22.895	23.2713	22.5964	26.1643	23.2247
SLC16A6	O15403	TNPO1	Q92973	24.5939	24.4962	24.4057	25.28	25.4932	25.2743	26.9483	24.347	27.2322	24.4353	26.7833	25.0157	25.404	24.8585	24.7445	24.5188	24.4719	24.0775	24.94	24.8909
SLC16A6	O15403	MRPL39	Q9NYK5	20.2532	22.2275	18.9791	19.6069	21.6818	19.1929	23.6745	23.2937	23.3715	22.8161	23.5258	23.7134	23.768	23.339	22.3733	19.1674	23.8467	23.233	22.8681	22.6231
SLC16A6	O15403	EGFL7	Q9UHF1	22.4684	21.7054	19.7863	20.3476	20.3398	19.1826	22.6751	22.5486	22.9413	23.8715	20.857	20.8114	20.885	19.4689	20.3358	20.217	22.8851	22.8776	19.4496	21.1158
SLC16A6	O15403	THADA	Q6YHU6	23.0469	22.973	22.0233	22.609	22.7982	23.0954	22.8457	24.9595	24.8935	24.6731	23.7523	23.7877	23.966	23.8734	18.6686	22.1905	22.286	22.4908	21.7651	22.0978
SLC16A6	O15403	RPL35A	P18077	26.5348	26.4018	25.0543	25.2358	24.9531	24.9797	26.3704	26.7427	26.8725	25.8419	24.761	24.9411	24.9006	24.9337	26.6407	26.7877	26.0089	26.5222	26.4783	26.3564
SLC16A6	O15403	DDB1	Q16531	27.2238	27.1707	25.8977	25.8695	25.9316	25.9669	26.9441	26.7679	26.6545	26.1324	24.5454	24.6977	27.9256	27.4825	26.4514	26.3927	26.2112	26.7457	26.5043	26.4221
SLC16A6	O15403	CLTC	Q00610	25.5592	25.048	21.0517	21.0737	21.364	19.9107	24.2654	24.52	25.7825	25.5221	23.1921	22.6725	25.1686	23.2111	24.5387	24.2623	24.458	22.9513	24.9054	26.3204
SLC16A6	O15403	RPS23	P62266	25.7403	25.5354	23.128	22.5575	22.1096	24.3166	26.4279	26.391	26.7138	26.6503	24.9835	24.1214	24.4893	25.2062	26.0576	26.115	26.3842	26.0013	25.9671	26.2213
SLC16A6	O15403	VTI1A	Q96AJ9	20.0657	21.0094	20.0693	19.8581	22.1349	20.3352	20.1652	20.4832	19.669	20.1812	19.5447	20.0243	19.049	20.4576	19.9295	19.7327	20.6696	20.1433	19.4074	20.8831
SLC16A6	O15403	FAM83B	Q5T0W9	22.2514	19.4172	19.9312	20.2824	21.1058	20.1309	19.4235	20.8859	20.5558	23.8318	19.8145	19.6067	20.2527	19.2693	23.4185	23.5831	21.2203	21.4125	19.8703	19.8123
SLC16A6	O15403	RBM10	P98175	23.7951	20.7204	20.0571	21.6387	20.1517	20.2973	22.3541	23.0408	20.719	20.4073	20.6382	20.6624	19.5336	19.675	21.267	21.1206	20.3321	21.5735	19.3965	18.5584
SLC16A6	O15403	ZNF655	Q8N720	23.0895	20.3908	19.7738	21.9049	18.739	20.9682	21.727	22.7973	20.3613	22.5966	19.8215	19.572	20.1146	22.5036	18.1276	22.805	20.5554	21.7105	23.1425	18.0927
SLC16A6	O15403	COG2	Q14746	21.8796	22.0122	21.0549	20.8596	22.1471	21.0061	20.5992	20.1098	21.0042	22.2585	19.6417	19.6913	20.129	19.6532	19.2067	21.4058	19.3943	21.3156	22.2217	20.3497
SLC16A6	O15403	SNRPGP15	A8MWD9	24.1992	24.6731	24.8446	24.5077	24.3225	24.3348	24.5164	24.5113	24.5341	24.5629	24.2414	24.3	24.3277	24.1395	24.5512	24.5079	24.9111	24.6398	24.5139	24.6221
SLC16A6	O15403	GOLIM4	O00461	23.156	22.2703	23.6938	23.5164	23.4649	23.6809	24.0641	22.0412	23.6234	23.5084	22.053	23.6157	21.5716	22.0377	20.1384	20.887	19.384	22.0239	21.7357	21.6505
SLC16A6	O15403	RADX	Q6NSI4	25.1755	24.9777	20.3409	23.4615	22.9827	22.9359	24.5699	24.1672	24.5237	24.4948	19.97	19.8947	22.3932	22.4153	24.3808	24.4506	24.2127	20.3363	18.971	19.9936
SLC16A6	O15403	TAP2	Q03519	25.568	25.6693	26.0582	26.1335	25.6478	25.5157	26.1262	26.3115	26.2664	26.2734	26.3105	26.0278	25.8277	25.5946	25.7188	25.3988	25.4203	25.7116	24.9566	24.8568
SLC16A6	O15403	SNAP23	O00161	19.6831	18.999	24.1676	24.4762	26.6427	24.5215	22.407	21.8901	20.2307	22.5101	23.8292	24.2947	23.7648	23.7028	19.4638	23.4722	22.6415	18.8754	20.6494	22.4108
SLC16A6	O15403	PPP6C	O00743	23.875	23.896	24.0163	24.8606	24.6843	24.6076	24.3306	24.4296	24.1854	24.7569	24.4717	24.4287	25.0011	24.9846	23.874	23.3787	23.6179	23.1549	23.562	23.585
SLC16A6	O15403	PPP2CB	P62714	23.1606	19.3094	20.2814	22.5847	24.3923	26.2454	22.4814	25.6563	22.5822	22.6872	24.4198	23.7835	22.9775	23.6608	18.8894	22.9197	22.8748	20.8371	21.9431	19.2747
SLC16A6	O15403	PPP1CA	P62136	24.6468	24.4748	20.5222	21.9134	23.012	22.1243	24.8973	24.3348	22.8641	22.9293	24.11	24.5776	24.9043	24.3949	24.5639	24.5897	23.6641	24.5237	23.0972	21.0729
SLC16A6	O15403	IRAK1	P51617	25.567	23.9796	25.1907	25.2003	22.9871	22.6457	27.5736	24.7805	26.5982	27.4309	24.7472	24.3751	24.4832	25.4012	24.2678	27.2346	24.4612	23.5074	23.8958	24.3518
SLC16A6	O15403	RPL18A	Q02543	25.633	26.4094	25.0144	23.917	23.2577	23.7661	25.7996	26.1482	26.4076	26.468	25.5738	24.4313	24.9691	24.7347	25.4174	25.5722	23.6295	24.9511	25.7869	25.7211
SLC16A6	O15403	ATG9A	Q7Z3C6	28.6369	28.4861	23.1365	24.4811	20.5661	22.9251	26.7718	25.711	26.4628	19.5357	25.2333	20.7295	23.226	22.8762	20.2746	19.7628	24.5658	25.5438	23.1675	20.7764
SLC16A6	O15403	GPR157	Q5UAW9	20.3351	21.1877	20.4769	20.3947	20.698	21.6156	20.31	19.5803	20.3043	19.9634	19.5465	21.032	20.8297	21.806	19.7342	20.4565	20.7265	18.3845	18.885	20.708
SLC16A6	O15403	ZNF239	Q16600	22.3476	20.9462	20.01	19.827	18.8093	20.8737	20.3046	20.8197	18.817	20.6502	19.9316	20.3658	20.3257	19.3177	22.5549	22.9037	20.4083	20.817	20.109	20.0168
SLC16A6	O15403	TBC1D4	O60343	20.2214	20.5172	20.1838	19.5373	20.048	18.8723	20.3014	19.2443	18.7732	20.4377	21.3404	20.2166	19.8516	21.6914	19.9826	21.9144	19.1499	21.1273	20.5374	20.8177
SLC16A6	O15403	MRPL30	Q8TCC3	21.2316	20.7655	20.5079	19.6889	20.213	19.864	19.6243	20.3645	19.9969	23.0651	20.5774	19.3539	20.889	20.192	20.6933	21.9408	23.0577	19.8019	20.2014	20.5906
SLC16A6	O15403	LRFN3	Q9BTN0	20.1687	19.01	20.111	20.8318	22.5694	18.9516	20.8238	20.264	21.4163	20.1559	20.0158	19.1679	19.8463	19.2953	19.9015	19.4911	19.3726	20.0541	20.1157	20.7966
SLC16A6	O15403	CHPF	Q8IZ52	23.13	23.7073	23.8864	23.7769	23.7392	23.8074	22.7153	23.4039	23.0051	20.8816	21.9443	23.9474	23.3236	22.6581	21.6323	20.5263	23.5966	20.6526	18.6633	20.1825
SLC16A6	O15403	HLA-F	P30511	22.4915	19.4093	21.7133	21.7846	21.9922	21.4582	20.1983	20.7498	22.8042	21.3098	22.1437	22.0726	22.1836	22.5509	22.1114	20.8924	18.8795	23.7312	21.2369	21.5786
SLC16A6	O15403	AHSG	P02765	20.7455	20.9729	21.5301	20.8451	21.1717	20.3276	21.04	19.8483	20.8467	22.5818	18.578	19.3083	22.2725	21.2331	21.5991	22.087	24.5032	19.684	23.5471	23.3239
SLC16A6	O15403	GLMN	Q92990	19.5468	21.4909	20.0236	20.9939	19.6647	20.2711	21.9197	20.2844	19.0134	21.8055	20.5691	22.8062	22.5922	21.5597	19.4998	19.7647	19.5808	19.6703	20.5345	20.2208
SLC16A6	O15403	HSD17B12	Q53GQ0	26.5468	26.854	27.4536	27.3135	26.6395	26.6492	26.5345	26.8139	26.5448	26.5677	27.1987	27.2814	26.7539	27.0802	27.0462	26.8809	26.9017	27.0663	25.5247	26.4163
SLC16A6	O15403	SIX1	Q15475	19.4898	20.4621	19.0803	18.5913	21.0723	18.4763	19.6822	20.4601	21.2342	22.1128	21.5096	20.2944	20.7871	19.5958	20.6679	19.3511	19.3407	19.2003	18.7444	20.0579
SLC16A6	O15403	DNAJC10	Q8IXB1	20.6138	20.6264	23.0727	23.1044	22.7247	20.6497	22.0033	21.0057	21.1508	20.954	23.1787	23.2842	21.1225	23.5378	22.5562	22.7047	21.9751	23.244	22.0828	20.4656
SLC16A6	O15403	TRABD	Q9H4I3	24.9344	23.5887	26.7233	26.7317	26.8139	27.231	24.689	24.8211	25.3465	25.2204	26.0514	24.6863	26.1204	26.078	23.6052	24.902	24.8564	25.5508	19.9473	23.2985
SLC16A6	O15403	RARS2	Q5T160	24.8179	25.3111	24.8749	25.4501	25.2731	25.5219	24.8741	24.4543	24.8821	25.0193	24.5346	25.3184	25.2914	24.2017	24.3328	23.8713	24.4689	24.6001	24.1617	19.4184
SLC16A6	O15403	ECPAS	Q5VYK3	23.3423	24.3478	23.7821	19.7067	23.3706	23.8908	25.6155	25.7494	25.7527	25.7786	25.4461	24.6718	23.8475	24.4314	23.7772	23.6684	24.0817	23.8847	22.8755	24.2176
SLC16A6	O15403	LTV1	Q96GA3	22.3707	20.2882	20.0589	21.5177	19.3508	20.601	19.9353	22.2397	21.8686	23.3725	20.613	19.432	19.8614	20.5537	20.5661	19.4493	19.5539	24.224	19.3096	20.6872
SLC16A6	O15403	RO60	P10155	23.3674	22.1818	23.3414	25.81	23.7346	24.3728	24.1795	23.8059	23.6647	23.91	24.2198	25.6156	24.6066	24.33	22.8076	22.6195	23.0504	23.5173	21.4415	20.7385
SLC16A6	O15403	LARP4B	Q92615	22.8874	22.4174	29.5303	20.8756	29.4817	28.7221	21.3423	29.1072	28.973	28.9885	20.1922	20.3099	20.6131	28.1846	31.2501	23.6074	29.6358	22.1593	24.5349	20.1833
SLC16A6	O15403	ATP9A	O75110	28.2977	28.2797	20.0946	24.7022	26.6989	20.8245	24.2678	23.1263	26.0001	23.3405	28.5736	27.9726	27.9983	27.9927	27.0333	24.8918	28.8464	27.9366	26.8165	25.5508
SLC16A6	O15403	ATP7B	P35670	23.0982	24.7511	21.1065	22.4419	20.4932	21.5188	24.2418	24.5392	23.3709	23.4317	22.4423	22.2692	21.3399	21.5255	25.5148	22.787	24.624	22.6763	19.5079	20.7604
SLC16A6	O15403	GPN3	Q9UHW5	20.114	19.9941	20.8956	20.0001	22.1911	24.0834	20.6088	19.781	20.4728	19.0982	19.311	23.9756	23.8448	22.5188	19.8395	19.2605	19.4507	20.5108	19.6729	22.8478
SLC16A6	O15403	PSMC1	P62191	24.0091	24.4787	25.3318	25.4586	23.4863	25.156	24.6487	24.9321	26.0761	24.7782	23.6922	24.6538	25.1377	24.3062	22.2617	22.2561	23.245	24.6568	23.3155	24.1751
SLC16A6	O15403	CELSR2	Q9HCU4	24.3245	24.9815	25.591	24.0655	25.762	23.8715	25.7493	24.064	23.8603	24.134	22.8525	19.5316	24.2027	22.9307	22.1453	21.9837	22.1241	22.4091	22.0737	22.8454
SLC16A6	O15403	PCMTD1	Q96MG8	24.9104	24.8986	23.0487	23.0646	23.7366	23.0533	25.4895	25.2181	24.741	25.1808	22.9245	22.7871	23.1434	22.7159	24.4219	24.5172	23.6006	24.7055	19.7944	22.6471
SLC16A6	O15403	ADAM10	O14672	18.7915	20.0245	20.6562	22.234	20.6047	20.4213	20.0307	18.8562	19.2994	20.5295	23.0453	19.4189	22.5603	22.1402	18.9656	19.8801	19.8541	21.2261	19.2814	20.4804
SLC16A6	O15403	EFR3A	Q14156	26.6935	20.7359	27.3217	22.0175	21.7408	21.163	19.6528	18.9203	21.7878	19.4566	21.4324	22.4938	18.7893	22.2633	21.4897	19.5357	26.7984	21.1037	21.4308	21.1585
SLC16A6	O15403	TSPAN3	O60637	24.3817	24.7373	19.7535	19.0521	19.6407	19.6191	19.6556	18.5772	20.9683	19.4835	24.7338	24.744	24.9263	19.6883	21.1239	21.8615	20.2597	20.7515	19.7662	20.5173
SLC16A6	O15403	IGF2BP3	O00425	27.1217	24.4896	18.7417	20.5962	18.8939	18.5007	23.8572	23.9567	23.0285	24.0828	21.9732	21.798	22.2589	22.1675	24.0802	22.5838	23.431	23.3755	24.3428	24.5337
SLC16A6	O15403	ATP7A	Q04656	19.6817	21.6742	19.9483	19.4343	19.8903	19.5552	19.8339	19.8696	20.7	18.8739	19.8733	19.4404	19.7056	21.3828	19.9165	20.4827	20.2643	19.1402	19.7422	20.3722
SLC16A6	O15403	STMN1	P16949	21.7064	21.8153	21.4461	20.832	19.4264	19.1529	21.3907	21.9338	21.4653	21.6925	20.0238	19.7781	20.453	20.602	21.759	21.7321	21.9772	21.5412	20.7292	21.3253
SLC16A6	O15403	LARP7	Q4G0J3	19.9573	20.3956	19.0434	20.284	19.2728	19.88	19.5098	20.0149	19.9783	22.8164	20.3454	19.1614	20.8062	20.9719	22.2696	20.6774	22.7855	20.0628	19.9025	20.6523
SLC16A6	O15403	FGFR1OP2	Q9NVK5	20.793	22.6779	18.9219	22.5049	20.8661	21.3584	19.7303	21.8147	21.9019	21.8968	20.2976	22.1238	21.9394	19.3451	19.5388	19.8788	20.2176	19.1781	20.1262	19.8252
SLC16A6	O15403	ST13	P50502	20.8416	20.9889	24.1484	21.044	20.0586	21.1443	22.4979	22.176	20.7634	20.7487	21.1992	20.476	20.2751	19.5503	20.0463	22.029	22.7113	23.0562	19.8082	20.3098
SLC16A6	O15403	AIG1	Q9NVV5	25.9178	25.9661	26.0269	26.0749	25.8731	26.1604	26.8026	26.5633	26.5641	26.1634	26.8004	26.5303	26.5892	26.3288	26.2607	26.5717	26.749	26.6039	25.9423	25.8226
SLC16A6	O15403	FANCD2	Q9BXW9	28.2171	26.5214	26.6608	26.6084	26.4345	26.4887	26.0971	25.8729	26.4564	26.1871	25.2894	27.2567	26.1558	25.4193	26.5998	26.4604	26.3392	25.5245	23.7482	25.5638
SLC16A6	O15403	STX4	Q12846	25.3655	25.7206	26.0839	26.0756	26.0044	24.0915	22.6343	23.295	23.2308	22.3974	24.6455	24.5503	24.6733	24.4318	23.2823	25.8397	19.1422	26.351	22.4049	21.9701
SLC16A6	O15403	AP1S2	P56377	19.9198	19.6269	20.3396	19.9516	21.0597	19.7758	20.8848	19.821	20.7952	19.9683	19.4364	20.6001	20.109	20.6748	19.3595	20.4966	20.5229	21.787	19.7999	21.6379
SLC16A6	O15403	SREBF2	Q12772	20.2858	22.9968	20.5783	20.5145	22.0993	21.4918	20.162	20.1756	19.5605	21.0086	21.2473	22.4016	21.9793	20.8879	19.679	19.6687	20.5313	19.4718	20.6751	19.4346
SLC16A6	O15403	POLG	P54098	20.5473	19.9223	19.8914	21.7562	21.1631	20.2893	24.7302	25.2391	25.6144	25.1141	19.9759	19.9203	20.8808	19.2614	21.2052	20.1048	24.065	24.2574	20.6441	25.9669
SLC16A6	O15403	DERL2	Q9GZP9	25.0667	25.2611	25.6675	26.1148	25.3632	25.6018	25.3549	25.666	25.429	24.5699	25.24	25.4298	26.0398	25.2862	24.6875	24.5948	25.0168	25.0889	23.8144	23.901
SLC16A6	O15403	PHB2	Q99623	30.5309	31.1674	32.5009	32.5211	32.5405	32.5552	30.8394	30.7069	30.6892	30.7226	31.9348	32.0296	32.0145	31.8798	31.7559	31.8137	31.5609	31.3316	31.3179	31.0605
SLC16A6	O15403	CORO1C	Q9ULV4	20.8148	21	19.4884	18.9723	19.4129	19.4278	20.3097	20.6767	20.3658	19.7603	21.5217	22.5328	19.4304	19.211	24.6261	21.1343	25.715	19.4643	18.8058	25.6781
SLC16A6	O15403	MMS19	Q96T76	23.2097	23.7974	26.3251	25.645	25.8047	25.6717	25.9363	25.4599	26.0932	27.2324	25.3191	27.5784	25.4085	25.7612	23.6747	26.6247	25.1238	24.6078	24.9365	24.9473
SLC16A6	O15403	DHX30	Q7L2E3	21.2516	19.9787	18.9397	21.385	20.2294	19.9009	24.7558	25.0554	24.8798	24.9317	19.0298	20.0064	20.8907	19.9114	25.9836	21.0402	21.6567	21.6943	20.2019	20.2207
SLC16A6	O15403	CTSD	P07339	23.4559	22.1076	22.2482	24.0093	21.7782	23.785	29.7053	29.66	29.4727	29.505	29.3479	22.2478	29.5629	29.8029	20.0032	19.5201	19.496	22.5647	25.1396	24.9439
SLC16A6	O15403	PPM1F	P49593	19.7181	19.7357	23.0784	22.9417	21.6611	22.4713	20.7271	20.0082	20.0829	20.4172	20.1276	23.8715	20.6626	19.912	19.7364	20.4349	19.5868	20.8664	20.3242	19.9218
SLC16A6	O15403	KRT6A	P02538	19.8555	23.6544	19.833	18.5242	19.9908	18.9779	21.2803	21.0322	19.4772	21.5155	19.9805	21.0472	19.6979	19.417	23.1529	23.5293	22.1474	21.8106	21.0125	21.3921
SLC16A6	O15403	PTCD3	Q96EY7	22.6267	23.6887	18.9456	19.4499	19.1104	20.3935	22.9534	23.2409	23.4433	21.1375	28.3653	21.1914	20.9689	21.2434	23.2742	23.4078	23.4111	21.6959	21.6088	21.9933
SLC16A6	O15403	ACACA	Q13085	29.0819	28.851	26.1065	26.1629	26.3256	26.1733	28.7617	28.6446	28.8786	28.9289	26.5389	26.5961	26.6695	26.5633	28.4771	28.5639	28.53	28.5784	30.5447	30.5526
SLC16A6	O15403	HMGCR	P04035	26.4057	26.4409	26.8847	24.3842	26.8359	27.9969	25.3971	24.7514	25.0321	24.61	24.0295	26.852	25.1314	23.5285	24.5485	24.3783	25.6107	25.6522	23.6353	23.5762
SLC16A6	O15403	DNAJC18	Q9H819	20.286	19.2219	21.9465	18.7334	22.4814	20.2317	19.3246	20.285	20.4616	19.3118	24.6081	24.5352	24.155	24.1762	22.8021	19.337	20.7802	20.8307	20.2933	20.603
SLC16A6	O15403	MTREX	P42285	25.028	25.7257	20.6503	20.8104	19.0278	20.6063	23.6168	23.6635	19.022	23.3402	22.6146	22.5099	22.6292	18.8786	26.7909	26.9405	22.4925	22.9446	19.8803	21.3422
SLC16A6	O15403	PSMA5	P28066	24.8696	24.7891	24.2132	24.0216	24.1708	24.8105	24.1906	24.106	24.2336	24.0244	24.6751	24.7442	24.4918	24.1103	23.966	24.4863	25.074	23.7369	25.1629	24.8699
SLC16A6	O15403	DTX2	Q86UW9	22.078	22.1206	20.6094	20.545	20.5189	19.7105	20.2512	20.7807	18.9356	20.8702	20.859	19.9984	20.2549	19.8874	21.1998	20.2321	19.8363	20.9351	19.4772	19.9877
SLC16A6	O15403	PFKP	Q01813	25.9967	26.2882	26.3446	26.1494	25.8223	26.2183	24.2999	24.3342	24.3588	24.3086	26.1846	26.9333	25.8685	27.0632	26.1236	25.8572	26.354	26.582	25.9604	25.9542
SLC16A6	O15403	GK	P32189	25.5106	28.1657	25.4405	26.7849	26.8037	24.8147	24.2055	25.5298	25.5002	25.4486	28.5224	28.365	28.457	28.2567	25.668	25.8012	25.5778	25.902	24.3717	26.8885
SLC16A6	O15403	TNPO3	Q9Y5L0	23.6823	23.9784	24.793	23.1748	25.0683	24.7034	23.8772	23.5144	23.8455	23.1865	24.0646	24.1811	23.8925	23.7938	23.4495	23.5135	23.4995	23.932	20.6547	22.6516
SLC16A6	O15403	PSMB4	P28070	24.9854	25.4024	19.8224	19.0797	20.0104	20.9587	22.0135	24.5612	24.4468	24.8295	21.613	21.5544	23.2854	23.7154	23.8519	24.131	24.2439	19.4806	24.1043	24.2244
SLC16A6	O15403	UXS1	Q8NBZ7	21.6174	21.4328	24.4212	24.8289	24.4726	24.3284	22.8389	23.0161	22.6408	22.8014	24.3001	24.0632	24.036	23.8419	23.123	23.1583	22.8841	22.8738	21.7179	21.7677
SLC16A6	O15403	NCAPD2	Q15021	23.2283	23.2299	24.5865	24.6697	24.4598	24.5322	24.1496	23.7903	23.1096	21.997	24.7	25.0559	25.0339	24.7746	22.3161	22.3804	22.2209	21.7264	24.0969	23.8721
SLC16A6	O15403	CPD	O75976	22.6774	20.9885	20.6022	22.1627	20.5937	19.8607	24.3423	24.313	24.5862	24.2869	23.0794	24.0647	24.468	23.8838	23.4922	20.8106	23.265	23.7853	23.657	23.0969
SLC16A6	O15403	RPS7	P62081	26.8783	27.2193	26.0116	26.1749	25.9825	25.9147	27.5399	27.4986	27.6625	27.5805	26.1816	26.1997	26.0185	26.6183	25.2942	27.5353	27.5626	27.3385	26.7399	26.6771
SLC16A6	O15403	ABCA3	Q99758	21.2693	25.1877	25.8268	20.1621	24.285	19.6959	21.5308	22.2168	21.1176	20.3714	22.5151	22.1786	22.7423	21.9891	22.6198	22.6152	22.7497	22.5054	19.5982	21.3021
SLC16A6	O15403	ABCE1	P61221	23.2678	22.2272	24.3851	24.2308	23.5523	23.7249	23.1493	22.6823	22.384	23.1832	24.2241	24.2331	24.1819	23.9828	22.3331	22.9716	22.9121	23.8139	22.8558	22.9013
SLC16A6	O15403	FKBP11	Q9NYL4	23.6399	23.6739	23.385	24.086	24.0954	24.1378	23.1351	23.5424	22.7299	23.1865	24.0668	24.198	24.2933	22.79	21.5646	21.6634	22.6369	21.7148	23.7539	23.876
SLC16A6	O15403	FDFT1	P37268	26.0103	25.8519	26.2988	26.4938	26.8623	26.1982	26.0163	26.1764	26.0282	25.2265	25.7599	25.7332	25.9829	25.9596	25.6485	25.6847	25.5889	25.9929	24.474	24.5796
SLC16A6	O15403	COPZ1	P61923	19.2641	20.431	20.2267	19.3903	19.0964	19.6553	19.1294	21.1906	21.0445	20.9102	18.61	20.6832	19.0968	20.1275	19.8863	21.6533	20.1952	19.5838	21.4712	21.4106
SLC16A6	O15403	LTA4H	P09960	21.2327	21.9673	20.6734	20.6165	20.0653	19.8021	20.2235	20.3854	18.5948	20.7622	21.276	20.5441	20.9794	19.9757	21.0372	20.3665	19.556	19.7611	22.5909	22.7725
SLC16A6	O15403	AIMP1	Q12904	26.6754	20.8488	20.9253	24.8741	24.1128	23.2317	26.599	26.5312	26.467	26.4145	21.1043	20.9671	22.0362	20.7787	25.7981	28.1335	26.4295	28.0925	22.8488	23.1359
SLC16A6	O15403	HK1	P19367	23.953	24.0797	25.198	25.2702	25.2984	25.3633	23.1603	20.942	24.6977	25.317	25.3529	24.2927	24.2124	24.9272	24.7522	24.8306	24.1742	24.3637	24.2864	22.875
SLC16A6	O15403	SLC23A2	Q9UGH3	20.0619	20.4514	21.4616	21.133	21.8211	25.8346	18.9178	20.036	20.6448	19.6954	20.6747	19.5299	21.2848	21.4079	20.0535	19.905	19.9092	20.5629	20.6337	22.1799
SLC16A6	O15403	RDH10	Q8IZV5	23.7565	22.2324	24.5745	24.3224	24.6305	24.4916	23.4374	21.7732	21.9509	23.389	25.6403	23.8208	24.3839	22.4774	21.5631	21.7553	20.1631	19.6173	25.0262	24.0429
SLC16A6	O15403	DAAM1	Q9Y4D1	21.6819	23.0057	21.9262	22.3887	21.8577	22.2007	21.87	23.2598	22.2388	19.8695	23.8257	19.9968	24.7318	24.6213	20.0157	22.0869	19.4179	20.3793	18.6743	19.4156
SLC16A6	O15403	TUBB	P07437	30.3377	30.277	29.6667	30.2699	29.6495	29.7119	31.1244	30.8339	30.8088	30.7637	30.4279	30.5728	30.6266	30.9019	30.4781	30.5865	30.3711	30.7949	29.2938	30.3628
SLC16A6	O15403	ARL1	P40616	26.3342	26.804	26.2462	26.2008	26.0815	25.9877	27.7456	26.7088	26.648	26.5361	27.2999	28.033	26.493	26.684	25.9965	26.1804	26.137	27.0585	25.4086	25.9337
SLC16A6	O15403	CYB5R3	P00387	25.5773	25.7949	23.3319	23.6039	22.8601	22.212	24.0869	22.754	20.0719	22.0927	24.0218	24.3869	25.4433	24.1855	22.8754	22.418	26.2934	20.1788	24.4885	24.7645
SLC16A6	O15403	TMED2	Q15363	27.0333	27.0405	27.3844	27.337	27.1096	27.3056	26.9956	26.9664	27.0951	27.1461	27.799	27.7382	27.7742	27.5103	27.0543	27.1724	27.3466	27.3283	26.2514	26.4008
SLC16A6	O15403	FXR1	P51114	22.7445	21.3081	19.7445	20.3665	20.5427	20.4349	21.3774	21.0126	21.1803	21.3927	18.3654	20.4342	22.6335	20.4142	22.5337	22.6532	22.6147	20.1469	22.3053	22.0381
SLC16A6	O15403	YTHDF3	Q7Z739	27.9322	27.9764	26.925	26.8905	26.866	26.8384	27.7425	27.6055	27.6483	27.557	26.6797	26.8894	26.834	26.7942	27.7831	27.7781	28.0314	27.7831	28.5912	28.6499
SLC16A6	O15403	PSMA6	P60900	23.9278	22.7983	25.6535	25.1039	23.1454	25.8515	24.4997	23.4961	24.4699	23.5836	23.0834	24.3963	24.4147	23.7852	23.2552	23.3101	23.4743	24.1915	21.7889	23.137
SLC16A6	O15403	KIDINS220	Q9ULH0	21.6878	21.6077	21.7541	23.5824	21.7908	21.2677	24.09	21.4619	19.5477	22.0004	21.1014	20.2741	25.0171	23.7989	21.5187	21.8107	23.0846	24.4056	21.0235	21.6078
SLC16A6	O15403	KHSRP	Q92945	23.3834	22.9442	23.6953	23.6491	23.638	23.8537	24.2626	23.5656	22.7309	22.3467	23.4086	23.3587	23.4892	23.1517	19.3992	22.7227	23.9952	23.048	28.356	27.6462
SLC16A6	O15403	LARP4	Q71RC2	19.2494	22.7117	19.6991	19.4083	20.567	19.581	22.6084	22.4961	22.961	22.7486	19.3966	20.4134	20.0423	20.569	23.1356	21.0858	21.6353	23.0343	22.1879	21.3612
SLC16A6	O15403	ELAVL1	Q15717	24.7947	23.9268	20.1033	24.0513	20.1423	24.102	24.8073	23.335	24.5231	24.1844	22.3722	25.3035	21.9156	23.9838	24.1102	24.2253	22.9468	21.9236	20.2309	23.9356
SLC16A6	O15403	GEMIN4	P57678	24.7187	24.9928	25.6942	23.9973	24.3079	25.764	24.4742	23.4572	23.9518	24.4561	25.1237	24.7865	25.6137	25.0714	24.5083	25.3292	23.9332	24.7777	24.3136	24.5067
SLC16A6	O15403	DDX56	Q9NY93	24.2418	24.1423	21.1033	19.7804	21.9789	22.0449	22.7109	22.6627	21.2849	21.4149	20.3376	22.1308	22.1424	22.504	22.3245	22.662	24.3454	24.3119	21.2543	21.0713
SLC16A6	O15403	RPL6	Q02878	28.4729	28.1884	27.0169	26.7764	25.4971	25.411	26.9675	26.5377	27.1281	26.9083	26.4475	26.2238	26.5937	26.5619	28.835	29.0031	27.7264	27.3503	27.3556	27.8215
SLC16A6	O15403	PUF60	Q9UHX1	23.3514	23.4776	20.8167	18.9581	21.3868	19.7354	24.2077	23.5079	23.827	23.4219	23.2283	21.0744	20.0825	19.9955	22.9652	21.6721	22.4425	22.6726	20.8539	23.72
SLC16A6	O15403	ABCB6	Q9NP58	24.8909	24.9051	26.5736	24.3781	24.2914	26.6135	27.2506	24.7847	25.1029	24.7931	25.1451	24.5258	25.012	25.162	27.556	24.6744	27.9408	23.8246	24.0496	24.7377
SLC16A6	O15403	MAD2L1	Q13257	25.3656	25.4204	24.3207	25.2591	25.1582	25.0101	25.5589	25.5404	25.6608	25.4208	24.8045	25.1574	25.157	25.1754	24.8295	25.2018	25.2926	25.6213	24.1323	24.2647
SLC16A6	O15403	FAM3C	Q92520	23.0214	22.7867	22.4049	24.053	20.3312	19.7344	21.9508	21.6561	20.991	23.0528	20.2382	23.0555	23.551	23.3266	22.9164	22.6095	19.556	22.7505	23.1272	22.8706
SLC16A6	O15403	TPR	P12270	22.1874	19.8441	20.4144	20.1695	19.9426	18.6444	25.0579	25.1047	25.2227	25.4845	19.1838	19.7992	21.1124	20.7694	20.0859	20.4805	22.4118	19.6522	22.9319	23.7832
SLC16A6	O15403	GNPAT	O15228	23.4186	23.8845	23.8973	24.1284	23.9531	23.9211	23.08	22.363	22.6068	22.7569	23.7124	23.5777	23.1753	22.9691	23.043	25.2238	25.5881	23.0394	21.9377	21.9037
SLC16A6	O15403	POLRMT	O00411	24.8299	20.2616	22.7599	22.903	22.7656	22.8704	20.1367	20.0814	20.1018	19.9456	22.8197	19.7811	22.9113	18.7872	19.7637	26.7512	20.4497	19.9925	21.2745	20.742
SLC16A6	O15403	PSMD3	O43242	24.2236	22.9393	24.9279	24.9733	24.4962	24.4442	23.1386	24.9665	25.0612	24.8644	24.3895	23.6099	24.1934	24.0665	24.3857	24.8162	24.7306	24.1462	24.8158	24.8068
SLC16A6	O15403	ATP5MG	O75964	30.9213	31.0196	31.134	30.7695	30.9651	30.6899	31.4159	31.444	31.5831	31.5312	30.7245	30.5797	30.6731	30.4504	30.9085	30.7481	30.6899	30.8988	31.3953	31.3786
SLC16A6	O15403	NDUFAF1	Q9Y375	26.9778	26.9148	25.2246	25.2655	26.2088	24.7324	24.6575	24.0633	24.397	24.2544	25.0731	25.0086	25.2805	25.1334	26.987	22.533	24.6617	25.8552	29.1011	20.991
SLC16A6	O15403	EMD	P50402	30.0229	29.5061	28.8282	29.2265	29.3276	29.617	29.3191	29.7435	29.8608	29.7743	29.4907	29.3737	29.6549	29.2144	27.893	28.4695	27.9573	27.8645	28.5213	28.3357
SLC16A6	O15403	CAND2	O75155	23.4808	22.219	22.5579	19.7335	22.1459	22.2966	24.0805	23.7108	23.8866	24.1643	23.2695	21.9888	21.994	21.7893	23.8957	23.9054	24.2033	23.5117	20.0805	20.4031
SLC16A6	O15403	ZC3H14	Q6PJT7	26.0891	26.0053	21.4687	19.7054	21.8132	19.1339	25.6268	25.7408	26.0077	25.9613	20.4925	20.0774	20.3471	20.6409	25.9177	26.0756	26.0038	26.026	25.8305	21.9241
SLC16A6	O15403	PPP2R1A	P30153	25.9715	25.7333	25.8171	26.2698	26.3087	26.2245	26.5665	26.063	25.5879	25.5285	26.3708	26.6863	26.7232	26.2903	24.843	24.6846	25.9787	25.9685	25.1993	25.1377
SLC16A6	O15403	WDTC1	Q8N5D0	22.7772	22.7761	20.4677	19.8726	20.0431	20.7081	23.5012	24.3925	24.505	25.1299	22.792	21.9046	23.4182	21.2479	23.6533	24.7769	23.2923	23.6893	20.1737	19.7583
SLC16A6	O15403	CPSF6	Q16630	19.2804	21.9014	19.1466	20.68	20.0708	19.8828	19.4431	20.5512	20.2611	22.6945	20.3211	19.4954	19.61	20.236	23.0568	23.2945	19.3118	22.0521	19.5369	19.5478
SLC16A6	O15403	RBM27	Q9P2N5	20.2062	20.598	18.365	20.5626	19.9602	20.4641	20.1719	22.2141	20.335	21.3272	20.3474	20.5626	19.5491	19.6175	22.2764	23.0234	20.2666	21.7968	21.6671	19.0706
SLC16A6	O15403	DNAJC25	Q9H1X3	23.4677	21.9688	24.9583	24.1822	23.3922	25.5996	23.8017	25.4277	24.3498	24.84	25.9403	22.2589	23.0654	24.1534	19.0058	21.8166	20.6612	21.7024	20.9458	20.2262
SLC16A6	O15403	PTGES2	Q9H7Z7	25.9705	22.3247	22.2458	22.4353	20.2696	22.1238	23.9484	20.4926	20.0068	19.2909	19.9551	18.7839	22.4773	20.1475	23.6743	22.6355	22.7201	22.4371	20.344	25.4865
SLC16A6	O15403	PLXNB2	O15031	21.8025	21.7242	24.2745	28.7105	27.9183	27.3695	21.5989	24.1642	23.196	24.1799	28.5922	21.6754	26.7836	28.1328	22.0215	21.6812	21.9242	21.8318	22.4062	28.547
SLC16A6	O15403	DDX52	Q9Y2R4	20.4135	21.4875	20.7081	26.0067	21.2326	20.1266	20.7681	21.0062	18.9195	20.3279	18.5115	20.3149	20.0494	19.9134	18.6384	18.3168	19.6795	19.6346	21.1735	19.8364
SLC16A6	O15403	RFC4	P35249	21.8299	24.0197	22.1173	23.4299	22.0151	22.0178	21.4581	21.3668	23.3725	23.3052	20.4899	23.8159	22.01	22.4579	21.8683	23.0917	21.8765	21.9262	23.8176	17.8967
SLC16A6	O15403	RPL24	P83731	26.6244	27.1043	24.8409	24.3245	23.6166	25.9861	26.6767	26.7649	26.4929	26.6814	25.3495	25.407	25.3341	24.5087	27.2046	27.5894	27.2086	26.3784	26.7801	26.9868
SLC16A6	O15403	HNRNPL	P14866	26.0937	26.1555	24.763	24.4575	24.7517	24.7695	27.7083	26.0776	27.496	27.572	25.4189	25.239	25.2687	23.6861	26.7564	26.8169	26.199	27.462	25.1478	24.8382
SLC16A6	O15403	RAB11A	P62491	24.3896	24.4301	24.2536	24.4738	23.8326	23.8081	24.8142	24.7145	23.4056	23.3676	23.9216	23.7802	24.1441	24.6786	26.9356	24.1511	25.1561	25.1458	24.1601	24.5525
SLC16A6	O15403	TMEM70	Q9BUB7	24.7083	23.1578	25.0132	25.2463	20.8769	24.4754	22.4284	23.7571	24.3874	24.38	23.9744	24.8659	24.9888	24.6728	24.5183	24.8434	24.6367	24.9673	24.2364	26.9514
SLC16A6	O15403	FHL1	Q13642	19.8688	20.0098	20.8467	20.5322	19.3277	19.4284	20.5019	19.0299	20.1891	20.237	22.2626	18.9742	22.1957	19.6199	19.2673	23.1664	20.9544	23.4463	19.3096	19.0812
SLC16A6	O15403	RPSA	P08865	23.7549	23.7281	22.4994	24.1266	23.0404	22.9484	24.6074	24.7597	22.2063	24.3584	21.3823	21.2828	23.5569	23.5574	22.6615	22.6505	22.7187	22.5734	25.1928	25.2499
SLC16A6	O15403	EFR3B	Q9Y2G0	20.5576	20.5702	23.6014	21.3148	19.5714	22.3239	21.0114	20.1886	20.2535	19.8255	19.5443	24.1732	20.8971	20.2979	20.204	19.7564	20.9041	19.9984	23.1903	20.5399
SLC16A6	O15403	SF3B1	O75533	19.8071	21.7252	21.3977	23.3777	21.297	22.9675	23.8171	21.9944	20.1708	21.9447	21.577	22.5253	20.5518	21.2627	22.2648	22.2688	19.9574	20.6225	20.067	21.9224
SLC16A6	O15403	CEBPZ	Q03701	19.7997	18.8924	18.9111	19.9616	19.4732	20.7242	19.3272	20.2279	19.931	22.9911	19.7108	19.907	20.1251	19.8024	23.1177	22.47	19.979	23.3304	23.296	20.9722
SLC16A6	O15403	UGGT1	Q9NYU2	19.5891	20.492	21.036	20.5036	19.4437	21.9388	23.1616	22.2672	21.9709	21.4009	23.4207	23.1649	23.8567	23.2661	20.0223	23.6954	21.5871	23.1182	19.8598	22.0361
SLC16A6	O15403	PSMD12	O00232	22.6543	21.3589	19.5718	19.354	21.5695	19.7086	22.6518	21.7781	21.2278	21.545	19.5817	20.1703	25.6968	19.089	19.6419	19.9434	20.2178	19.5077	22.0765	21.8518
SLC16A6	O15403	PSMB5	P28074	25.3293	20.497	22.3491	22.4067	22.2582	22.1007	22.8781	23.0436	25.1008	23.8169	21.9613	22.1316	21.3204	20.5479	29.2441	29.3513	29.1718	29.6596	23.0953	27.527
SLC16A6	O15403	RPL13	P26373	26.3857	27.1936	25.0056	25.2304	24.3616	25.6675	26.8779	26.9859	27.1103	27.0312	26.5384	26.6672	26.662	26.2393	27.1171	27.07	27.5378	26.5116	26.8745	27.0117
SLC16A6	O15403	LNPK	Q9C0E8	27.8793	27.785	29.2161	28.8627	28.9932	29.0141	27.6121	27.5908	27.4904	27.6415	29.0782	29.1093	29.0309	29.0028	27.5008	27.4996	27.9289	27.5851	28.2646	28.602
SLC16A6	O15403	HACD3	Q9P035	32.134	31.9799	32.5127	32.438	32.2145	32.261	32.093	32.2795	32.0828	32.0626	32.1744	32.288	32.2018	32.3661	31.81	31.9178	31.9245	32.2283	31.6958	31.8388
SLC16A6	O15403	POR	P16435	25.234	24.7082	25.459	24.8491	24.8806	24.1415	25.3781	25.2445	25.0663	24.5045	25.3342	25.3548	26.1434	25.9921	25.3108	25.1812	24.9177	25.197	23.6307	25.2068
SLC16A6	O15403	DCAF6	Q58WW2	23.1477	23.1461	20.7606	21.176	19.7502	21.2057	23.3312	23.8472	22.8661	25.8653	21.1931	22.3333	21.7439	21.226	22.0605	22.3784	23.2136	23.961	21.0415	25.2605
SLC16A6	O15403	DLST	P36957	22.1563	24.0585	21.8848	21.7257	22.1276	21.7283	23.3907	21.7017	23.4227	23.7729	21.8705	21.7459	21.686	21.6713	23.9076	22.4756	23.6151	23.5642	22.3678	22.6485
SLC16A6	O15403	EPCAM	P16422	23.8735	24.4437	24.5226	24.4438	24.4291	24.554	23.9645	24.0204	23.8941	23.765	24.3091	24.4821	24.299	24.4261	24.8115	25.0699	24.871	24.8487	22.2248	24.3492
SLC16A6	O15403	HEATR1	Q9H583	25.2353	25.137	24.0846	24.0558	23.6287	23.8017	23.6095	26.5251	26.5246	26.6436	23.2454	23.3277	23.6219	23.2919	27.2806	27.331	27.0837	27.2608	24.4467	24.1043
SLC16A6	O15403	GALNT7	Q86SF2	21.8249	22.3294	24.8157	23.6187	25.1097	22.5508	23.1547	23.0637	22.7208	22.727	26.1481	23.848	23.8135	23.6415	22.2027	22.2343	23.3371	23.1268	22.3216	23.2488
SLC16A6	O15403	MICB	Q29980	22.4103	21.1699	23.3843	22.8184	23.4763	23.3048	23.663	24.5673	23.045	23.0373	23.5688	30.2586	23.0434	22.2845	23.0285	23.4827	23.4074	25.8088	21.592	20.7718
SLC16A6	O15403	PEX19	P40855	20.9443	20.3374	21.2645	20.4052	21.3977	20.2199	23.184	20.5185	20.2128	19.4306	20.7036	20.0877	19.7183	20.3914	21.5506	21.6606	22.2285	22.585	19.8956	20.1674
SLC16A6	O15403	ACSL4	O60488	22.6042	22.7793	24.2655	24.4945	23.7329	23.8949	23.6818	23.9997	23.8279	24.0613	24.0522	24.5754	24.5155	24.3901	24.2047	24.0433	24.2608	24.5862	24.9687	24.7172
SLC16A6	O15403	GLUD1	P00367	25.2881	25.1942	25.6718	25.7613	25.7671	25.7697	26.5722	26.3894	26.5709	26.4588	25.9277	27.493	27.5247	27.9281	27.1731	27.2446	27.1982	26.9973	25.8414	25.9701
SLC16A6	O15403	B4GAT1	O43505	25.2932	25.4623	25.8411	26.7226	25.1274	25.2159	26.0257	26.0529	25.4359	25.6626	26.1754	26.3555	26.3292	26.5163	26.4086	26.1927	26.2408	26.4686	25.5511	25.9869
SLC16A6	O15403	SLC25A1	P53007	26.044	25.8738	27.8708	27.2047	27.4407	27.8319	26.9199	26.3055	26.8047	26.9944	27.9324	27.8949	27.8299	28.0232	26.8179	27.1068	26.8726	27.0554	26.5887	27.0631
SLC16A6	O15403	H1-4	P10412	27.0014	26.753	26.2959	26.6097	26.6182	26.1115	25.5242	25.4589	25.9156	27.1941	27.1002	26.0042	27.5316	26.4457	27.252	26.4328	27.402	27.1652	26.7749	26.458
SLC16A6	O15403	RPS19	P39019	28.876	28.7153	28.1564	28.143	28.5867	28.5623	28.7772	29.4111	29.2874	29.1355	27.8528	27.808	27.8865	28.1991	29.4021	29.7935	29.5139	29.3182	29.1598	29.3131
SLC16A6	O15403	MPV17	P39210	20.7846	21.3951	19.0624	20.426	22.9546	22.8586	22.1855	21.0567	19.5847	19.6256	20.1738	19.7101	22.8108	18.8743	19.6408	21.0754	21.5984	19.4645	22.1766	21.8116
SLC16A6	O15403	OXLD1	Q5BKU9	20.5173	19.9797	22.0013	21.0207	20.9564	21.2075	19.3014	20.2421	20.1153	19.3397	21.8415	21.7305	21.0316	21.7405	19.4649	18.3162	18.7565	19.9593	21.3473	20.7278
SLC16A6	O15403	SLC7A5	Q01650	24.5064	23.87	24.6906	24.4495	24.5986	24.3562	24.4807	24.8267	25.2231	24.7295	25.4633	25.3606	25.644	25.3458	25.0088	25.0738	25.1178	23.8992	24.8419	24.757
SLC16A6	O15403	MCM4	P33991	20.7734	20.697	26.2568	19.6804	20.7104	18.6776	19.9987	20.5939	20.5896	20.3261	21.4856	20.6574	22.1269	20.1021	21.8041	21.2381	19.712	20.5785	20.3275	20.7999
SLC16A6	O15403	SAAL1	Q96ER3	26.4282	20.2001	27.2612	23.2986	20.6493	21.9234	22.1327	22.0142	20.7014	19.5854	20.6714	20.6209	21.6753	22.8853	19.291	25.7333	19.6321	20.6526	22.5236	21.5483
SLC16A6	O15403	APOL2	Q9BQE5	24.8332	25.0246	25.7641	25.6975	25.4872	25.5141	19.5267	19.4355	22.6011	24.3342	19.7178	24.7782	24.7696	25.7031	25.6986	25.4904	25.9768	25.1839	25.5282	25.3715
SLC16A6	O15403	RHEB	Q15382	23.7339	24.8752	22.9887	23.2161	22.8248	23.2748	24.8515	25.4962	24.6898	22.436	22.9025	23.2001	22.7976	23.9922	24.2652	24.7725	23.3467	24.6141	24.2856	24.5816
SLC16A6	O15403	FAR1	Q8WVX9	27.5928	27.6212	29.0599	28.9923	27.8362	27.2219	28.4502	27.5691	27.1618	28.8037	27.5433	26.3838	27.4982	27.2786	27.7534	27.1851	27.2869	27.3687	28.9722	27.3442
SLC16A6	O15403	STRN	O43815	22.4693	26.0744	26.8525	26.8894	25.1682	22.4757	22.3103	22.0817	22.132	21.9757	25.3601	22.7106	22.2078	22.1585	26.4583	21.9158	26.6307	26.503	23.8294	24.192
SLC16A6	O15403	TMEM161A	Q9NX61	27.7137	27.9703	28.3526	28.0245	28.4156	28.3346	28.2571	28.3887	28.1665	28.2982	28.4149	28.432	28.4487	28.4844	27.1787	27.594	27.6338	27.977	28.3296	28.3072
SLC16A6	O15403	ABHD10	Q9NUJ1	19.5257	19.8461	19.6944	19.6148	19.9631	20.7871	20.2606	19.8467	19.9152	18.5576	20.5389	21.9017	19.5827	19.1966	19.633	20.7255	20.3715	20.8597	19.567	19.0913
SLC16A6	O15403	REXO4	Q9GZR2	19.9949	19.6556	20.5807	19.9683	18.8934	18.9259	21.0679	20.4134	20.676	21.1482	20.2621	19.9673	19.2556	20.0659	19.2356	19.4441	20.7184	20.6528	20.3951	19.711
SLC16A6	O15403	USE1	Q9NZ43	24.07	21.9932	22.0791	19.6719	20.9218	22.8726	19.8832	19.2733	20.6717	19.7656	20.1125	21.2116	21.1247	20.7265	22.2891	21.9094	20.0555	21.9049	21.9877	22.1184
SLC16A6	O15403	SLC30A7	Q8NEW0	28.0326	27.525	27.8493	27.7708	27.8177	27.8798	27.1892	27.6412	27.6473	27.1619	26.9708	27.3821	27.4662	27.1769	28.0604	28.1785	28.0228	27.7943	27.1661	27.7299
SLC16A6	O15403	MCM3AP	O60318	22.3361	26.8394	23.9484	19.9897	20.3142	22.115	20.3435	20.7231	25.2149	20.7476	19.4498	20.0863	19.9784	20.5536	20.8633	20.0971	20.9636	22.1061	19.8162	20.7389
SLC16A6	O15403	XPOT	O43592	25.5962	25.515	25.478	25.4944	25.0216	25.1956	26.1203	26.19	26.118	26.1612	26.1916	26.2217	26.1394	26.0305	26.2095	26.3143	26.2129	26.1537	25.9993	25.6107
SLC16A6	O15403	VKORC1	Q9BQB6	27.1958	27.2429	27.8714	27.9004	27.4707	27.9587	27.5506	27.5663	27.3525	27.405	27.8105	27.952	27.8089	27.7213	26.3749	26.9676	27.0712	27.2747	27.1203	27.4466
SLC16A6	O15403	SIVA1	O15304	20.0725	20.284	21.3022	19.5172	18.7936	21.0629	18.5255	20.9286	20.2518	20.0047	19.7788	20.4178	20.3981	20.8791	19.4494	20.4296	20.5294	23.3154	20.8343	20.7035
SLC16A6	O15403	PRAF2	O60831	24.0122	24.172	24.2221	24.2913	24.2728	24.4751	23.1843	23.4055	23.6564	23.3279	23.76	24.499	24.1346	24.4814	24.4005	24.5157	24.0687	24.3781	23.9442	23.9465
SLC16A6	O15403	PSMC2	P35998	24.2425	24.4683	23.2058	24.7321	24.0948	25.2277	19.2715	22.4167	22.9902	22.8562	26.0523	26.7748	23.7131	26.955	25.0819	24.5414	27.0902	26.781	24.3467	29.1022
SLC16A6	O15403	PSMC5	P62195	24.0737	23.997	24.9225	24.2703	24.7914	24.8461	23.986	24.8346	23.8666	24.956	24.3478	24.013	24.1962	24.0858	23.9294	23.9055	25.0394	24.1732	23.9393	24.6575
SLC16A6	O15403	PPM1G	O15355	21.4602	18.923	20.1898	23.1309	23.3214	19.8115	19.5532	18.9746	19.8038	20.6593	22.3068	22.4172	22.2855	22.2933	21.1641	19.9264	27.4818	18.8571	19.7853	21.1243
SLC16A6	O15403	CMC1	Q7Z7K0	21.0651	19.8178	19.195	18.289	21.4598	21.0262	21.1687	21.3348	19.2432	19.7148	20.3563	21.3224	19.5608	20.1842	21.5217	21.6306	21.4526	21.2913	20.487	20.2071
SLC16A6	O15403	DSC1	Q08554	22.0911	19.1035	19.5636	19.5118	20.3606	19.254	19.371	20.6055	20.1467	19.6234	19.7498	18.1252	19.9796	19.5493	19.2437	20.6135	19.5677	19.0447	20.9938	19.9074
SLC16A6	O15403	GLYR1	Q49A26	19.9713	21.5178	19.9971	18.6666	20.5489	19.1559	20.6634	21.8463	18.9806	21.0995	20.375	20.8824	19.2615	18.6107	19.4102	20.27	18.2818	20.7242	21.3961	20.4846
SLC16A6	O15403	DAGLB	Q8NCG7	20.1544	19.7081	21.758	21.7892	21.8815	18.2439	20.0585	20.9671	20.3974	20.235	23.0829	22.9054	23.3279	20.5558	21.9254	22.3281	22.4218	22.7718	19.6062	19.6549
SLC16A6	O15403	PCMT1	P22061	28.3866	28.4998	27.9203	27.9837	28.077	28.0261	28.6782	28.7397	28.3262	28.4228	28.4242	28.1699	28.1632	28.1018	28.8015	28.6791	28.6974	28.6532	28.1748	28.3228
SLC16A6	O15403	APEH	P13798	23.3211	20.0797	22.2072	22.2419	22.2884	21.8216	22.792	22.6888	22.3374	22.3307	22.3826	18.2105	18.5759	21.6154	19.7956	20.4911	22.5688	22.7025	20.7471	20.8778
SLC16A6	O15403	FANCI	Q9NVI1	27.6526	27.7521	25.743	25.6255	25.7159	25.7188	26.4863	26.9938	25.5885	26.6895	26.9462	27.0147	26.8275	26.8823	25.3087	24.5985	25.3138	24.3887	19.6967	24.747
SLC16A6	O15403	B3GAT3	O94766	25.0326	25.4446	25.4306	25.9073	25.8286	25.7578	24.6629	24.6004	24.9602	24.6423	25.4541	24.6525	25.3764	25.4393	24.5767	24.7502	24.8818	23.4776	24.7429	26.7853
SLC16A6	O15403	RBMX	P38159	25.2936	25.1384	21.2933	23.0786	20.7397	20.9728	24.281	24.8879	25.0869	24.8813	23.8802	23.405	23.5584	23.3622	25.1375	24.9676	25.2231	24.8291	24.9262	24.1207
SLC16A6	O15403	NUP160	Q12769	23.539	21.3411	22.2514	21.4501	23.4129	22.4165	19.9304	20.7565	19.9382	21.9447	19.9151	19.9708	21.4268	21.0158	21.9842	21.0074	20.3071	20.2454	19.5676	21.4269
SLC16A6	O15403	DNAJC12	Q9UKB3	19.0213	20.131	20.4766	20.0064	20.1724	19.2116	19.3776	20.4389	20.2527	20.8451	20.8588	20.5804	19.2869	19.3662	20.1203	20.2244	19.491	20.7568	19.7984	19.1426
SLC16A6	O15403	EXOC7	Q9UPT5	19.3036	19.744	23.3276	23.1449	23.6889	19.5403	22.8685	20.0343	20.6752	19.95	26.8713	25.0658	25.1381	25.1376	25.4546	24.73	23.3716	24.6897	20.0736	19.6337
SLC16A6	O15403	ZNF318	Q5VUA4	18.7455	18.7691	19.8455	18.9893	20.0489	19.8484	19.6847	21.1937	20.5942	19.3958	19.8017	22.068	19.3208	19.9953	20.7442	18.6152	20.6564	20.2341	21.3488	20.4278
SLC16A6	O15403	SMC2	O95347	24.4354	24.8092	25.3945	29.7122	29.7534	25.2641	24.4264	23.7906	23.9888	24.7956	22.6074	23.1162	25.2932	23.3929	24.8546	25.0013	19.2212	25.6351	18.7668	23.6938
SLC16A6	O15403	TMPO	P42166	24.1192	24.1686	21.9346	21.3494	21.9109	22.024	24.2205	24.0545	24.0684	24.1377	21.4384	22.6859	23.466	21.7573	23.9408	24.5678	23.9982	24.332	23.8151	24.25
SLC16A6	O15403	DNAJC7	Q99615	24.383	24.5145	22.9578	21.6601	22.6452	21.7246	24.8245	25.1023	25.1495	25.3833	23.4351	23.8447	24.1825	24.1794	23.9727	24.0049	25.1116	24.4973	21.8665	20.4523
SLC16A6	O15403	UTP20	O75691	23.44	23.4466	22.6864	23.3496	23.1672	22.6151	23.2494	23.573	23.7382	23.8889	22.6335	18.919	19.925	20.0292	23.7106	23.6547	20.8354	23.2232	24.491	24.3599
SLC16A6	O15403	TMPPE	Q6ZT21	22.7762	20.7108	20.3679	20.267	21.6151	23.0198	18.8992	22.3745	21.316	22.6815	23.6292	23.7805	23.8453	24.1038	21.1876	20.1673	18.9603	19.5329	19.7393	22.3934
SLC16A6	O15403	TELO2	Q9Y4R8	24.9221	24.4064	26.1973	25.9101	25.4793	25.6957	25.392	24.9268	25.1641	25.3285	25.6856	25.7919	25.6818	25.1618	24.5971	20.6258	20.2734	24.632	25.2032	24.2227
SLC16A6	O15403	GPAA1	O43292	27.4082	25.5253	24.7189	24.6063	24.1757	24.892	25.767	25.8551	25.7705	24.5425	25.1547	25.1951	24.8036	24.1981	25.4125	25.7373	25.6715	25.6223	26.8247	24.2151
SLC16A6	O15403	MAP2K3	P46734	20.7664	19.2509	20.4321	22.1689	22.2045	19.9901	21.0007	19.7912	19.5222	19.9726	21.0091	20.4756	18.599	20.0219	20.7632	20.9012	19.6383	18.6989	19.1219	20.7727
SLC16A6	O15403	CTPS1	P17812	23.8126	23.8303	25.5731	25.7172	25.1794	25.6563	21.9841	22.1374	22.3267	21.6363	24.1779	25.1696	24.8487	25.0481	23.6205	23.5772	23.5695	23.7461	24.8571	24.8081
SLC16A6	O15403	CCT7	Q99832	22.9008	19.1785	21.9748	23.1978	21.8472	21.5334	23.7545	22.9035	23.9087	21.6561	23.3053	24.8169	24.7727	24.7552	21.9685	22.3597	18.4529	20.0354	23.5861	23.7122
SLC16A6	O15403	STUB1	Q9UNE7	22.4187	23.6131	26.5703	22.211	23.3567	24.6223	21.7666	21.6565	21.6927	21.8463	23.0498	24.6079	24.7024	24.6764	23.2849	23.847	19.8325	23.2438	20.0599	18.8017
SLC16A6	O15403	NCL	P19338	27.9687	28.0568	26.422	26.7363	26.4131	26.5819	28.3616	28.3566	28.8663	28.8633	27.036	27.1208	27.4466	27.3192	28.1869	28.3017	28.2414	28.2146	27.1892	27.2926
SLC16A6	O15403	HEATR5B	Q9P2D3	20.2821	23.9318	18.6013	21.2502	19.0484	20.1747	24.582	19.3442	26.7631	26.8964	24.7805	24.1796	25.0121	21.1116	23.915	19.8838	19.7508	20.5928	19.2104	20.1178
SLC16A6	O15403	NELFB	Q8WX92	20.929	19.868	22.2532	22.4127	19.995	19.3625	22.1273	21.8521	21.9551	22.2478	19.3731	19.6323	19.942	19.5339	21.1087	20.1857	20.2096	21.6023	21.0903	21.2119
SLC16A6	O15403	PBXIP1	Q96AQ6	20.9996	25.4495	21.8747	21.9805	20.283	21.7283	25.8106	23.8871	24.6823	20.1611	25.1771	21.8179	24.3393	21.6517	21.0676	25.2214	25.136	24.9546	19.5159	21.5257
SLC16A6	O15403	NOC4L	Q9BVI4	19.0669	20.1949	19.1004	20.0112	21.1323	19.5508	22.8778	21.0114	21.468	20.5298	19.2219	21.2178	19.7218	20.7522	19.5187	20.129	19.7689	19.7732	20.3967	19.7497
SLC16A6	O15403	SUZ12	Q15022	18.9483	20.334	19.8236	21.9081	19.6398	19.8228	19.3512	20.2491	19.7354	19.2808	21.4855	24.8426	20.9005	19.8254	20.2387	19.7896	18.2194	20.1089	18.9107	22.4652
SLC16A6	O15403	DOP1B	Q9Y3R5	22.9085	22.6705	21.6537	22.2686	22.0708	21.9033	22.0197	23.0042	22.1779	23.6273	24.0584	25.4303	24.2863	22.6967	22.4725	22.2367	21.7895	22.0979	22.519	23.2063
SLC16A6	O15403	IFIT5	Q13325	24.6979	24.8776	24.3271	24.4181	24.3622	24.3655	25.1382	24.9107	24.805	25.2837	24.4064	24.0561	23.9656	23.9127	25.3148	25.3311	25.4362	26.0829	23.9085	23.8581
SLC16A6	O15403	ZW10	O43264	24.4994	24.7104	24.2977	22.4667	24.8855	22.5385	24.4854	22.7564	25.1375	23.0615	22.9521	24.5387	23.8821	23.9628	24.5204	24.5343	24.6743	24.5394	19.1129	24.2466
SLC16A6	O15403	RNF167	Q9H6Y7	27.2436	27.1873	27.9472	28.5884	28.7252	28.6992	24.1782	23.9073	22.2186	23.1086	23.1175	22.9752	23.3348	23.3476	28.1465	27.5016	23.3837	22.477	23.4847	23.2132
SLC16A6	O15403	ARHGEF40	Q8TER5	20.2158	19.8658	21.4444	21.0042	19.3161	19.9153	19.7646	19.213	19.8162	20.0663	20.3714	22.7451	20.2703	20.1792	21.9099	20.8372	20.3403	19.2376	21.8893	20.4233
SLC16A6	O15403	C2CD2	Q9Y426	22.4982	23.235	24.4083	24.4297	22.7789	23.7274	23.9991	23.9874	23.5877	23.548	24.2103	24.2549	24.0777	24.2515	23.985	22.7739	23.5331	24.2654	22.4145	22.8132
SLC16A6	O15403	PRPF4	O43172	21.7829	21.8322	20.1076	19.7257	20.2304	20.5275	20.0774	21.2563	21.2353	21.2558	21.2095	19.3687	19.024	20.9025	21.4256	21.9918	20.987	20.9674	20.2141	19.618
SLC16A6	O15403	CETN2	P41208	19.8834	20.5127	21.095	19.5788	19.9868	20.1965	21.9073	22.8508	21.0906	21.1984	19.6841	19.7066	18.9361	20.5602	20.3602	19.4063	19.4926	19.9559	20.2499	20.5965
SLC16A6	O15403	NPC1	O15118	25.2275	25.3196	25.9486	25.6691	25.6552	24.8386	24.2552	24.0903	23.9109	24.1142	25.3317	25.2135	25.5533	25.123	25.0282	24.6838	24.6627	25.0106	23.3268	23.478
SLC16A6	O15403	MYO6	Q9UM54	24.2114	24.2668	24.9297	25.0035	24.8938	24.9282	24.3034	26.2563	24.2927	24.1263	24.7346	24.6529	25.4269	24.6506	23.9983	24.6022	23.9509	21.079	24.4817	24.578
SLC16A6	O15403	MYL6	P60660	25.805	25.7406	24.025	24.1336	23.9271	26.6449	24.4257	24.0118	24.7104	24.8716	26.4494	26.4066	24.4007	24.0527	25.5157	25.7106	27.3607	27.1962	25.1101	25.1119
SLC16A6	O15403	STX18	Q9P2W9	23.0615	22.9322	23.2361	25.9346	26.0375	23.0304	25.0518	24.9084	24.8272	24.7739	24.0575	24.1363	24.8267	24.0779	24.5229	22.9494	24.912	27.1743	20.1296	20.1951
SLC16A6	O15403	TMEM242	Q9NWH2	19.3792	20.4096	19.5901	23.3419	19.8524	23.2861	20.1633	21.4921	23.4314	24.2854	22.2173	21.7299	22.3516	24.0135	19.4472	20.3931	20.6645	20.4369	22.0523	26.5735
SLC16A6	O15403	MGAT1	P26572	21.0694	21.2186	21.7798	22.0948	20.183	22.5027	19.5356	19.3214	21.4781	21.5956	23.0498	22.04	23.4007	22.0621	21.4456	19.7224	20.4639	19.5947	22.1116	21.9995
SLC16A6	O15403	OPA1	O60313	23.7679	22.5969	23.267	22.2858	22.4147	23.4374	24.1995	23.5285	23.6767	23.5481	25.8862	23.232	23.0648	23.376	24.4692	24.5851	24.4808	24.4582	20.9633	23.3934
SLC16A6	O15403	GTF3C3	Q9Y5Q9	22.9574	22.5572	21.5548	22.6591	21.3316	20.2261	24.0784	24.0633	23.5879	23.3491	22.5648	22.725	22.8311	22.6809	22.5873	22.7098	23.4078	23.5162	26.0434	26.0756
SLC16A6	O15403	HAUS5	O94927	26.8225	23.8696	20.851	22.6692	21.2083	22.4352	21.3645	22.0425	21.7015	21.8454	20.7497	19.1604	19.127	20.7408	26.9473	26.8582	21.5319	23.8327	22.5043	23.5657
SLC16A6	O15403	DARS1	P14868	23.6362	27.2612	20.1968	19.9773	20.0039	20.0119	27.535	26.3796	27.8599	27.4326	27.4452	27.389	27.8255	27.8742	26.5235	26.5549	26.6294	26.8242	23.6681	24.2945
SLC16A6	O15403	CCT4	P50991	25.3922	24.9748	24.7675	24.4971	24.3713	24.2568	24.7742	24.6734	24.7387	24.5554	24.0259	24.5391	24.2639	24.094	24.8491	24.7991	24.9698	25.0052	25.1659	24.5591
SLC16A6	O15403	SLC38A9	Q8NBW4	20.102	19.6571	26.7492	26.7503	21.8948	24.9289	23.2715	23.048	23.1041	22.1029	23.7684	23.9512	24.5719	24.1144	22.054	22.0253	24.8007	22.9833	20.4258	20.016
SLC16A6	O15403	STRN4	Q9NRL3	21.077	19.9661	20.9321	20.6733	20.9847	20.4839	19.2647	19.5852	20.4603	20.1699	22.2582	20.1563	19.3475	20.3784	19.4034	19.9825	23.0429	20.0032	24.4229	24.4567
SLC16A6	O15403	PSMF1	Q92530	20.2644	20.1404	20.1283	21.869	19.1023	20.1643	22.0726	20.692	19.8235	20.1125	21.1088	20.8895	21.5929	20.9953	21.3237	21.3446	18.8799	21.1202	21.2895	19.7948
SLC16A6	O15403	C1orf43	Q9BWL3	23.8337	23.8626	24.9228	23.6395	23.4878	23.3196	23.7999	23.2521	24.2906	24.489	25.4986	25.1935	25.1577	24.8197	23.1062	22.754	23.158	23.9078	22.4817	24.1104
SLC16A6	O15403	ABI1	Q8IZP0	19.6949	20.4489	18.818	21.5524	19.3193	19.8846	20.5559	19.9277	20.1284	19.6962	20.1412	20.5793	19.6863	20.3649	19.8715	20.9355	21.2165	21.4935	19.1172	21.5881
SLC16A6	O15403	NME3	Q13232	23.1861	23.1045	26.1218	25.5185	24.7949	24.5953	24.1586	25.0112	25.0391	25.0874	25.1655	25.2696	25.1818	25.0017	23.9058	23.1948	23.169	23.2155	24.3973	23.9161
SLC16A6	O15403	NCBP3	Q53F19	21.4435	19.7776	20.3109	20.7256	19.4586	19.0333	18.8487	19.2033	20.4278	19.6397	19.848	19.6501	19.1709	19.2737	20.4229	19.0897	19.3393	20.3815	20.4716	19.9974
SLC16A6	O15403	DNASE2	O00115	19.9901	20.6938	20.1585	20.921	19.4151	20.5002	19.6219	18.9084	20.597	20.1568	21.4577	20.4817	20.6511	18.7497	19.3953	20.5866	23.7884	23.5853	20.8651	20.2709
SLC16A6	O15403	SLC25A19	Q9HC21	24.8804	26.8376	24.1791	24.8839	24.8121	23.5781	22.423	26.7434	24.6833	23.0904	23.9004	24.0198	24.4291	22.1511	24.1012	24.6949	23.3158	23.122	26.5529	26.2425
SLC16A6	O15403	DDX1	Q92499	22.8152	23.0038	21.7523	21.7924	21.9357	21.9495	22.7782	22.7999	22.4796	22.644	21.5008	21.695	21.813	21.7398	23.7082	23.5859	23.196	23.4362	21.96	21.6486
SLC16A6	O15403	MRPL14	Q6P1L8	24.2524	23.918	23.3185	21.9249	21.8589	23.0756	24.5035	23.964	22.2774	23.0286	22.5266	23.992	24.4393	23.7592	24.332	23.9701	22.5433	24.069	24.0034	22.9752
SLC16A6	O15403	POLR2E	P19388	22.2862	19.6661	22.8491	23.331	23.0473	22.9199	19.8753	19.9212	19.5063	22.2248	23.7636	22.587	19.6829	22.5371	20.2847	22.7357	22.6661	22.6716	22.8478	22.831
SLC16A6	O15403	RPL12	P30050	27.6076	27.3966	25.7353	25.8522	25.7105	26.4583	26.8504	27.5145	27.6623	27.6443	25.2641	25.8706	25.6933	25.6889	27.5506	27.5198	27.3857	27.7368	27.4939	27.9211
SLC16A6	O15403	XRCC6	P12956	27.7746	28.017	27.1921	27.1997	27.2665	27.3539	27.8553	27.9368	27.2163	27.8338	27.0019	27.1675	26.2857	26.509	28.5418	28.2033	28.0352	28.0834	28.0717	27.9513
SLC16A6	O15403	NOM1	Q5C9Z4	22.5596	22.6815	22.0718	22.914	22.9728	22.9219	22.8369	22.8516	19.9735	23.3345	23.1095	22.9224	23.5694	22.8933	22.4906	23.5366	21.8921	21.2629	21.4639	22.9122
SLC16A6	O15403	MFSD1	Q9H3U5	23.0017	22.9897	21.953	21.8202	22.1508	22.8308	22.5972	22.5345	22.2808	22.002	23.3988	19.8785	23.2047	20.7061	22.4628	22.3501	22.6694	23.0456	22.1758	21.6448
SLC16A6	O15403	RTL8C	A6ZKI3	25.0853	24.5526	24.7297	25.214	24.6405	24.6355	24.8264	24.8953	24.7123	24.888	24.4012	25.2734	25.235	25.0005	24.5553	24.6101	25.0577	24.6688	24.3007	23.4229
SLC16A6	O15403	TRIM25	Q14258	19.9986	19.8009	19.585	19.679	20.0217	19.5192	20.9451	19.3978	20.108	22.3847	18.9561	20.2437	20.5023	18.6784	22.5468	20.047	19.2692	22.339	20.4326	20.3921
SLC16A6	O15403	INTS12	Q96CB8	22.8579	21.7077	21.9574	19.9767	21.5958	21.2369	19.0152	20.2102	20.9249	18.9625	20.0777	21.2284	21.6402	21.185	24.9185	23.0534	22.6129	20.818	20.0836	19.5126
SLC16A6	O15403	CDKN2A	P42771	19.6401	19.6509	20.4762	20.891	21.4679	20.4962	21.3316	22.3178	20.9198	20.9119	19.6522	20.7625	20.6257	20.5149	19.7544	19.7616	21.774	21.0745	20.8168	19.8041
SLC16A6	O15403	HAGH	Q16775	28.4855	28.6012	26.4459	26.6401	27.1246	26.66	27.0822	28.5146	28.4917	28.6085	27.7591	27.0369	26.7902	27.7697	29.2583	29.1505	28.9247	28.7258	28.4301	28.7352
SLC16A6	O15403	PSMA7	O14818	23.9764	24.0832	23.3571	23.4095	23.5235	23.7464	23.3794	24.0391	23.2721	23.4322	23.3704	23.5842	23.7245	22.8145	24.4383	24.6138	24.2198	24.4532	24.1276	23.8726
SLC16A6	O15403	HSP90AA1	P07900	24.7231	24.9037	24.2798	24.9267	25.0181	25.1347	24.765	24.4288	22.065	21.7893	24.9209	24.947	24.8435	25.1125	24.6186	24.7036	24.7487	24.6988	25.9347	26.0038
SLC16A6	O15403	TARBP1	Q13395	21.0127	23.2364	21.2652	23.7845	23.8973	23.8245	23.1881	20.7123	19.6522	21.1648	21.2876	21.0231	21.6525	20.8899	20.9054	20.0458	21.8438	20.7772	20.7347	19.767
SLC16A6	O15403	RFC2	P35250	23.2358	23.9274	22.458	22.2459	20.2431	19.487	23.0828	22.8661	22.9785	22.9312	22.3372	23.3607	22.143	21.9342	23.8194	23.5185	24.0355	23.1011	23.4742	22.6763
SLC16A6	O15403	SLC39A1	Q9NY26	23.6382	24.5231	24.9021	25.2222	24.0802	23.9459	25.6905	24.6511	24.4427	24.7685	23.8568	24.3925	25.7021	24.7563	24.4955	24.2814	23.9076	25.0756	24.1659	24.2061
SLC16A6	O15403	FAM20B	O75063	22.6012	22.8829	24.8993	25.8619	24.1347	26.7123	23.494	22.9574	22.7923	23.1243	25.6686	24.7956	24.7694	25.0235	25.4902	25.6371	22.9686	23.4584	24.0501	23.945
SLC16A6	O15403	CARMIL1	Q5VZK9	21.0242	19.4979	21.688	20.5241	20.1469	21.1097	20.2475	19.6178	21.0437	20.3466	21.2727	21.1392	21.068	20.5755	20.1846	18.7462	21.4716	19.8087	20.8168	20.008
SLC16A6	O15403	POGLUT3	Q7Z4H8	19.1586	20.7198	19.3787	19.9703	20.0692	20.5945	19.5155	19.7063	19.9213	20.8558	19.5383	19.0985	19.1131	20.9974	19.0624	19.595	22.4655	22.2394	19.9846	20.8382
SLC16A6	O15403	ARV1	Q9H2C2	24.2583	23.757	24.9471	24.991	24.8269	25.0469	24.9753	25.0061	25.253	25.1804	24.2719	24.5397	24.6718	24.2496	24.8098	25.0956	23.8769	24.6652	23.1495	23.1155
SLC16A6	O15403	MRPL46	Q9H2W6	23.7388	22.4199	23.5121	23.559	22.2297	23.7174	23.2643	23.2741	23.221	23.2092	23.9133	23.9301	24.0613	24.5407	23.2513	23.6658	22.4442	22.4948	24.4182	22.3742
SLC16A6	O15403	NUP188	Q5SRE5	24.2292	23.7759	24.3512	24.2909	24.4519	24.2276	25.0594	22.9716	25.5004	23.0588	24.2556	22.9304	23.7845	23.5212	25.3557	25.3185	25.7101	25.4077	23.9598	23.7607
SLC16A6	O15403	RFC3	P40938	23.412	23.6237	23.5217	23.3698	23.2953	23.977	27.5488	27.3615	22.536	27.1648	23.4342	23.0326	23.0519	23.5392	23.6848	23.869	23.6256	23.8483	22.5841	24.2877
SLC16A6	O15403	EXD2	Q9NVH0	19.5517	20.8302	25.6811	25.8712	24.7299	26.0085	23.9413	20.328	24.8278	19.3818	24.2074	27.0311	25.1228	24.4734	20.0879	24.6523	24.6209	24.4693	18.8201	20.6345
SLC16A6	O15403	PLD3	Q8IV08	25.5911	25.4862	26.5812	26.5305	26.1019	25.9659	24.1354	25.0579	25.2388	25.7068	25.9629	26.1872	26.2747	26.0876	25.5759	25.4284	25.6449	25.3566	26.0657	24.6793
SLC16A6	O15403	DHRS7B	Q6IAN0	23.9305	24.2947	25.7292	25.8251	25.8076	25.7587	25.2938	24.8336	25.0475	25.4849	25.5579	25.6706	25.8406	25.81	25.4259	25.0613	24.8507	24.818	24.6629	24.5072
SLC16A6	O15403	GLA	P06280	23.6681	23.5428	24.5948	24.4467	24.4425	24.713	24.7876	24.8629	27.0913	24.4016	25.387	25.0006	25.5027	25.3292	24.5347	24.6315	24.5597	24.6377	23.4356	23.1585
SLC16A6	O15403	SRP68	Q9UHB9	20.0222	19.4903	21.384	20.2071	20.576	20.3182	24.3714	19.5251	21.0111	20.2546	20.303	20.0011	22.6283	23.1019	24.3649	20.1067	24.3686	24.5799	19.8799	19.6887
SLC16A6	O15403	ZNRF3	Q9ULT6	20.3422	20.2265	19.9185	20.8625	19.3274	22.7965	19.5471	20.1965	19.4325	19.4973	19.891	21.0067	19.5725	19.7957	18.7919	19.2503	19.7053	19.7999	20.3298	19.8995
SLC16A6	O15403	MFSD9	Q8NBP5	24.2918	24.2864	24.8371	24.7069	24.6655	24.5811	24.0923	24.7243	24.828	24.4247	24.0425	25.0418	25.402	25.4372	24.6138	24.6915	25.0509	24.6221	22.4193	22.1017
SLC16A6	O15403	SQLE	Q14534	21.3176	22.473	21.2636	21.4536	22.9346	21.1939	22.4542	22.5518	22.6256	23.5436	22.4547	22.7324	23.4358	24.0036	19.2135	21.4998	21.0178	21.597	19.1875	19.9089
SLC16A6	O15403	MFSD4B	Q5TF39	23.7634	20.1856	24.8414	22.7387	22.9575	23.0816	24.9469	23.6001	24.7656	24.6464	24.6642	25.0967	25.2005	24.9637	19.8061	20.409	23.5423	20.8507	24.6901	25.0744
SLC16A6	O15403	EPDR1	Q9UM22	26.4515	27.0466	27.2101	27.199	27.2154	27.258	26.9781	26.9313	26.61	27.0396	27.3709	27.2617	27.0543	27.3741	21.0197	26.3427	24.6213	26.8522	26.5651	26.368
SLC16A6	O15403	IPO11	Q9UI26	19.4567	19.7684	19.3205	19.1705	18.9564	20.2308	22.4098	21.436	21.679	25.2365	22.3666	22.3287	22.737	22.4098	19.4277	20.131	22.0506	19.1411	19.879	21.205
SLC16A6	O15403	GSR	P00390	19.576	19.3314	20.3712	20.4169	17.1294	19.7227	19.9361	20.6059	19.3145	20.2314	20.5632	19.1848	18.9281	18.9601	20.8792	19.6946	20.5615	20.3562	19.6316	20.255
SLC16A6	O15403	ARMCX2	Q7L311	26.8475	22.9066	24.6106	22.6394	22.8756	24.3466	27.1631	20.5784	26.8686	27.0317	25.0262	25.2109	20.5326	20.5381	27.1425	27.0878	26.9169	20.8766	26.6787	26.8045
SLC16A6	O15403	ARFGEF2	Q9Y6D5	22.2975	20.4714	21.0204	20.9737	20.3825	21.0176	21.9749	21.9992	22.0008	21.62	20.7262	22.3933	22.6614	22.1802	21.3196	19.5561	20.6158	22.3865	21.1027	20.6835
SLC16A6	O15403	C17orf80	Q9BSJ5	20.1382	19.3331	19.3731	20.4803	20.1577	19.1988	20.5662	19.7675	19.8775	19.3387	21.2233	19.2962	20.0092	19.2498	21.8563	19.4198	20.2538	21.1378	20.5438	21.0074
SLC16A6	O15403	HADHA	P40939	26.9173	26.9077	26.734	26.7019	26.6178	26.6221	26.8376	26.7654	26.5116	26.653	26.1299	26.5045	26.4578	26.2377	27.3483	27.4129	27.0104	27.317	27.0234	26.8945
SLC16A6	O15403	LIPT1	Q9Y234	25.0463	25.6901	23.8798	23.2752	23.764	23.7206	25.1019	25.0689	24.7011	25.6801	24.0573	23.286	23.9444	23.9397	25.0575	25.3697	25.9821	26.2527	25.0646	24.804
SLC16A6	O15403	LAMTOR1	Q6IAA8	23.8145	20.001	25.0896	25.0508	24.839	24.1441	24.7989	24.2641	24.4534	24.5503	25.2819	25.1693	24.4223	25.3259	23.7839	19.2712	24.0932	24.1891	23.1886	23.8214
SLC16A6	O15403	RFC5	P40937	22.7079	22.6754	24.4299	23.7455	23.7414	22.8017	22.9295	23.2664	22.9626	23.1819	23.5059	23.4559	23.6325	23.3348	23.9753	22.5595	23.9851	23.3287	22.595	22.5294
SLC16A6	O15403	CDIPT	O14735	28.1091	27.5224	28.5017	27.6255	27.4783	27.5258	28.3354	28.355	28.3534	28.3589	28.4035	28.4221	28.2255	28.317	28.3747	27.7163	28.538	28.527	28.7157	28.6071
SLC16A6	O15403	TPCN1	Q9ULQ1	23.8031	22.9314	22.8124	22.8558	22.6061	22.8336	22.3874	21.5044	21.2854	23.318	22.8594	21.7225	22.6613	22.7888	21.0865	22.2116	21.5454	21.0951	23.0107	22.6736
SLC16A6	O15403	TMEM245	Q9H330	25.6253	25.932	25.6944	25.977	25.8708	25.9967	26.1495	26.2228	26.2414	26.1733	25.4179	24.6372	26.3209	25.7087	24.9904	25.6984	25.0622	25.8397	25.5419	25.6038
SLC16A6	O15403	S100A8	P05109	24.1281	24.1929	18.9502	20.656	19.4284	20.664	20.1314	19.5989	20.5572	20.3985	22.2027	21.0537	20.2195	19.1181	20.5507	22.2192	20.9204	20.4203	23.9882	23.4725
SLC16A6	O15403	TRRAP	Q9Y4A5	19.0346	20.0989	23.0225	19.1454	20.6116	19.534	19.7225	20.323	24.735	20.8747	20.4467	20.3752	19.7001	20.0304	19.5489	20.6621	24.4331	21.4064	21.3965	19.966
SLC16A6	O15403	RHOBTB3	O94955	24.7546	24.9214	23.862	23.0519	24.3251	23.9841	26.6773	26.184	22.1653	25.659	23.6166	24.0013	23.9649	23.6173	22.1404	23.0862	21.897	22.1547	22.8517	23.9459
SLC16A6	O15403	DNAJC1	Q96KC8	23.7323	23.9357	25.3313	26.4896	25.0578	25.0815	23.4107	23.1676	23.3919	23.4104	24.365	24.3999	24.7825	24.5126	22.9568	23.6014	21.8671	22.6824	23.4439	21.8067
SLC16A6	O15403	ZDHHC20	Q5W0Z9	20.5267	20.7609	23.4783	21.2331	21.3622	21.4176	20.2123	20.0402	20.6637	19.9916	19.8828	21.5841	21.1629	21.0228	20.1682	19.7639	19.9885	20.2569	19.9079	18.9719
SLC16A6	O15403	STOML1	Q9UBI4	21.285	21.4209	20.3478	19.7485	21.1262	21.1556	21.3801	21.0211	19.4154	20.9937	20.588	20.1556	21.8624	19.9432	20.3331	21.5771	21.1905	19.7073	20.3848	19.2433
SLC16A6	O15403	TP53	P04637	23.4975	24.5829	19.4929	19.9543	19.9728	20.0087	24.1713	24.0937	23.0468	24.3394	20.1884	23.2802	20.6267	19.5654	22.4255	23.8475	23.4297	23.5725	22.3911	23.0935
SLC16A6	O15403	COLGALT1	Q8NBJ5	20.6246	20.3144	19.9989	19.1945	23.6787	21.0288	19.365	19.7944	19.3627	22.2045	21.1948	19.7671	19.3608	22.1639	19.3552	19.4189	22.0069	20.4743	19.6916	20.5518
SLC16A6	O15403	RHBDD1	Q8TEB9	25.017	25.0965	25.4933	25.1032	25.2915	25.1712	24.5444	24.0967	23.678	24.3285	25.0592	25.3542	24.6272	25.0252	23.8718	24.1413	23.5437	23.9122	24.8736	24.3911
SLC16A6	O15403	LAMP1	P11279	20.5303	21.6042	20.3833	22.4806	22.2523	22.4117	20.6474	19.4144	20.8875	20.6309	19.8261	20.9295	22.8738	22.9912	19.6294	19.6664	19.0156	19.7415	22.2326	22.6333
SLC16A6	O15403	RPRD1B	Q9NQG5	20.1923	19.6405	19.7675	21.0382	19.6056	19.2645	20.0049	20.8211	19.613	19.8634	19.3299	20.287	19.3152	19.7299	19.7737	20.666	19.0005	20.3537	19.8263	19.1759
SLC16A6	O15403	EXOC1	Q9NV70	22.8707	21.4748	21.8677	20.2661	21.8936	22.1023	19.392	21.3018	22.1402	20.7177	21.6724	21.8608	19.7032	21.9639	20.8072	20.1485	19.3598	20.7079	20.9211	22.7253
SLC16A6	O15403	CCT6A	P40227	22.809	23.1535	23.1098	23.1937	23.2606	23.3202	23.7573	23.819	22.8103	22.803	24.9027	24.4789	24.4872	22.5963	23.398	28.2894	23.9593	27.1785	23.6219	23.5646
SLC16A6	O15403	SPTLC1	O15269	25.8201	25.087	25.9845	26.1401	26.3745	25.9515	25.8135	25.8505	25.9304	25.7983	26.0277	25.8625	26.3077	26.2038	25.1926	26.183	25.2067	25.8111	26.2158	25.2248
SLC16A6	O15403	POMGNT2	Q8NAT1	21.8738	22.2021	23.5806	23.757	23.6368	23.6277	23.3407	23.3266	22.5392	22.6564	22.8443	23.0964	23.4074	23.372	22.1254	22.2029	22.2894	22.1759	22.2192	21.61
SLC16A6	O15403	PRC1	O43663	20.1047	27.4335	21.8254	20.2888	20.6753	19.7756	19.3123	19.831	20.6604	21.0786	19.0061	23.1164	23.0236	19.6311	26.2756	21.5718	21.7753	21.3363	19.8289	19.0572
SLC16A6	O15403	TMEM126A	Q9H061	26.448	25.3031	26.2744	26.1975	26.9023	26.2561	26.0942	26.0999	26.1089	26.1259	26.7427	26.6661	26.7807	26.695	26.3401	26.7588	25.6479	24.5452	25.0767	23.6146
SLC16A6	O15403	HGS	O14964	21.4981	20.2547	20.2061	20.0642	19.4695	19.8891	19.2706	19.7268	19.3595	20.3405	19.5168	20.0952	19.9902	21.1168	20.4421	20.4952	19.1268	21.4832	20.2207	20.2489
SLC16A6	O15403	GATAD2B	Q8WXI9	20.8545	20.3566	20.1689	19.3137	19.4752	19.5594	21.6115	18.8808	19.5533	20.0765	19.4399	19.3852	18.7909	20.6381	20.1513	18.9464	20.8268	21.0893	19.9456	19.8352
SLC16A6	O15403	ELOVL1	Q9BW60	25.8652	26.2619	26.7983	26.8698	27.1458	27.5604	27.898	26.1946	26.2715	27.9024	26.4634	26.9174	24.0203	27.038	26.6938	26.6325	26.4559	26.2405	25.7437	25.894
SLC16A6	O15403	PNKD	Q8N490	19.884	20.3451	25.0503	25.1194	24.9492	24.8142	24.8255	24.9252	24.8696	24.7975	24.5982	24.533	25.0434	25.181	20.8996	21.2451	19.2987	19.8465	22.5874	22.3381
SLC16A6	O15403	SLC16A2	P36021	19.0782	20.9556	20.154	19.7198	23.0865	22.9333	20.8679	20.9316	23.5402	19.2297	22.9181	23.5009	23.4094	22.1316	19.8484	22.1393	22.1784	22.3796	22.1945	20.5778
SLC16A6	O15403	GDE1	Q9NZC3	20.7262	21.7025	20.8683	19.5354	19.7199	21.3997	19.3592	22.3208	20.192	20.076	21.1885	20.1346	21.2029	20.9478	18.8267	20.6872	19.7895	20.3933	20.1053	20.5773
SLC16A6	O15403	ALG10	Q5BKT4	27.604	26.4879	27.2115	27.3004	27.0821	27.2868	27.6217	27.6386	27.2607	27.4066	27.911	27.9675	28.0868	27.9641	27.6459	27.6024	26.5457	26.362	25.5754	25.9297
SLC16A6	O15403	PAM16	Q9Y3D7	22.1486	23.6263	24.8639	24.7318	24.8963	24.0195	22.4935	22.337	21.8806	21.9145	23.0053	23.3634	24.4705	23.4888	24.2095	23.4392	23.4214	20.4236	24.0717	21.5501
SLC16A6	O15403	RPL36	Q9Y3U8	26.4013	26.4729	25.3888	24.4269	25.3612	24.9467	26.6592	26.0385	26.4242	26.4591	24.715	25.7514	26.4793	24.9797	26.6079	26.1104	25.8948	25.6475	25.7651	26.2266
SLC16A6	O15403	GSE1	Q14687	19.3645	20.6908	19.7949	15.9466	19.9058	20.2414	19.3481	20.7094	19.5451	19.1766	20.4133	19.8857	20.4185	19.7175	19.9046	20.6937	21.275	18.6293	19.0648	19.0129
SLC16A6	O15403	PTGFRN	Q9P2B2	19.016	19.4966	22.8724	21.5861	18.9711	18.7723	19.2255	20.271	20.5039	19.8321	23.252	23.0585	23.2623	25.0967	19.7204	19.8703	21.679	21.7726	22.7633	18.8178
SLC16A6	O15403	RAVER1	Q8IY67	24.6998	23.832	21.0808	20.9588	21.058	20.8133	23.0006	22.8364	22.6557	22.4137	20.2554	20.0713	20.7623	20.8956	23.596	21.7403	19.4857	21.2234	23.0638	21.8177
SLC16A6	O15403	CNNM2	Q9H8M5	24.147	24.7833	24.8924	24.862	24.0571	24.9303	23.4993	23.6794	24.6749	24.4035	25.1165	23.9333	22.3088	25.0392	22.6059	22.6169	24.6763	23.3646	24.474	24.3942
SLC16A6	O15403	SLC2A12	Q8TD20	19.0755	19.1392	22.8127	22.0494	19.206	22.7885	20.0795	18.9437	22.344	21.2368	23.8801	24.1724	22.4693	22.1733	20.7439	22.3596	20.2674	21.8524	18.3574	20.7677
SLC16A6	O15403	LRRC8D	Q7L1W4	20.0747	20.6423	20.0018	20.5254	19.8718	19.777	19.626	20.1069	20.613	20.6154	19.7827	21.3697	19.293	20.1271	22.1277	19.8709	19.3755	21.9057	20.9778	19.603
SLC16A6	O15403	LRRC8A	Q8IWT6	23.8664	18.6996	22.3876	20.2377	21.6915	20.691	20.1646	20.75	18.7762	20.0154	20.6534	20.218	22.9306	20.4827	20.3267	24.3648	22.076	20.4086	22.0195	21
SLC16A6	O15403	LRRC8C	Q8TDW0	20.2674	26.0915	20.7131	19.9414	19.001	20.908	20.8448	20.5074	20.324	20.5434	21.0693	20.0682	21.8836	19.9476	19.9984	19.6782	20.0062	19.2889	21.0298	19.8802
SLC16A6	O15403	LRRC8E	Q6NSJ5	20.8774	18.9583	20.0454	20.2251	21.5129	22.0062	21.3905	21.0153	21.2308	20.6286	20.7696	20.6454	20.6508	19.445	19.7685	19.3039	19.7111	21.0246	20.8425	19.3135
SLC16A6	O15403	CDS1	Q92903	24.8923	19.6244	24.3467	24.3303	24.2795	24.6005	25.1879	25.0887	24.8621	25.0125	24.8596	24.7584	24.9527	24.3488	24.917	25.0074	24.8718	24.5775	24.7367	24.9146
SLC16A6	O15403	GPAT3	Q53EU6	25.215	24.5032	25.409	25.324	24.9252	24.5631	24.4076	24.3086	23.4152	23.7191	24.6499	24.2201	24.437	24.8667	23.9604	22.0723	23.207	24.6207	23.5454	24.0549
SLC16A6	O15403	SLC20A2	Q08357	23.2151	22.3833	22.987	24.0092	25.0307	24.9755	21.4705	20.1636	19.763	21.4876	24.9615	24.042	23.8163	23.2132	24.4122	23.3647	21.7193	24.4061	21.3892	20.3115
SLC16A6	O15403	TWNK	Q96RR1	20.6525	19.7476	19.4297	22.5294	22.5094	19.0316	20.4261	21.7294	20.4643	21.6654	20.5839	19.4309	18.519	19.2731	21.5162	20.5725	22.0345	21.9572	22.4028	20.0722
SLC16A6	O15403	TIMM44	O43615	22.2709	22.9799	19.6922	20.5821	18.8251	19.67	23.4552	23.6814	22.9924	27.6674	23.5333	23.9283	24.3372	23.2199	20.2	20.5269	20.8412	22.9884	19.5299	22.891
SLC16A6	O15403	AMFR	Q9UKV5	27.2626	26.7672	26.4625	26.5642	26.1224	26.0219	26.4353	26.993	26.9863	26.9676	25.7405	27.9787	27.7282	26.7368	27.3188	27.1256	26.5068	27.4888	26.6437	26.5902
SLC16A6	O15403	NCAPG	Q9BPX3	20.0198	19.2326	19.9656	20.1229	20.863	20.787	22.5001	22.5672	21.5209	20.5397	21.8602	22.6295	22.1621	21.7802	24.2081	19.8459	23.0657	22.432	20.9256	22.0017
SLC16A6	O15403	HSPA5	P11021	28.972	28.8773	28.3422	28.348	28.2346	28.3412	28.609	28.4754	28.5454	28.549	28.5108	28.857	28.542	28.9396	29.5544	29.2815	29.1819	29.2518	29.544	29.2271
SLC16A6	O15403	EPHA4	P54764	25.8019	25.9592	25.5401	24.9032	24.5368	25.5568	21.7856	22.501	21.4781	18.8067	22.976	22.7875	23.048	23.0168	18.8034	19.6841	21.4266	23.2929	27.0222	26.8597
SLC16A6	O15403	PSMD13	Q9UNM6	22.1586	22.2108	19.4216	18.2694	19.4265	21.8343	23.5958	23.5578	23.109	22.4354	22.5912	25.2254	24.664	21.6834	23.799	23.3339	22.7473	22.5397	22.6884	22.0008
SLC16A6	O15403	ABHD15	Q6UXT9	22.6579	22.7221	25.1236	20.3962	20.5605	19.5425	23.6147	25.4334	22.6699	23.0148	19.2188	19.8644	22.4256	21.8307	20.6298	19.6582	19.8527	19.2912	22.0187	22.9333
SLC16A6	O15403	GTPBP6	O43824	19.7679	20.7863	20.2804	19.6519	19.9237	21.5229	19.0086	19.435	20.5057	21.213	19.5942	19.0779	19.4098	20.4365	21.0105	19.464	20.0449	19.3965	19.6483	19.7823
SLC16A6	O15403	RRAGC	Q9HB90	22.1427	23.2328	23.1191	23.8752	23.2335	22.2232	20.0972	19.2002	22.2202	22.2642	22.4962	23.0785	23.2668	22.5567	21.7544	22.24	22.4308	21.3386	23.8021	23.1837
SLC16A6	O15403	EIF3K	Q9UBQ5	24.6733	24.6736	24.2122	24.2393	24.1412	24.0076	23.8126	24.8819	24.789	24.6688	24.2567	24.1493	24.6177	24.3148	24.8413	25.0187	24.7651	24.7178	23.9989	23.1918
SLC16A6	O15403	ENDOD1	O94919	25.4586	25.4384	25.7704	25.7672	25.8371	25.8803	25.8982	25.2394	25.2306	25.5108	24.2186	24.2129	24.0069	25.0041	24.7953	25.1816	25.2758	25.2882	28.3009	28.5452
SLC16A6	O15403	EIPR1	Q53HC9	19.4447	19.5335	20.9184	20.721	19.9935	20.5589	20.9452	19.6095	19.5006	18.984	20.1217	21.0809	19.7515	19.0278	19.5703	19.0441	20.3618	20.5145	20.8805	19.5711
SLC16A6	O15403	ZWINT	O95229	19.8601	20.906	22.1127	21.08	20.5626	19.6006	20.3913	20.0583	20.659	19.8617	19.7173	19.9376	20.1711	20.6601	19.5684	19.3871	18.9967	19.9904	18.9418	19.887
SLC16A6	O15403	MRPS27	Q92552	22.8161	20.0213	21.2185	19.3885	18.7935	19.6204	20.1137	20.1753	22.8348	22.1863	19.633	20.7463	21.0865	21.289	21.9766	23.1256	22.393	22.8268	21.153	20.3955
SLC16A6	O15403	RPN1	P04843	29.2409	29.1361	29.4576	29.2552	29.1707	29.09	28.841	28.9189	29.4585	29.4141	29.1411	29.298	29.3632	29.2465	28.6056	28.5144	28.0547	28.424	28.9276	28.6691
SLC16A6	O15403	CUL2	Q13617	23.0351	23.2709	19.1784	20.9014	21.2994	21.5079	23.6861	23.6821	23.5881	25.3186	25.3193	21.1378	21.6198	20.6685	22.6659	21.9022	21.264	22.0798	20.9696	20.0638
SLC16A6	O15403	TUBB4B	P68371	32.5146	32.5146	32.219	32.2992	32.3023	32.3565	32.1599	32.0846	32.1442	32.1933	31.9271	32.1607	32.4722	32.4033	32.3856	32.2542	32.355	32.4793	31.971	32.414
SLC16A6	O15403	TUBB2B	Q9BVA1	28.8424	29.197	28.3939	28.2636	28.4356	28.5569	29.6116	29.7157	29.4075	29.3231	29.5646	29.3943	28.6628	29.3666	28.9361	29.1436	29.2965	29.257	28.4219	28.7635
SLC16A6	O15403	RPS16	P62249	28.8474	28.2736	28.2967	28.0459	27.9378	27.8147	28.1932	28.2544	28.0947	28.6232	28.2067	27.777	27.8559	27.7217	28.4997	28.7728	28.5834	28.8751	28.7179	28.7858
SLC16A6	O15403	ARMC10	Q8N2F6	21.2008	18.8126	20.1563	19.076	19.7838	19.2048	19.4424	20.4116	20.5195	19.3193	20.1	20.4937	20.0852	19.5262	19.7883	19.5913	20.9634	19.5817	19.3519	19.4805
SLC16A6	O15403	CNNM4	Q6P4Q7	24.6687	24.1785	24.9873	26.7521	25.1423	24.9429	23.5456	23.2622	23.4471	23.1734	24.4386	24.4199	24.4839	23.851	23.7481	24.9584	26.5792	26.7662	19.3865	22.3474
SLC16A6	O15403	MTPAP	Q9NVV4	21.9606	21.9298	22.8904	19.7075	20.8675	20.0876	23.0913	22.9109	25.324	26.0053	26.2874	21.966	25.5829	18.9184	26.5239	22.5249	26.652	26.2907	20.185	20.1873
SLC16A6	O15403	XPO4	Q9C0E2	21.9227	26.1574	22.5752	22.6604	22.4431	22.8956	20.8202	20.7589	20.5552	22.0755	23.0245	22.6232	22.6952	22.5205	22.4591	23.1961	23.1661	22.2609	22.13	22.6501
SLC16A6	O15403	IMPA2	O14732	23.1204	25.9836	23.0033	22.6911	22.4621	22.8366	24.6005	24.6286	24.8302	24.8356	24.6662	23.9065	23.3705	23.3084	25.1524	24.6278	23.4922	24.3765	19.9272	20.2861
SLC16A6	O15403	SLC35C2	Q9NQQ7	20.4405	20.1658	19.9462	19.8793	20.2149	20.4526	20.3247	19.9511	19.8554	20.3218	20.5588	19.3272	19.5351	19.1524	20.4564	20.4711	20.2293	18.4316	20.4654	19.4203
SLC16A6	O15403	H1-10	Q92522	20.8288	20.5277	22.0607	20.2878	19.5913	22.4779	21.8766	24.096	25.298	24.418	22.4879	22.7897	23.4658	22.7955	23.0718	23.4011	22.3033	22.2305	20.3716	22.2353
SLC16A6	O15403	NDUFA7	O95182	21.2094	21.2681	24.0724	20.1232	21.421	19.7472	20.3536	21.8181	20.5532	20.3266	21.0768	21.3773	22.8273	22.4513	19.576	20.0141	20.1608	20.5083	21.1181	20.6957
SLC16A6	O15403	SYNE2	Q8WXH0	21.0662	20.7944	21.5123	19.1832	18.8206	20.2466	21.6804	18.8565	19.8618	21.68	19.3546	19.7901	22.6007	22.0089	19.6468	20.2076	22.3296	21.981	18.7179	19.8013
SLC16A6	O15403	DHX15	O43143	24.0195	23.8705	23.651	23.4902	21.2955	22.8025	24.5621	24.4406	24.4417	24.6665	22.658	24.0825	22.9362	23.5286	24.0004	23.9377	23.9131	23.8572	23.9728	24.0552
SLC16A6	O15403	LRFN1	Q9P244	22.4967	20.5042	24.2371	24.5363	24.1546	23.2087	19.5888	19.2793	22.3427	19.8372	22.446	22.7277	22.3564	23.1205	19.4363	23.2887	21.2505	21.0385	21.8442	20.5886
SLC16A6	O15403	GNA13	Q14344	20.6603	22.0858	21.2983	20.6133	20.9138	21.8209	20.7718	22.671	21.8113	19.909	21.3852	20.2358	20.4244	18.9488	22.8252	19.7366	24.0141	21.8669	19.5816	20.6427
SLC16A6	O15403	MATR3	P43243	26.2323	26.1224	24.8892	25.4071	25.0626	24.8511	25.6081	25.7296	25.5489	25.592	24.5234	24.7524	24.9607	24.8864	26.1328	26.2473	26.0927	25.9753	24.9973	25.312
SLC16A6	O15403	RIF1	Q5UIP0	23.2622	24.2096	20.1633	23.6038	23.8041	23.5285	24.3364	24.4129	25.9329	23.9043	26.7437	23.8255	24.2269	24.4278	24.6532	24.9615	24.7104	22.82	23.6358	24.3755
SLC16A6	O15403	POLDIP2	Q9Y2S7	21.9601	22.3883	22.5239	22.1063	22.0364	23.2023	22.3759	21.9257	20.0023	22.3146	22.6449	21.2242	19.9742	19.3168	22.3743	22.2668	21.0175	20.5591	20.9484	22.6685
SLC16A6	O15403	NEFL	P07196	20.6386	19.289	18.6939	20.0532	20.0677	20.0067	19.699	21.107	19.9977	19.4676	19.1811	20.8018	19.2679	19.833	23.7563	23.2575	23.8524	24.5862	19.8249	21.1852
SLC16A6	O15403	STXBP3	O00186	20.6222	20.5844	22.4907	22.2048	22.561	21.8261	19.2908	19.3535	19.305	20.6009	23.9098	21.6638	19.6847	21.4813	19.9258	19.9892	20.4804	20.6937	20.8826	20.2369
SLC16A6	O15403	KDELR3	O43731	20.3427	19.4945	20.9943	18.5469	19.8093	21.3235	21.7617	21.7335	21.5672	22.0299	21.7871	21.9739	21.675	21.9347	19.2948	19.7618	18.8319	19.7085	21.9007	19.0273
SLC16A6	O15403	PIP5K1A	Q99755	19.3976	20.1712	21.0621	21.0022	19.8189	19.8269	19.8091	20.3042	20.8099	20.2455	21.1931	20.0559	19.4914	19.6918	24.1827	20.2859	20.8987	20.252	19.8359	18.7259
SLC16A6	O15403	STOM	P27105	26.9815	26.9507	27.727	27.0476	27.2071	27.4038	26.8225	26.8121	26.7553	26.8679	27.6003	27.5013	27.9215	27.5823	25.8538	25.9398	26.2018	26.7791	27.2235	27.1371
SLC16A6	O15403	NCLN	Q969V3	22.8276	21.4087	24.3963	24.4178	26.0405	23.4215	20.1838	23.7204	19.6003	23.9064	24.3886	24.3529	24.5351	23.1012	22.1744	22.2276	22.7555	21.4561	23.643	24.2864
SLC16A6	O15403	CAV1	Q03135	28.8269	29.6894	29.0619	29.7845	28.8136	29.9043	28.3316	28.4502	28.4185	29.3905	29.4759	28.5521	28.5283	29.316	29.3426	28.5921	29.4896	29.4241	29.555	29.7106
SLC16A6	O15403	STIP1	P31948	22.3253	22.5916	20.2154	20.4209	20.9446	20.1523	22.5696	22.5099	20.3286	22.7102	21.8956	22.9433	22.0679	22.564	21.908	23.7606	22.7567	22.3533	19.5548	20.8569
SLC16A6	O15403	PIGO	Q8TEQ8	25.3662	25.2166	25.7056	26.1433	25.9636	25.9189	26.8363	26.0357	26.4158	26.7029	27.9577	28.1137	28.0627	28.0435	25.4768	25.6527	25.6321	25.2821	24.7234	25.1069
SLC16A6	O15403	SLC9A6	Q92581	19.1296	19.2952	19.7026	19.8304	20.1011	22.0605	19.2937	19.684	21.199	19.1771	20.7302	21.4782	20.5341	19.9951	20.0926	22.8345	19.3465	19.5274	20.2338	20.1106
SLC16A6	O15403	VPS28	Q9UK41	25.2535	24.9548	19.5998	19.3909	20.9797	20.3324	24.799	19.515	19.4571	24.6235	20.5127	21.0275	20.7489	18.7604	20.1617	20.2239	18.7145	18.8822	20.6158	20.6187
SLC16A6	O15403	SDF2L1	Q9HCN8	23.4205	23.1226	25.6932	25.6996	26.0004	26.039	27.0658	27.5406	28.2282	26.0694	25.4813	25.3208	26.0613	25.4727	23.1779	23.3735	22.9235	23.0361	23.5137	23.1716
SLC16A6	O15403	CSTF2T	Q9H0L4	20.3905	18.7391	19.8626	17.9876	19.174	20.0552	20.5631	19.6186	20.3074	20.1752	20.4679	21.1231	20.379	19.7898	19.8738	20.6369	20.5561	20.5162	21.0321	20.6755
SLC16A6	O15403	PSMC3	P17980	24.417	23.8773	22.189	22.7736	22.2952	23.9084	24.1977	24.2531	23.8105	23.6595	23.9773	23.1855	23.7823	23.8969	23.5552	24.5809	23.9211	24.6133	23.5287	24.2777
SLC16A6	O15403	COQ8A	Q8NI60	21.5097	24.3349	26.9997	26.4933	25.9189	26.3356	24.8209	25.1705	25.2676	25.2444	26.4855	26.7265	26.6211	26.4445	24.419	24.239	24.0813	24.8186	24.8021	25.7133
SLC16A6	O15403	H2BC12	O60814	27.997	27.9994	27.6141	27.6851	27.0691	27.0926	27.2661	27.5309	28.4382	28.4105	27.849	27.7442	26.97	27.1213	27.5782	27.5689	28.3965	27.4394	27.7305	27.5345
SLC16A6	O15403	GNAI2	P04899	23.4352	24.122	24.5011	24.494	24.8364	24.6264	21.8209	21.7383	22.2083	21.9229	23.9838	23.8941	23.8046	23.5303	21.3967	21.6433	19.3149	22.9643	23.1179	22.5857
SLC16A6	O15403	MTOR	P42345	23.6149	24.1866	24.2477	24.2833	24.0551	23.3059	24.275	24.3216	22.962	24.2191	23.8837	23.8282	24.404	24.2414	22.913	24.2957	23.4293	23.619	22.8015	22.878
SLC16A6	O15403	TMEM39A	Q9NV64	19.6929	19.4085	19.2063	20.4281	19.7307	20.4709	20.4922	20.1244	18.9405	21.1742	19.8371	20.8522	22.1376	22.11	21.6143	20.1545	19.7977	19.6403	19.6503	19.7324
SLC16A6	O15403	LAS1L	Q9Y4W2	22.5189	22.0648	20.2373	20.4194	20.1977	19.1734	22.606	22.9012	22.0441	22.5754	22.6459	22.5328	19.875	22.794	21.7394	23.0762	22.2534	21.8466	21.1881	20.5621
SLC16A6	O15403	ABCB8	Q9NUT2	21.327	21.2938	21.8561	21.7692	21.2824	20.7972	21.0456	21.2754	20.8801	20.7774	21.6775	23.2215	22.2709	23.1761	20.9896	21.4778	21.336	21.1379	20.6276	20.0993
SLC16A6	O15403	PEG10	Q86TG7	20.7009	21.5945	21.1363	19.7036	21.447	21.2599	22.6386	22.801	21.6327	21.5523	20.7241	19.5303	19.4741	20.2408	22.3048	22.5273	21.8879	21.571	22.5738	22.48
SLC16A6	O15403	MPPE1	Q53F39	25.9218	25.7179	23.5907	23.9717	22.844	18.8464	25.7725	25.7076	25.5044	19.9538	24.7051	24.3278	24.6628	24.766	25.1509	25.1617	25.3932	25.7399	19.5767	22.0711
SLC16A6	O15403	NAA10	P41227	23.2738	23.1671	20.4095	18.2783	19.8468	24.6137	23.7873	23.7871	22.3124	23.036	20.0034	20.9275	20.0266	20.1947	20.1862	19.3258	19.1724	22.2772	19.7466	22.9869
SLC16A6	O15403	CISD1	Q9NZ45	25.9327	26.63	27.0461	26.9479	26.9863	26.8198	25.8798	26.5092	26.6558	25.8586	26.3748	26.7341	27.3405	27.2281	25.9083	25.4728	26.2449	25.5138	25.5656	24.9419
SLC16A6	O15403	OS9	Q13438	20.6932	18.6528	19.3562	24.078	20.1158	24.3826	20.0845	19.7748	20.0244	19.0355	21.6053	21.6335	19.5178	24.5928	19.4069	19.6995	20.9758	20.0697	24.4811	25.3091
SLC16A6	O15403	TPST1	O60507	20.2554	20.8358	20.5249	19.0521	20.2364	19.7311	20.2979	20.3641	20.4068	20.2252	22.1204	21.0796	20.6289	21.1587	20.7861	20.8634	19.9961	19.6264	19.1753	20.2963
SLC16A6	O15403	VTI1B	Q9UEU0	24.2941	21.9597	23.4453	23.4811	23.4855	24.3297	20.2292	20.4479	22.9812	25.5285	20.1066	21.1184	19.4245	24.815	22.015	24.5511	22.205	24.087	21.007	19.6302
SLC16A6	O15403	ELOC	Q15369	26.4221	26.2567	25.3911	24.9969	24.9359	24.077	26.9035	26.9047	26.9494	26.6706	24.9268	24.6363	25.2151	24.9449	26.3054	26.4717	26.855	26.6144	26.35	25.9953
SLC16A6	O15403	ZDHHC3	Q9NYG2	20.2948	19.4901	19.3775	20.4036	20.2292	20.6409	20.3314	20.0096	19.7045	19.6293	18.5872	19.819	21.0711	20.5062	19.5223	20.2566	20.6036	20.7878	21.1185	19.5443
SLC16A6	O15403	UBR5	O95071	19.458	22.1207	26.5881	19.9415	18.9226	20.1388	20.1103	18.9582	26.7939	19.8869	19.4018	20.342	19.426	22.0233	19.7371	20.5083	26.7876	21.0033	22.0875	21.3223
SLC16A6	O15403	HSPA9	P38646	29.4133	29.068	28.6581	28.3514	28.3404	28.9675	29.4871	29.455	29.3303	29.0936	28.91	28.9223	28.831	28.8455	28.536	29.2483	29.6168	29.0617	29.6362	29.2504
SLC16A6	O15403	CHCHD4	Q8N4Q1	24.7703	24.585	25.0512	24.7911	24.8717	24.8578	24.7264	25.3109	24.6982	25.2346	24.5067	25.0038	24.707	25.1046	24.6069	24.5509	24.5075	24.4176	22.8532	22.7525
SLC16A6	O15403	LTN1	O94822	24.3187	25.1548	26.3454	24.8167	24.9808	26.1716	24.355	27.058	24.273	24.3127	24.9167	24.9178	26.1578	24.7505	23.0465	23.053	23.3389	22.8188	26.8886	26.7238
SLC16A6	O15403	MRPS6	P82932	22.2232	22.0894	21.2713	20.9105	19.4908	21.4584	19.3076	18.5487	22.1078	21.7907	20.2958	18.2566	20.7761	20.8376	22.5728	19.6776	21.7544	21.9962	22.3194	21.0665
SLC16A6	O15403	ITPR1	Q14643	25.6528	21.007	22.3302	20.896	20.9732	27.5126	23.0174	22.7502	22.8397	22.6528	23.4009	23.0955	23.2728	23.4073	24.5596	24.4908	24.5563	24.6374	21.2845	21.4361
SLC16A6	O15403	SMN1	Q16637	25.2895	25.0092	24.6402	24.6399	24.7101	24.783	24.1594	24.1471	24.4796	24.6908	24.8769	24.9742	24.952	25.234	23.9424	24.3196	25.1073	24.703	23.8456	24.4299
SLC16A6	O15403	MCCC1	Q96RQ3	30.6002	30.7912	26.6725	28.2951	28.5935	28.3096	30.8537	30.8434	30.2331	30.8045	28.8385	28.5944	28.4705	28.5251	30.9047	31.0724	31.3896	31.4176	30.0499	30.0339
SLC16A6	O15403	ADAR	P55265	19.9437	19.4826	20.9916	21.8284	20.4151	20.9626	21.6658	21.037	19.9401	20.9396	20.038	19.6553	20.1097	19.7189	20.9152	20.921	21.0838	20.8811	19.4141	20.3252
SLC16A6	O15403	AK2	P54819	23.9185	23.612	22.5702	20.4847	23.1011	23.0981	23.7443	21.3733	23.4645	23.654	22.9938	24.035	22.8507	22.6573	19.8638	23.1597	21.0319	23.5606	19.7589	19.1125
SLC16A6	O15403	CPT1A	P50416	22.1554	22.6254	24.5784	24.5579	24.5843	24.2493	22.4998	21.9046	22.5667	22.0542	24.3119	24.1824	24.0279	25.94	23.2068	22.8832	23.209	22.5832	23.3419	23.0733
SLC16A6	O15403	TBL2	Q9Y4P3	24.6172	24.4038	26.702	26.7613	27.2147	26.9568	24.5067	24.6065	24.4102	24.9321	26.9926	26.619	26.8713	26.3972	24.022	24.0954	24.1478	23.7698	25.2548	25.0883
SLC16A6	O15403	MTX2	O75431	26.276	25.6744	27.9012	27.876	28.1955	28.2343	25.5129	25.4959	25.6737	26.0509	28.0952	28.1991	28.2509	27.8232	26.3647	26.5556	26.5375	25.6158	26.025	26.0941
SLC16A6	O15403	ALOX5	P09917	19.3091	20.7935	20.0889	20.7518	22.4944	19.1331	21.0779	20.1262	20.6918	20.1762	22.8051	20.925	22.6885	20.8732	21.4401	20.8747	22.8239	18.5669	20.1527	18.55
SLC16A6	O15403	DDX18	Q9NVP1	22.2693	23.4376	19.1669	20.3905	19.846	21.1909	22.7373	23.2683	23.023	22.9771	20.4323	21.002	20.6075	20.216	22.1641	24.7307	21.9295	19.0046	22.6822	22.3826
SLC16A6	O15403	FBL	P22087	22.8848	20.9981	21.3657	23.1633	20.1588	23.9384	21.4207	18.3465	21.4873	18.7	21.7713	23.9359	24.5868	24.431	21.661	23.5721	21.8994	23.1487	22.4686	22.3787
SLC16A6	O15403	AKAP8	O43823	24.006	24.5008	24.1821	23.2657	24.0319	23.9066	24.3513	24.2489	23.9646	24.0046	22.3596	23.1702	23.9574	22.9764	24.5913	24.306	24.5621	24.4279	21.1227	18.7486
SLC16A6	O15403	FEM1B	Q9UK73	21.0221	19.8557	19.3198	19.6486	20.3057	21.1395	19.6374	20.054	21.1182	20.3562	20.6622	19.7929	20.6991	21.0191	22.6826	21.0828	19.1339	24.2576	20.1166	21.3857
SLC16A6	O15403	CMSS1	Q9BQ75	18.9203	20.7017	20.462	20.6427	20.5393	20.0888	19.1576	20.4325	19.7752	20.7001	19.7714	18.7086	19.3684	19.6481	19.4509	19.4786	20.765	20.8701	20.0216	19.4676
SLC16A6	O15403	SPTLC2	O15270	20.3601	22.5185	27.096	27.0944	20.401	18.9777	26.2281	25.8176	26.5044	26.2367	26.058	26.4308	19.8223	19.8763	23.9535	23.7604	23.6027	23.363	27.1149	27.5404
SLC16A6	O15403	PTER	Q96BW5	19.6362	20.3045	20.0373	20.1548	19.9029	19.3639	20.0339	21.2828	19.3934	20.6806	20.3134	19.8325	19.843	21.0031	19.4992	21.6204	20.2371	21.962	20.0777	20.132
SLC16A6	O15403	LARS1	Q9P2J5	26.1747	26.3166	23.3783	23.3004	23.5329	22.4558	24.5206	24.5809	24.2886	24.3565	23.8496	22.7831	23.8575	24.1883	24.7026	25.0212	24.6176	24.4556	24.5894	25.2641
SLC16A6	O15403	RPL26	P61254	26.2492	26.3059	23.928	23.9839	24.0206	23.8599	25.8553	25.8085	26.1761	25.6102	24.9466	24.6833	23.9767	23.9575	25.6826	25.0509	26.4074	25.311	25.8177	25.8796
SLC16A6	O15403	SFXN1	Q9H9B4	24.5193	24.2065	24.9265	25.4772	25.1558	24.8434	24.105	24.343	23.7898	24.288	25.4815	25.6187	25.5244	25.5771	25.0464	25.1916	24.3546	24.9928	23.904	24.0097
SLC16A6	O15403	AP2A1	O95782	20.4696	20.2642	21.3081	19.5874	19.0315	20.0342	19.3623	19.3326	20.1813	19.4673	18.9791	19.4286	20.5585	20.458	19.6526	22.0479	20.2651	19.3896	19.744	20.0471
SLC16A6	O15403	PIK3R4	Q99570	18.4157	23.4992	22.3811	20.5639	22.412	21.3739	20.7767	20.7343	20.4175	19.6404	19.201	19.7663	20.0547	20.5901	23.7345	19.4016	25.1718	24.0922	20.2115	19.4875
SLC16A6	O15403	MBLAC2	Q68D91	22.068	23.3573	23.9733	24.018	23.9796	24.0204	22.735	22.1058	18.7998	20.3183	26.086	24.5303	24.3533	26.243	22.0703	22.1105	18.9264	20.5736	20.4749	19.9974
SLC16A6	O15403	FAS	P25445	23.292	23.3638	24.6382	23.6225	24.1855	24.6466	23.4092	23.4219	21.8427	22.732	24.0591	24.0035	24.3988	24.4267	23.7352	23.4232	23.1974	22.9025	23.3266	23.2725
SLC16A6	O15403	MRPL37	Q9BZE1	25.5454	25.9629	24.3427	24.4182	24.1569	24.3124	27.4537	24.38	24.3367	24.0959	24.5868	24.4558	20.4549	24.2781	23.4544	23.6627	24.5001	25.1338	24.1045	25.1352
SLC16A6	O15403	NRDC	O43847	18.9238	19.3172	19.7752	19.8536	20.9015	19.7267	21.4173	20.7359	19.4609	20.0237	19.4372	21.6502	19.2745	18.7456	19.2925	19.9607	19.9192	19.2537	20.7116	19.556
SLC16A6	O15403	SRP14	P37108	23.6398	23.8649	23.6077	22.34	22.8667	20.8707	22.9964	23.6447	23.9809	22.8535	22.6168	22.737	21.7171	23.3644	23.9549	24.0231	23.9322	22.1432	23.5349	22.41
SLC16A6	O15403	POF1B	Q8WVV4	19.4568	22.9528	18.8658	20.5448	19.1712	20.1515	20.0579	19.0702	18.2452	19.8421	19.296	19.8422	18.85	20.2848	21.1107	19.6082	20.5284	20.1432	20.3244	19.6722
SLC16A6	O15403	OSBPL8	Q9BZF1	23.6515	23.4031	23.7951	23.7831	24.3637	23.4507	23.8169	23.6374	23.9103	23.5454	23.989	23.9961	24.169	24.1837	24.0413	24.1955	26.4824	23.9778	24.055	23.2767
SLC16A6	O15403	SEC22B	O75396	26.0208	26.0541	27.2229	27.2596	27.1229	27.3276	26.6981	26.7549	26.6778	26.7241	27.1025	27.241	27.359	27.1635	26.9345	26.7736	26.8498	26.2639	27.2715	27.397
SLC16A6	O15403	CLPB	Q9H078	24.8586	24.5491	24.7901	25.0957	25.323	25.3015	24.6712	24.5747	24.5212	24.6679	26.132	25.2627	26.4158	25.0749	25.5984	25.51	24.9708	24.9724	23.8403	24.3459
SLC16A6	O15403	NCBP1	Q09161	22.8104	22.434	20.1792	19.879	19.9563	19.0707	24.2252	23.1986	23.184	24.3182	18.8085	23.0547	20.5943	19.9396	22.8448	22.4869	22.2255	24.3254	21.1234	23.6865
SLC16A6	O15403	NDUFA2	O43678	19.6263	20.3916	19.849	19.5476	19.4943	20.7947	19.733	22.6226	21.3355	20.6435	23.4423	23.4324	23.6682	23.1364	18.9361	19.6055	18.9146	20.3453	19.5466	19.2971
SLC16A6	O15403	SLC25A3	Q00325	32.4623	32.4481	32.9005	33.1412	32.7204	32.6239	32.5153	32.5114	32.2705	32.3635	32.8796	32.5332	32.517	32.5219	31.7415	31.7228	31.9321	32.4745	32.6443	32.6809
SLC16A6	O15403	ECE1	P42892	19.7138	20.8296	19.318	19.9184	20.1652	21.2072	19.9556	20.228	19.6063	18.6528	20.8388	20.2284	20.7745	20.9857	20.9462	20.6982	20.7359	19.3293	19.4267	19.0317
SLC16A6	O15403	DMRT3	Q9NQL9	23.8903	23.6752	22.1127	22.0491	22.4818	22.0923	24.1563	24.2717	24.2335	24.2583	19.922	21.2711	19.638	20.0438	25.1907	25.3919	24.9521	25.1461	23.2952	24.9614
SLC16A6	O15403	HSPA4L	O95757	23.8719	24.2463	24.6189	24.8422	22.3825	24.4523	23.8591	23.8833	24.5675	24.4729	24.1542	24.21	24.3517	23.9238	23.8878	23.5788	23.4899	23.3591	23.3799	24.1937
SLC16A6	O15403	HDLBP	Q00341	21.2352	20.8231	20.0599	20.0644	21.5395	20.1727	18.286	20.3229	25.5781	25.7904	19.4527	20.0093	20.0971	20.3774	20.9606	18.9586	19.293	18.8501	19.4422	21.3962
SLC16A6	O15403	GJC1	P36383	22.9332	19.7028	22.8843	22.2874	23.082	23.4818	22.7232	21.5951	22.6992	22.0939	22.7488	22.921	21.8039	23.2709	21.7034	21.1088	19.318	19.55	21.4159	21.9563
SLC16A6	O15403	ERBIN	Q96RT1	19.5896	25.1886	21.9227	21.6313	21.5739	21.3739	21.2595	24.7764	21.118	21.2535	24.5812	21.2738	20.8541	23.5463	23.1714	21.35	23.0717	22.5238	18.9933	19.9376
SLC16A6	O15403	SDCBP	O00560	27.1713	27.548	23.4856	24.269	24.6333	24.9911	25.532	25.6658	25.5478	26.0935	24.4548	25.1943	25.9432	24.241	26.3239	26.5473	25.3402	24.7464	26.4609	26.4794
SLC16A6	O15403	GPR155	Q7Z3F1	24.6683	24.5153	24.8544	23.25	24.8374	24.8809	25.1928	25.5502	25.44	25.3504	23.1481	23.3064	23.2793	23.8258	27.5841	24.9167	24.9349	26.6996	23.5544	24.9038
SLC16A6	O15403	MOGS	Q13724	27.0987	26.7306	26.5458	26.4587	26.6287	24.0256	26.5161	26.4921	26.4761	26.602	24.4775	24.0785	24.1632	23.8808	26.7692	26.9694	26.9109	26.9	26.1116	26.0688
SLC16A6	O15403	PSMD9	O00233	21.2026	22.9491	22.8494	22.6496	22.5941	21.9244	21.2344	19.9945	20.7697	20.8938	21.2589	20.7923	21.5252	21.0726	22.0706	22.0611	23.1665	22.217	19.5073	19.9646
SLC16A6	O15403	SMIM13	P0DJ93	19.8181	18.6186	17.6419	19.633	19.8826	20.5693	19.1627	18.5884	21.3267	20.5733	20.1358	19.7685	20.4405	20.0248	19.5225	20.7107	18.9743	20.0771	20.2358	19.6602
SLC16A6	O15403	PMAIP1	Q13794	19.4797	19.9751	19.4796	19.2732	19.5711	20.4048	19.7036	19.2842	18.9071	19.8542	20.1591	19.8469	20.0983	20.2389	19.7433	21.1133	19.9346	19.2008	23.6769	23.5483
SLC16A6	O15403	HEATR6	Q6AI08	23.0569	23.5612	22.4932	20.153	21.8481	22.5571	23.3994	23.3098	23.371	21.8501	22.6192	23.9701	22.6349	23.0379	20.7961	20.6353	22.3299	23.5008	21.4827	20.5382
SLC16A6	O15403	BTRC	Q9Y297	26.4341	26.5018	19.5993	21.527	19.5949	20.1033	26.1803	25.618	26.3021	26.2758	20.7641	20.4002	20.7926	19.3447	26.0613	25.2897	25.2856	25.1422	26.5884	25.5842
SLC16A6	O15403	RDH13	Q8NBN7	21.265	21.5939	22.9756	22.9311	22.4266	22.2741	19.0696	22.7902	19.9793	23.0758	19.3325	22.9089	22.1144	22.1007	23.5862	23.8345	23.5339	23.2668	21.1658	20.0571
SLC16A6	O15403	ABHD16A	O95870	21.1413	19.3667	19.9975	19.1871	19.6467	20.4403	20.4866	20.7666	20.5764	19.5269	20.068	19.7784	22.3201	18.9752	19.8519	20.0168	19.9966	20.7988	20.7122	20.9753
SLC16A6	O15403	SLC35E2B	P0CK96	21.0993	21.2318	21.5031	19.5793	21.086	21.2246	21.2384	21.2056	21.0617	19.1037	22.6687	21.8959	22.2834	21.8472	19.4065	21.3322	20.9619	21.2198	20.3358	19.5237
SLC16A6	O15403	PTRH2	Q9Y3E5	27.2404	27.3739	27.7245	27.831	27.8217	27.7529	28.4344	28.375	28.1112	27.969	28.676	28.6564	28.798	28.8157	26.9318	26.9188	26.8166	27.5438	27.0905	27.1004
SLC16A6	O15403	RP2	O75695	21.2276	22.1227	23.1013	23.434	22.751	22.8698	20.025	21.3588	19.6591	19.7021	21.9801	21.902	22.5988	19.5551	21.4517	21.645	22.2651	21.8861	19.5714	22.8575
SLC16A6	O15403	FADS1	O60427	22.9752	22.4586	24.5215	24.5012	24.3939	24.9109	24.5326	24.5057	24.4139	24.0628	25.281	25.1358	25.195	24.7131	23.6533	23.2863	23.5126	24.3342	22.5757	23.1812
SLC16A6	O15403	TIMM50	Q3ZCQ8	27.9236	28.2714	29.1027	29.0475	28.1575	29.1049	27.7458	27.9018	27.7791	28.7546	28.6201	28.4146	28.335	28.4848	28.2173	28.4166	28.1097	27.9717	28.6122	28.2591
SLC16A6	O15403	SNX19	Q92543	20.4001	20.3952	24.0644	24.1802	23.9608	24.1893	24.9533	21.6803	25.1921	25.2687	23.9738	24.6287	24.2753	23.4964	25.2871	25.3823	19.4353	22.7938	25.5902	24.5182
SLC16A6	O15403	SNX18	Q96RF0	20.6256	20.3259	19.9051	19.9168	21.2315	20.3196	18.7811	21.4882	20.7764	21.1884	19.7286	20.8847	18.4895	18.8431	20.3393	21.0565	20.2072	20.248	19.7474	19.3759
SLC16A6	O15403	YTHDC2	Q9H6S0	21.6341	18.8045	20.1547	19.9791	20.2337	19.7737	24.0741	23.3725	21.2249	22.3571	20.9883	21.609	22.9759	21.6447	21.3944	21.7324	22.5154	21.5481	19.4044	19.7198
SLC16A6	O15403	SLC41A3	Q96GZ6	20.4767	21.7043	19.878	20.1753	19.2339	19.6066	20.194	20.1112	20.8551	19.835	19.5144	19.6701	22.2015	20.6161	20.1716	19.521	19.9074	20.9693	20.1209	20.5259
SLC16A6	O15403	KLF16	Q9BXK1	20.9926	20.387	19.6587	19.6937	19.812	20.823	20.3693	20.1788	20.7098	21.1296	18.9822	19.4086	20.583	19.3486	19.7593	20.3974	21.3338	20.0635	21.3662	21.8571
SLC16A6	O15403	FXYD6	Q9H0Q3	19.0961	20.014	18.603	20.3112	20.8648	20.1629	22.5137	22.5517	19.5101	19.5562	21.8719	21.3089	22.2997	22.8312	20.084	20.2338	19.5941	18.8312	20.4448	19.8111
SLC16A6	O15403	NDUFS2	O75306	25.3677	24.4755	26.2259	26.3747	26.3411	26.3076	25.4142	25.7398	25.1097	25.5318	22.7911	25.8574	25.8881	25.251	24.5096	24.0576	24.0504	25.1458	24.9592	24.5586
SLC16A6	O15403	SLC18B1	Q6NT16	23.2804	23.5168	25.2279	25.1079	25.008	25.0177	24.3305	25.1636	22.2678	22.4972	25.2995	24.9357	24.9163	25.2391	22.4568	19.3312	22.4018	22.835	25.0541	25.0624
SLC16A6	O15403	YIF1B	Q5BJH7	26.8138	27.1314	26.8519	27.0835	27.3971	27.1172	26.8377	26.8363	26.8676	26.3632	26.7493	26.2037	27.5051	27.3032	27.5684	27.1351	27.6022	27.1536	27.6622	27.0429
SLC16A6	O15403	PUS1	Q9Y606	19.6588	19.3616	20.3547	20.964	19.4006	19.6499	20.5632	19.4663	19.3727	18.7562	19.9961	21.3309	20.6216	20.3359	21.0754	19.7607	20.7253	21.3369	22.0666	18.7497
SLC16A6	O15403	YTHDF1	Q9BYJ9	24.4494	19.3295	24.5204	24.7559	24.8004	25.1039	25.7346	25.4363	25.6804	25.1712	24.6224	25.4262	24.6204	26.2415	24.7645	25.7292	25.8148	25.8891	25.1293	24.1901
SLC16A6	O15403	YTHDF2	Q9Y5A9	27.6818	27.7833	28.0662	28.1037	26.9876	27.7347	26.3786	26.5496	27.1986	27.0534	26.9842	27.4034	27.5908	27.4959	27.6929	27.6524	27.9199	27.6045	28.0847	27.9472
SLC16A6	O15403	DNAJB6	O75190	25.1101	26.6325	27.7902	27.8755	27.8097	27.58	25.9011	24.7256	26.2597	26.2317	28.8552	28.8283	26.5769	29.2745	25.0101	26.1295	22.1508	24.9701	25.8436	25.8057
SLC16A6	O15403	SCARF2	Q96GP6	20.2449	19.9551	23.1564	22.8256	20.231	22.7456	19.9468	20.3778	25.0926	19.3105	21.6814	19.6211	20.425	21.3046	19.3333	24.3477	24.6378	25.5333	20.7673	21.1971
SLC16A6	O15403	GTSE1	Q9NYZ3	20.0001	19.7882	19.1183	20.5932	20.6032	18.2908	20.3202	20.7121	21.3147	19.6831	18.9421	19.5338	20.874	20.0296	21.3779	20.4179	20.4339	19.4363	21.0044	21.3871
SLC16A6	O15403	RPL18	Q07020	26.7386	26.2491	25.3916	25.4683	25.1618	24.5876	26.0281	26.0148	26.4113	26.4431	25.7301	25.7972	26.0444	25.8033	26.6332	26.7904	26.2632	26.306	26.6154	26.7688
SLC16A6	O15403	EXOSC9	Q06265	22.9671	24.4367	22.1197	22.3803	21.8174	19.7873	23.3879	22.8749	22.5632	24.3365	21.8638	19.7639	22.9435	22.0115	20.4422	23.622	23.1523	22.8166	22.5763	25.1485
SLC16A6	O15403	DDX17	Q92841	26.1718	25.0608	23.8136	24.3609	24.26	24.4002	25.4992	25.0472	25.8165	25.7609	24.9068	23.897	24.4544	23.2123	25.7238	26.8091	26.3132	26.1416	25.5011	25.356
SLC16A6	O15403	IDH3A	P50213	24.6506	22.5112	24.678	24.8617	23.6521	22.1807	24.523	24.9694	24.5915	24.7059	24.7211	24.6993	24.2308	24.0273	23.7479	23.6891	24.6054	24.5757	22.8874	24.2144
SLC16A6	O15403	MAGED1	Q9Y5V3	23.2815	23.1559	22.7041	22.9155	23.1576	23.23	23.1437	23.3698	23.476	23.4327	21.385	21.5937	20.7187	21.8987	22.0519	23.3322	22.7768	23.4573	20.9449	23.0012
SLC16A6	O15403	NCAPD3	P42695	21.9243	25.2003	24.0593	25.1716	24.1923	26.9303	23.3329	23.5707	23.7938	23.2865	21.9543	23.2062	23.002	23.0507	22.1673	24.4049	24.9618	25.083	20.3388	19.643
SLC16A6	O15403	PLEKHH3	Q7Z736	21.6811	21.4895	19.9452	19.4117	18.4388	20.4064	24.6769	23.0639	24.0853	22.7506	20.7579	22.6064	22.7146	22.74	23.2786	23.1547	21.494	22.298	22.7436	20.332
SLC16A6	O15403	NCAPH	Q15003	23.2093	23.1766	21.9828	21.9592	24.0446	23.2818	20.1839	19.7894	19.9654	25.2868	21.9189	27.4385	22.2655	21.8197	23.7113	23.4665	25.4448	23.2057	25.562	25.166
SLC16A6	O15403	TMEM260	Q9NX78	18.9855	21.0769	19.8862	24.6371	19.5936	19.6055	20.5567	22.3283	24.7674	24.2398	23.8542	23.9034	19.5772	20.3489	24.4566	20.1612	19.2432	24.7014	18.6099	20.3115
SLC16A6	O15403	COPE	O14579	24.1776	24.6584	24.7395	24.2715	24.1684	24.0939	23.7119	23.8792	24.5582	23.0886	24.9624	25.5851	25.5706	24.643	23.9627	24.0542	23.1911	23.2797	22.3896	24.1488
SLC16A6	O15403	LEMD3	Q9Y2U8	20.9624	22.4122	23.8157	25.6634	25.5694	26.1282	21.8234	21.5703	21.4844	21.6105	25.5616	25.6259	25.6757	25.1339	22.1824	24.7538	22.3854	21.8873	22.4825	22.3341
SLC16A6	O15403	ERF	P50548	20.651	20.0337	19.711	19.6935	20.3636	19.764	25.1646	19.8058	20.4865	21.7667	19.7108	19.8901	21.4432	20.2037	19.9333	20.9087	20.8872	22.0989	21.6039	19.45
SLC16A6	O15403	KHDRBS1	Q07666	25.6342	25.6017	19.6589	19.4434	21.1226	20.1008	22.3104	22.5187	22.3862	23.3049	18.7676	19.8687	19.1747	19.8534	25.5945	25.6595	26.3185	26.4496	25.6331	23.9264
SLC16A6	O15403	DHRS13	Q6UX07	23.3909	23.2617	23.4102	23.9387	23.6357	23.1107	21.5648	19.5083	22.9876	21.0281	22.3058	21.1046	21.9949	22.2775	19.3693	19.796	22.1411	21.5446	23.4433	23.6868
SLC16A6	O15403	POM121C	A8CG34	23.0785	23.2216	22.2178	22.0055	23.9307	23.7423	21.629	22.8097	23.3417	21.2355	19.5935	20.967	22.0287	21.9611	20.6168	21.3583	20.5902	23.4268	20.9333	29.1029
SLC16A6	O15403	GARRE1	O15063	21.8852	20.5101	24.6638	19.7684	20.3	24.2249	20.9077	20.2558	19.84	21.4931	21.9955	19.3485	20.1505	20.9145	20.957	22.9819	22.5121	20.2684	20.064	20.1423
SLC16A6	O15403	ADPGK	Q9BRR6	27.252	27.2443	24.485	24.4286	24.3196	24.5412	27.5225	24.411	24.1097	23.8499	28.1328	28.1964	28.136	24.3177	24.1672	24.3057	23.7328	23.607	23.8493	23.8661
SLC16A6	O15403	MRPL13	Q9BYD1	21.6337	23.2139	22.1805	24.0335	22.1911	20.7864	25.4263	21.5105	20.5506	22.742	22.2056	22.9623	23.7339	22.9393	24.8314	20.414	21.2918	21.8277	25.4022	24.4667
SLC16A6	O15403	SLC4A7	Q9Y6M7	18.5611	20.8339	22.1083	21.2803	20.6918	20.5475	20.9199	21.2421	21.0728	19.4939	22.7045	22.3531	22.2818	21.2064	20.5421	20.6371	19.7229	20.0488	20.7309	19.831
SLC16A6	O15403	RPL15	P61313	23.4969	24.4225	23.1344	23.1545	21.4748	23.3407	25.6633	23.3792	25.5751	25.876	24.2044	24.4492	24.3872	23.7991	27.1176	24.9913	25.0527	25.1801	25.1467	24.536
SLC16A6	O15403	MRPS18B	Q9Y676	23.52	24.4619	21.7945	22.1049	20.0462	21.0343	24.3538	23.5886	22.6023	23.7171	22.0622	22.4993	23.8749	23.3094	24.391	24.0921	19.9813	19.8411	23.2267	23.0764
SLC16A6	O15403	NAT14	Q8WUY8	24.8441	25.5146	26.255	25.9789	26.2707	26.0416	25.1698	25.3508	24.9224	25.9089	25.9996	25.9132	26.1829	25.8157	27.9533	23.0952	27.9067	27.7454	24.8486	25.1946
SLC16A6	O15403	SLC43A1	O75387	21.4985	21.2485	20.1776	19.2	18.8186	19.9907	21.9494	22.5985	22.9403	23.1789	21.3904	21.2539	21.7053	21.52	22.9834	22.7727	22.8673	21.0393	20.4604	20.3768
SLC16A6	O15403	DGKE	P52429	22.9441	21.8852	22.3895	23.6201	21.9635	22.6758	24.7454	25.0948	23.5857	24.8026	21.7466	22.9717	20.6974	22.096	20.7976	21.7078	20.4458	23.2777	20.2406	23.3741
SLC16A6	O15403	ZNF609	O15014	21.1964	21.3089	19.5123	20.6127	20.5745	20.8313	21.3322	22.6309	22.4327	22.5303	20.636	20.0093	23.4544	19.4269	21.2097	21.4938	21.2669	21.2506	21.3651	21.586
SLC16A6	O15403	TLCD3A	Q8TBR7	24.9161	25.2348	25.6182	22.6479	25.6878	21.7069	22.398	23.7479	22.5199	22.6761	23.6148	25.5157	25.1084	22.17	23.4244	23.4513	24.6516	24.5334	24.6631	24.4881
SLC16A6	O15403	DNAJC21	Q5F1R6	24.039	24.7285	21.6949	19.3706	19.2997	20.8137	23.3921	24.0736	23.7632	23.6531	21.6059	22.607	21.1257	23.0788	24.0847	24.2596	24.4614	24.8819	22.3144	22.1774
SLC16A6	O15403	MRM3	Q9HC36	18.8703	18.7181	20.2635	19.9128	18.7735	19.9482	20.7802	21.223	20.5399	19.5878	19.8802	20.0796	20.3767	19.2254	20.1633	19.8012	19.2761	19.1785	21.9535	19.7118
SLC16A6	O15403	KRT16	P08779	25.47	25.7216	19.1946	18.9707	20.0947	17.9216	19.7837	19.5243	23.4478	25.5977	20.0142	19.956	19.9702	20.4462	24.6136	24.6002	22.5137	22.0343	20.9279	19.3555
SLC16A6	O15403	PLXNA1	Q9UIW2	19.3291	20.1076	21.4336	21.1349	21.3528	21.1215	19.5017	21.2114	20.1094	19.5105	19.6002	19.8367	21.0234	23.1209	20.2553	19.6807	21.824	19.4437	20.34	19.6983
SLC16A6	O15403	SEC63	Q9UGP8	23.0997	25.6275	26.1867	26.0015	25.752	25.8638	25.3863	25.7341	25.186	25.1496	25.7548	25.6768	26.0883	25.8643	25.0142	23.9436	25.8277	24.9835	22.9232	23.6041
SLC16A6	O15403	NOP14	P78316	20.9006	20.1139	20.1131	19.9536	21.1921	21.7997	20.6183	19.6723	21.8191	19.9076	20.0305	20.3104	19.5201	20.3181	19.1239	20.7221	20.0622	19.8081	19.0522	21.0112
SLC16A6	O15403	FZD5	Q13467	23.1319	22.6383	22.5846	22.3699	22.7658	22.2151	20.3193	19.9849	20.1597	19.4078	19.9637	19.6365	20.4168	20.2761	21.8025	21.5192	22.2702	22.6013	23.1166	23.0313
SLC16A6	O15403	PARP2	Q9UGN5	20.7296	19.2263	19.6472	20.4349	20.8041	19.7657	20.4427	19.6387	21.2437	20.9801	20.5224	20.0518	19.9623	20.2137	20.3287	19.727	19.2328	21.3639	21.0301	20.1569
SLC16A6	O15403	XPNPEP3	Q9NQH7	20.0807	19.297	20.115	20.6308	19.6351	19.7166	18.8861	21.6994	21.7426	21.3325	20.5552	19.9609	20.8061	19.0834	19.1739	20.5388	20.2109	20.8101	20.3169	20.0776
SLC16A6	O15403	TMEM259	Q4ZIN3	25.3177	25.0709	19.9662	23.7365	23.3993	23.014	24.8807	26.6516	26.6042	22.8125	25.5131	25.6685	26.1828	25.5482	24.8812	25.1678	25.3719	22.173	24.1015	25.2638
SLC16A6	O15403	AGFG1	P52594	19.5522	19.3165	20.8424	20.19	21.6149	20.329	18.6113	20.2077	20.3079	18.4251	19.7903	21.677	19.5589	20.7989	20.1748	19.7128	19.5793	19.3198	20.6548	19.9847
SLC16A6	O15403	ZFP64	Q9NTW7	19.4603	20.3324	19.9456	19.5997	20.1886	20.1778	20.498	19.2483	20.1282	21.6423	19.2426	19.3527	20.6896	19.5417	20.4277	19.6657	21.5879	20.7365	20.748	20.287
SLC16A6	O15403		P00761	31.3977	31.5029	30.7166	30.7579	30.3158	30.386	30.6595	31.1926	31.0282	30.6083	30.0304	30.2613	30.5679	30.2925	32.0911	32.1678	31.6419	31.9125	31.8344	31.5625
SLC16A6	O15403	MYO19	Q96H55	19.524	24.3835	23.4735	23.5815	23.1638	24.1043	23.391	21.6512	22.1308	19.3321	23.6597	23.599	23.6704	23.1952	24.1293	20.4913	21.1293	20.742	20.1844	21.6038
SLC16A6	O15403	PSMD2	Q13200	24.0593	24.1522	23.0992	22.7191	22.8595	22.8607	23.5174	23.1788	23.8176	23.8948	24.2159	24.4076	24.4496	24.3733	24.2092	25.5636	24.2254	24.1415	23.8042	24.438
SLC16A6	O15403	STX5	Q13190	21.8586	20.3536	23.8819	22.3659	23.7818	22.4968	23.5487	23.4131	23.4561	23.0522	23.5916	23.9395	25.3103	24.3041	24.2336	22.8047	22.4867	21.771	22.8333	19.2168
SLC16A6	O15403	PCDHGC3	Q9UN70	23.7386	23.5348	24.7626	24.6321	24.8793	24.6213	24.3509	25.471	22.6926	25.4737	23.6382	23.156	24.2579	23.9421	23.1149	23.3881	23.145	23.3298	23.3837	23.5733
SLC16A6	O15403	LLGL1	Q15334	25.3673	20.3527	19.6086	19.276	20.4096	21.4239	20.8733	19.8152	19.9906	19.3238	20.1071	19.359	20.6352	17.9891	19.0394	19.7617	20.195	20.4414	22.6385	20.4554
SLC16A6	O15403	HLA-A	P04439	27.2406	27.1409	27.9881	27.7647	27.5611	27.7779	27.6066	27.4252	27.1984	27.2749	27.4711	27.6315	27.5007	27.3751	26.9865	26.9595	26.7875	26.9618	26.3318	26.1241
SLC16A6	O15403	HLA-B	P01889	27.6343	24.3466	26.0202	25.4531	25.7434	26.7531	24.7289	24.7252	24.4708	24.5703	24.9255	25.7556	25.2471	25.314	24.508	25.287	25.2801	24.3366	24.1986	24.1944
SLC16A6	O15403	MR1	Q95460	19.0381	19.726	19.3657	18.7961	19.4749	20.4719	21.2368	19.7765	18.7787	19.4287	22.217	22.3108	22.9033	22.6031	19.8822	20.4755	19.0905	20.6944	19.8272	18.7581
SLC16A6	O15403	HLA-C	P10321	28.5281	28.6236	27.3757	27.4985	27.3766	27.5785	27.336	28.183	27.1231	27.1829	28.2305	27.9232	28.0717	27.8626	26.5301	26.5772	26.5544	26.194	26.5239	26.6232
SLC16A6	O15403	RPL29	P47914	22.3105	26.4727	22.2483	21.9616	22.1596	21.6425	23.5337	23.9569	24.8244	24.1086	24.3506	23.2969	24.1854	23.9241	24.6318	25.6973	20.0905	21.977	24.5082	24.6449
SLC16A6	O15403	PRRC2B	Q5JSZ5	19.8407	20.7772	19.496	20.3086	20.4805	20.3506	20.2268	19.3245	19.5176	19.7426	20.3049	20.0285	19.8601	19.6133	23.1692	20.12	18.9551	22.9434	20.1313	23.2653
SLC16A6	O15403	TSG101	Q99816	20.7066	23.6258	19.8965	20.24	20.5826	20.4966	20.3187	20.1051	19.7412	21.1949	20.145	19.4481	19.9766	19.3589	19.571	23.5748	21.0956	20.1331	20.5408	19.336
SLC16A6	O15403	SMPD2	O60906	19.9937	20.4037	21.5417	21.5749	19.7365	19.501	23.0331	22.5993	23.6013	23.5897	22.5803	22.9997	23.2973	24.2295	20.7788	21.0519	19.7834	20.4486	20.219	19.7954
SLC16A6	O15403	ATP5F1D	P30049	31.3239	31.2852	30.4081	30.4277	30.4665	30.5711	31.5899	31.5526	31.3688	31.4265	30.4599	30.7185	30.4195	30.6019	31.2732	31.2399	30.9083	31.3178	31.2294	31.3494
SLC16A6	O15403	EIF3B	P55884	22.1311	21.3887	22.8213	21.7202	23.8729	23.2015	21.3703	22.1232	23.0207	20.7132	17.8253	22.3675	22.5119	20.508	23.6494	23.5852	22.8813	23.4958	22.6366	23.0196
SLC16A6	O15403	DDX24	Q9GZR7	20.3633	22.5403	19.7002	19.2521	22.8863	18.9331	23.1818	23.4689	23.3954	21.4507	20.2025	20.5514	20.4761	19.8039	24.013	23.179	22.2154	24.1791	19.9814	19.7802
SLC16A6	O15403	RPS5	P46782	25.9575	26.454	25.2536	24.4406	24.6333	25.6805	26.7388	26.7042	26.9462	26.823	25.7467	25.9653	26.2311	24.987	26.0569	25.7737	26.1668	26.1905	25.8246	25.9803
SLC16A6	O15403	RPL11	P62913	28.1644	28.2438	26.8848	26.0487	26.6966	26.782	27.7219	28.0721	27.9306	28.0769	27.3617	27.249	27.3107	27.2717	28.5252	28.541	27.9114	27.4875	27.9307	27.8792
SLC16A6	O15403	SMC4	Q9NTJ3	23.8193	23.9005	22.7977	22.8616	22.644	22.9108	22.8771	28.4256	22.7079	26.1735	27.2075	27.3818	23.6297	27.4706	22.4901	26.6485	23.1663	22.614	25.5801	26.3853
SLC16A6	O15403	PPOX	P50336	24.2444	19.9248	20.7193	20.4707	22.5462	19.8369	21.7349	20.5434	20.7762	24.7314	25.1494	22.5775	20.3502	22.2863	20.0024	20.781	20.4983	20.8237	19.6392	21.6453
SLC16A6	O15403	FAM98A	Q8NCA5	21.4482	21.4924	26.0928	21.2133	20.5374	18.5692	23.287	26.1161	23.3952	22.9415	19.7878	22.0405	20.9446	21.9421	23.6317	23.9816	23.6598	23.6727	25.3238	22.2317
SLC16A6	O15403	URB1	O60287	22.665	20.2097	19.2972	17.9629	21.4015	19.2573	18.9709	21.2029	19.3611	19.9528	18.7596	19.6436	24.0435	19.9585	23.6381	19.5413	19.1928	19.8037	21.357	20.1547
SLC16A6	O15403	ESPL1	Q14674	19.881	23.1845	19.9822	19.7806	19.2916	23.1093	22.6643	20.3919	24.2043	21.9014	20.1831	21.4426	23.9618	20.6741	20.5214	20.1202	20.3279	19.3174	19.236	19.1403
SLC16A6	O15403	BMPR2	Q13873	21.4838	21.4947	19.3012	18.6817	20.947	18.8477	21.1548	19.4911	19.7781	20.3993	20.6457	19.4241	20.152	19.9501	18.8375	21.7511	19.6187	21.7887	19.7877	22.0465
SLC16A6	O15403	USP9X	Q93008	25.6409	23.2479	23.6807	19.4443	23	23.4732	22.3696	23.7682	23.3831	23.1799	23.088	22.9241	22.4461	24.1224	22.0285	25.4016	25.3417	23.0766	23.83	23.3611
SLC16A6	O15403	YES1	P07947	20.2284	20.1271	22.9975	23.046	24.8075	24.9986	20.284	19.6181	20.1834	20.0478	25.0207	24.8735	23.2762	23.6342	28.759	21.3165	19.0387	19.8405	19.3943	20.426
SLC16A6	O15403	PDXDC1	Q6P996	21.6295	21.4296	20.259	24.9546	25.1155	21.9952	22.3925	22.4526	23.759	23.839	18.9576	19.2903	20.4837	19.9966	25.9209	25.9046	22.0636	22.355	22.1677	21.8827
SLC16A6	O15403	SEC31A	O94979	19.6682	18.5846	18.6341	18.8517	18.5574	18.5352	18.8095	20.8438	20.752	19.8127	20.0591	20.8125	19.2878	19.7089	19.6495	20.7614	20.6431	19.0646	20.1333	19.8128
SLC16A6	O15403	THTPA	Q9BU02	22.0829	20.9565	22.0863	20.8809	20.8363	21.8306	21.8961	22.3323	22.7487	24.7741	19.682	20.7956	20.9515	22.3855	20.8963	21.2773	21.8503	20.5671	20.5277	20.6512
SLC16A6	O15403	DNAJA3	Q96EY1	25.3137	24.1911	25.3083	24.8424	24.6456	25.3224	25.5447	25.4874	25.5608	25.4302	25.2823	25.7715	25.4919	25.5153	25.2962	25.3443	25.3527	25.4656	25.4425	25.3996
SLC16A6	O15403	MFN1	Q8IWA4	22.5049	24.1479	22.8734	22.1881	22.4108	20.7037	24.0318	23.6985	19.4545	21.5256	23.4939	22.8451	22.7947	22.9248	21.2748	21.5836	21.4777	22.3583	20.1875	22.1892
SLC16A6	O15403	IRF2BP1	Q8IU81	19.2622	18.5277	19.8555	19.8426	19.4693	20.6818	20.044	20.0827	20.9501	19.2179	20.4737	20.8028	21.0978	19.0292	20.6623	19.364	18.6584	20.8685	20.3543	20.8472
SLC16A6	O15403	P4HTM	Q9NXG6	22.8743	22.1702	22.8197	19.7865	18.5746	20.3732	22.2168	23.0049	22.5269	22.6902	24.7597	23.4413	23.3092	21.9211	21.7847	22.8901	21.7644	21.596	22.1419	22.6008
SLC16A6	O15403	AMOT	Q4VCS5	22.6157	18.9662	18.8913	19.6576	18.8693	19.7647	23.8384	19.8362	21.2067	19.8183	19.2676	19.9332	19.1473	19.3878	23.4633	20.6713	24.119	19.0056	19.3961	20.4045
SLC16A6	O15403	NCR3LG1	Q68D85	22.9188	23.3979	24.087	23.0797	23.9376	24.2216	21.9281	21.845	22.3341	20.0112	20.9469	23.048	24.1545	24.3747	23.0873	22.8246	22.8754	22.9685	19.2018	18.7407
SLC16A6	O15403	NUP205	Q92621	24.5377	23.5755	25.1915	25.2391	25.3856	25.355	24.3136	25.3739	24.4591	24.4426	24.9494	24.8807	25.5471	24.8507	24.7218	24.5293	24.8568	24.546	24.8989	24.6734
SLC16A6	O15403	KRT18	P05783	30.4318	30.5263	21.3489	20.7393	24.088	23.4768	25.5909	24.993	25.1247	25.1126	25.1861	22.4671	24.6065	20.9029	25.2026	30.9818	31.2313	25.2291	24.8801	24.8979
SLC16A6	O15403	POLR3B	Q9NW08	19.5423	19.3332	19.6717	19.0125	22.0297	20.0038	20.2047	20.1002	21.0261	20.0385	20.4271	19.7455	21.28	19.2321	20.7721	21.0307	21.4522	19.4626	19.9099	19.8882
SLC16A6	O15403	SFXN3	Q9BWM7	23.777	21.5959	24.6744	24.2488	23.6081	22.3656	20.9809	23.7815	23.4651	23.4612	22.9188	22.5626	21.5795	23.0769	22.539	22.3522	22.2665	22.7558	23.7045	19.7394
SLC16A6	O15403	DBT	P11182	23.3388	19.5159	20.598	21.6098	19.9405	19.8535	22.6943	19.7594	19.7307	21.6845	20.0313	19.9312	18.5553	19.5192	24.0478	22.9375	23.4261	23.9345	20.3872	20.9344
SLC16A6	O15403	STIM2	Q9P246	20.7209	20.3513	19.6838	19.1653	21.3558	19.1012	19.5953	20.4686	19.4673	19.2622	20.0053	19.5985	20.5771	19.3964	19.7037	22.4374	20.0186	19.6606	20.5149	19.3641
SLC16A6	O15403	EARS2	Q5JPH6	24.5214	24.604	24.5069	24.0948	24.6311	24.4503	20.8455	23.369	24.1533	21.0271	24.6045	24.3126	24.6401	24.4176	24.1093	24.2944	24.0727	24.5667	23.8986	23.8289
SLC16A6	O15403	IPO13	O94829	22.8762	22.6248	23.2265	23.6582	23.4298	23.3256	23.5558	23.2298	23.6074	24.1138	27.4974	23.6291	24.0431	23.6862	22.9732	21.45	23.1515	23.2405	23.9612	23.3509
SLC16A6	O15403	HSPB1	P04792	24.7492	24.9691	26.6089	26.3013	26.8126	19.6534	23.662	23.3798	24.2209	24.2686	24.804	24.7747	25.0761	24.5841	23.9222	24.5302	23.7896	23.2637	18.9682	19.9108
SLC16A6	O15403	PDF	Q9HBH1	23.4205	24.0624	23.3332	23.9081	21.0517	21.0445	23.8169	23.7958	23.5916	19.8697	24.0156	24.0897	23.8338	19.4333	23.6401	23.2368	19.0514	23.3713	23.5533	20.7314
SLC16A6	O15403	NOP56	O00567	22.5463	27.0054	24.8533	24.8179	18.1948	23.4072	20.8707	23.4804	21.0004	25.8323	23.4934	23.7677	23.5827	24.1792	24.4089	19.9076	21.32	22.2787	27.3145	26.9573
SLC16A6	O15403	YME1L1	Q96TA2	26.3293	26.2065	26.3537	26.3547	26.4182	26.4938	25.7879	25.6398	25.7857	25.765	26.4085	26.8112	26.452	25.9026	25.9764	26.2704	25.7171	26.0761	26.5118	26.0382
SLC16A6	O15403	RPL8	P62917	27.0284	27.4113	25.509	25.3532	25.165	25.1962	27.5542	27.4053	27.4612	27.3777	26.1542	26.3371	26.0732	26.2398	27.696	27.5479	27.2261	26.725	26.5109	26.2395
SLC16A6	O15403	ENKD1	Q9H0I2	20.8997	19.8275	19.6613	21.7675	19.2994	19.5117	20.5767	19.5877	20.3912	20.7079	19.2208	19.854	20.9458	20.8345	21.4532	21.1654	19.6829	19.7051	20.6365	20.0364
SLC16A6	O15403	GOLGB1	Q14789	20.5513	21.4864	24.0096	24.1984	20.7589	24.2326	22.9295	23.0743	23.2008	23.7702	23.735	24.2968	24.0369	21.775	23.4806	20.4651	19.842	20.3795	19.7235	20.8705
SLC16A6	O15403	SLC16A13	Q7RTY0	19.9656	22.6008	23.6647	23.4087	23.303	19.4619	22.8028	22.5834	22.7675	22.6421	22.7482	22.9608	22.7907	22.4742	19.9368	20.2219	23.0546	23.7383	19.1992	21.4898
SLC16A6	O15403	CYP2U1	Q7Z449	21.3155	20.6847	19.7042	19.4246	23.6828	20.7011	20.3113	20.2614	19.5018	20.5738	20.4844	21.0096	19.7289	20.5641	19.7539	20.1446	20.9958	20.7511	19.7243	20.8275
SLC16A6	O15403	RUFY1	Q96T51	19.3542	21.9907	22.7369	19.8112	19.8397	19.9598	20.3063	21.0132	21.7393	22.383	21.4691	21.8115	21.351	21.1017	20.755	20.7343	22.173	19.9501	19.7901	19.616
SLC16A6	O15403	BCAP29	Q9UHQ4	21.4123	19.5402	20.2943	22.2655	20.0766	22.5248	20.8165	21.5783	19.4125	20.7147	18.7806	21.7742	21.4291	22.5408	20.2046	19.5487	21.1491	24.1546	21.4498	21.0926
SLC16A6	O15403	SAE1	Q9UBE0	19.4108	20.271	17.9773	19.6315	20.2259	20.1027	18.752	20.0766	21.5102	21.6698	20.7951	20.9214	22.2607	21.0105	19.9174	19.5524	18.704	19.808	19.9409	19.1582
SLC16A6	O15403	PSMA1	P25786	23.4069	24.2513	21.9036	22.0143	21.0154	20.3752	23.955	24.159	23.2336	23.3074	19.9483	21.8027	22.1879	20.1802	24.2603	24.8104	24.3008	24.4122	23.0434	22.1606
SLC16A6	O15403	PI4K2A	Q9BTU6	19.9027	19.4269	20.8766	20.8667	19.9835	21.4619	20.72	20.8542	20.1041	19.7299	20.8992	21.257	19.5394	24.9303	19.5454	19.568	21.0372	20.0388	19.3646	21.046
SLC16A6	O15403	PNPLA6	Q8IY17	23.0808	22.9578	23.8536	22.2516	27.7803	22.301	22.8028	22.8171	18.8841	22.7731	22.4233	22.4528	24.2962	22.2698	20.483	22.3801	21.8087	21.8429	21.8877	24.8059
SLC16A6	O15403	WDR5	P61964	19.0137	21.5213	18.245	23.0518	20.7708	23.6158	22.519	22.8326	23.0203	23.0731	21.6358	22.5274	20.8262	22.2829	20.2111	20.1686	21.4697	20.7272	21.9023	23.0124
SLC16A6	O15403	CBFB	Q13951	20.0412	21.2202	24.416	19.7875	18.8718	19.823	20.0578	19.8155	19.9879	20.2739	19.2948	22.9268	23.2555	22.0803	19.7628	20.5783	20.4912	19.942	20.1395	18.3261
SLC16A6	O15403	PRKCSH	P14314	20.5883	24.6076	20.5433	20.3519	19.7858	19.2886	24.2222	21.9842	22.2529	23.9936	26.1993	26.0055	26.1588	25.3908	21.0372	21.3048	22.5949	22.5646	22.3987	22.0707
SLC16A6	O15403	CLPX	O76031	23.4703	23.684	26.6078	26.5526	26.4129	26.3298	27.0103	26.985	27.1253	27.0684	20.4773	22.6778	21.2739	21.9102	23.9342	24.3785	24.3004	23.1571	22.9919	23.2831
SLC16A6	O15403	CC2D1A	Q6P1N0	22.4286	24.4802	18.6362	22.7558	22.3797	23.1244	22.3206	20.8322	21.0258	24.2523	22.1409	19.888	22.7973	22.6029	27.3941	21.1207	24.4046	24.3911	23.8064	23.8974
SLC16A6	O15403	CIP2A	Q8TCG1	20.3063	24.0693	24.0422	24.3374	24.3505	23.7397	23.7156	23.7386	22.4874	22.9183	22.9312	22.4598	23.6338	23.9211	22.4435	22.8298	20.5012	22.6089	21.8673	24.0226
SLC16A6	O15403	KANK2	Q63ZY3	19.6813	19.7676	20.2178	20.5968	19.6415	21.6462	20.4171	21.151	19.0666	21.1376	20.1878	21.0573	19.0452	20.1224	19.428	19.7174	19.8058	19.9995	19.7328	19.9661
SLC16A6	O15403	PKP4	Q99569	21.8749	21.1555	20.5854	22.0623	18.9474	20.8522	19.9719	21.8872	19.2926	22.1151	21.7142	20.2409	19.8789	20.5394	19.8563	22.8624	19.7326	22.8261	20.3714	19.5913
SLC16A6	O15403	DICER1	Q9UPY3	24.5205	24.4455	21.4352	20.0063	20.6638	21.2255	18.0499	24.4132	24.4808	24.437	20.2894	19.3108	20.1997	19.9886	19.7236	24.2419	23.0487	24.5416	21.0506	21.9424
SLC16A6	O15403	RUVBL1	Q9Y265	26.0445	25.9451	25.0114	24.5199	24.835	24.7028	22.9164	25.1215	26.2205	24.287	24.0005	24.6464	20.8752	24.7598	23.5881	23.4624	23.7171	23.7572	24.039	24.2255
SLC16A6	O15403	SCAMP4	Q969E2	22.5841	22.7821	24.466	24.4203	24.1268	24.2084	20.3405	20.0469	20.5571	21.8009	24.4355	24.3814	23.9531	24.0392	20.3649	20.582	19.0691	21.9658	22.4583	22.698
SLC16A6	O15403	GRWD1	Q9BQ67	21.1294	19.1609	20.3999	20.1175	19.8171	20.14	18.8741	22.8892	19.3665	21.1706	20.5208	24.182	23.4145	21.4171	20.6722	20.0882	18.8486	20.9445	20.0737	19.279
SLC16A6	O15403	COG6	Q9Y2V7	21.3299	19.5662	23.8238	23.6041	23.3775	20.2767	24.4002	20.6583	21.948	21.2418	23.3572	24.4431	23.5296	23.5819	23.4091	23.5223	21.0522	20.535	20.1676	18.7653
SLC16A6	O15403	HINT1	P49773	22.0527	19.99	19.1935	19.3961	20.6134	20.4185	20.5415	21.2675	18.5805	19.9999	19.9314	19.8059	20.4578	22.8733	19.3919	20.0709	21.1644	20.0884	19.4685	19.125
SLC16A6	O15403	PLOD1	Q02809	21.3131	20.3306	20.7853	22.5437	21.4919	19.4904	19.9503	19.3943	19.0886	20.654	19.6562	20.6906	20.1139	18.1246	21.2783	21.0767	21.0589	19.125	19.7093	20.5754
SLC16A6	O15403	CCDC127	Q96BQ5	25.61	25.4008	27.1983	27.3059	27.5363	27.5018	25.2247	27.0927	27.1933	27.2997	27.4221	27.461	27.4443	27.1276	23.4766	25.5928	25.9794	25.4827	25.9489	25.9946
SLC16A6	O15403	KRT79	Q5XKE5	20.889	20.3477	19.2553	20.0857	19.9198	19.8703	20.2875	19.7254	20.7163	20.8733	19.275	18.6449	18.9219	20.1859	20.1245	19.4381	19.9482	25.6545	19.5542	20.266
SLC16A6	O15403	ERCC2	P18074	19.5068	20.8869	21.641	21.5316	21.1379	21.9909	20.2761	20.2054	21.2682	18.9522	19.7752	21.7521	20.2284	21.4906	20.1	21.105	19.6315	20.0337	19.0832	20.4102
SLC16A6	O15403	MTCH1	Q9NZJ7	21.9326	25.1164	25.4774	26.3104	25.2384	25.276	24.4143	24.4744	24.4879	24.5717	25.6864	25.8539	24.7982	25.506	25.1943	25.4962	25.3765	25.2678	19.7447	24.4717
SLC16A6	O15403	SF3A3	Q12874	20.2617	20.5115	19.7119	18.5425	19.4851	19.6998	20.0073	21.0275	19.2228	25.2886	19.6882	21.2273	21.0828	19.9957	21.2182	20.6654	21.3271	21.5628	19.5791	19.9221
SLC16A6	O15403	HSPA8	P11142	31.0572	30.896	30.8024	30.7983	30.6893	30.8248	30.7614	30.7754	30.6595	30.6762	30.8046	30.89	30.8088	30.8576	30.4476	30.6759	30.7357	30.8279	30.9358	30.9562
SLC16A6	O15403	COG5	Q9UP83	22.0027	24.0352	22.1512	22.7133	22.4614	21.8783	19.8353	20.7518	21.786	21.6669	24.2526	24.0487	21.7326	22.0376	21.6041	21.5867	21.8486	21.4356	24.3657	25.2232
SLC16A6	O15403	RPS27	P42677	30.24	30.3935	30.0837	30.1117	30.0422	29.8523	30.4309	30.3898	30.5566	30.4598	30.095	30.1643	30.4377	30.2739	29.9952	29.9759	30.4891	30.4372	30.5117	30.4387
SLC16A6	O15403	LEMD2	Q8NC56	24.3545	24.1783	25.1285	25.7313	25.4054	25.668	24.7626	24.0361	23.8099	23.7735	25.2982	24.933	24.9963	25.2278	24.7781	23.8422	23.9582	24.146	22.0093	24.5961
SLC16A6	O15403	MRPL48	Q96GC5	23.9572	23.8388	23.4016	22.8379	23.3094	21.9545	23.7925	23.8173	23.3204	23.2869	23.1615	22.1782	22.9292	23.5355	23.6481	23.6961	24.0906	24.2891	22.2938	18.5676
SLC16A6	O15403	FZD8	Q9H461	22.1853	21.4245	22.8161	22.4107	23.2464	22.4786	21.6251	22.0421	22.1162	21.7928	22.9003	23.2893	23.08	23.1236	21.7582	21.7236	21.5227	22.134	22.5148	22.4764
SLC16A6	O15403	NSMCE3	Q96MG7	20.6799	20.5622	20.1084	19.5901	19.218	19.2812	21.3357	18.5589	19.962	19.9567	19.1175	20.4152	20.2033	18.9645	19.2063	20.05	19.5731	18.5867	20.1764	18.6942
SLC16A6	O15403	ALG1	Q9BT22	26.3264	26.3463	27.7641	28.327	28.0271	27.276	26.4712	26.5064	26.1992	26.3315	27.0142	27.0736	27.1908	26.3156	25.8838	25.9946	26.3711	25.6648	26.4225	25.5528
SLC16A6	O15403	CCDC47	Q96A33	24.9001	26.1073	26.0428	25.286	25.113	27.0206	26.2318	26.6374	26.5029	26.2387	26.0566	26.7025	25.5842	26.6751	26.4971	26.5543	25.6819	26.5327	24.2399	25.7716
SLC16A6	O15403	SERPINE2	P07093	23.1419	22.8458	24.0225	23.9627	23.8299	23.919	24.4103	23.7637	24.4044	24.3122	23.7913	23.8236	23.8371	23.9499	24.5922	24.6813	23.8314	23.3877	22.9149	19.71
SLC16A6	O15403	SAPCD2	Q86UD0	20.5323	19.2837	19.6832	21.0487	20.4416	20.9418	20.6958	20.8901	19.5266	19.9116	18.9962	20.6564	19.9964	20.4318	20.6245	18.8383	20.8802	20.8465	19.9843	19.6235
SLC16A6	O15403	C7orf50	Q9BRJ6	22.1146	23.0072	21.1897	20.7374	20.9373	19.9416	23.4005	22.9878	22.682	22.8465	22.2329	22.2414	22.1051	22.7024	22.8347	23.6502	23.1769	23.0279	22.1786	20.673
SLC16A6	O15403	COL14A1	Q05707	23.6859	19.6079	19.6504	20.6692	19.7158	20.7008	22.7024	23.0665	23.159	23.5004	20.5963	19.6952	18.9945	18.1315	21.8792	21.2442	23.2586	20.8599	22.0903	20.5441
SLC16A6	O15403	EPB41L3	Q9Y2J2	24.6247	24.8969	24.4035	24.5714	23.7104	24.6942	25.8666	26.1506	26.3417	26.3135	24.0922	23.8494	24.0083	23.8959	24.7574	25.0678	24.2398	24.8344	24.387	24.253
SLC16A6	O15403	ATP5MPL	P56378	22.0603	21.8254	19.9219	19.7551	19.8112	19.5027	23.1392	23.2516	21.7764	21.6764	24.056	23.8544	24.289	24.1822	22.4897	22.7114	23.528	22.6974	22.8803	22.5869
SLC16A6	O15403	CDKN2AIP	Q9NXV6	19.7033	19.9067	19.3943	19.2893	20.6048	20.5075	20.6574	19.2824	20.0894	19.2949	20.2355	20.2429	20.8653	19.3928	21.7942	21.2577	21.0366	21.0327	19.9644	20.7983
SLC16A6	O15403	ITM2C	Q9NQX7	25.4255	24.0118	25.884	25.8018	25.3678	25.5072	24.8022	24.7885	24.2973	24.4176	25.6246	25.5946	25.4509	25.216	25.3705	25.4109	25.5915	25.0718	24.7894	23.2736
SLC16A6	O15403	HCN1	O60741	20.7327	19.6851	20.9827	18.9414	20.6175	20.7939	19.8532	21.3182	19.8817	19.0004	20.218	20.3378	21.0161	20.5177	20.6333	20.8051	20.9684	20.3574	19.3263	20.4498
SLC16A6	O15403	INTS4	Q96HW7	20.2633	20.7516	20.7953	17.1531	19.1483	21.3053	19.2484	19.3447	19.5984	19.5558	19.8436	19.4065	19.6311	19.9953	19.8582	20.2784	20.2294	19.9293	20.3196	23.8528
SLC16A6	O15403	BRAT1	Q6PJG6	24.177	22.3222	22.7917	22.9116	22.857	24.7825	22.5509	22.6014	22.634	22.2213	22.5507	22.5076	22.9751	22.4246	24.3613	22.2962	22.6626	21.8487	24.2404	21.2725
SLC16A6	O15403	PTDSS1	P48651	27.2029	26.695	26.6334	27.0026	27.5955	27.1946	27.1027	26.9448	26.816	26.7922	27.5223	26.9841	27.5382	27.2071	25.7995	26.0118	26.4918	26.4225	26.235	26.3339
SLC16A6	O15403	FANCA	O15360	18.9069	19.6545	25.9887	24.432	21.2426	21.4329	20.9878	22.3125	20.924	19.3604	22.2533	23.5851	20.3732	23.6354	20.804	19.9639	19.8547	19.6159	22.9591	22.3604
SLC16A6	O15403	C2CD5	Q86YS7	20.1192	20.1194	22.1589	21.3595	21.5537	21.8931	20.4493	20.1174	19.5371	20.2709	19.9888	20.2111	20.7109	20.1411	19.024	19.8802	20.5931	20.0782	19.7568	20.2701
SLC16A6	O15403	ARL4D	P49703	19.722	20.481	20.0126	18.3361	19.7044	20.1319	20.3198	19.8376	20.5398	20.4626	19.7858	19.75	19.8416	21.2194	21.3037	20.2402	20.2141	19.7466	19.8727	19.7283
SLC16A6	O15403	PKM	P14618	22.9454	25.1955	22.4466	22.4111	19.8	19.7013	22.779	22.577	24.7501	22.4522	23.4418	22.0784	23.2746	23.2531	24.871	24.8992	20.4712	23.3282	21.8967	24.2439
SLC16A6	O15403	MLEC	Q14165	27.4835	25.9037	26.0959	26.1635	25.4155	26.0764	27.65	27.5659	27.5194	27.5768	26.6075	26.222	26.4835	26.2702	27.2041	27.3292	27.3168	28.3265	25.1943	25.5209
SLC16A6	O15403	NME2	P22392	26.6506	26.6841	26.9795	27.152	27.1398	27.2324	26.518	26.4186	25.9106	26.318	26.9289	26.7592	26.5685	26.5913	26.9068	26.9636	27.2059	25.9313	26.7844	27.1386
SLC16A6	O15403	UBR2	Q8IWV8	20.5569	21.9281	23.4945	19.3476	19.6318	20.9649	20.5895	24.1467	22.6866	22.6312	20.6105	20.6661	19.8533	20.8671	22.5701	24.4283	24.0851	20.4386	21.0532	18.0317
SLC16A6	O15403	ARFGAP1	Q8N6T3	20.2733	21.1887	21.4332	20.189	20.574	20.6467	20.2389	20.6494	18.6335	20.3278	20.8316	20.677	20.0134	21.5452	20.832	22.3693	22.9233	21.5931	21.4092	21.389
SLC16A6	O15403	SLC2A13	Q96QE2	24.3734	22.3314	23.7008	23.7002	23.6787	23.7207	22.4532	19.5451	24.8105	22.6149	23.5895	23.7941	23.7669	23.4651	22.713	22.2909	22.2796	22.4191	20.58	23.5098
SLC16A6	O15403	PLPP6	Q8IY26	22.1255	23.8075	23.896	23.3123	23.4899	25.1743	20.439	21.2008	22.7677	22.5681	24.0977	22.7155	22.8673	22.9234	23.2897	23.0783	23.5715	23.1286	22.7861	21.0927
SLC16A6	O15403	MIA3	Q5JRA6	22.6664	23.0779	20.7903	20.411	20.8963	25.6145	21.1852	20.7383	20.5024	19.5735	19.3846	19.8554	21.2171	21.3626	19.4003	19.0074	20.1204	20.0597	27.0814	21.4619
SLC16A6	O15403	BNIP3	Q12983	21.544	22.0003	21.2025	19.3916	20.9582	21.329	20.4756	20.382	19.297	20.5064	20.7418	20.0302	19.2864	19.6621	21.8864	22.6948	21.169	21.6804	21.3262	23.092
SLC16A6	O15403	PRPF31	Q8WWY3	19.4007	19.0609	20.1943	19.8311	21.0747	19.03	19.6974	20.748	19.6241	18.9313	20.9083	19.3871	20.1108	20.2023	20.4807	20.4713	19.1518	19.9322	20.7995	20.9089
SLC16A6	O15403	EIF6	P56537	23.7915	23.9186	20.4481	19.6439	20.4079	20.3812	23.6244	23.8896	23.8376	23.6845	20.8465	19.6587	19.2232	20.2017	23.5027	24.1633	19.6077	23.9343	21.607	18.997
SLC16A6	O15403	SPPL2B	Q8TCT7	21.092	18.2404	23.6373	23.6258	21.2249	23.7867	20.7646	22.9482	21.0561	19.1346	23.8274	23.6954	23.7829	24.0823	20.3535	19.8576	18.4917	18.9346	22.9666	23.4008
SLC16A6	O15403	ECSIT	Q9BQ95	24.6472	24.7974	24.2948	23.4633	24.122	23.0996	24.0708	24.4403	24.0055	24.073	24.7826	24.7513	24.8743	24.9171	23.7631	24.7304	24.401	24.5008	24.4452	23.0019
SLC16A6	O15403	RAD23B	P54727	19.7761	21.6352	19.2334	19.4099	21.1187	18.8097	22.6933	23.3403	23.1738	22.8366	19.731	23.6287	20.4755	23.0192	22.679	23.0214	23.3306	23.5828	20.4701	22.3537
SLC16A6	O15403	LYPLA1	O75608	19.3094	20.517	20.8433	20.4309	19.4954	19.5219	19.876	19.8082	19.2633	18.8514	19.3004	19.3082	20.3394	20.6603	20.7413	20.2306	19.1757	18.4018	21.0564	20.5468
SLC16A6	O15403	TMEM109	Q9BVC6	27.4439	27.3109	26.7631	26.8815	25.2355	25.3264	26.2678	24.7664	26.5629	24.5418	26.5499	26.6138	26.8643	26.3593	24.7601	25.0237	25.1566	24.5067	26.6099	26.6307
SLC16A6	O15403	KDM6A	O15550	19.3947	20.5346	19.9239	19.181	19.1915	20.0139	20.0677	21.7807	19.9883	22.0765	19.9051	19.4862	19.6005	21.1492	21.0482	20.1268	20.9386	19.119	20.0398	20.154
SLC16A6	O15403	CFL1	P23528	19.8074	21.6259	24.7149	24.7306	24.7056	24.8218	19.6272	20.6541	20.0707	20.4132	24.5231	24.8274	23.9753	24.8901	23.9907	23.8616	23.095	23.7119	24.7917	23.642
SLC16A6	O15403	RBMS1	P29558	21.9311	22.5104	18.9646	19.4397	20.6693	19.8107	22.4881	22.6371	22.4975	22.6875	25.1098	22.0159	21.3875	22.6265	22.7717	23.5531	26.5458	22.669	21.8451	23.2896
SLC16A6	O15403	DSTN	P60981	19.7736	20.3045	20.5307	20.7882	18.0973	21.4568	19.6301	21.4676	20.4785	19.8319	19.7966	19.8458	20.6297	20.3218	20.6068	20.1218	20.646	21.3344	20.0182	19.5483
SLC16A6	O15403	NCDN	Q9UBB6	21.8931	20.1899	19.8549	22.0211	19.7597	19.966	20.3585	19.8786	20.5566	20.7346	20.7634	21.9616	21.8062	19.8747	21.2789	21.2944	19.0135	21.4571	19.3098	21.8306
SLC16A6	O15403	STK11IP	Q8N1F8	20.4557	18.9782	19.437	20.2226	19.8705	19.6778	20.8448	23.2232	21.3595	19.7853	21.9289	20.2838	21.3586	20.7868	20.0939	20.2188	20.874	19.7741	20.6331	18.439
SLC16A6	O15403	FANCG	O15287	19.5808	20.7117	19.5514	20.9643	20.1563	24.4181	24.912	24.9047	25.0134	19.8537	21.3145	21.04	20.3661	21.0873	19.7382	20.6362	20.6111	21.7263	19.454	19.4822
SLC16A6	O15403	ZC3HAV1	Q7Z2W4	22.8218	22.5652	23.6032	22.4746	22.6414	22.5318	22.1773	22.1863	22.9811	24.0801	23.1331	23.7897	23.116	23.0399	23.3013	24.0675	23.4627	23.738	22.6245	23.1216
SLC16A6	O15403	PTDSS2	Q9BVG9	25.0767	25.3574	25.9644	25.9217	26.0295	25.7493	25.0431	25.3145	24.9964	25.3292	25.5495	25.894	26.0093	25.648	25.5708	25.7319	25.4688	25.2283	24.8886	25.2399
SLC16A6	O15403	CHCHD6	Q9BRQ6	25.9063	22.4053	25.8852	26.8277	26.9168	26.9898	23.6974	23.67	27.1501	24.1313	26.5088	26.1979	26.3212	25.7181	26.2566	27.5357	27.5667	27.7808	24.105	23.8593
SLC16A6	O15403	CDK17	Q00537	23.2698	19.4758	22.8148	20.2617	19.2151	19.8451	19.128	22.2529	26.2098	25.6553	22.496	22.5391	20.8467	20.8811	23.3043	22.3569	23.0186	22.986	22.4203	26.7889
SLC16A6	O15403	KPNA2	P52292	24.6919	25.1107	24.7515	23.2075	26.665	23.9185	24.7337	25.8416	24.0643	26.9055	24.5214	24.118	26.5067	26.422	24.2029	24.3515	24.6205	24.2693	25.1121	25.053
SLC16A6	O15403	CHTOP	Q9Y3Y2	20.7637	19.3456	19.6483	20.568	20.1318	19.3659	20.1312	19.5749	20.3386	18.6731	20.7289	20.418	20.7493	19.1909	19.9385	19.0917	20.1133	18.8336	21.0025	20.5169
SLC16A6	O15403	RAB15	P59190	20.2186	20.6728	21.2079	22.4265	20.3329	19.0812	19.9625	19.8801	20.6972	19.4039	19.1895	19.4703	19.2901	19.4429	19.8147	21.4504	20.2516	20.6539	20.7287	20.8489
SLC16A6	O15403	RBM25	P49756	21.3958	21.063	19.2795	20.8647	21.1249	19.0667	21.9617	21.417	21.894	23.5921	20.6296	20.7755	21.4907	21.1378	21.7558	22.0998	22.1575	21.6503	21.2462	21.1312
SLC16A6	O15403	COPA	P53621	26.7972	26.8136	25.9204	19.8638	25.9736	25.7845	24.0642	20.4808	20.232	19.965	26.2966	27.4019	27.3267	27.37	20.0791	20.1474	20.2411	23.0393	22.2973	19.4158
SLC16A6	O15403	UBAC2	Q8NBM4	25.5171	25.6674	24.5201	25.0001	25.1096	25.1977	25.6084	25.7104	25.5101	25.5705	25.5524	25.4435	24.9693	25.5459	24.8382	25.8168	24.702	25.5779	25.8431	26.0119
SLC16A6	O15403	FKBP10	Q96AY3	22.0513	22.0364	21.7674	21.9753	22.2332	22.431	23.9196	23.2729	23.7639	26.3716	23.2787	23.9185	23.31	23.5295	23.2719	20.8741	21.7725	21.7344	20.568	20.9014
SLC16A6	O15403	CLINT1	Q14677	19.6614	19.9035	23.4208	22.2037	23.0491	23.0974	19.6269	19.6489	18.3672	20.7409	18.8891	19.3445	20.6906	19.7106	21.796	24.5566	21.3772	20.2412	19.9031	19.694
SLC16A6	O15403	IARS2	Q9NSE4	21.466	21.7613	22.6903	21.7667	21.1688	22.5821	20.6976	19.8372	21.664	22.2267	23.2111	23.2564	23.9372	23.0036	24.234	22.511	20.967	22.4285	21.0022	20.4311
SLC16A6	O15403	FAM207A	Q9NSI2	19.1147	25.4692	21.3155	20.0272	19.8513	20.5323	21.8124	22.0901	21.7712	21.6956	19.4062	20.1826	20.5779	20.1285	21.8093	22.1952	21.9385	22.2238	19.5711	20.657
SLC16A6	O15403	ARMCX3	Q9UH62	20.4172	19.1919	21.8053	20.7802	22.3105	22.4582	19.7023	19.7012	19.547	20.1051	21.7978	22.6345	22.3802	20.8279	19.7414	19.9231	20.8585	22.0576	20.7999	19.8514
SLC16A6	O15403	KRR1	Q13601	21.7669	21.4475	20.2347	20.2181	20.2025	18.6104	21.0569	21.785	21.6754	21.5687	21.3612	20.4191	21.2456	21.0655	20.9493	22.1919	18.9395	21.7411	22.065	19.4874
SLC16A6	O15403	EIF2B4	Q9UI10	21.0909	21.4318	20.3929	22.0227	22.0455	22.3858	23.4561	20.6657	20.4162	19.5268	22.0118	22.1367	21.0424	20.4977	19.9516	20.3233	20.0595	20.3476	20.4724	20.3556
SLC16A6	O15403	PEX13	Q92968	26.48	26.6401	22.2705	21.0583	21.9691	21.995	26.6181	20.1729	21.1284	21.5132	19.8973	21.0053	20.9485	20.5024	20.8844	21.1779	21.3424	19.7983	21.3711	21.8819
SLC16A6	O15403	NEMP1	O14524	24.319	24.4488	24.3651	24.5301	23.9821	23.9745	23.752	23.6465	24.8369	25.2	24.1051	23.8037	24.0014	24.0696	23.4874	25.4967	24.903	24.3136	24.03	24.03
SLC16A6	O15403	NBN	O60934	19.1804	20.1243	20.7715	18.9397	20.1644	20.2029	20.8688	20.7386	20.794	19.5146	19.1515	18.9582	18.9354	20.4803	19.8131	18.9469	19.1763	19.434	19.8669	19.5194
SLC16A6	O15403	OXA1L	Q15070	26.8728	28.2522	27.1262	27.597	27.4525	27.1587	26.2451	26.7813	27.0094	26.8628	27.3103	27.4418	27.375	27.4458	26.4261	26.2453	26.6804	26.3907	26.3704	26.6562
SLC16A6	O15403	COA3	Q9Y2R0	27.009	27.1375	27.1836	27.8442	28.2988	27.8259	26.9016	26.3944	26.502	27.0321	27.6169	27.3696	28.0494	28.1053	26.9979	27.2356	27.2006	26.408	26.629	26.9088
SLC16A6	O15403	GJA1	P17302	23.7681	22.652	24.6924	24.4997	24.6604	24.535	22.927	22.6881	21.6956	23.7395	24.7424	24.0898	24.1681	24.201	23.8179	23.3945	23.385	23.0372	22.3704	22.0582
SLC16A6	O15403	DR1	Q01658	20.1112	18.8976	19.6709	20.0753	19.6881	19.3239	21.3058	19.052	20.6159	21.5345	19.7289	20.4093	19.9818	19.5913	18.7406	20.6165	19.5929	19.0384	19.5957	20.8426
SLC16A6	O15403	SIMC1	Q8NDZ2	19.0164	19.9039	19.1136	18.3025	18.8939	18.756	20.3023	19.8502	27.6701	19.5283	19.3712	19.8907	20.3225	23.3651	19.022	19.6578	19.6783	21.5055	20.8714	19.2187
SLC16A6	O15403	ACADSB	P45954	24.719	25.286	24.9084	24.7169	24.6689	24.821	24.556	24.6879	24.1353	24.6387	24.273	24.517	23.6008	23.6434	24.6467	24.8562	24.9302	24.4861	24.1173	24.5586
SLC16A6	O15403	NUP214	P35658	22.8366	23.4111	19.7326	19.5284	22.0809	21.8016	21.0155	20.489	21.9825	25.3131	21.8525	21.9091	21.9214	22.0266	22.1637	19.7567	22.1182	21.6932	22.7137	23.4843
SLC16A6	O15403	ENAH	Q8N8S7	19.6243	19.823	19.2643	19.8526	20.0447	19.3226	20.9787	21.7142	20.0629	19.8353	19.7958	20.312	19.8855	19.6007	20.1574	20.8147	20.4291	19.8696	22.2044	19.8598
SLC16A6	O15403	OMA1	Q96E52	26.0204	25.9622	25.9686	26.1745	25.9871	25.8538	26.7292	26.5572	26.3488	26.2177	26.1855	26.1155	25.9283	25.962	24.8001	24.9619	25.6595	25.5421	24.3493	24.4402
SLC16A6	O15403	OGT	O15294	19.6456	22.5853	20.803	21.8736	20.2719	22.1958	21.8366	21.4012	20.5159	22.1722	21.0222	22.351	19.4664	20.0806	22.98	22.8291	22.8764	23.2354	19.6068	19.6817
SLC16A6	O15403	EI24	O14681	27.5227	27.3895	25.3474	25.3907	25.4928	27.4818	27.845	28.0576	28.1957	28.2126	28.3068	28.352	28.3738	28.2718	26.3763	26.8876	26.9323	27.2765	27.5903	27.492
SLC16A6	O15403	PI4KA	P42356	22.1007	19.788	19.7507	21.3899	23.8841	24.1981	22.7835	22.3514	22.4044	23.9753	23.8171	25.6253	24.444	25.6475	22.5538	25.1373	22.8268	22.205	19.79	20.2022
SLC16A6	O15403	CHP1	Q99653	25.936	26.013	26.9419	27.1724	27.2546	27.3093	25.3241	24.7107	24.0424	24.9465	25.8067	26.1549	26.7729	26.225	23.8192	23.676	23.0348	25.1653	28.5332	24.3862
SLC16A6	O15403	PSMD10	O75832	21.3421	20.0775	23.094	23.2324	22.9026	23.1343	20.7781	21.1064	21.2542	19.3216	21.3227	22.8924	22.7295	22.987	21.7095	21.9867	21.9227	22.0301	21.0424	20.4259
SLC16A6	O15403	DNAJC19	Q96DA6	22.4646	22.5956	24.3231	24.417	23.5052	22.4489	20.7819	22.9393	22.2017	21.3147	20.4896	18.8246	19.672	20.1244	22.3623	22.8367	23.7615	20.1138	25.6263	25.6796
SLC16A6	O15403	CEP170	Q5SW79	21.7321	22.514	19.8386	20.0706	20.223	21.7717	21.7185	21.9561	21.8988	19.135	20.0822	20.5496	20.632	19.6874	22.1891	21.7479	21.3959	22.1631	23.5402	23.4383
SLC16A6	O15403	FURIN	P09958	23.0113	22.9916	23.9726	23.5989	24.8494	23.3432	23.3878	23.1953	23.3589	22.9826	22.2567	22.721	23.3644	23.7345	23.475	22.9278	23.033	23.1443	22.8483	23.1911
SLC16A6	O15403	AIFM2	Q9BRQ8	19.5898	19.8978	21.7106	24.2711	24.8887	20.4814	21.0338	20.6212	20.8865	19.9287	21.5232	19.556	20.3277	18.9603	20.9067	21.1566	19.7938	20.3003	19.1067	19.99
SLC16A6	O15403	SLC22A18	Q96BI1	24.0998	24.5055	24.3582	24.6286	24.6655	24.7305	24.159	24.0734	24.6162	24.1542	24.5721	24.956	24.873	25.1684	25.0508	24.9719	25.0869	24.8169	24.5772	24.3698
SLC16A6	O15403	GSK3A	P49840	22.6387	23.1798	24.3254	22.961	23.4737	22.9379	20.1534	23.1333	20.3086	23.5347	24.632	24.0961	24.1399	25.0451	19.7809	20.3279	22.8984	19.6511	20.3607	20.5399
SLC16A6	O15403	ATP5MF	P56134	26.6985	26.6971	27.8594	27.7145	27.3986	27.354	27.6087	27.7796	27.2077	26.7039	27.4034	27.4451	27.6574	27.5986	26.5057	25.3436	26.5298	26.4352	27.7282	27.1105
SLC16A6	O15403	PLXDC2	Q6UX71	20.6616	20.6066	22.1689	29.4498	22.2394	24.8858	21.1162	22.2502	21.8561	22.5624	22.7011	22.8689	22.855	24.7807	21.8426	21.7716	22.7987	23.2431	19.7028	19.6497
SLC16A6	O15403	PLRG1	O43660	21.6364	20.8487	19.9609	19.8042	19.3493	20.8824	19.7798	19.7972	20.2349	20.278	19.4651	19.5042	20.9519	19.7116	20.6635	21.8036	20.1744	21.3397	22.679	20.1391
SLC16A6	O15403	CKAP4	Q07065	28.6078	27.3255	28.5984	28.4717	28.565	28.467	28.9684	28.9395	27.9549	27.7943	28.3701	28.3799	28.5172	28.4788	27.1531	27.0696	28.225	27.0751	26.6432	26.6458
SLC16A6	O15403	EXOSC7	Q15024	22.3979	22.7546	19.8423	20.5814	19.2457	18.9834	22.5343	20.6588	23.5595	21.8801	20.1633	19.6025	18.8619	21.2018	20.4447	19.4129	21.972	21.3858	19.3648	20.9745
SLC16A6	O15403	EXT2	Q93063	28.6845	23.5815	22.3325	19.041	20.0397	20.4008	22.6289	23.6331	22.0606	22.0393	22.4921	23.1581	22.3505	21.5	19.1408	19.8057	22.1725	24.2198	23.193	24.2716
SLC16A6	O15403	CDC42EP1	Q00587	20.3209	22.7609	24.6886	24.7066	24.5814	21.4513	22.7927	22.8155	23.3834	24.1413	23.8556	24.1091	24.3289	23.734	19.6154	24.7018	22.1961	22.0537	23.0279	21.8628
SLC16A6	O15403	SART3	Q15020	20.9402	20.5597	20.8616	19.0908	19.6987	21.0966	20.9137	23.1869	23.6129	20.6522	19.6367	20.6085	24.0586	25.1339	22.0593	21.7998	20.5911	19.4749	19.9777	18.9996
SLC16A6	O15403	IPO5	O00410	24.2025	24.3504	24.0831	24.2059	23.158	23.8487	23.2852	23.8112	23.6284	23.1956	23.9916	24.1272	23.927	23.9266	22.9939	24.1787	24.1896	23.9367	23.4164	23.1787
SLC16A6	O15403	TMEM254	Q8TBM7	22.825	22.709	22.3199	22.3688	22.4136	22.7785	18.959	19.8723	22.8263	20.6119	22.498	22.6929	22.0774	22.6609	24.7882	19.9242	23.2483	23.2683	22.9488	23.2816
SLC16A6	O15403	SACM1L	Q9NTJ5	19.455	18.9534	22.6006	19.6517	21.9815	21.92	21.5766	21.8522	20.5879	22.6824	23.5924	23.8193	23.9059	23.741	22.9625	22.9082	22.4918	20.5171	20.6757	20.672
SLC16A6	O15403	GRB2	P62993	18.4085	19.1505	19.6076	19.513	19.9013	19.6592	19.7079	20.8131	19.1133	18.7903	18.6761	19.8689	19.6248	19.6363	22.6364	20.1472	18.3166	19.1293	19.2293	19.8896
SLC16A6	O15403	LAMC1	P11047	22.3803	22.6956	19.9313	20.4035	19.6973	20.5617	20.7148	21.0489	24.2144	22.6636	20.4024	19.2797	21.6352	20.7424	20.2574	19.3861	20.9637	20.7273	21.1106	21.2346
SLC16A6	O15403	ZFYVE26	Q68DK2	20.0042	20.1814	20.2668	19.0263	20.7333	21.0803	20.1396	19.2389	19.7302	20.4886	20.5825	19.303	21.0433	19.8795	19.4664	19.7804	20.1572	20.3216	20.4187	20.5353
SLC16A6	O15403	NDC1	Q9BTX1	24.4057	24.5918	25.2998	25.1823	25.2008	25.0091	24.1973	24.2426	24.4355	24.5175	25.4562	24.9507	25.2169	25.0622	24.6628	24.184	24.2462	24.4222	27.0606	27.151
SLC16A6	O15403	PRDX2	P32119	22.4379	24.1903	23.2142	22.9027	23.6499	22.9746	25.2073	23.715	25.3411	23.5377	23.6938	23.5126	22.3644	21.9084	25.4078	25.5605	24.2338	24.6968	19.9021	20.3683
SLC16A6	O15403	MYC	P01106	19.1888	19.5866	20.7748	20.3819	19.6598	19.6275	18.8702	19.1722	19.3039	19.9471	19.9074	18.9685	20.0733	19.3691	22.2236	22.32	20.1758	20.2162	20.3884	20.0478
SLC16A6	O15403	PSMA4	P25789	23.2537	23.5996	19.1867	19.2735	20.3172	20.8496	24.0117	23.908	23.6792	23.1651	22.9428	21.4416	23.1771	22.6808	22.3866	22.9416	24.0578	24.1525	22.333	22.6413
SLC16A6	O15403	IDH2	P48735	21.6659	21.0134	21.7955	21.0276	21.6259	21.7076	26.6969	26.7507	20.9462	19.3059	25.7703	22.7438	22.0934	21.8434	26.2906	26.1868	21.4909	21.9209	21.5098	20.2167
SLC16A6	O15403	HP1BP3	Q5SSJ5	20.1542	20.3291	21.0616	19.583	21.0963	19.7635	20.1262	21.2216	21.3175	20.9001	20.447	20.864	21.0568	19.4456	20.7183	19.8072	19.9167	21.3843	21.2369	23.4549
SLC16A6	O15403	GALNT1	Q10472	24.2634	24.5902	23.0779	24.8706	25.0755	24.396	24.3417	22.7749	24.3165	22.6736	26.527	26.2132	26.4101	26.3879	23.0138	24.6224	24.1978	24.6351	22.8472	23.6714
SLC16A6	O15403	TRPM7	Q96QT4	20.8456	21.821	22.9127	21.265	22.7466	22.5336	20.3553	21.6833	22.0319	21.2292	22.4938	22.5158	22.5228	22.2902	21.9982	22.2024	19.9872	20.6437	22.335	20.7988
SLC16A6	O15403	PSMB7	Q99436	18.3831	20.1468	20.804	21.1954	21.4629	20.0936	19.6912	23.8671	19.972	24.694	18.957	19.8658	19.6733	20.675	21.7211	21.7568	19.1314	19.0262	22.4227	25.1015
SLC16A6	O15403	ECI2	O75521	20.2784	21.6494	20.7154	20.0746	19.1908	20.1565	22.7192	22.8905	22.6235	23.2117	21.3217	22.4559	22.4905	22.3003	20.4368	19.2172	20.1546	22.7461	19.4087	19.9281
SLC16A6	O15403	HNRNPH3	P31942	26.4671	26.4281	25.0331	25.5345	25.6118	25.6606	26.2592	26.3182	26.9835	26.0522	25.8601	25.9013	25.083	25.7283	26.9029	27.2476	26.9458	26.8179	26.5054	26.149
SLC16A6	O15403	HNRNPH1	P31943	26.4046	26.3607	26.2235	26.305	26.2317	26.1589	26.4163	26.3092	26.899	26.4198	25.9383	25.7975	25.9145	25.9793	26.7218	26.556	26.7632	26.4954	25.814	26.0635
SLC16A6	O15403	MRPL4	Q9BYD3	25.5297	24.9075	24.7547	24.8061	24.6084	19.2015	25.6947	25.6323	24.997	25.5248	25.073	25.0719	25.1264	24.7065	24.8514	24.9653	25.0741	25.361	25.3223	25.7663
SLC16A6	O15403	FZD9	O00144	21.318	19.7323	20.9132	20.157	20.6008	20.5079	19.9092	20.6212	20.6948	20.3606	20.285	19.5319	19.8021	19.5535	19.8192	20.4479	20.6474	20.475	20.2282	20.2238
SLC16A6	O15403	SARNP	P82979	20.1405	20.5016	20.86	20.554	18.9061	20.0049	20.6297	21.2843	20.6606	20.3089	19.1722	19.8932	18.9951	20.8424	21.2519	21.0097	22.7306	21.0397	22.8039	20.5338
SLC16A6	O15403	DPY19L3	Q6ZPD9	23.3758	23.6041	23.4398	23.0337	22.1813	22.0989	23.4296	23.7228	23.72	21.4248	21.9886	23.2485	23.5681	23.2688	21.9049	22.5709	22.4228	22.0742	21.2942	21.0847
SLC16A6	O15403	MAX	P61244	19.6381	19.4638	21.5096	20.6872	19.7366	21.6244	19.814	19.3069	20.0565	20.2013	22.1852	22.7559	20.5641	21.5941	20.1492	19.4141	20.1933	19.2354	19.4418	20.0927
SLC16A6	O15403	CEMIP2	Q9UHN6	20.5214	20.7401	23.5931	22.0938	21.4005	23.3896	22.7504	22.3136	23.7626	23.8903	21.7132	21.8487	22.0048	21.8613	22.6357	21.3729	21.8677	22.5938	23.3564	20.3781
SLC16A6	O15403	TRIM14	Q14142	20.3088	21.666	21.528	20.9963	22.5562	22.4961	19.9156	19.324	21.162	19.418	21.0291	22.6163	19.4238	22.6493	19.4151	21.563	19.0118	20.593	20.4838	19.3757
SLC16A6	O15403	IQGAP1	P46940	21.3272	19.7943	20.2395	21.2215	18.9354	20.3523	22.017	19.1108	21.798	20.9146	19.7333	20.1374	19.0266	19.2375	19.4845	18.6876	20.8779	21.8906	20.3271	19.2
SLC16A6	O15403	SF1	Q15637	23.3658	22.8886	22.9872	22.4673	22.6326	21.4602	20.8496	20.9539	18.7895	20.0665	19.9033	20.9194	20.7551	19.7701	23.3195	23.2477	23.1916	20.0675	20.0646	19.9181
SLC16A6	O15403	EDEM3	Q9BZQ6	19.5302	20.4568	21.8355	21.6893	22.6542	22.0879	19.8135	18.4334	19.7771	20.8441	21.6376	22.6805	23.7353	23.0528	23.4794	22.9378	22.2637	21.808	20.2149	20.1256
SLC16A6	O15403	PHKG2	P15735	22.1744	22.0235	21.9115	23.7443	22.05	23.5462	23.0686	23.1054	21.8584	24.0775	23.3835	23.2745	23.8642	23.7132	23.5129	22.181	23.4313	20.2362	18.2877	24.5722
SLC16A6	O15403	PFAS	O15067	20.2159	21.1178	21.2161	22.6823	21.7325	22.7828	20.8976	22.1242	20.6329	19.3052	22.4701	21.2391	21.3989	21.2833	21.1508	21.0233	22.1724	21.2033	24.4556	24.4905
SLC16A6	O15403	ARFGEF3	Q5TH69	22.3981	22.7846	23.399	24.4759	24.7501	24.0565	22.221	23.4812	21.1865	22.1849	22.7973	23.7777	24.3486	24.3127	21.0719	22.9983	23.7584	22.5997	22.908	22.8486
SLC16A6	O15403	HDHD5	Q9BXW7	20.6716	19.7088	21.4325	21.3555	21.2579	20.9589	21.3447	23.7465	22.536	22.7564	21.1844	23.0656	23.3772	22.4222	20.9562	20.9295	20.4871	20.4269	19.5055	20.1493
SLC16A6	O15403	VDAC2	P45880	31.1931	31.4286	32.6814	32.2188	32.3411	32.2917	31.5339	31.4674	30.8739	31.3867	32.2508	32.3884	32.2365	32.0357	31.5927	31.5122	31.0226	31.1567	31.8677	31.5992
SLC16A6	O15403	AGPAT5	Q9NUQ2	25.6958	22.5251	25.2954	23.6948	25.3559	25.3914	24.4523	24.1523	23.008	22.242	23.7143	24.9047	24.4738	24.107	23.784	23.9497	22.5415	24.8295	22.6506	22.614
SLC16A6	O15403	ELMOD2	Q8IZ81	19.4771	20.0632	19.3118	19.4982	19.2966	21.4419	19.5244	20.354	20.4897	19.9677	19.7969	18.8097	21.0677	20.4286	20.647	19.9517	19.5319	19.01	21.8658	21.4643
SLC16A6	O15403	RAB7A	P51149	22.7831	23.0284	24.3539	23.0023	23.5224	23.5978	25.1284	23.6636	20.1206	23.3056	24.6199	23.2642	23.4798	23.7616	24.065	22.4494	24.6374	22.8106	22.8337	22.8268
SLC16A6	O15403	RPA3	P35244	29.1828	28.9887	27.4784	27.5861	27.3211	27.4952	29.0625	29.2257	29.0999	29.4335	28.0015	27.8252	27.8162	27.5172	29.409	29.1493	29.4362	29.5039	28.9356	29.3809
SLC16A6	O15403	LRRC59	Q96AG4	26.8252	25.7536	25.5664	25.7116	18.832	24.8804	26.4569	26.4215	26.3396	26.1959	25.9455	25.9957	26.0978	26.0402	26.4481	25.8838	25.9119	26.0281	25.5937	25.7018
SLC16A6	O15403	RABAC1	Q9UI14	20.036	21.923	21.875	21.4383	21.3944	20.4172	21.8123	21.6537	18.8109	21.3921	23.3865	19.1134	19.9059	21.4682	21.7829	21.9565	21.2173	20.9749	22.8444	22.6146
SLC16A6	O15403	RUFY2	Q8WXA3	20.0177	19.9866	20.137	19.7122	19.6396	20.319	20.1831	20.3324	19.7993	20.734	20.5695	19.8812	19.5856	19.894	19.2361	19.351	19.4347	19.9773	20.4686	19.6274
SLC16A6	O15403	KRT78	Q8N1N4	19.7221	20.4729	19.4445	19.7667	19.6971	20.3857	20.079	19.5085	19.604	19.6113	20.502	20.4905	20.5196	20.3626	20.024	22.4063	19.5668	21.8654	20.7254	20.1649
SLC16A6	O15403	GBA	P04062	19.6281	26.3772	21.4686	19.5503	22.6415	21.7644	21.4025	22.1831	21.2447	19.4447	22.9359	23.3761	23.6183	22.4592	22.8313	23.0656	19.88	22.0056	23.071	23.1764
SLC16A6	O15403	ATE1	O95260	20.6553	21.7032	19.4442	19.3994	23.5263	19.496	24.2069	21.5726	21.9025	22.2696	21.072	22.1637	23.0756	22.5712	22.4049	20.7339	21.3074	19.9329	21.5239	21.2208
SLC16A6	O15403	ADCY6	O43306	18.5691	18.7908	24.0222	21.6111	21.1637	21.4301	24.4364	24.605	24.8031	24.9682	22.9752	22.9083	23.4922	22.6292	25.1841	19.5629	25.1911	25.1902	21.5972	24.8424
SLC16A6	O15403	PRMT1	Q99873	22.7783	20.7518	22.2943	22.0697	23.3756	21.9542	22.9029	22.0574	22.6129	22.6777	22.0734	22.1926	21.6367	21.3717	21.8732	22.224	21.9817	22.3631	21.9422	19.37
SLC16A6	O15403	COX7A2	P14406	20.2011	20.3244	24.9538	24.8202	18.9006	24.9024	24.0108	24.0929	24.0548	24.1205	18.5745	25.1903	19.6898	25.1974	19.43	20.6516	19.1713	19.9287	25.2231	25.1267
SLC16A6	O15403	TUBGCP3	Q96CW5	23.5698	22.4842	22.9063	24.4137	23.8028	23.0117	19.5149	19.2461	20.1629	19.4594	23.8703	21.2731	21.2556	22.2296	20.1791	19.3751	19.9493	19.8619	21.2039	19.7558
SLC16A6	O15403	EEF1D	P29692	19.9146	20.3459	21.1688	21.1626	19.7619	19.9543	19.8652	19.7759	21.8518	20.1155	21.5111	20.3578	21.5365	20.9587	19.3917	21.4104	21.3383	21.001	22.8782	23.7597
SLC16A6	O15403	CPSF7	Q8N684	21.3354	21.8421	20.6632	19.6243	20.0454	19.5595	21.1622	21.1631	18.4877	20.8536	20.6557	20.141	20.7963	20.7382	21.0383	20.0708	20.0322	19.1934	20.7351	21.4979
SLC16A6	O15403	NDUFA3	O95167	23.1967	23.592	20.5115	20.0405	19.4504	20.8184	23.3223	23.3203	23.3585	20.643	23.4414	23.9326	24.1172	23.8113	22.686	19.6311	20.2004	24.2693	23.1427	24.0962
SLC16A6	O15403	RCL1	Q9Y2P8	20.4627	19.3764	19.9346	20.2751	19.5566	19.7199	18.1325	20.7031	19.6618	19.7598	21.62	18.4252	20.4489	20.3075	19.4875	20.8767	26.3745	27.2005	19.5006	18.8772
SLC16A6	O15403	EIF4A1	P60842	23.5517	23.8303	24.3114	23.699	23.5319	24.4165	22.2532	19.0981	23.7503	23.7713	22.8642	23.6706	23.8066	23.3816	24.8205	24.3207	23.2773	23.7053	24.1235	24.5922
SLC16A6	O15403	CISD3	P0C7P0	24.6069	24.5661	24.5272	23.8875	24.7912	24.5967	26.2883	24.2428	25.7908	23.428	24.7959	23.1757	24.2306	23.5962	26.0649	26.5923	25.6622	25.8177	24.0162	23.4819
SLC16A6	O15403	PIKFYVE	Q9Y2I7	20.1341	20.0684	20.3952	21.016	19.9385	20.0051	20.7204	19.6388	19.8769	20.6678	19.8325	20.5078	19.8003	20.0286	20.4502	21.1745	20.0511	18.8673	20.3486	21.1533
SLC16A6	O15403	ZDHHC13	Q8IUH4	26.7557	26.2822	24.46	24.4671	24.5609	24.4767	26.2649	22.8134	26.1134	26.0799	21.3028	26.3961	26.7187	26.3312	26.4739	25.5469	24.8324	24.4803	25.7772	25.5007
SLC16A6	O15403	ZDHHC17	Q8IUH5	20.396	22.0061	25.4914	25.5613	24.9707	24.6999	22.4005	21.6268	20.6238	22.8477	24.6464	24.4508	24.2777	23.2654	20.1971	20.662	21.0337	21.4354	22.5823	22.893
SLC16A6	O15403	PPM1E	Q8WY54	20.6282	18.707	20.946	20.6481	20.5404	22.0738	21.3962	19.9607	22.2492	20.2301	20.9229	20.7871	20.9208	21.1055	19.1785	23.9039	19.4141	19.3681	19.9745	19.8012
SLC16A6	O15403	CRTC2	Q53ET0	20.9517	20.7283	21.7015	18.8001	19.3813	20.4392	19.7995	19.2725	19.6143	21.4621	19.7139	20.3087	19.9465	19.698	19.552	20.2191	18.601	19.3029	20.9617	21.3445
SLC16A6	O15403	MRPL3	P09001	23.1696	21.4022	20.5401	25.3454	21.9646	19.7053	19.5759	20.6936	23.3082	20.3352	24.8941	25.0484	24.8953	18.7535	23.8709	22.2413	19.7083	21.7875	22.101	22.2282
SLC16A6	O15403	DCTN4	Q9UJW0	20.2268	20.9332	19.9961	20.0289	19.8341	20.1161	19.3854	21.3761	21.2301	20.0163	18.9581	24.4202	19.3313	23.6245	20.1578	19.8724	20.1669	19.1175	20.6768	20.832
SLC16A6	O15403	RBM22	Q9NW64	22.5793	21.425	19.4059	19.6057	20.6859	20.8122	20.9647	22.9005	23.2975	21.1943	22.3333	20.3307	18.8544	20.7916	21.6783	22.6282	22.522	21.7463	20.013	20.1138
SLC16A6	O15403	MYL12B	O14950	24.148	24.2999	22.6737	22.9338	22.8513	22.6392	25.3708	25.3087	24.4603	24.3852	22.9897	22.183	19.7861	22.0664	24.4667	25.1979	24.9807	25.0768	24.1704	22.8312
SLC16A6	O15403	MSH3	P20585	19.4789	20.4926	20.3141	20.43	20.2735	20.1422	20.1576	23.6009	23.3378	23.3503	19.5397	22.5235	20.2634	22.6723	27.089	29.5924	29.5317	23.155	23.6128	23.5161
SLC16A6	O15403	HSD17B4	P51659	20.6285	21.3094	22.6097	23.8823	22.9137	23.6546	20.7903	19.8618	20.8468	19.1362	23.926	22.2633	22.4887	22.7218	21.3678	21.3705	21.2767	21.4859	20.8915	20.6619
SLC16A6	O15403	LIFR	P42702	22.0176	21.8694	22.4252	22.277	22.2921	22.169	20.0488	19.615	20.4279	21.1486	18.8514	22.4568	22.2433	20.3483	20.4024	19.4214	22.4506	20.6968	20.8931	23.5827
SLC16A6	O15403	YIPF3	Q9GZM5	27.0004	27.2128	27.2496	27.3438	27.0584	27.3369	27.2976	27.2213	27.0833	27.2807	27.0146	26.6763	27.3958	27.8576	26.0018	26.74	26.8885	27.294	27.3282	27.2671
SLC16A6	O15403	EIF4A3	P38919	20.0002	23.394	19.8565	19.6813	20.0023	20.037	19.3892	19.9014	19.4886	22.4162	19.9404	19.5615	21.0695	20.2079	22.7297	19.6884	21.9064	19.58	21.2633	21.6007
SLC16A6	O15403	LIN7C	Q9NUP9	22.5981	22.2005	22.2254	22.3292	23.3208	23.2684	21.7383	19.4052	21.4714	20.2853	22.1147	21.6517	21.8458	22.3598	23.6854	22.2799	23.5292	23.7143	20.223	19.2406
SLC16A6	O15403	DIPK2A	Q8NDZ4	23.1293	23.0622	21.2159	21.8469	21.8739	22.4763	22.5894	23.0186	21.6307	23.3012	22.8119	23.084	23.2632	23.0086	22.1944	23.037	21.334	21.8967	20.7117	19.9847
SLC16A6	O15403	A2M	P01023	21.1162	19.6706	19.1453	19.4073	20.3888	21.3763	19.9205	19.616	20.6536	18.2371	21.4406	19.4123	19.3749	20.3211	20.4843	20.6429	19.7611	19.5259	19.6671	20.4124
SLC16A6	O15403	PRPF19	Q9UMS4	24.8241	24.3427	22.9762	23.1175	22.7446	23.0589	27.155	27.0826	26.3738	24.6102	22.915	23.1253	21.6731	23.3766	24.0413	24.3876	24.3092	25.0802	27.5528	23.3761
SLC16A6	O15403	REEP5	Q00765	24.3306	23.4093	23.9261	23.7928	24.0992	24.0057	23.798	23.6794	23.0184	23.7288	23.3374	23.2228	23.9511	23.8977	23.427	23.463	24.2197	22.4346	22.241	23.3725
SLC16A6	O15403	RETSAT	Q6NUM9	24.397	20.9889	22.4831	22.6133	22.0228	23.1971	22.5418	24.0091	23.8218	24.0764	21.7024	23.1893	23.0159	23.1152	23.5561	22.6523	22.1928	22.1394	19.355	21.8574
SLC16A6	O15403	YWHAG	P61981	19.2105	20.4189	22.1558	21.7938	25.432	25.423	22.4438	19.5454	20.3467	22.1948	21.6783	21.9979	22.5493	21.7744	21.911	22.13	22.2017	21.5965	24.0585	29.4152
SLC16A6	O15403	KDELR1	P24390	26.4176	26.5287	26.3654	26.4098	26.4249	25.7411	27.0161	27.0808	27.1962	27.0891	27.5829	27.6486	27.6622	27.727	26.5538	26.7112	25.5708	26.1344	25.9568	26.0606
SLC16A6	O15403	SNTB1	Q13884	19.2393	20.4909	22.6015	22.6786	19.5305	19.6794	20.6944	20.2101	19.8341	18.9705	20.2618	21.5103	19.4628	19.8823	19.9294	20.7844	20.0704	23.1335	20.0204	22.1255
SLC16A6	O15403	TMEM169	Q96HH4	19.5608	19.9731	19.9646	21.182	19.9235	20.9144	19.4958	18.809	20.187	20.6884	20.2776	18.6245	19.8955	19.4895	19.5778	20.0086	20.264	19.698	19.5881	19.4861
SLC16A6	O15403	LAMA5	O15230	20.8371	21.1035	19.7208	21.0426	19.2662	20.5985	19.8603	19.5047	20.504	19.1649	20.0934	19.2168	20.6395	19.6326	19.2853	20.2757	19.7444	20.0844	19.9879	18.9553
SLC16A6	O15403	TBRG4	Q969Z0	20.9818	21.895	21.8121	22.7741	22.7988	23.3047	23.0481	23.1197	23.2007	23.1262	23.0336	22.6985	23.0975	22.3131	23.6136	24.0409	24.5466	23.8782	23.6811	23.9195
SLC16A6	O15403	MACO1	Q8N5G2	27.5937	23.916	27.2191	26.9426	27.3117	27.2344	25.4339	27.8833	26.6687	27.4791	27.2429	25.576	27.5231	27.118	26.9903	25.2384	23.187	27.4503	23.3413	21.5424
SLC16A6	O15403	ABHD14B	Q96IU4	22.0234	22.7981	24.7076	24.7506	24.8806	21.3108	20.2628	22.5823	21.2672	22.1734	21.9911	21.595	23.5195	21.3561	21.5172	21.6951	22.1377	22.3185	22.1851	21.2153
SLC16A6	O15403	NAV1	Q8NEY1	19.8548	20.4356	21.5135	21.5028	19.9488	19.6829	20.7004	22.164	20.5569	19.5681	19.3898	21.5575	21.315	24.2911	20.0312	19.6898	19.9213	20.8712	20.078	19.2237
SLC16A6	O15403	COG4	Q9H9E3	23.566	20.3599	23.6669	24.1745	22.6186	22.0822	23.8837	24.298	20.0832	21.4279	22.6264	21.7467	24.0854	24.3353	23.0518	23.096	24.2085	23.125	21.352	20.7821
SLC16A6	O15403	NDUFS7	O75251	24.7406	20.113	23.2224	25.8179	24.2601	26.1882	26.4873	25.6078	24.882	26.6708	25.3666	25.4341	25.8606	25.2721	24.5965	24.5947	26.5186	25.3008	20.5892	19.4762
SLC16A6	O15403	WASHC2A	Q641Q2	19.9117	19.0956	20.6181	20.4879	20.3446	25.3233	20.4709	19.5571	19.7904	20.1173	20.4483	20.6299	20.1662	20.0787	20.0062	19.7805	20.3635	19.8916	20.1441	18.9291
SLC16A6	O15403	VPS4A	Q9UN37	24.4617	24.1993	24.2244	24.4385	22.9645	23.3871	23.5069	24.0221	23.3038	23.495	24.5084	23.3984	24.2297	23.9233	19.2173	23.1597	21.685	22.7926	23.824	23.3984
SLC16A6	O15403	SEPTIN11	Q9NVA2	18.9668	19.1341	19.9019	20.5971	19.623	20.4594	20.4905	21.3346	20.1342	18.9074	20.4643	19.1644	20.0969	20.3199	19.7569	20.8393	18.2185	20.282	21.1459	21.3734
SLC16A6	O15403	PSMD14	O00487	23.8324	24.382	22.9469	24.0379	23.6088	23.4583	23.3273	23.5071	23.519	23.6468	22.5706	22.6649	23.516	23.0699	23.5214	22.0456	23.54	22.5051	24.4811	24.316
SLC16A6	O15403	SLFN5	Q08AF3	19.2575	20.0979	19.4435	20.7779	20.6686	19.3097	20.0792	20.3207	20.4289	20.0827	20.2145	22.5114	19.8975	20.1456	18.7422	19.0696	20.8084	19.2274	19.9073	20.053
SLC16A6	O15403	TUBA1C	Q9BQE3	27.6121	27.596	27.5008	27.6035	27.6756	27.3531	28.1933	28.1862	27.6631	27.2559	28.2878	28.3701	28.166	28.5526	27.6738	27.8768	26.9884	27.7237	27.1591	27.3617
SLC16A6	O15403	MFSD11	O43934	25.0024	24.9192	24.2197	24.1253	22.9492	22.5931	25.196	25.3188	25.5301	25.3611	22.9846	22.7569	23.4164	23.1119	22.4284	22.9521	24.9659	24.6553	24.7312	24.7789
SLC16A6	O15403	SEC62	Q99442	25.9358	26.0266	26.1513	27.045	26.5815	26.1529	26.3083	26.2989	26.271	26.2364	26.4032	26.2792	26.3939	26.7816	25.3062	25.2489	25.3034	24.969	25.4169	23.9321
SLC16A6	O15403	SDF4	Q9BRK5	25.8498	26.1218	26.2563	25.4846	26.232	26.2244	25.9788	25.9687	25.6061	26.0057	26.1281	25.9426	24.9372	26.1065	26.0539	25.7801	25.8229	25.3998	22.4641	22.1292
SLC16A6	O15403	EBNA1BP2	Q99848	21.3046	19.7354	21.6025	21.6453	21.2742	20.9579	19.9121	20.0967	20.1879	19.8286	19.9803	19.5791	20.0832	19.6484	19.4563	20.4473	19.6238	20.5434	19.0951	20.16
SLC16A6	O15403	MTFR2	Q6P444	18.8409	18.8828	23.4988	22.7229	22.4459	23.544	23.4138	23.0109	23.388	23.0028	21.1487	22.7828	22.813	21.8748	23.5976	23.6702	23.6832	23.7893	22.5703	19.1589
SLC16A6	O15403	ATP5F1A	P25705	33.5432	33.9467	33.2347	33.0701	33.2376	33.0374	33.8541	34.0274	33.7694	33.5407	32.9434	33.2824	33.2388	33.3797	33.2379	32.7788	32.5368	33.0377	33.5407	33.3065
SLC16A6	O15403	ARIH1	Q9Y4X5	19.6394	19.6797	19.3675	20.3793	19.8688	19.2135	20.5682	19.9494	19.7269	20.2068	20.2187	19.4072	20.2421	19.1802	19.3709	21.5878	19.248	20.6631	20.5526	18.9897
SLC16A6	O15403	MBTPS2	O43462	19.9209	20.1969	23.6141	24.1778	23.4928	23.577	25.1078	23.0061	24.8008	24.8602	23.5516	22.5473	22.795	23.7607	22.6581	22.9956	23.2617	24.4629	20.1868	20.3385
SLC16A6	O15403	PABPC4	Q13310	24.8772	26.2439	24.4931	28.8044	25.52	24.3304	29.4472	30.1164	26.2562	27.0957	25.942	24.2425	24.7698	24.1492	27.8079	27.7924	30.0769	30.2489	29.7046	29.9438
SLC16A6	O15403	EIF4G3	O43432	21.1121	19.9392	20.3137	19.0583	19.5555	19.4634	19.9671	20.2951	20.5977	19.9942	19.7595	20.4124	19.6165	19.8815	19.5931	20.7788	20.2943	20.5896	20.1105	19.8306
SLC16A6	O15403	FKRP	Q9H9S5	21.342	21.2051	22.7891	22.5421	22.7738	23.4912	21.5174	19.7776	21.8077	21.5777	21.3995	22.7931	22.7046	23.1273	20.7782	19.7527	19.2931	21.3641	18.8767	19.035
SLC16A6	O15403	NR3C1	P04150	25.2994	25.6708	20.7253	27.2538	27.4662	27.5609	20.2989	21.39	20.9634	21.2512	23.0973	27.3438	20.7138	20.6272	25.953	25.9263	20.1366	25.291	18.7709	25.8163
SLC16A6	O15403	ZNF638	Q14966	20.1041	20.0706	21.8414	20.3908	21.9742	22.31	22.762	20.2488	20.951	20.1326	22.8889	19.9232	22.4367	21.7568	19.0293	19.868	20.3459	19.7655	21.389	20.521
SLC16A6	O15403	TKT	P29401	20.9945	18.5507	19.6365	18.6044	19.9716	20.1967	19.3959	20.065	23.3869	20.1839	21.2693	21.0292	20.1065	20.2058	20.0999	20.7072	20.1117	21.9948	23.6096	23.2252
SLC16A6	O15403	PASK	Q96RG2	21.1248	21.0579	21.2022	19.8659	19.9742	20.6731	19.7896	21.0653	20.2393	20.1354	19.1161	20.8684	20.8092	19.8784	19.3427	19.7302	20.2764	20.7948	19.4977	20.446
SLC16A6	O15403	PSMA3	P25788	23.959	23.9285	22.4349	22.4657	23.232	22.3797	22.7476	22.8304	23.8414	24.0424	23.6913	24.1913	22.6961	20.8247	22.9751	23.0283	22.8156	24.694	24.1966	24.8612
SLC16A6	O15403	SEMA4C	Q9C0C4	20.4005	20.0599	19.4371	20.6928	20.6269	20.1074	21.3164	20.2474	20.3236	20.3177	20.8482	20.6224	19.6392	20.4031	20.6034	21.0205	19.8819	20.5324	20.0982	20.2182
SLC16A6	O15403	VARS2	Q5ST30	19.9779	21.486	22.7183	23.2496	23.5283	22.9807	22.8499	19.7366	22.1595	21.0559	23.1379	22.637	23.0279	20.9713	22.901	23.3668	23.2633	25.0729	20.9034	19.6092
SLC16A6	O15403	ATM	Q13315	25.8084	21.8279	20.583	23.0204	21.479	22.5112	26.3228	20.8268	20.7836	20.9818	23.5429	23.172	23.4354	25.6844	22.676	20.0295	23.8679	20.4895	20.0943	19.6684
SLC16A6	O15403	ATG2B	Q96BY7	20.4089	20.669	20.9874	20.01	20.224	20.8522	20.1664	20.3513	20.0353	19.7611	21.837	21.887	20.6727	21.7619	20.1029	20.5644	19.7942	23.9099	18.5488	20.0091
SLC16A6	O15403	AARS1	P49588	19.9802	20.0933	20.3724	19.736	19.8302	19.6915	20.0543	20.4799	19.7372	18.7106	20.7487	19.3354	19.5038	19.736	22.704	20.7679	22.8874	20.3996	19.9344	19.4907
SLC16A6	O15403	MARVELD2	Q8N4S9	19.8672	20.0478	22.9232	23.1052	22.9417	22.779	20.0505	19.6174	19.4518	20.1507	22.1474	22.0121	22.3489	21.6724	22.5155	18.5886	20.346	20.6924	19.6002	20.0827
SLC16A6	O15403	TMEM87A	Q8NBN3	20.5862	20.1609	24.8013	23.8747	24.4434	21.8339	22.5083	21.607	22.4266	22.2348	22.1853	22.1911	22.9155	21.725	21.1824	23.296	21.5317	21.9221	23.0486	18.8445
SLC16A6	O15403	RABL3	Q5HYI8	29.0093	29.0891	28.4743	28.9783	29.2998	29.0207	28.3613	28.9935	29.1135	28.4603	29.2074	29.4497	29.5197	28.4962	28.1909	28.1293	28.9894	28.1426	28.8837	28.8915
SLC16A6	O15403	BABAM1	Q9NWV8	19.7167	20.5377	21.1693	19.6892	20.2905	19.6804	19.8722	20.022	19.7876	20.0713	20.0925	19.3658	19.4769	21.1672	20.2305	21.1989	20.8035	20.5826	19.2213	20.1907
SLC16A6	O15403	XPO1	O14980	27.5432	26.305	26.8978	26.8435	26.7068	26.8512	26.9524	26.8329	26.6799	26.7478	27.0612	27.3937	27.65	27.0743	26.5921	26.6219	26.7368	27.2406	26.2209	26.2399
SLC16A6	O15403	RPL37A	P61513	25.5491	25.8365	24.3874	24.3966	23.1059	24.1051	27.0133	27.1006	26.1834	26.708	22.9461	23.9159	24.168	23.965	25.8004	25.7877	26.0007	24.877	23.9825	24.2344
SLC16A6	O15403	ZRANB2	O95218	21.8261	22.0606	20.0701	21.2185	20.2905	20.0031	20.2102	19.5438	19.9899	21.6262	19.2886	20.9581	22.2082	20.9188	22.2735	22.5012	22.5081	22.0471	20.4061	20.4572
SLC16A6	O15403	CYFIP1	Q7L576	21.2631	20.025	23.0145	22.3913	23.6983	22.9477	25.4664	25.4686	22.7496	22.3932	22.622	24.1266	23.1836	23.1861	22.2969	24.3508	23.0219	22.9293	23.0736	22.896
SLC16A6	O15403	GHDC	Q8N2G8	20.8634	25.9943	21.71	21.6665	21.3062	21.5771	21.3627	21.423	25.2778	25.4491	19.8095	19.2788	19.9156	21.6279	30.8027	30.4535	30.4465	20.1678	20.5142	20.6863
SLC16A6	O15403	MRPS5	P82675	19.9828	23.8253	20.5895	18.9677	19.1036	20.1537	29.9356	19.3799	20.9379	30.0186	19.8668	20.2107	20.0667	21.2005	22.4049	19.9286	20.1322	19.555	20.819	20.2396
SLC16A6	O15403	TMLHE	Q9NVH6	19.9082	20.0929	21.2711	19.4603	20.5567	19.6403	20.3384	19.9163	21.2375	20.5697	20.7099	20.1875	19.4584	20.4659	19.8758	20.5641	20.6272	19.8444	20.7828	20.3337
SLC16A6	O15403	APP	P05067	23.0179	22.9565	22.2265	23.3101	22.0132	22.8499	23.2667	23.0754	23.0327	23.2814	24.6987	22.6694	24.9145	25.0484	23.2625	23.3648	23.1647	23.3741	23.2412	22.9429
SLC16A6	O15403	DCXR	Q7Z4W1	23.4205	21.1207	19.6296	19.2574	19.5702	19.134	21.5216	21.0387	21.7859	19.696	19.8317	22.7795	23.1155	22.7835	24.1756	23.9743	24.0489	21.6911	21.1673	22.2719
SLC16A6	O15403	KDSR	Q06136	24.9522	27.1568	24.862	24.8318	24.9153	25.4429	26.8149	26.052	24.245	24.708	27.3681	26.8669	27.4387	27.5096	23.8641	24.2475	22.1402	19.8496	24.6201	24.2189
SLC16A6	O15403	NLRX1	Q86UT6	20.2497	20.6119	18.8037	19.6169	20.8727	19.1755	22.9166	19.3581	22.8058	22.1208	24.8531	24.8712	23.6958	24.7233	23.9318	22.5516	27.6632	22.5316	19.6699	22.3909
SLC16A6	O15403	RAC1	P63000	20.1302	20.0165	20.0169	21.201	20.0341	19.4733	22.3653	21.1042	19.9144	19.9821	23.4742	23.4124	23.6594	24.2963	20.6474	19.4643	23.1011	19.5169	19.0655	20.4672
SLC16A6	O15403	SHMT1	P34896	20.2999	19.5203	20.1022	20.3267	21.4605	19.7586	20.2119	20.5872	20.521	21.0644	20.8608	19.9407	20.8169	19.8443	20.2922	19.838	25.2927	19.6925	21.0791	20.7539
SLC16A6	O15403	TUBG1	P23258	22.0204	22.322	22.6568	20.4377	20.8582	20.6486	22.4482	23.4421	22.8423	22.321	23.2446	22.6385	23.4652	22.5117	20.936	21.1929	20.6878	23.2105	19.2769	19.7173
SLC16A6	O15403	SRPRB	Q9Y5M8	25.6417	25.6599	25.5048	26.2545	26.2649	25.6744	25.0489	25.5114	25.526	25.3697	26.2392	26.5313	26.2551	26.1345	26.1499	26.1664	25.8775	26.0955	25.7181	25.7413
SLC16A6	O15403	RHOG	P84095	22.2868	22.5598	21.83	23.1226	20.5603	22.4814	19.8562	22.1963	22.0491	22.003	21.1779	23.3974	22.3709	21.8858	21.8892	21.5264	22.1536	22.1638	19.4317	21.2404
SLC16A6	O15403	HPS6	Q86YV9	22.0756	22.0285	21.0071	20.6144	23.0373	20.7861	21.2195	20.0121	22.388	21.2845	21.9695	22.8299	21.528	21.8679	22.1146	22.6628	23.4039	22.6788	22.2483	18.587
SLC16A6	O15403	OSMR	Q99650	21.1752	20.3161	21.2771	19.2695	20.0509	20.389	20.5252	20.6861	19.8679	20.0772	20.1738	20.7142	22.0784	22.2213	20.7678	19.6015	20.6735	20.2718	20.4949	19.7156
SLC16A6	O15403	EXOSC5	Q9NQT4	22.5285	20.0755	20.0182	18.9143	20.4958	19.269	20.1545	20.9203	20.5833	19.4866	19.8682	19.8274	19.7458	20.9712	22.4347	20.3986	20.7659	22.5006	21.2004	19.7012
SLC16A6	O15403	ELP1	O95163	20.3128	20.209	20.4661	22.837	20.588	20.5641	20.8321	19.3069	20.5078	21.031	21.9863	23.0372	23.3288	23.3211	20.8844	21.1525	20.6606	20.9072	20.8725	21.2809
SLC16A6	O15403	ATP13A2	Q9NQ11	20.3367	20.6963	23.2404	27.3578	23.4047	23.4344	22.5848	19.4493	20.275	20.3478	21.9758	22.1084	21.9627	22.9473	19.3527	20.5704	27.507	19.0179	20.5041	19.6891
SLC16A6	O15403	DOCK4	Q8N1I0	20.0638	21.2462	20.725	20.3414	19.2312	22.2999	19.9878	19.7464	19.9642	19.8433	20.6511	20.2858	20.4859	20.8313	19.8549	19.8312	20.0731	19.9261	20.4821	20.455
SLC16A6	O15403	STX6	O43752	26.6542	25.9681	22.5006	23.2498	25.7506	25.8729	22.031	22.2608	21.3611	19.5624	22.311	21.1163	25.826	22.5148	21.3867	19.7799	21.8436	21.5443	21.0446	22.5912
SLC16A6	O15403	MAPRE1	Q15691	20.709	20.6022	24.7316	20.2099	20.2559	19.8252	21.3402	20.7281	20.7267	21.0139	20.8253	20.2461	21.0198	20.9607	21.0103	19.8187	20.0064	18.7031	20.6994	20.6336
SLC16A6	O15403	NAMPT	P43490	22.1225	21.8171	21.6556	21.8387	19.5051	19.2136	19.638	21.609	19.1177	19.4947	20.8968	21.8402	21.6851	20.9696	19.8855	22.2889	22.0177	22.1125	25.0049	20.4459
SLC16A6	O15403	SNRPA	P09012	22.9295	22.2672	19.9024	19.7572	20.2735	21.6023	22.815	21.8636	23.2063	22.0812	21.6177	21.5383	21.5602	22.5006	23.7357	22.9986	22.8059	22.6222	20.6382	23.0305
SLC16A6	O15403	ARL15	Q9NXU5	19.9916	19.0522	22.9346	20.0601	20.2264	22.9463	23.0034	21.8067	22.8833	20.3199	23.763	23.6666	23.5297	21.3954	20.2135	22.1159	21.3444	19.353	20.1097	20.0228
SLC16A6	O15403	VAPA	Q9P0L0	26.7112	25.4827	27.5485	27.3241	27.2598	26.245	26.1001	26.5728	25.9828	25.8265	26.9645	27.0815	26.6141	26.9327	26.4056	26.6131	26.4773	26.5355	26.4289	26.3071
SLC16A6	O15403	VDAC1	P21796	31.4622	30.2251	30.8706	31.3368	30.4395	30.8669	31.6221	30.2089	31.0244	31.2186	31.7408	31.7647	31.8113	32.1604	30.268	30.1177	31.541	31.101	31.6551	31.531
SLC16A6	O15403	CANT1	Q8WVQ1	20.1965	20.6245	21.3355	20.758	19.2203	19.34	20.4144	20.9237	19.086	20.1198	22.0253	22.5533	22.0693	21.2514	19.428	19.6952	20.8009	20.7669	20.0261	21.1941
SLC16A6	O15403	NBAS	A2RRP1	22.9616	19.4286	20.3443	19.9232	19.3079	21.9018	23.8037	24.5552	19.62	24.2604	19.8856	19.1278	18.9904	19.0754	26.1556	26.068	26.1245	25.4209	27.9157	18.8437
SLC16A6	O15403	ECI1	P42126	20.0497	18.4605	20.9665	19.4348	19.9493	20.2884	21.1462	19.5761	20.6286	24.0654	23.3311	21.2481	19.0999	19.7215	20.7014	19.9628	19.4753	23.6778	21.2031	21.6311
SLC16A6	O15403	SH3GLB1	Q9Y371	18.7079	21.3622	19.107	22.1889	19.0339	19.9515	20.1245	19.3345	21.1758	21.2618	19.6234	19.0428	19.8941	20.8552	20.6755	19.843	19.6151	19.1567	19.9986	19.2342
SLC16A6	O15403	ZZEF1	O43149	24.4058	20.4217	21.8343	24.5656	24.5241	19.2108	23.1745	25.3206	22.8518	20.5452	20.8163	20.4279	21.6998	21.2493	19.4083	20.9975	19.1109	22.4127	20.1486	19.4052
SLC16A6	O15403	NF1	P21359	20.0849	19.7773	20.7872	21.0493	20.9609	21.0534	22.5655	19.638	22.136	20.3191	22.7418	22.4452	22.2919	22.1405	19.2648	19.4661	19.5658	19.644	19.8639	21.0447
SLC16A6	O15403	PLD6	Q8N2A8	19.7375	19.8799	20.974	20.3322	21.473	20.9636	19.8196	20.3202	21.3599	20.3057	20.481	18.666	19.8891	20.8421	21.4562	18.9571	20.2796	20.8687	19.3261	20.3993
SLC16A6	O15403	ATP5F1E	P56381	28.9059	29.7627	27.0999	27.233	26.1853	27.062	29.0139	29.0366	28.9622	28.9589	27.784	27.4744	27.6328	27.8671	27.9355	27.992	28.9975	29.0835	29.8233	29.7804
SLC16A6	O15403	SMARCB1	Q12824	19.8017	20.9988	19.5832	18.4959	20.3107	20.401	19.8499	20.4923	19.7554	20.1861	20.0201	19.6505	20.4252	19.3924	20.0315	21.6358	20.1192	21.5803	19.0701	20.3581
SLC16A6	O15403	TFIP11	Q9UBB9	21.3323	22.035	20.6339	20.5335	19.4509	20.628	19.7439	20.3707	20.5419	19.8311	19.3145	19.494	20.7342	20.006	20.733	20.4704	20.4146	21.3627	21.0608	20.9678
SLC16A6	O15403	NDUFS1	P28331	23.7289	21.5648	24.7094	23.6932	24.9497	24.9909	23.9567	24.0589	23.0008	24.1308	22.9597	23.5822	24.5278	23.7131	22.8576	23.0178	23.1845	22.7826	24.065	23.7875
SLC16A6	O15403	YWHAH	Q04917	24.3784	24.4382	24.2184	24.6091	24.4084	24.0867	24.6481	24.4471	24.3119	23.5079	24.0834	23.9535	23.9489	23.8157	24.9588	25.3368	24.4466	24.5458	21.9786	23.7881
SLC16A6	O15403	YWHAQ	P27348	24.2088	24.7638	25.0745	25.0437	25.1374	25.0683	24.2633	24.6103	24.6441	24.5299	24.916	25.0538	25.1928	24.5062	25.26	25.2962	25.171	25.0798	25.0057	24.3934
SLC16A6	O15403	YWHAB	P31946	23.3332	23.4889	23.1139	23.4886	22.6248	23.5819	23.0228	22.8965	22.9439	22.804	23.4767	23.5245	23.4996	23.2282	23.6954	24.1561	22.2987	22.9565	23.7304	23.1075
SLC16A6	O15403	SERAC1	Q96JX3	22.0833	23.4257	23.2576	22.8693	22.8724	22.3442	21.7974	22.5675	22.1693	21.1205	23.3722	22.852	22.8783	22.5657	20.9758	22.3726	22.4411	22.4947	22.2454	22.3245
SLC16A6	O15403	LARP1	Q6PKG0	23.8602	26.4594	21.3547	25.3744	20.9094	21.8523	25.2689	24.4675	24.643	24.8139	21.3529	21.3632	25.7391	25.4613	25.3986	25.4571	26.7564	25.8782	22.8611	22.8785
SLC16A6	O15403	SLC38A7	Q9NVC3	23.886	23.2069	18.9361	22.825	22.4607	22.7838	23.5388	23.5102	20.2096	21.5235	22.8116	23.1748	23.5294	23.6297	20.2403	20.3981	19.9758	20.1494	22.3641	22.4401
SLC16A6	O15403	LGALS7	P47929	26.0826	24.4203	19.8175	20.7774	20.7382	20.8109	19.244	19.4674	20.241	19.1148	19.8662	20.0726	20.0395	20.0591	20.214	20.4215	19.3149	19.752	19.954	20.4357
SLC16A6	O15403	VPS8	Q8N3P4	20.8051	20.4493	20.9491	21.3468	22.2531	23.8187	20.1186	19.037	19.6721	19.9411	19.273	19.4689	20.3407	21.2314	20.2014	20.443	23.0172	22.9039	20.2013	19.7894
SLC16A6	O15403	AAMP	Q13685	21.2096	20.4508	19.4408	20.0357	20.0681	18.5037	22.3772	21.4997	22.3203	22.3787	19.9223	19.7922	19.7359	20.163	23.8866	23.9806	23.624	22.5908	20.0603	19.8252
SLC16A6	O15403	DDX11L8	A8MPP1	19.8247	19.9405	20.295	20.5187	20.3728	19.5987	19.258	20.3912	20.0562	20.3439	20.9413	21.4555	20.9328	20.0928	19.8871	20.2917	21.3588	20.9974	19.3748	19.4677
SLC16A6	O15403	ECH1	Q13011	25.4824	25.2743	22.0342	23.8115	23.6835	24.2665	25.4705	25.2156	25.2485	20.6027	24.0951	23.756	24.9519	23.8726	25.4152	24.4498	25.2948	25.349	25.2751	25.254
SLC16A6	O15403	CUL5	Q93034	23.3834	25.0187	23.0589	23.3637	23.4586	25.7395	25.1149	23.6978	24.173	24.1928	21.7936	21.6855	21.9656	21.747	24.4666	24.5529	24.6334	24.3676	22.8476	20.6595
SLC16A6	O15403	EMC7	Q9NPA0	23.3078	23.956	24.484	24.5067	24.2471	22.1528	23.7251	22.9366	23.4584	23.2142	24.2305	24.2148	24.4864	23.9935	23.7317	22.6769	23.7034	23.2342	24.1122	24.3528
SLC16A6	O15403	SLC31A1	O15431	24.0357	23.4658	23.2473	23.8117	19.3641	24.336	23.6421	23.5413	23.1917	23.4832	23.7409	24.1481	24.9073	23.7789	23.8545	19.4847	21.3151	18.9691	23.8145	23.0529
SLC16A6	O15403	SPPL2A	Q8TCT8	19.8933	19.7854	18.8752	19.6882	19.8556	20.0248	22.8383	24.8114	22.4881	22.7782	24.2958	24.7281	23.0086	23.7073	20.3202	19.5999	20.7321	20.2416	19.8225	18.8336
SLC16A6	O15403	SLC25A28	Q96A46	22.511	20.3496	20.5171	22.1388	20.8286	21.0123	24.0682	24.3116	20.9194	23.7463	20.6217	20.9748	21.323	20.0366	20.9234	20.2393	21.4784	20.7699	20.5498	20.2114
SLC16A6	O15403	TEX10	Q9NXF1	22.7494	22.8177	21.0727	21.6053	19.6579	19.4836	21.6076	21.569	19.6789	20.0738	19.6132	20.9102	20.2466	20.4806	25.158	22.5624	19.9405	24.6215	21.0899	22.4416
SLC16A6	O15403	ARL6IP5	O75915	18.4945	19.545	19.803	22.2046	22.2883	19.2943	20.7104	22.7042	21.7263	19.7511	22.6797	22.1652	20.2451	20.0573	19.1685	20.299	19.0304	23.5191	22.7191	22.9133
SLC16A6	O15403	MRPS34	P82930	21.9763	22.3923	22.1831	20.7005	21.0798	23.2991	22.7821	22.4394	22.7548	22.3511	19.736	21.6313	20.61	20.1362	22.992	23.4507	23.9747	24.1154	21.1668	22.6133
SLC16A6	O15403	TMUB1	Q9BVT8	26.5231	26.782	25.3813	26.7981	26.9522	26.8694	26.282	26.8717	26.8195	26.4219	26.4088	26.0023	26.093	27.0755	26.5554	26.693	27.2874	26.6973	26.3139	26.7328
SLC16A6	O15403	SLC7A1	P30825	26.2728	26.524	26.2051	26.2529	26.277	26.739	27.306	27.3072	27.3398	27.2791	26.9401	27.0669	27.1287	27.0196	26.9708	26.8491	27.2547	26.9753	25.7313	25.91
SLC16A6	O15403	DHCR24	Q15392	28.5712	27.7605	29.1621	29.199	29.1453	29.2823	28.3385	28.3239	28.3665	28.5108	28.6027	28.5192	28.9433	28.8079	28.1762	27.6505	27.2955	27.3963	28.7431	28.7461
SLC16A6	O15403	STT3A	P46977	28.6065	28.642	28.7737	28.7482	28.3649	28.3012	28.5172	28.3718	28.5636	28.5394	28.6339	28.6703	28.8524	29.0386	28.4231	28.5219	28.3769	28.4626	28.2266	28.4391
SLC16A6	O15403	HSDL1	Q3SXM5	19.8735	19.064	23.8439	23.5268	23.1339	23.3281	19.4942	20.8965	19.5789	21.1259	23.2006	22.2497	22.0112	20.2345	19.8007	20.8046	20.1726	20.3035	20.7637	22.4905
SLC16A6	O15403	ADCK2	Q7Z695	20.3659	19.5204	20.1512	20.6298	19.5854	19.6789	20.7818	19.5843	22.0598	22.9611	20.8106	20.0643	19.461	21.5967	19.7806	19.0707	19.9516	21.2201	19.4712	19.9314
SLC16A6	O15403	TRIP6	Q15654	23.0623	22.7205	19.5658	20.0889	21.3722	21.4845	22.7961	23.0025	21.4969	21.8736	20.1741	19.1215	20.3185	21.6627	21.5741	22.6825	21.5676	21.7879	20.6428	22.49
SLC16A6	O15403	TOP2A	P11388	17.7707	19.1059	19.3155	19.8495	19.182	19.3711	23.4622	23.3677	24.6892	24.4668	24.945	21.5809	19.2611	18.7739	23.1535	19.6137	22.3367	20.4152	20.7789	20.7262
SLC16A6	O15403	DSC2	Q02487	22.7726	22.3471	21.6453	22.0617	22.1996	22.9568	22.9942	24.4352	23.0712	20.9619	24.1667	23.8927	24.151	24.0973	21.5408	24.6264	22.755	19.5291	21.5315	20.1573
SLC16A6	O15403	MTUS1	Q9ULD2	20.9656	19.9051	19.8985	19.1119	19.8686	20.1698	20.0902	19.6057	19.2309	21.166	21.0115	20.423	19.2212	20.454	20.9832	19.8175	19.0676	21.6872	19.4278	19.9823
SLC16A6	O15403	OTULINL	Q9NUU6	22.9382	22.877	23.1182	23.108	23.5577	22.8793	22.1777	21.8998	22.8556	22.4653	24.4092	21.7142	21.6284	19.61	22.2482	22.1803	23.6211	22.2211	19.8155	21.0436
SLC16A6	O15403	HERC2	O95714	21.2419	20.4686	20.9261	20.6258	20.915	21.0079	20.9162	20.3852	20.5672	20.5512	19.2623	19.5174	21.0115	20.2273	21.9562	19.8022	20.6907	20.3001	21.5614	19.4956
SLC16A6	O15403	DNAJC16	Q9Y2G8	21.2671	21.479	23.9931	23.9975	24.1773	23.7855	23.2525	23.9236	22.893	23.4369	23.2125	21.9347	24.5043	22.239	23.2186	22.9887	23.7527	23.695	21.7204	21.4403
SLC16A6	O15403	ILF2	Q12905	26.4451	26.4263	24.2712	24.3787	24.3306	24.3634	26.5668	26.602	26.9192	26.601	24.9777	24.7397	25.0908	24.9266	26.2128	26.1477	26.5366	26.2592	25.8633	26.4187
SLC16A6	O15403	ADCY7	P51828	20.1506	19.867	20.3085	18.7423	18.5207	19.8617	22.1508	20.1392	19.9423	20.1968	22.0335	19.3287	22.4115	19.585	21.6174	21.4139	21.8447	24.0743	19.6581	20.7382
SLC16A6	O15403	HCCS	P53701	23.9528	24.9324	24.214	24.0531	23.797	24.0728	24.6362	24.6847	24.7642	23.176	24.4705	23.9459	24.1596	23.9285	25.7996	25.6361	25.5054	25.7037	20.8945	21.927
SLC16A6	O15403	GPR137C	Q8N3F9	20.2662	21.489	23.6191	22.6882	22.842	20.4542	21.2393	21.3179	21.6842	21.078	22.1426	21.7193	23.0001	19.2821	23.2588	22.3418	22.3469	21.4468	23.1579	22.5149
SLC16A6	O15403	ELOVL2	Q9NXB9	25.762	24.5847	26.2943	26.3049	26.4164	26.405	25.296	24.348	24.4094	24.8379	25.6848	24.9535	25.2235	25.2281	24.6622	25.6004	25.1553	24.6924	25.702	24.4534
SLC16A6	O15403	RMDN2	Q96LZ7	21.3843	22.9204	23.9901	24.0602	24.4411	23.9865	20.3654	19.5565	20.0687	19.9086	24.1826	23.8738	23.9037	23.9123	19.7147	21.3262	21.1607	22.0898	22.5058	23.0591
SLC16A6	O15403	ATP1B1	P05026	27.2283	27.3801	28.1042	27.9928	28.018	27.8424	26.6102	26.3835	26.9089	26.6795	27.6523	27.4588	27.4072	27.2335	26.2213	26.6521	26.7642	26.8701	26.7049	26.2393
SLC16A6	O15403	TMCC3	Q9ULS5	23.5139	26.4812	22.5201	25.4373	20.3261	21.6346	23.5294	21.3565	22.1648	21.9935	21.9374	21.0863	22.1787	23.6612	21.0607	23.5482	21.2271	21.3833	21.7442	21.5767
SLC16A6	O15403	RPL34	P49207	25.1394	25.2808	20.8735	19.6781	22.3391	19.7838	24.7425	25.5174	25.7255	26.1544	24.1168	20.6082	23.7728	20.1614	25.6868	25.7245	20.2039	25.2058	24.1082	24.0885
SLC16A6	O15403	AGRN	O00468	20.2095	20.424	19.5535	19.5209	19.9002	20.6691	24.1971	24.0599	20.1205	19.6547	18.9516	20.6162	19.5683	19.5046	20.0733	20.6098	21.2519	19.4053	23.1008	19.6057
SLC16A6	O15403	CFAP20	Q9Y6A4	24.0368	22.481	19.8608	18.2925	19.5366	19.7447	20.1205	19.5924	21.4924	20.1901	23.4552	19.8621	20.068	19.8619	22.8478	19.5794	23.3879	18.5969	19.0684	20.264
SLC16A6	O15403	TUBA8	Q9NY65	23.0711	19.6398	20.2885	20.1174	20.0411	19.5364	19.5952	22.9219	20.1237	20.1127	22.5919	22.2709	19.3396	20.3179	20.3231	19.6785	20.1096	23.9728	20.48	23.6412
SLC16A6	O15403	ERLEC1	Q96DZ1	19.8974	22.4325	23.1029	23.578	23.5554	23.5	23.9047	23.6956	25.1764	22.1171	23.1783	21.5218	24.1484	22.8224	19.0637	19.6539	24.0485	19.2493	23.4768	23.5514
SLC16A6	O15403	SMARCE1	Q969G3	20.5278	21.7169	21.0379	20.488	20.5937	20.3439	22.1685	21.8209	21.496	18.4157	20.3304	19.5996	19.6389	20.2639	21.8586	21.4995	21.2009	21.8485	18.8693	18.9005
SLC16A6	O15403	YIF1A	O95070	24.2459	23.6332	25.7662	25.4478	25.3013	24.4528	24.9588	24.6382	25.2925	24.2103	24.4033	24.4761	25.4266	25.3133	23.1589	24.5971	24.0845	23.5153	24.2197	25.529
SLC16A6	O15403	ACAD9	Q9H845	25.4977	26.5986	26.2001	25.7906	25.9206	25.9405	25.1137	25.4966	25.8548	25.7329	25.4667	26.0529	26.1243	26.1773	25.5316	25.9462	25.4948	25.8138	24.5793	20.7861
SLC16A6	O15403	ATP6V0D1	P61421	22.247	21.1242	20.1295	19.7855	20.4886	21.0809	22.7912	21.8119	22.05	22.0503	21.7309	22.1586	21.4425	21.9979	21.0149	23.3516	21.008	20.1378	23.1097	23.0218
SLC16A6	O15403	DAP3	P51398	22.6625	22.3786	19.3593	19.488	20.1063	18.9871	25.0655	23.7811	24.8846	24.9565	20.1152	21.1466	19.6043	22.5601	25.8039	25.6563	26.187	24.9554	24.5892	24.8541
SLC16A6	O15403	PHKB	Q93100	24.7594	24.8977	19.8809	19.3186	21.8797	19.1935	22.2446	19.3914	21.9	24.13	22.7112	23.8053	23.4203	23.5895	19.9988	21.7524	26.2817	19.9607	19.6544	21.17
SLC16A6	O15403	TRAM1	Q15629	28.078	28.1507	28.3259	28.4303	28.3507	28.2772	28.0582	28.2674	28.3723	28.2202	28.0855	28.3353	28.3506	28.2377	27.9475	27.971	27.7904	27.7224	27.9542	27.6611
SLC16A6	O15403	UQCRQ	O14949	24.3385	22.3189	23.9814	23.0258	23.4921	22.729	23.201	23.4288	24.6564	21.6148	23.3339	23.5978	23.6289	23.8246	24.6309	19.2542	20.4201	24.9917	23.1799	22.0751
SLC16A6	O15403	MRPL1	Q9BYD6	19.676	22.3406	25.8806	26.2181	22.8703	26.0193	21.7623	19.557	19.006	19.4214	22.3715	23.9056	24.1618	23.1888	22.7669	19.6254	22.5296	23.1641	23.1502	21.4071
SLC16A6	O15403	EMC2	Q15006	22.977	19.5735	24.4588	23.9759	24.4764	22.6984	24.4524	24.8591	24.3188	24.2975	23.0631	22.2691	22.6102	22.8715	20.6795	24.0836	24.2131	24.5273	23.7769	23.1001
SLC16A6	O15403	SLC52A2	Q9HAB3	22.0908	22.2882	21.8782	21.9768	21.8306	21.8791	20.1255	20.3017	22.9084	22.9029	20.1639	20.001	19.6525	19.2672	21.9887	22.0665	22.0675	22.3227	21.9669	22.0446
SLC16A6	O15403	MFF	Q9GZY8	21.1123	21.2067	23.431	23.5139	23.411	23.653	21.5482	21.8583	21.3719	21.202	18.9695	21.7378	22.7505	22.7875	19.5569	21.0746	20.4165	20.9702	19.7053	22.3803
SLC16A6	O15403	GEMIN6	Q8WXD5	24.1776	24.2985	23.8768	23.9449	23.625	23.7142	24.3301	24.2511	24.2078	23.8783	24.2003	23.8875	23.4468	23.9945	24.2279	24.2302	23.6083	23.7627	23.0729	23.6577
SLC16A6	O15403	NDUFA11	Q86Y39	22.8537	22.4311	26.6821	22.4831	23.7953	23.6827	23.5388	23.7728	22.9775	22.8974	24.9344	24.1678	26.947	23.849	20.228	20.5252	21.6947	21.7616	22.5977	26.2152
SLC16A6	O15403	ANXA2	P07355	22.5408	22.8283	21.4511	19.5513	19.7749	21.3828	21.3145	21.0193	20.7812	21.5157	19.4569	19.6515	21.1999	19.8822	21.6332	21.4877	19.9015	22.3007	20.3657	19.8002
SLC16A6	O15403	MRPL50	Q8N5N7	24.1621	25.6519	27.1046	27.0984	23.1137	18.7548	21.6221	21.0938	23.9494	21.166	26.4571	26.2464	19.8874	20.9209	25.607	25.1892	24.2182	26.408	24.8497	24.2528
SLC16A6	O15403	SNX25	Q9H3E2	23.7556	23.1486	23.0478	23.5795	23.0856	23.6707	22.933	22.5938	22.5264	22.4402	20.9463	20.2514	22.8589	22.1999	23.3662	22.7821	21.9135	23.7269	23.8494	24.2364
SLC16A6	O15403	PGAP4	Q9BRR3	25.049	26.4188	24.1412	25.1629	24.1357	24.5111	26.3459	26.4478	26.0575	26.2797	28.3564	28.4563	26.4391	28.3604	26.0569	26.2249	25.3054	25.4837	23.3992	23.8413
SLC16A6	O15403	ABHD12	Q8N2K0	25.0671	25.4358	25.6554	25.2197	25.6617	25.7848	24.6656	24.9361	24.486	25.0105	25.5968	25.9218	25.8292	25.7033	25.7372	25.8288	25.3755	25.4816	23.6902	24.5034
SLC16A6	O15403	PPP6R3	Q5H9R7	20.1275	21.3127	24.9011	24.7539	24.8345	24.8852	24.1076	24.3235	24.4063	24.5808	23.7379	23.7802	24.2112	23.2153	19.0314	20.4679	22.4216	22.5164	21.7921	21.5235
SLC16A6	O15403	SLC1A1	P43005	24.7476	24.1392	24.4365	26.1985	26.5462	26.6799	24.5007	24.602	24.6335	24.5305	26.7227	26.4693	26.2421	26.3361	22.8783	24.1469	23.3301	22.3464	19.6259	20.1223
SLC16A6	O15403	FHL2	Q14192	20.5625	22.1687	22.1139	22.2541	22.7266	22.3878	21.4608	20.384	21.5546	22.093	22.8317	23.3871	22.7487	23.6038	21.7612	21.3372	23.9302	21.8363	18.5373	20.7264
SLC16A6	O15403	PTPN1	P18031	24.9276	25.0282	26.0695	26.0823	25.9815	25.9523	26.1742	25.7264	24.824	25.6529	26.0539	25.5938	25.9723	26.1023	24.9765	25.0105	24.9505	25.3348	24.7884	25.9329
SLC16A6	O15403	SLC25A21	Q9BQT8	23.8404	23.9696	26.3709	26.5231	26.6528	26.6415	24.5646	25.4597	24.3138	24.3632	25.4288	25.9317	25.8318	25.5987	25.3781	25.1899	26.3778	25.2124	26.25	25.7365
SLC16A6	O15403	ADAM9	Q13443	22.3309	22.1993	27.3481	27.4798	24.1908	27.3223	21.4675	24.1214	22.0369	24.2377	27.6186	27.4674	23.0051	23.7983	24.3342	22.4042	23.951	20.9643	22.2262	22.3546
SLC16A6	O15403	TSPAN15	O95858	23.8939	25.6188	24.9664	24.7621	24.8692	24.8774	24.9925	25.6553	24.6646	24.7626	24.5483	23.9022	18.8806	24.4588	24.1133	24.6394	24.4009	24.3083	23.8105	24.186
SLC16A6	O15403	DMAC2	Q9NW81	22.9047	22.5212	24.6316	24.5137	24.85	24.5771	23.8585	22.8693	22.8347	23.6449	24.4685	24.6206	24.7612	24.5317	23.643	23.9947	24.27	23.5419	20.5234	23.2028
SLC16A6	O15403	ATRAID	Q6UW56	22.731	25.9084	19.3798	20.3659	18.0901	19.7371	26.2836	22.8054	26.0918	25.8146	20.2282	20.552	22.5924	22.7266	23.0393	21.2766	18.6466	23.5341	22.1648	19.3164
SLC16A6	O15403	ATP13A3	Q9H7F0	25.0933	25.192	25.2133	25.5433	24.7961	25.4083	25.2185	25.1424	25.4765	25.5248	24.4519	24.9233	25.0421	25.1525	25.1298	25.3059	25.397	25.2679	25.7415	24.5751
SLC16A6	O15403	RPS27A	P62979	32.8391	32.9265	31.9831	31.8799	32.1047	32.0454	32.3213	32.7576	32.4351	32.1743	32.3131	32.0467	31.9757	32.5582	32.748	32.792	32.1352	32.5108	32.5835	31.9861
SLC16A6	O15403	TSPAN9	O75954	19.3951	21.3355	18.0131	20.7006	18.0631	17.0029	19.9113	19.1668	19.9042	21.904	19.8479	20.0442	20.4143	19.6936	20.3811	20.2335	20.4546	19.6293	19.2112	18.03
SLC16A6	O15403	ERGIC3	Q9Y282	21.7791	25.0464	25.1947	24.0443	19.2945	24.4949	23.5476	22.7611	22.6545	20.5805	22.2482	24.4999	23.5473	24.9583	21.8572	20.0218	25.4556	22.6105	22.9412	22.4153
SLC16A6	O15403	SPG11	Q96JI7	20.7525	20.5428	19.9437	19.7439	19.1999	19.8575	24.4337	20.4971	19.9521	20.4072	22.4787	20.0235	22.455	20.3165	20.3369	20.0306	19.6085	20.5572	20.8336	19.9119
SLC16A6	O15403	ITGB1	P05556	23.002	23.0639	24.5106	24.6868	24.534	23.9277	22.5804	22.0784	21.9072	22.0377	24.5576	24.6514	24.7517	24.6398	22.1548	21.4866	20.2482	19.2244	22.3281	23.4296
SLC16A6	O15403	ACTC1	P68032	26.4436	26.9142	27.7204	27.7799	27.664	28.1002	27.1461	27.0107	26.0853	26.5721	27.3373	27.3671	27.194	27.4695	26.7353	26.4374	26.9255	27.0757	27.0487	27.2179
SLC16A6	O15403	RAP1A	P62834	23.6835	21.4697	23.4243	23.9914	24.3194	24.2987	26.0169	25.5399	22.193	23.2487	26.1003	25.9551	25.7697	25.5132	21.8626	24.0406	21.9818	21.8489	21.5706	21.1478
SLC16A6	O15403	RAB29	O14966	20.1248	22.8668	25.1828	25.1291	24.962	25.2233	21.8497	21.7368	19.6429	19.3151	24.2327	24.2007	19.9537	20.3378	22.1164	21.9657	22.4308	19.7672	21.752	21.9393
SLC16A6	O15403	GRID1	Q9ULK0	19.447	23.7856	19.0596	18.7408	19.8367	20.4334	22.1309	19.8245	20.5981	20.1615	20.3421	22.1109	22.0292	20.457	18.7373	20.1431	19.3706	20.0915	20.069	20.0765
SLC16A6	O15403	GRN	P28799	25.062	24.2344	24.2714	25.6279	24.3436	25.3399	25.3704	23.701	24.2596	24.3996	24.058	23.842	24.6372	24.241	22.5454	22.7547	23.7069	24.7641	25.8743	25.8686
SLC16A6	O15403	SMARCA4	P51532	20.6645	20.6119	20.227	18.1989	20.6931	18.4584	19.9402	21.1447	20.538	19.6921	20.0945	19.4172	20.7234	19.7387	20.2306	20.681	20.296	19.8249	20.3767	20.312
SLC16A6	O15403	CMTM4	Q8IZR5	23.5426	24.2416	25.1575	24.7809	19.8438	22.7183	23.7496	24.0669	24.3042	25.4271	24.335	24.6903	24.7938	25.0142	24.4432	24.6842	24.5791	24.4571	23.8115	24.7401
SLC16A6	O15403	SLC39A10	Q9ULF5	28.0988	28.2472	26.3048	26.0059	26.1158	26.0071	26.5846	26.3536	26.5387	26.3188	28.057	26.667	28.4432	28.2765	28.0791	26.1856	28.0065	26.0322	24.8664	25.1948
SLC16A6	O15403	TNFRSF10B	O14763	23.7896	23.0217	24.5642	24.4923	25.0882	26.4518	21.1774	23.273	21.9413	22.9079	23.9717	24.0665	24.2278	24.909	21.2983	19.7677	23.0723	22.9123	22.7455	22.8425
SLC16A6	O15403	SMAD4	Q13485	22.4604	19.5676	23.986	21.7941	23.1412	23.0443	23.8764	24.9244	22.8064	24.3889	23.4174	22.2316	24.2072	23.6178	22.3158	22.7605	22.8012	22.691	19.3375	19.9541
SLC16A6	O15403	ZNF281	Q9Y2X9	18.5515	19.7843	24.147	24.1766	22.6011	23.7072	20.1746	23.4666	23.2933	20.7839	23.5708	23.3527	22.9911	23.5073	24.678	20.2408	23.4397	22.3131	21.0445	22.502
SLC16A6	O15403	HK2	P52789	20.0148	20.3621	23.0722	25.539	20.9442	23.56	24.1951	20.1096	21.0494	21.1576	24.9382	24.8798	24.0559	23.6556	20.1435	20.3363	21.4377	20.6323	18.7895	21.1609
SLC16A6	O15403	ADCY3	O60266	22.9383	23.0482	23.1385	23.0868	23.1969	22.4937	19.5239	19.7171	20.2428	20.2431	19.3413	20.4836	20.2365	18.9762	22.2303	22.4358	24.3369	18.7395	22.2156	22.3643
SLC16A6	O15403	MAZ	P56270	25.238	25.478	24.9648	25.1764	24.6389	24.6456	25.9852	25.5527	25.7166	25.8538	24.3664	24.9682	24.7251	24.5588	25.4794	24.7494	25.0609	25.5777	25.0587	25.3008
SLC16A6	O15403	CADM1	Q9BY67	21.8471	22.7505	21.9103	21.793	21.0311	21.4259	25.7435	24.0536	23.0892	23.4495	22.3711	22.2876	22.3163	22.588	22.898	22.6934	26.1257	24.0889	19.3859	19.2217
SLC16A6	O15403	PODXL	O00592	23.226	23.3566	21.9663	21.973	22.9952	22.9423	22.5581	22.8307	22.8321	22.8449	21.5826	21.905	21.6047	22.2112	23.8848	23.3915	23.6185	23.461	22.5979	22.6827
SLC16A6	O15403	ACTG2	P63267	19.2854	21.8721	24.4188	24.6292	24.5752	24.3657	22.8488	21.7778	21.2902	21.942	24.5645	24.568	24.61	24.463	21.7829	22.4208	24.403	24.1953	18.8914	20.2323
SLC16A6	O15403	XRCC3	O43542	20.5094	19.1203	22.3531	20.7108	21.306	19.7879	21.5967	20.4522	22.3419	22.7661	21.2361	23.137	22.6809	21.1213	22.2899	20.7347	22.6213	22.4692	21.7953	18.7969
SLC16A6	O15403	DIPK1B	Q5VUD6	21.943	22.0335	19.3807	22.6821	18.4769	20.7854	23.1502	23.3318	23.427	23.044	23.5126	23.3609	23.6358	23.6312	23.9452	23.432	22.1508	23.4015	18.8832	19.515
SLC16A6	O15403	TMEM120B	A0PK00	26.0922	25.5541	26.7916	26.8366	26.6709	26.7088	26.8484	25.7887	26.3625	26.4092	26.8838	27.0302	26.9027	27.054	25.8738	24.7631	26.009	26.3439	24.1983	24.0354
SLC16A6	O15403	NDUFA10	O95299	19.9209	23.1431	24.0061	24.411	24.1653	25.6131	24.5483	24.403	22.547	24.0631	24.3681	24.7967	25.3515	25.4115	22.9	22.8477	22.7861	24.8825	24.1223	22.1915
SLC16A6	O15403	EFTUD2	Q15029	23.4882	22.7543	22.8121	21.5819	21.7851	22.0705	22.0971	22.0856	22.0553	23.1837	22.9103	21.7153	23.2926	23.0722	23.3802	23.6366	23.464	23.3699	23.6929	23.3677
SLC16A6	O15403	TMED9	Q9BVK6	25.742	26.4403	26.8641	26.6189	26.5498	26.6946	26.6306	26.2649	26.2339	26.0854	27.0423	26.6102	27.3311	26.2517	26.2954	25.7522	26.5896	25.852	26.0908	26.3383
SLC16A6	O15403	GNPTG	Q9UJJ9	20.2107	20.298	20.734	23.6666	20.675	20.5718	22.729	25.2466	25.0604	23.6498	23.95	23.9597	23.9058	23.6469	20.8546	22.1271	22.2481	21.8698	23.04	22.898
SLC16A6	O15403	B4GALT1	P15291	21.275	19.8491	20.5364	20.2998	20.525	18.1369	20.5198	21.2853	19.9261	19.6288	20.291	20.2247	19.4719	20.7177	20.4163	21.1087	19.4175	20.4738	19.7334	21.151
SLC16A6	O15403	SETX	Q7Z333	19.9208	20.2495	24.6199	19.1687	24.3398	24.2769	21.8881	21.7875	21.5881	21.6793	19.9638	20.5576	21.0153	25.5486	19.3565	20.0943	21.2638	19.7194	22.087	21.8188
SLC16A6	O15403	RMI1	Q9H9A7	22.1366	22.9945	22.8653	22.4706	22.9182	22.02	23.6835	23.5765	23.9919	23.8505	20.9582	22.0796	22.6946	21.0887	23.0762	24.0029	24.2938	24.3514	23.2302	23.3228
SLC16A6	O15403	CEPT1	Q9Y6K0	26.5773	26.3758	27.098	27.1047	27.1427	27.1777	26.8239	26.6691	26.81	26.9203	27.0567	27.1831	27.1102	26.9356	26.4186	26.6103	26.1667	26.4118	26.7066	26.4639
SLC16A6	O15403	CSRP2	Q16527	21.6892	22.0096	20.3593	20.5047	22.5295	22.1974	23.5721	23.9027	21.1716	19.4903	20.4995	22.7885	19.9076	21.4111	22.8212	23.3103	23.8836	21.5076	22.5047	21.1091
SLC16A6	O15403	PSMD8	P48556	22.1238	24.2252	23.4305	23.7534	23.5302	19.5621	22.7216	25.169	24.945	23.9427	23.9762	23.8517	23.0896	22.9195	21.8297	19.8888	23.2333	23.372	24.1392	24.1563
SLC16A6	O15403	VARS1	P26640	19.6531	26.0955	19.3916	24.2878	23.0723	23.8872	20.8404	18.849	19.5845	19.7688	19.3468	22.9246	19.745	19.8986	19.7681	19.8112	18.247	20.7995	24.0082	19.8472
SLC16A6	O15403	CNBP	P62633	22.3723	23.0511	22.4823	22.5254	22.4295	21.9128	23.0791	23.2042	23.4545	23.0543	22.039	22.1848	22.4436	21.4084	23.8526	24.1229	23.7974	23.6642	22.8882	22.5009
SLC16A6	O15403	UBA52	P62987	24.5451	24.386	23.046	23.1038	23.0836	23.0487	23.1324	23.1251	24.4458	20.0596	22.3465	22.7822	23.3172	23.1261	24.2314	24.5357	24.4163	23.6628	24.2258	24.0309
SLC16A6	O15403	FAM3A	P98173	22.0685	22.2167	23.6386	22.7376	23.3421	23.2273	21.9909	22.6053	21.8108	21.6729	22.5301	23.3711	23.3354	23.1263	22.408	20.5209	22.4968	19.944	19.3731	20.3557
SLC16A6	O15403	LTF	P02788	20.0863	20.2782	20.2748	18.9405	20.7555	20.1842	20.6694	20.5592	19.4713	21.1966	21.0269	21.5391	20.0638	19.6001	20.4837	20.0031	21.9246	18.9396	19.7768	18.8952
SLC16A6	O15403	WDR92	Q96MX6	21.1207	21.5219	18.603	20.1224	20.77	20.1399	20.4205	19.6756	19.5372	18.7781	19.3832	20.0557	20.537	20.7354	19.6218	19.5917	20.1589	20.2616	20.4929	20.8107
SLC16A6	O15403	PIP4P1	Q86T03	26.5915	26.7433	27.6383	27.533	27.4379	27.5898	27.0556	26.6698	26.7085	26.6026	27.6766	27.0904	27.7169	27.7214	27.1861	26.8751	23.3578	24.0289	28.3833	28.2561
SLC16A6	O15403	RPS15A	P62244	27.4188	27.4652	26.6022	26.6739	26.6202	26.4058	27.241	27.3768	27.3378	27.1192	26.2372	26.4737	25.4733	26.4235	26.9202	27.1506	27.4212	27.3639	27.5099	27.5144
SLC16A6	O15403	TSPAN14	Q8NG11	19.5212	20.9363	20.7647	20.7777	21.0921	20.657	19.5096	18.7036	19.802	20.1084	19.5112	20.5557	20.282	20.3712	24.4925	19.0484	19.8991	19.5143	19.6152	19.427
SLC16A6	O15403	NDUFS5	O43920	25.3393	25.1345	25.4314	25.9078	25.2655	25.446	24.877	24.8181	24.3078	24.8338	26.2333	26.1217	26.2546	26.013	25.1665	24.9099	25.2383	25.207	24.933	24.9826
SLC16A6	O15403	MOSPD2	Q8NHP6	25.0416	23.9779	22.7386	24.2123	24.2444	24.8068	24.6484	24.7288	22.684	23.6927	24.097	24.3036	24.4357	23.8798	23.0956	23.1073	22.8227	24.1072	23.9397	23.2065
SLC16A6	O15403	TMEM255A	Q5JRV8	19.7759	20.1241	23.6589	23.5057	23.8163	23.6395	24.5652	24.1053	24.4407	25.2241	24.9232	24.3307	24.4687	24.6769	22.4178	24.4262	20.1672	20.1852	21.3148	22.6765
SLC16A6	O15403	TIMM13	Q9Y5L4	24.7967	24.3604	25.5491	25.5549	19.4686	25.5305	24.6643	24.7655	24.8779	24.892	25.2223	22.8945	26.9646	24.8489	23.6285	23.6614	24.1296	21.4425	23.6648	25.2579
SLC16A6	O15403	WDR48	Q8TAF3	23.1694	22.9158	26.0066	23.928	26.2755	23.9786	22.6608	22.4756	22.9068	23.0623	24.2483	24.4395	24.6158	26.7062	20.6715	23.078	21.998	21.5368	20.1798	21.069
SLC16A6	O15403	TMEM9	Q9P0T7	24.9257	23.1564	25.4166	23.5893	25.3608	25.2814	24.5867	25.2864	25.1453	23.6388	25.0917	24.5768	23.3214	25.2468	24.7056	24.6892	25.4099	24.3563	24.9662	24.6735
SLC16A6	O15403	CIAO1	O76071	24.8955	24.3945	25.2971	24.5139	25.028	24.9858	25.3286	25.4154	25.4877	23.6975	23.703	23.7558	23.9356	24.387	22.9669	24.8842	24.3026	24.9064	23.2445	24.0332
SLC16A6	O15403	PSMD1	Q99460	24.4959	23.6545	23.0828	23.1341	23.1283	23.1345	24.0048	24.0508	23.9582	23.939	23.7096	24.1852	22.7808	23.6003	23.5307	23.5328	23.7916	23.2473	23.803	22.5712
SLC16A6	O15403	NETO2	Q8NC67	18.5422	17.7504	19.6024	18.3642	21.0378	20.5186	23.6451	22.7381	20.3545	19.8215	19.9805	22.2992	21.5824	21.4054	20.5239	19.9125	19.7081	20.2064	20.6648	20.3244
SLC16A6	O15403	IGSF3	O75054	20.7226	19.8812	21.9641	19.2391	22.0856	22.3331	19.98	20.4506	19.7088	19.6587	21.4348	21.057	21.6366	19.6855	19.0625	20.1844	20.2601	20.4282	20.632	20.1506
SLC16A6	O15403	SLIRP	Q9GZT3	24.5791	24.1021	24.7659	24.4891	25.4756	24.3661	23.9228	24.0731	24.1952	23.7066	23.7264	24.2107	24.2612	23.8956	24.7619	24.8422	24.7146	23.528	24.1818	25.1334
SLC16A6	O15403	SNRPB	P14678	24.5201	24.446	23.5677	23.499	29.5625	29.5726	24.4353	24.4341	24.8446	23.3795	24.6075	26.2568	24.5725	24.8451	24.5471	24.5191	24.7974	24.6423	25.164	24.3525
SLC16A6	O15403	MTARC2	Q969Z3	20.4944	19.0206	22.2777	22.6903	21.6776	22.7067	19.6519	19.4228	18.7889	19.014	23.2308	22.1041	21.4321	21.0398	19.7982	20.5981	20.4347	19.5545	19.6122	21.2364
SLC16A6	O15403	MTARC1	Q5VT66	21.6484	21.0071	24.7506	24.979	24.7857	24.7573	21.8693	26.0045	19.8755	22.7856	24.4687	24.6929	24.8258	23.4482	23.9311	23.574	25.2457	23.9193	23.9502	24.0627
SLC16A6	O15403	PELO	Q9BRX2	23.0258	23.3533	23.1586	23.7024	25.0198	23.6232	24.0897	23.8615	23.5946	23.3792	24.7811	22.8222	23.0781	23.1413	23.3612	23.6654	23.7376	23.5483	22.8663	22.9376
SLC16A6	O15403	EXTL3	O43909	23.7438	24.5069	22.194	22.5953	23.0049	23.2965	23.1294	22.6532	23.7848	23.562	24.2427	23.9314	24.288	23.7942	23.1117	24.345	24.2327	23.4033	22.7732	23.3208
SLC16A6	O15403	SLC49A4	Q96SL1	24.0319	23.793	24.2253	24.0126	23.9435	23.9933	23.5631	24.0007	23.5347	23.5496	24.7762	24.5519	24.6562	24.6268	23.5222	23.6591	23.6231	24.0838	23.9753	24.0864
SLC16A6	O15403	TMEM147	Q9BVK8	19.8812	21.0891	21.1783	23.2408	22.9661	22.8228	24.6472	22.5775	21.8596	24.7092	22.9338	22.4766	23.0355	22.3026	19.9765	19.3136	23.7497	22.7565	20.2483	19.1253
SLC16A6	O15403	FAM126A	Q9BYI3	19.8071	19.9356	19.3395	20.6821	21.1895	19.6589	20.5175	21.8002	19.7784	19.895	19.8164	19.4138	21.3426	19.4866	19.9798	21.437	19.9363	19.5295	21.4461	23.2391
SLC16A6	O15403	PXN	P49023	21.9775	19.5053	20.9529	20.8295	20.0857	21.4671	21.7072	21.5812	21.9157	22.8139	20.7922	19.6333	20.0413	19.45	19.9644	21.086	22.5495	22.1051	20.6367	19.8823
SLC16A6	O15403	SLC6A15	Q9H2J7	23.1219	24.1333	25.7144	26.1218	21.5358	24.0814	27.5395	27.1128	26.6985	26.8028	24.2752	26.4215	25.8596	25.8118	24.5709	24.4823	24.7784	19.968	22.2571	23.3159
SLC16A6	O15403	MICOS10	Q5TGZ0	26.1187	26.3782	26.3844	26.1737	26.1922	26.1251	25.0141	25.167	25.2988	23.8708	26.6559	26.3234	26.3868	26.2841	23.9297	26.3369	25.0414	25.2306	24.7168	24.6367
SLC16A6	O15403	ARL13B	Q3SXY8	21.6035	22.4524	23.1237	23.2251	22.9579	23.3069	22.3193	22.2239	21.2635	21.4522	22.3606	23.4128	22.709	22.7423	21.7113	21.9223	21.6853	21.3946	21.9776	21.5722
SLC16A6	O15403	SLC4A2	P04920	24.1333	24.2892	24.1306	24.4937	24.2071	24.0309	23.0038	23.2692	23.3261	23.8531	24.0628	24.1947	23.7819	24.3067	23.6889	23.759	23.7661	23.8398	22.4073	23.6827
SLC16A6	O15403	DMD	P11532	20.9714	19.829	21.2094	22.0323	21.0753	20.5178	21.0014	20.4506	19.9425	19.7014	20.7183	21.4442	19.9998	21.9673	19.6926	22.1432	20.9062	20.3635	21.9804	21.0629
SLC16A6	O15403	COA6	Q5JTJ3	20.5217	20.0932	19.4764	23.1353	23.6811	20.0714	19.5494	22.1295	23.1443	21.5402	22.7523	22.6567	23.4297	22.4445	19.8234	20.7745	20.561	20.2087	22.2796	21.5153
SLC16A6	O15403	PSMB2	P49721	27.0545	26.1424	26.5658	26.4466	25.3723	26.0689	26.4843	25.5293	27.0069	26.9564	25.3287	25.531	25.7483	25.8329	27.1498	26.9669	26.9781	26.8621	25.2681	24.9227
SLC16A6	O15403	SLC1A4	P43007	23.9485	24.2814	25.7572	26.1132	24.4278	24.7596	23.5293	24.3506	24.5648	23.8114	24.9583	25.0132	25.2226	24.6584	24.2392	24.147	24.2888	25.2473	23.0185	24.1372
SLC16A6	O15403	TRIM13	O60858	24.6584	24.7187	23.5553	24.264	24.3452	19.2346	23.9115	20.3922	19.0518	20.3242	19.1606	18.9393	17.9775	19.8998	21.3189	19.4962	19.6012	21.5961	19.4452	18.3994
SLC16A6	O15403	RNPEP	Q9H4A4	20.0924	20.2809	20.2387	20.1009	19.8977	21.911	21.0792	20.9005	19.3639	19.1444	20.3702	21.6848	21.23	19.7159	19.1072	19.3127	20.2124	20.6132	20.2495	20.7655
SLC16A6	O15403	GALNT14	Q96FL9	26.3056	26.3495	19.5175	19.4179	20.0017	20.6059	20.681	20.8441	19.7024	19.8793	22.46	21.369	27.2397	22.0967	26.5977	26.7075	21.5711	19.9435	19.3347	24.3515
SLC16A6	O15403	ZNF576	Q9H609	20.7594	20.5166	19.7428	19.7614	20.717	21.2499	19.7361	21.6143	21.1986	18.6114	20.1814	19.661	19.6977	20.8478	23.6777	20.0889	19.3889	19.9606	21.2997	21.5817
SLC16A6	O15403	DHCR7	Q9UBM7	27.7707	27.9442	28.5588	28.5316	28.3925	28.365	28.1009	27.9832	27.9069	28.0878	28.5871	28.4079	28.4539	28.2744	28.0097	28.0914	27.9895	27.9577	27.6082	27.7218
SLC16A6	O15403	ALG8	Q9BVK2	20.6648	24.2949	25.0509	25.4571	25.3259	25.3906	21.9445	24.5406	24.5099	24.4787	23.3307	24.6701	24.9731	24.6842	24.9327	24.9404	24.908	24.9349	20.6457	24.1237
SLC16A6	O15403	STRBP	Q96SI9	23.9152	21.6678	18.5417	19.341	20.3911	20.9689	20.0199	19.0777	21.094	21.5242	19.3008	19.6235	20.2931	19.4997	23.7691	24.675	23.461	23.8374	20.1248	22.6158
SLC16A6	O15403	ELAC2	Q9BQ52	19.6039	20.7835	20.5596	20.3071	21.7461	18.7744	22.3428	20.6478	22.4343	19.8234	20.622	20.7357	22.0274	19.4952	20.3797	19.98	20.0388	22.5649	20.7578	19.7999
SLC16A6	O15403	TMED10	P49755	27.1885	27.1072	27.4082	27.4786	27.3884	27.5019	27.2754	27.3834	27.2189	27.1623	27.7276	27.8535	28.016	27.8052	27.2243	27.0784	26.9875	26.8232	26.5219	26.702
SLC16A6	O15403	SLC9A1	P19634	22.1626	23.2848	22.7886	23.0849	22.8426	22.88	22.3673	23.4047	22.8582	22.1081	21.7285	22.3003	22.8781	22.476	19.5343	20.6446	20.8876	20.0125	21.9856	20.5864
SLC16A6	O15403	TOR1AIP1	Q5JTV8	23.0509	23.1472	22.9034	22.976	21.5632	22.0992	21.4303	22.8148	21.1109	21.3575	22.6581	22.6763	23.8697	21.6578	21.685	21.6266	22.0337	19.044	23.6744	22.4325
SLC16A6	O15403	F2R	P25116	23.3991	23.4071	23.1611	23.6136	23.6705	23.3473	24.0757	23.8712	23.2866	23.9881	24.9947	24.4528	24.0627	24.4295	22.3048	24.0466	23.1593	24.3043	23.9559	23.9001
SLC16A6	O15403	USP12	O75317	18.9811	19.5188	23.7222	23.3833	23.4554	21.6183	20.3355	20.5943	19.6666	20.4648	19.3168	19.0262	23.2935	20.2492	20.6118	18.5748	20.3661	19.9648	19.673	20.3081
SLC16A6	O15403	SARM1	Q6SZW1	21.5142	19.3715	21.1168	20.0991	20.6865	19.4872	20.1439	20.4623	20.2046	21.7911	21.6553	21.7114	23.2114	18.2267	19.5528	19.485	20.0958	22.2993	22.767	22.8826
SLC16A6	O15403	WWOX	Q9NZC7	18.8495	19.3284	19.7288	19.9121	19.7648	19.9861	20.0456	20.7762	20.8637	20.2432	20.908	20.5895	20.1699	19.8153	19.9509	21.804	20.0086	20.9551	23.3918	23.8114
SLC16A6	O15403	TXN	P10599	27.0785	24.6753	26.7522	26.6147	26.7608	26.6039	25.7747	25.7645	23.5651	25.6758	24.5446	26.9672	27.0933	26.9398	25.0563	27.3155	25.6195	25.6776	25.6064	25.6397
SLC16A6	O15403	PYCR1	P32322	18.8172	19.8407	19.9706	20.2867	19.7398	20.3861	20.559	23.5389	23.6112	24.2583	21.5763	21.6994	22.2375	21.8359	20.6685	21.0695	21.2016	19.8019	20.7249	23.1036
SLC16A6	O15403	CR2	P20023	20.1695	18.8993	20.7099	20.3075	18.4633	20.4269	19.4942	20.4186	20.7798	19.8079	19.7148	19.2707	19.0711	19.6447	18.9618	20.2819	20.3018	20.3178	20.0253	20.1467
SLC16A6	O15403	KIF1B	O60333	21.9845	22.6455	18.2439	20.0233	19.2939	19.2552	19.3485	22.1689	18.4798	19.8962	19.4208	19.7277	20.1259	20.2099	19.8537	19.0688	21.3645	19.4019	19.9608	19.3935
SLC16A6	O15403	SMARCA5	O60264	21.1477	21.2484	19.3664	21.4303	20.8733	20.0685	20.4485	20.3245	20.1504	20.123	20.2219	20.9246	20.5421	20.2701	20.0399	21.4494	20.7818	19.2543	19.9244	19.9846
SLC16A6	O15403	SNRPF	P62306	25.3488	25.4104	25.1171	25.3763	25.2475	25.0881	25.385	25.5457	25.5319	25.3686	25.1135	25.2974	25.4702	25.3494	25.1748	24.9393	25.4831	24.8803	24.8565	25.1198
SLC16A6	O15403	LAMP2	P13473	24.3587	24.0167	26.0953	24.2114	24.1963	25.9847	26.1983	25.2064	26.0434	26.1142	25.3384	25.8743	25.3907	25.8269	23.8054	23.6739	24.0906	24.6852	25.0895	25.3385
SLC16A6	O15403	HAT1	O14929	24.0703	24.0067	24.9387	24.9458	25.0079	25.0546	25.114	23.5857	19.0661	23.6017	23.0397	24.363	26.2568	23.2679	23.5821	23.3402	23.1459	26.102	23.1975	23.8766
SLC16A6	O15403	FGFR2	P21802	20.2156	20.265	22.613	19.6065	22.9484	21.316	20.105	19.4927	22.8398	23.5281	24.0988	20.9143	20.7009	21.6435	19.5346	20.0831	20.053	21.1144	20.5716	24.2075
SLC16A6	O15403	TTC17	Q96AE7	19.4527	19.2703	21.7627	21.0487	20.4077	20.5157	20.1048	21.2559	19.2414	21.9464	19.9536	19.5203	19.8037	20.1564	20.2209	19.1716	19.8333	18.8315	20.3123	19.3871
SLC16A6	O15403	SPRR2E	P22531	20.6451	19.7113	20.3829	21.6761	19.5105	20.5287	20.0124	18.5308	21.5504	19.5494	20.5445	19.8093	20.0659	19.128	18.7523	19.2986	19.9984	20.0791	20.1589	21.8499
SLC16A6	O15403	PPT1	P50897	21.0491	21.8638	22.9847	22.7908	19.6544	22.873	19.5031	19.6471	19.4651	19.924	20.9547	22.0443	22.1078	20.6472	19.9198	22.2833	24.1015	22.8403	18.9965	21.2986
SLC16A6	O15403	RNF138	Q8WVD3	21.4884	21.2129	22.521	19.8676	20.7258	21.3499	22.4518	22.8687	21.8566	22.3076	22.8183	22.4241	20.2764	22.6393	22.7838	22.5966	22.7828	22.635	20.2768	20.3383
SLC16A6	O15403	ACP2	P11117	19.9599	20.1429	19.6323	18.8741	19.4679	19.172	20.3379	19.9135	21.5058	20.2846	22.4564	19.6154	17.7056	21.6303	19.9715	18.7734	20.0499	20.2432	19.9988	20.4264
SLC16A6	O15403	PORCN	Q9H237	20.0504	20.5693	21.3987	21.8642	21.6107	19.2319	18.4727	18.776	17.6394	19.5831	21.8905	21.6897	21.3068	21.2392	20.621	20.5118	19.3038	20.087	19.7035	21.3855
SLC16A6	O15403	GNL3	Q9BVP2	24.5408	19.2001	21.1359	22.1484	19.724	19.8732	24.2244	22.7525	22.8354	22.9263	22.084	23.145	23.2891	23.0527	22.5978	23.0878	22.2683	20.7271	22.4734	24.3333
SLC16A6	O15403	PCYOX1	Q9UHG3	24.3865	23.8944	24.8881	24.9846	25.1207	25.1548	24.231	23.8475	23.7342	22.7026	25.0328	23.9202	25.2097	25.0345	23.0027	23.5811	23.1525	23.1299	22.2909	24.0351
SLC16A6	O15403	TM2D3	Q9BRN9	21.3678	21.0037	23.3392	23.4569	19.7105	21.1553	24.7447	24.7407	24.4224	24.7212	23.4983	23.3516	22.7719	23.6265	21.0798	21.4871	22.6819	21.3853	22.7985	20.5329
SLC16A6	O15403	FGFR1	P11362	21.3951	21.099	22.2508	23.0373	22.7243	23.4727	22.96	21.9016	23.567	22.0043	23.7383	22.5852	22.8845	23.3421	19.2081	27.9251	20.8042	20.2371	21.2621	20.036
SLC16A6	O15403	NT5C3A	Q9H0P0	22.9782	23.0391	26.7288	23.8491	26.6022	26.5919	24.3749	24.6324	24.3291	23.9642	25.1391	25.0726	26.0763	25.3361	21.5146	22.7636	24.3312	25.169	19.9242	22.7366
SLC16A6	O15403	KPRP	Q5T749	23.2829	24.0261	19.6458	19.8243	20.0778	19.6253	22.8342	22.9712	23.5421	23.79	20.0674	20.3899	18.5593	19.0427	22.9265	23.5686	23.0617	25.9839	26.1374	19.2984
SLC16A6	O15403	MRPS30	Q9NP92	20.6184	19.1502	21.5986	22.4483	22.3796	22.28	21.6323	21.5249	21.3447	21.4659	23.7692	23.0809	23.7546	23.4747	20.7646	20.5348	22.8247	22.771	20.8278	21.2741
SLC16A6	O15403	ERAL1	O75616	19.8225	22.3289	24.6724	23.836	25.2991	24.5209	24.9521	23.9233	23.9162	24.0227	24.6261	25.0748	25.0201	24.5124	24.8953	19.0693	21.0512	24.5483	23.7526	23.6176
SLC16A6	O15403	MCU	Q8NE86	25.8052	25.5045	27.7495	27.5739	27.6354	27.1846	24.0649	25.2188	24.0245	24.9686	26.821	25.9453	26.602	26.2588	25.5115	25.7615	25.6005	25.0683	25.0706	23.2268
SLC16A6	O15403	GFPT1	Q06210	21.0767	21.369	21.8878	21.5946	21.7604	22.0515	20.9244	21.3473	19.4467	18.9391	22.6719	22.622	23.5776	21.7309	22.3575	22.6951	24.4737	21.9247	24.8306	21.1865
SLC16A6	O15403	NKRF	O15226	19.6495	20.4261	19.6254	20.5449	19.7005	19.5198	19.7495	19.925	20.6344	18.573	21.5138	20.5628	20.3556	19.6579	22.3679	20.7396	20.7284	18.5801	21.4793	19.8934
SLC16A6	O15403	SLMAP	Q14BN4	22.4355	22.7605	22.0836	21.853	22.2895	20.5418	29.3412	28.8985	25.0549	25.5129	27.7223	28.7301	27.218	22.4069	23.526	22.173	29.0557	21.3107	22.2852	28.8089
SLC16A6	O15403	CDK5RAP3	Q96JB5	19.8579	21.4225	19.5166	19.2666	20.1208	20.7154	19.5798	20.1088	20.1918	19.1008	19.2078	18.6727	20.1885	19.9256	20.5943	19.5826	22.7232	20.4147	19.4138	19.8967
SLC16A6	O15403	DOLK	Q9UPQ8	21.9738	22.0482	23.2836	23.7324	23.8844	23.71	19.7806	22.898	22.452	21.9111	22.8486	23.1951	23.022	21.8109	20.3054	20.6284	23.0063	22.5384	22.5473	22.5235
SLC16A6	O15403	AAAS	Q9NRG9	22.429	22.0065	23.6678	23.407	22.9482	23.0459	24.3524	24.4289	22.7334	22.8785	23.4564	23.4262	23.1588	23.0285	22.2893	23.0333	21.6725	22.7459	20.4616	20.1049
SLC16A6	O15403	PCID2	Q5JVF3	22.2282	22.2751	21.6626	18.3775	19.2678	18.741	20.0198	19.2097	20.7754	19.8115	19.1991	19.9935	19.7189	19.2377	22.6882	22.5803	22.0841	22.164	19.9943	21.095
SLC16A6	O15403	TPRA1	Q86W33	23.534	23.5405	19.9377	18.8328	23.3308	22.4438	23.7102	24.1715	23.6313	23.8913	23.7976	22.996	22.6787	22.8989	23.3367	23.5773	22.3622	23.345	22.687	22.5708
SLC16A6	O15403	ROBO2	Q9HCK4	19.1027	20.672	19.9738	23.3036	20.4337	20.3746	19.9486	20.3808	19.1634	20.7587	20.7698	19.7656	19.3068	18.6659	19.803	20.4921	20.4155	20.1574	20.8384	18.8003
SLC16A6	O15403	ADGRA3	Q8IWK6	21.0862	20.351	19.2926	19.3448	20.5822	21.0252	19.938	20.6171	19.6132	19.4484	19.5247	18.8997	20.2812	20.7918	20.6092	19.7665	19.3978	18.9963	20.961	20.5955
SLC16A6	O15403	JAK1	P23458	22.1504	22.3763	26.7788	22.6249	23.3177	21.9709	21.7451	25.2013	22.2294	21.5659	25.4443	23.7068	25.8106	25.8553	21.8032	22.2468	22.2885	22.7404	18.4348	20.2449
SLC16A6	O15403	CSDE1	O75534	20.808	20.5291	19.7519	21.1472	18.6306	20.3939	22.9825	23.0397	23.4665	20.2748	20.3169	18.9858	19.4503	20.3341	20.0657	20.8064	19.1844	20.1322	24.0105	20.8839
SLC16A6	O15403	CSRP1	P21291	19.5579	20.5312	20.8365	18.6156	19.8557	18.5111	19.73	20.7465	21.9918	19.52	19.1812	20.2386	20.7824	19.3481	19.6527	21.3548	19.9428	19.7852	20.1284	20.6469
SLC16A6	O15403	HOOK1	Q9UJC3	20.3867	22.928	20.1925	20.1404	24.3891	20.1424	20.3574	18.9563	20.3909	20.4856	19.7015	19.8138	24.1217	23.2887	21.2334	20.5974	20.7968	20.0029	20.4755	19.9638
SLC16A6	O15403	MRPL45	Q9BRJ2	19.9824	19.6153	23.1386	21.3648	21.9175	23.3658	22.7672	19.4236	21.8179	22.2901	20.7551	21.4672	21.7979	20.5676	21.0798	18.9963	21.2218	23.2958	23.8234	23.1339
SLC16A6	O15403	SLC37A1	P57057	20.234	18.7896	21.2262	19.8685	19.797	19.9616	19.383	19.766	20.752	20.1042	20.7928	20.3105	20.4432	19.6676	21.0071	19.3948	19.2386	19.4999	20.5869	20.1862
SLC16A6	O15403	SEC24B	O95487	20.7517	21.007	19.5715	19.3322	19.6719	18.9383	19.0365	20.238	19.8543	19.9475	19.7227	21.3876	19.6257	18.4891	20.37	20.4746	19.8305	20.4039	20.0879	19.6209
SLC16A6	O15403	ATP2B3	Q16720	19.4085	19.6933	19.9808	21.0753	21.871	21.0717	21.5562	21.7118	21.7542	20.9158	22.864	22.8332	21.9332	25.7105	20.2084	19.1818	19.3546	20.4371	18.8621	20.9208
SLC16A6	O15403	RELL1	Q8IUW5	24.1623	23.7216	24.1693	23.9253	24.1688	24.0202	23.6123	22.7655	23.6537	23.8312	24.1373	23.5116	23.6171	24.0357	23.15	23.4258	22.6672	23.5799	20.0678	20.046
[truncated: 2,309 more rows]

## Sheet: Dataset_EV8B
Bait_GeneName	Bait_UniProtKB	Prey_GeneName	Prey_UniProtKB	Condition	log2FC
SLC16A6	O15403	FBXW11	Q9UKB1	S240A	-9.31144
SLC16A6	O15403	FBXW11	Q9UKB1	S240D	-9.07674
SLC16A6	O15403	PSMB5	P28074	S240A	-7.86642
SLC16A6	O15403	GHDC	Q8N2G8	S240A	-7.80968
SLC16A6	O15403	GTF3C1	Q12789	T245N	-7.69366
SLC16A6	O15403	RRM2	P31350	S240D	-7.60187
SLC16A6	O15403	SGPL1	O95470	T245E	-7.18349
SLC16A6	O15403	PSMB5	P28074	S240D	-7.07805
SLC16A6	O15403	MSH3	P20585	S240D	-7.05208
SLC16A6	O15403	SQSTM1	Q13501	S240A	-7.01748
SLC16A6	O15403	MYH10	P35580	S240A	-6.73499
SLC16A6	O15403	RIOX1	Q9H6W3	S240A	-6.70546
SLC16A6	O15403	NBAS	A2RRP1	S240A	-6.67244
SLC16A6	O15403	KHDRBS1	Q07666	S240A	-6.58941
SLC16A6	O15403	DARS1	P14868	S240D	-6.58552
SLC16A6	O15403	GHDC	Q8N2G8	S240D	-6.40266
SLC16A6	O15403	SGPL1	O95470	S240D	-6.37402
SLC16A6	O15403	MRPL10	Q7Z7H8	S240A	-6.33754
SLC16A6	O15403	SFPQ	P23246	T245N	-6.29581
SLC16A6	O15403	SQSTM1	Q13501	S240D	-6.28267
SLC16A6	O15403	SNRNP200	O75643	T245E	-6.20561
SLC16A6	O15403	USP34	Q70CQ2	T245E	-6.20519
SLC16A6	O15403	DAP3	P51398	S240D	-6.16549
SLC16A6	O15403	UBR1	Q8IWV7	T245E	-6.12016
SLC16A6	O15403	MSH3	P20585	S240A	-6.09232
SLC16A6	O15403	SGPL1	O95470	T245N	-6.08376
SLC16A6	O15403	IGF2BP1	Q9NZI8	S240D	-6.00549
SLC16A6	O15403	GHDC	Q8N2G8	T245E	-5.95305
SLC16A6	O15403	KHDRBS1	Q07666	S240D	-5.92407
SLC16A6	O15403	AIMP1	Q12904	S240A	-5.89181
SLC16A6	O15403	EIF4H	Q15056	S240A	-5.83437
SLC16A6	O15403	USP34	Q70CQ2	S240A	-5.77027
SLC16A6	O15403	KRT18	P05783	S240D	-5.74794
SLC16A6	O15403	DDX5	P17844	S240D	-5.72831
SLC16A6	O15403	SFPQ	P23246	S240A	-5.70777
SLC16A6	O15403	UBR1	Q8IWV7	S240D	-5.68287
SLC16A6	O15403	PSMB5	P28074	T245N	-5.64686
SLC16A6	O15403	MYH10	P35580	S240D	-5.63176
SLC16A6	O15403	MTFR1	Q15390	S240D	-5.62415
SLC16A6	O15403	ZC3H14	Q6PJT7	S240A	-5.6163
SLC16A6	O15403	MTFR1	Q15390	S240A	-5.58026
SLC16A6	O15403	NBAS	A2RRP1	S240D	-5.57296
SLC16A6	O15403	MSH3	P20585	T245E	-5.56693
SLC16A6	O15403	ZC3H14	Q6PJT7	S240D	-5.47546
SLC16A6	O15403	RPS26	P62854	S240A	-5.45103
SLC16A6	O15403	PHF5A	Q7RTV0	S240D	-5.43296
SLC16A6	O15403	RIOX1	Q9H6W3	T245N	-5.43082
SLC16A6	O15403	SRSF1	Q07955	T245E	-5.42578
SLC16A6	O15403	DDX6	P26196	S240D	-5.4252
SLC16A6	O15403	PHF5A	Q7RTV0	S240A	-5.38751
SLC16A6	O15403	CUX1	Q13948	S240A	-5.36117
SLC16A6	O15403	SRSF1	Q07955	S240D	-5.34553
SLC16A6	O15403	EIF4G1	Q04637	S240A	-5.29577
SLC16A6	O15403	PSMB5	P28074	T245E	-5.2446
SLC16A6	O15403	BTRC	Q9Y297	S240D	-5.23862
SLC16A6	O15403	GTF3C1	Q12789	S240A	-5.22027
SLC16A6	O15403	MRPL10	Q7Z7H8	S240D	-5.20041
SLC16A6	O15403	EIF4H	Q15056	S240D	-5.1918
SLC16A6	O15403	LINC02872	A2RU37	S240A	-5.16423
SLC16A6	O15403	PBRM1	Q86U86	S240A	-5.14603
SLC16A6	O15403	EIF4H	Q15056	T245N	-5.12968
SLC16A6	O15403	BTRC	Q9Y297	S240A	-5.11931
SLC16A6	O15403	SCAMP1	O15126	T245N	-5.11341
SLC16A6	O15403	PEX11B	O96011	T245N	-5.10511
SLC16A6	O15403	SKP1	P63208	S240D	-5.09863
SLC16A6	O15403	SGPL1	O95470	S240A	-5.09466
SLC16A6	O15403	ZNF326	Q5BKZ1	T245N	-5.0918
SLC16A6	O15403	EXOSC10	Q01780	S240D	-5.07777
SLC16A6	O15403	CCT8	P50990	S240A	-5.0538
SLC16A6	O15403	GTPBP4	Q9BZE4	S240D	-5.01957
SLC16A6	O15403	UBR1	Q8IWV7	T245N	-5.0034
SLC16A6	O15403	DMRT3	Q9NQL9	S240A	-4.95148
SLC16A6	O15403	SPTAN1	Q13813	T245N	-4.94245
SLC16A6	O15403	EXOC7	Q9UPT5	T245E	-4.87276
SLC16A6	O15403	KRT18	P05783	S240A	-4.87056
SLC16A6	O15403	KRT10	P13645	S240D	-4.86367
SLC16A6	O15403	RMI2	Q96E14	S240A	-4.85229
SLC16A6	O15403	HAUS5	O94927	S240A	-4.84805
SLC16A6	O15403	RPS28	P62857	S240A	-4.84739
SLC16A6	O15403	DDX60L	Q5H9U9	S240D	-4.82269
SLC16A6	O15403	BANF1	O75531	S240A	-4.80756
SLC16A6	O15403	SNRNP200	O75643	S240D	-4.80503
SLC16A6	O15403	DAP3	P51398	S240A	-4.79413
SLC16A6	O15403	CUX1	Q13948	T245E	-4.77777
SLC16A6	O15403	SKP1	P63208	S240A	-4.77159
SLC16A6	O15403	PCYT1A	P49585	S240D	-4.76018
SLC16A6	O15403	TPM3	P06753	S240D	-4.75692
SLC16A6	O15403	MSH3	P20585	T245N	-4.73039
SLC16A6	O15403	PRKAG1	P54619	T245E	-4.72783
SLC16A6	O15403	SARS2	Q9NP81	S240D	-4.72291
SLC16A6	O15403	PRDX3	P30048	T245E	-4.66688
SLC16A6	O15403	PBRM1	Q86U86	T245E	-4.66052
SLC16A6	O15403	MTFR1	Q15390	T245N	-4.65603
SLC16A6	O15403	APH1A	Q96BI3	S240A	-4.64975
SLC16A6	O15403	POLR1D	P0DPB6	S240A	-4.63885
SLC16A6	O15403	MTFR1	Q15390	T245E	-4.61987
SLC16A6	O15403	RTRAF	Q9Y224	S240D	-4.61907
SLC16A6	O15403	MTPAP	Q9NVV4	S240D	-4.60963
SLC16A6	O15403	GHDC	Q8N2G8	T245N	-4.58946
SLC16A6	O15403	PBRM1	Q86U86	S240D	-4.58077
SLC16A6	O15403	DDX46	Q7L014	S240A	-4.5774
SLC16A6	O15403	SFPQ	P23246	S240D	-4.57289
SLC16A6	O15403	GTF3C1	Q12789	S240D	-4.55845
SLC16A6	O15403	NLRX1	Q86UT6	S240D	-4.55233
SLC16A6	O15403	TOMM20	Q15388	T245N	-4.53674
SLC16A6	O15403	PCYT1A	P49585	T245E	-4.52988
SLC16A6	O15403	MTREX	P42285	S240D	-4.51843
SLC16A6	O15403	MT-ND1	P03886	T245N	-4.51066
SLC16A6	O15403	MYH10	P35580	T245E	-4.49621
SLC16A6	O15403	CHAMP1	Q96JM3	T245N	-4.45612
SLC16A6	O15403	TPM3	P06753	S240A	-4.44978
SLC16A6	O15403	MCRIP1	C9JLW8	S240D	-4.44532
SLC16A6	O15403	EIF4H	Q15056	T245E	-4.43531
SLC16A6	O15403	MTPAP	Q9NVV4	T245E	-4.43222
SLC16A6	O15403	RPS24	P62847	S240D	-4.41274
SLC16A6	O15403	CUL1	Q13616	S240D	-4.40746
SLC16A6	O15403	KRT16	P08779	S240D	-4.39506
SLC16A6	O15403	UBE2M	P61081	S240A	-4.38833
SLC16A6	O15403	SPTAN1	Q13813	S240A	-4.38779
SLC16A6	O15403	RPS24	P62847	T245E	-4.38024
SLC16A6	O15403	PDXDC1	Q6P996	S240A	-4.379
SLC16A6	O15403	PCYT1A	P49585	S240A	-4.37727
SLC16A6	O15403	SBK2	P0C263	S240A	-4.37292
SLC16A6	O15403	KPRP	Q5T749	S240A	-4.37033
SLC16A6	O15403	GTPBP4	Q9BZE4	S240A	-4.36024
SLC16A6	O15403	LARP4B	Q92615	S240A	-4.33818
SLC16A6	O15403	DCAF13	Q9NV06	S240D	-4.31537
SLC16A6	O15403	SARS2	Q9NP81	S240A	-4.30511
SLC16A6	O15403	SLC12A7	Q9Y666	S240D	-4.29386
SLC16A6	O15403	GAA	P10253	S240A	-4.29021
SLC16A6	O15403	STRBP	Q96SI9	S240A	-4.25635
SLC16A6	O15403	RPL3	P39023	S240A	-4.23346
SLC16A6	O15403	PABPC4	Q13310	S240A	-4.20565
SLC16A6	O15403	DCD	P81605	S240A	-4.19527
SLC16A6	O15403	KRT14	P02533	S240D	-4.19087
SLC16A6	O15403	IGF2BP3	O00425	S240D	-4.18449
SLC16A6	O15403	TNPO2	O14787	S240D	-4.17334
SLC16A6	O15403	PEX11B	O96011	S240A	-4.17019
SLC16A6	O15403	RBMS1	P29558	S240D	-4.16385
SLC16A6	O15403	NEFL	P07196	S240D	-4.15774
SLC16A6	O15403	LARP4B	Q92615	T245E	-4.15737
SLC16A6	O15403	DCD	P81605	S240D	-4.15693
SLC16A6	O15403	CUL1	Q13616	S240A	-4.13408
SLC16A6	O15403	DNAJC21	Q5F1R6	S240D	-4.12719
SLC16A6	O15403	STRBP	Q96SI9	S240D	-4.12495
SLC16A6	O15403	MAP7	Q14244	S240A	-4.12296
SLC16A6	O15403	APOL2	Q9BQE5	T245N	-4.11305
SLC16A6	O15403	SRSF1	Q07955	T245N	-4.11151
SLC16A6	O15403	DMXL2	Q8TDJ6	S240A	-4.10536
SLC16A6	O15403	BANF1	O75531	S240D	-4.10362
SLC16A6	O15403	COA1	Q9GZY4	S240D	-4.10123
SLC16A6	O15403	ATP9A	O75110	S240D	-4.09696
SLC16A6	O15403	CHAMP1	Q96JM3	S240D	-4.09398
SLC16A6	O15403	NEFL	P07196	S240A	-4.09217
SLC16A6	O15403	KPRP	Q5T749	S240D	-4.09188
SLC16A6	O15403	HNRNPD	Q14103	S240D	-4.08556
SLC16A6	O15403	DBT	P11182	S240A	-4.07722
SLC16A6	O15403	DCXR	Q7Z4W1	S240D	-4.07466
SLC16A6	O15403	ACAT1	P24752	T245E	-4.05909
SLC16A6	O15403	ZNF326	Q5BKZ1	T245E	-4.05071
SLC16A6	O15403	NDUFS7	O75251	T245E	-4.0229
SLC16A6	O15403	NPM3	O75607	S240A	-4.01126
SLC16A6	O15403	AAMP	Q13685	S240D	-4.00842
SLC16A6	O15403	EXOSC10	Q01780	T245E	-3.99911
SLC16A6	O15403	MYO1C	O00159	T245E	-3.99238
SLC16A6	O15403	PSMC2	P35998	T245N	-3.98997
SLC16A6	O15403	LETMD1	Q6P1Q0	T245N	-3.98799
SLC16A6	O15403	PPP2R2A	P63151	S240A	-3.98291
SLC16A6	O15403	HNRNPD	Q14103	S240A	-3.97878
SLC16A6	O15403	POLR1D	P0DPB6	S240D	-3.93833
SLC16A6	O15403	RCL1	Q9Y2P8	T245E	-3.93059
SLC16A6	O15403	RCL1	Q9Y2P8	T245N	-3.9205
SLC16A6	O15403	RRM2	P31350	T245N	-3.90991
SLC16A6	O15403	COQ2	Q96H96	S240A	-3.89357
SLC16A6	O15403	RRM2	P31350	T245E	-3.88366
SLC16A6	O15403	ZNF326	Q5BKZ1	S240A	-3.88171
SLC16A6	O15403	PRDX6	P30041	T245N	-3.87954
SLC16A6	O15403	CSE1L	P55060	T245E	-3.8755
SLC16A6	O15403	HEATR1	Q9H583	S240A	-3.86729
SLC16A6	O15403	RRM2B	Q7LG56	S240A	-3.85053
SLC16A6	O15403	AIMP1	Q12904	S240D	-3.82739
SLC16A6	O15403	MTFR2	Q6P444	T245E	-3.82183
SLC16A6	O15403	GALNT14	Q96FL9	S240D	-3.81921
SLC16A6	O15403	LYAR	Q9NX58	S240A	-3.81099
SLC16A6	O15403	GEMIN2	O14893	S240D	-3.8054
SLC16A6	O15403	DGKD	Q16760	S240A	-3.80258
SLC16A6	O15403	ALDH18A1	P54886	S240A	-3.79623
SLC16A6	O15403	NEFL	P07196	T245N	-3.7953
SLC16A6	O15403	ZNF326	Q5BKZ1	S240D	-3.76686
SLC16A6	O15403	RBX1	P62877	S240D	-3.7632
SLC16A6	O15403	SLC12A7	Q9Y666	T245N	-3.75278
SLC16A6	O15403	DMXL2	Q8TDJ6	S240D	-3.74184
SLC16A6	O15403	AIMP1	Q12904	T245E	-3.73615
SLC16A6	O15403	CYSTM1	Q9H1C7	T245N	-3.72458
SLC16A6	O15403	PRRC2C	Q9Y520	S240D	-3.71908
SLC16A6	O15403	RRM2B	Q7LG56	S240D	-3.70501
SLC16A6	O15403	CACHD1	Q5VU97	S240D	-3.69263
SLC16A6	O15403	PRKAG1	P54619	S240D	-3.68742
SLC16A6	O15403	RTRAF	Q9Y224	S240A	-3.68372
SLC16A6	O15403	WWP2	O00308	S240D	-3.68128
SLC16A6	O15403	TMED7	Q9Y3B3	S240D	-3.67981
SLC16A6	O15403	EXOC7	Q9UPT5	T245N	-3.67947
SLC16A6	O15403	DGKD	Q16760	S240D	-3.67096
SLC16A6	O15403	SF3B3	Q15393	S240A	-3.66862
SLC16A6	O15403	SYNCRIP	O60506	S240D	-3.66237
SLC16A6	O15403	PRDX6	P30041	S240D	-3.66224
SLC16A6	O15403	CHAMP1	Q96JM3	S240A	-3.65576
SLC16A6	O15403	NBAS	A2RRP1	T245E	-3.65483
SLC16A6	O15403	GOLT1B	Q9Y3E0	T245E	-3.64627
SLC16A6	O15403	PHLDB3	Q6NSJ2	S240A	-3.64188
SLC16A6	O15403	RNF166	Q96A37	S240A	-3.64054
SLC16A6	O15403	SFXN2	Q96NB2	T245E	-3.63901
SLC16A6	O15403	NEFL	P07196	T245E	-3.62872
SLC16A6	O15403	METTL7A	Q9H8H3	T245E	-3.62251
SLC16A6	O15403	ORMDL1	Q9P0S3	S240A	-3.62026
SLC16A6	O15403	AAMP	Q13685	S240A	-3.61716
SLC16A6	O15403	RCL1	Q9Y2P8	S240D	-3.61324
SLC16A6	O15403	SNRPD2	P62316	S240D	-3.60537
SLC16A6	O15403	COQ2	Q96H96	S240D	-3.59425
SLC16A6	O15403	RPLP0	P05388	S240D	-3.59191
SLC16A6	O15403	SRP68	Q9UHB9	T245E	-3.58476
SLC16A6	O15403	WDTC1	Q8N5D0	S240D	-3.58006
SLC16A6	O15403	TMEM35B	Q8NCS4	T245E	-3.56966
SLC16A6	O15403	NPEPPS	P55786	T245E	-3.56263
SLC16A6	O15403	L1RE1	Q9UN81	S240A	-3.5388
SLC16A6	O15403	RPL34	P49207	S240D	-3.53662
SLC16A6	O15403	RMI2	Q96E14	S240D	-3.5271
SLC16A6	O15403	LINC02872	A2RU37	T245E	-3.52014
SLC16A6	O15403	RBMX	P38159	S240D	-3.51819
SLC16A6	O15403	RAD23B	P54727	S240D	-3.51053
SLC16A6	O15403	STRBP	Q96SI9	T245N	-3.50666
SLC16A6	O15403	MOV10	Q9HCE1	S240D	-3.50303
SLC16A6	O15403	MRPS2	Q9Y399	S240D	-3.50207
SLC16A6	O15403	LARP1	Q6PKG0	S240D	-3.49987
SLC16A6	O15403	EXD2	Q9NVH0	T245E	-3.49848
SLC16A6	O15403	IGF2BP2	Q9Y6M1	S240A	-3.49842
SLC16A6	O15403	MPDU1	O75352	S240A	-3.48525
SLC16A6	O15403	PSMA4	P25789	S240D	-3.47787
SLC16A6	O15403	MRPS31	Q92665	S240D	-3.47532
SLC16A6	O15403	CFL1	P23528	T245N	-3.47346
SLC16A6	O15403	PTCD3	Q96EY7	S240D	-3.47241
SLC16A6	O15403	MRPL21	Q7Z2W9	S240D	-3.47108
SLC16A6	O15403	CHERP	Q8IWX8	T245E	-3.46996
SLC16A6	O15403	GTPBP4	Q9BZE4	T245N	-3.46413
SLC16A6	O15403	SLC36A4	Q6YBV0	S240D	-3.46373
SLC16A6	O15403	POLR1C	O15160	S240D	-3.46347
SLC16A6	O15403	TP53	P04637	S240D	-3.46161
SLC16A6	O15403	THOC3	Q96J01	S240A	-3.45896
SLC16A6	O15403	SLC12A7	Q9Y666	T245E	-3.45892
SLC16A6	O15403	G3BP2	Q9UN86	S240A	-3.45071
SLC16A6	O15403	PHLDB3	Q6NSJ2	S240D	-3.4439
SLC16A6	O15403	NLRX1	Q86UT6	T245E	-3.43896
SLC16A6	O15403	PCMTD2	Q9NV79	S240D	-3.43565
SLC16A6	O15403	STK26	Q9P289	T245N	-3.4318
SLC16A6	O15403	CCT8	P50990	T245E	-3.42923
SLC16A6	O15403	GALNT14	Q96FL9	T245N	-3.42821
SLC16A6	O15403	TCP1	P17987	T245E	-3.42724
SLC16A6	O15403	PAXX	Q9BUH6	T245E	-3.42065
SLC16A6	O15403	THOC3	Q96J01	S240D	-3.41831
SLC16A6	O15403	CHAMP1	Q96JM3	T245E	-3.41741
SLC16A6	O15403	GPAT4	Q86UL3	T245E	-3.41651
SLC16A6	O15403	PSMA1	P25786	S240A	-3.41613
SLC16A6	O15403	POLR1C	O15160	S240A	-3.41243
SLC16A6	O15403	EXOSC10	Q01780	S240A	-3.41158
SLC16A6	O15403	PAXX	Q9BUH6	S240D	-3.41116
SLC16A6	O15403	CORO1C	Q9ULV4	S240D	-3.40955
SLC16A6	O15403	FARP1	Q9Y4F1	S240D	-3.40889
SLC16A6	O15403	FYN	P06241	S240D	-3.4007
SLC16A6	O15403	MRPL50	Q8N5N7	T245N	-3.39778
SLC16A6	O15403	MRPS28	Q9Y2Q9	S240A	-3.39532
SLC16A6	O15403	SLC35E3	Q7Z769	T245N	-3.38885
SLC16A6	O15403	PRDX3	P30048	T245N	-3.38642
SLC16A6	O15403	HNRNPDL	O14979	T245E	-3.37975
SLC16A6	O15403	CUX1	Q13948	S240D	-3.37714
SLC16A6	O15403	KHDRBS1	Q07666	T245N	-3.37546
SLC16A6	O15403	DCAF13	Q9NV06	S240A	-3.37099
SLC16A6	O15403	RBM4	Q9BWF3	T245N	-3.368
SLC16A6	O15403	PSMD13	Q9UNM6	S240D	-3.36704
SLC16A6	O15403	UNC5B	Q8IZJ1	S240D	-3.36666
SLC16A6	O15403	PRDX6	P30041	S240A	-3.36234
SLC16A6	O15403	MTX3	Q5HYI7	T245E	-3.35618
SLC16A6	O15403	RPP30	P78346	S240A	-3.3541
SLC16A6	O15403	CHERP	Q8IWX8	S240A	-3.35155
SLC16A6	O15403	PLK1	P53350	S240A	-3.35127
SLC16A6	O15403	NR3C1	P04150	T245N	-3.35085
SLC16A6	O15403	RNF166	Q96A37	S240D	-3.35038
SLC16A6	O15403	HEATR1	Q9H583	S240D	-3.3463
SLC16A6	O15403	KRT16	P08779	S240A	-3.34381
SLC16A6	O15403	PHLDB3	Q6NSJ2	T245E	-3.33686
SLC16A6	O15403	ELOVL6	Q9H5J4	T245E	-3.33538
SLC16A6	O15403	TMED7	Q9Y3B3	S240A	-3.33014
SLC16A6	O15403	KRT6A	P02538	S240D	-3.32858
SLC16A6	O15403	STX18	Q9P2W9	T245E	-3.31006
SLC16A6	O15403	COQ2	Q96H96	T245N	-3.30966
SLC16A6	O15403	SLC16A9	Q7RTY1	S240D	-3.30819
SLC16A6	O15403	SLC16A7	O60669	S240D	-3.30813
SLC16A6	O15403	RACK1	P63244	S240D	-3.30664
SLC16A6	O15403	MRPL24	Q96A35	T245E	-3.29361
SLC16A6	O15403	SLC16A9	Q7RTY1	S240A	-3.29259
SLC16A6	O15403	RNF170	Q96K19	T245N	-3.29257
SLC16A6	O15403	FARP1	Q9Y4F1	S240A	-3.28769
SLC16A6	O15403	RCL1	Q9Y2P8	S240A	-3.28441
SLC16A6	O15403	STRN3	Q13033	T245E	-3.28208
SLC16A6	O15403	SRSF3	P84103	S240D	-3.27948
SLC16A6	O15403	VIM	P08670	S240D	-3.27893
SLC16A6	O15403	NDUFS6	O75380	T245N	-3.27358
SLC16A6	O15403	TPM3	P06753	T245E	-3.26838
SLC16A6	O15403	SEC23B	Q15437	S240D	-3.25683
SLC16A6	O15403	OTULIN	Q96BN8	T245E	-3.2526
SLC16A6	O15403	STRN	O43815	T245N	-3.25206
SLC16A6	O15403	MRPS15	P82914	S240D	-3.25059
SLC16A6	O15403	PRDX2	P32119	T245E	-3.25007
SLC16A6	O15403	MCCC1	Q96RQ3	S240D	-3.22839
SLC16A6	O15403	L1RE1	Q9UN81	T245N	-3.22825
SLC16A6	O15403	GPRC5C	Q9NQ84	S240D	-3.22511
SLC16A6	O15403	AATF	Q9NY61	S240D	-3.2211
SLC16A6	O15403	CHCHD6	Q9BRQ6	T245E	-3.21597
SLC16A6	O15403	KRT5	P13647	S240D	-3.21153
SLC16A6	O15403	RPL7	P18124	S240D	-3.20956
SLC16A6	O15403	STX10	O60499	T245N	-3.20896
SLC16A6	O15403	EIF4G1	Q04637	T245N	-3.20488
SLC16A6	O15403	DDX24	Q9GZR7	S240D	-3.2037
SLC16A6	O15403	CLTC	Q00610	S240D	-3.20255
SLC16A6	O15403	NCBP1	Q09161	S240D	-3.19936
SLC16A6	O15403	PIK3R4	Q99570	S240A	-3.197
SLC16A6	O15403	SLC16A7	O60669	T245E	-3.19477
SLC16A6	O15403	PABPC4	Q13310	S240D	-3.19454
SLC16A6	O15403	DDX3X	O00571	S240D	-3.19294
SLC16A6	O15403	KRT14	P02533	S240A	-3.1921
SLC16A6	O15403	RFC1	P35251	S240A	-3.1893
SLC16A6	O15403	VIM	P08670	S240A	-3.18638
SLC16A6	O15403	MBTPS2	O43462	T245E	-3.18383
SLC16A6	O15403	MYL12B	O14950	S240A	-3.17423
SLC16A6	O15403	PYCR3	Q53H96	T245E	-3.16957
SLC16A6	O15403	VARS2	Q5ST30	T245E	-3.15686
SLC16A6	O15403	CADM1	Q9BY67	T245E	-3.15022
SLC16A6	O15403	SLC36A4	Q6YBV0	T245E	-3.14795
SLC16A6	O15403	MACROH2A1	O75367	T245E	-3.14776
SLC16A6	O15403	AIMP2	Q13155	S240D	-3.14459
SLC16A6	O15403	DDX24	Q9GZR7	S240A	-3.13818
SLC16A6	O15403	SDF2	Q99470	T245E	-3.13534
SLC16A6	O15403	MTREX	P42285	S240A	-3.13407
SLC16A6	O15403	AAMP	Q13685	T245E	-3.13402
SLC16A6	O15403	DDX6	P26196	S240A	-3.1331
SLC16A6	O15403	LETMD1	Q6P1Q0	S240D	-3.13104
SLC16A6	O15403	ACTG2	P63267	T245E	-3.13024
SLC16A6	O15403	GRAMD1A	Q96CP6	S240D	-3.12827
SLC16A6	O15403	L1RE1	Q9UN81	S240D	-3.12688
SLC16A6	O15403	RAB14	P61106	T245E	-3.12462
SLC16A6	O15403	XRCC1	P18887	S240A	-3.11914
SLC16A6	O15403	PSMA1	P25786	S240D	-3.11876
SLC16A6	O15403	RPP30	P78346	S240D	-3.11631
SLC16A6	O15403	RPS23	P62266	S240D	-3.11158
SLC16A6	O15403	ATP5MPL	P56378	S240D	-3.10885
SLC16A6	O15403	TRAV16	A0A0A6YYK6	T245E	-3.10604
SLC16A6	O15403	MRPS34	P82930	S240A	-3.10481
SLC16A6	O15403	PRPS1	P60891	T245E	-3.10347
SLC16A6	O15403	NDUFS4	O43181	S240D	-3.10029
SLC16A6	O15403	SQSTM1	Q13501	T245E	-3.09611
SLC16A6	O15403	MET	P08581	T245N	-3.09453
SLC16A6	O15403	FARP1	Q9Y4F1	T245E	-3.09214
SLC16A6	O15403	SBK2	P0C263	S240D	-3.0894
SLC16A6	O15403	NOTCH2	Q04721	T245E	-3.08875
SLC16A6	O15403	XRCC1	P18887	S240D	-3.08848
SLC16A6	O15403	DBT	P11182	S240D	-3.08604
SLC16A6	O15403	PRPF3	O43395	S240A	-3.08537
SLC16A6	O15403	CCT5	P48643	S240D	-3.08034
SLC16A6	O15403	NCBP2	P52298	S240A	-3.08009
SLC16A6	O15403	CDC27	P30260	T245E	-3.07685
SLC16A6	O15403	INTS12	Q96CB8	T245N	-3.07251
SLC16A6	O15403	OTULIN	Q96BN8	T245N	-3.07215
SLC16A6	O15403	LYN	P07948	T245N	-3.07087
SLC16A6	O15403	RIOX1	Q9H6W3	T245E	-3.06972
SLC16A6	O15403	RTCB	Q9Y3I0	S240D	-3.06673
SLC16A6	O15403	RRM2	P31350	S240A	-3.06341
SLC16A6	O15403	UNC5B	Q8IZJ1	S240A	-3.06218
SLC16A6	O15403	SCAMP1	O15126	T245E	-3.05786
SLC16A6	O15403	HAUS5	O94927	T245N	-3.05408
SLC16A6	O15403	KRT14	P02533	T245N	-3.05338
SLC16A6	O15403	CYSTM1	Q9H1C7	T245E	-3.05234
SLC16A6	O15403	CHERP	Q8IWX8	S240D	-3.04936
SLC16A6	O15403	MPPE1	Q53F39	S240D	-3.04822
SLC16A6	O15403	PSMD11	O00231	S240D	-3.04065
SLC16A6	O15403	SSRP1	Q08945	T245E	-3.03988
SLC16A6	O15403	YBX3	P16989	S240D	-3.03917
SLC16A6	O15403	RPL14	P50914	S240D	-3.0361
SLC16A6	O15403	TRMT1L	Q7Z2T5	S240D	-3.01617
SLC16A6	O15403	ALG9	Q9H6U8	T245N	-3.01581
SLC16A6	O15403	JTB	O76095	T245E	-3.01502
SLC16A6	O15403	ZNF444	Q8N0Y2	T245E	-3.01312
SLC16A6	O15403	PLEKHH3	Q7Z736	S240D	-3.00579
SLC16A6	O15403	TOMM20	Q15388	S240A	-3.00545
SLC16A6	O15403	RPS2	P15880	S240D	-3.00284
SLC16A6	O15403	HAUS5	O94927	S240D	-3.00162
SLC16A6	O15403	MRPL10	Q7Z7H8	T245E	-2.99947
SLC16A6	O15403	RPL32	P62910	S240D	-2.99717
SLC16A6	O15403	FYN	P06241	T245E	-2.99406
SLC16A6	O15403	ATP9A	O75110	T245N	-2.99336
SLC16A6	O15403	CAPRIN1	Q14444	S240D	-2.99257
SLC16A6	O15403	LAMTOR5	O43504	T245E	-2.99114
SLC16A6	O15403	KRT6B	P04259	S240D	-2.99076
SLC16A6	O15403	DMRT3	Q9NQL9	S240D	-2.98623
SLC16A6	O15403	BAG5	Q9UL15	S240D	-2.98468
SLC16A6	O15403	RELCH	Q9P260	S240D	-2.98197
SLC16A6	O15403	ZNF444	Q8N0Y2	S240D	-2.98192
SLC16A6	O15403	MRPL15	Q9P015	T245E	-2.97678
SLC16A6	O15403	YWHAZ	P63104	S240A	-2.97564
SLC16A6	O15403	PPP2R1B	P30154	T245E	-2.97558
SLC16A6	O15403	FAM174A	Q8TBP5	T245N	-2.97218
SLC16A6	O15403	MRPL23	Q16540	S240D	-2.97143
SLC16A6	O15403	MRPS15	P82914	S240A	-2.97052
SLC16A6	O15403	SLC36A4	Q6YBV0	S240A	-2.96866
SLC16A6	O15403	DARS2	Q6PI48	T245E	-2.96556
SLC16A6	O15403	PUM1	Q14671	S240D	-2.96385
SLC16A6	O15403	SPINT2	O43291	T245N	-2.96359
SLC16A6	O15403	GNB1	P62873	T245E	-2.95985
SLC16A6	O15403	KRT1	P04264	S240D	-2.95969
SLC16A6	O15403	PSMB4	P28070	S240D	-2.95904
SLC16A6	O15403	SBK2	P0C263	T245E	-2.95609
SLC16A6	O15403	KRT18	P05783	T245N	-2.95586
SLC16A6	O15403	SLC39A6	Q13433	T245E	-2.9552
SLC16A6	O15403	RBBP4	Q09028	S240D	-2.95317
SLC16A6	O15403	EXOSC4	Q9NPD3	S240A	-2.94832
SLC16A6	O15403	RAP2C	Q9Y3L5	T245N	-2.94615
SLC16A6	O15403	SEC13	P55735	S240D	-2.94254
SLC16A6	O15403	DICER1	Q9UPY3	S240A	-2.94183
SLC16A6	O15403	SLC16A7	O60669	S240A	-2.93838
SLC16A6	O15403	ILF3	Q12906	S240D	-2.93609
SLC16A6	O15403	C11orf98	E9PRG8	S240D	-2.93311
SLC16A6	O15403	APH1A	Q96BI3	T245N	-2.92557
SLC16A6	O15403	SCARF2	Q96GP6	T245E	-2.92189
SLC16A6	O15403	SARS2	Q9NP81	T245E	-2.92013
SLC16A6	O15403	SLC25A10	Q9UBX3	S240D	-2.91841
SLC16A6	O15403	COL13A1	Q5TAT6	T245E	-2.91837
SLC16A6	O15403	QKI	Q96PU8	S240D	-2.91709
SLC16A6	O15403	PDLIM5	Q96HC4	S240A	-2.91599
SLC16A6	O15403	SLC38A9	Q8NBW4	T245E	-2.91561
SLC16A6	O15403	EDEM3	Q9BZQ6	T245N	-2.90519
SLC16A6	O15403	CACHD1	Q5VU97	T245E	-2.9013
SLC16A6	O15403	DIPK1B	Q5VUD6	S240D	-2.90109
SLC16A6	O15403	DYNC1H1	Q14204	T245E	-2.88689
SLC16A6	O15403	NBAS	A2RRP1	T245N	-2.88241
SLC16A6	O15403	MRPL10	Q7Z7H8	T245N	-2.88187
SLC16A6	O15403	MTDH	Q86UE4	S240D	-2.88122
SLC16A6	O15403	NUSAP1	Q9BXS6	S240D	-2.88049
SLC16A6	O15403	NOTCH2	Q04721	S240A	-2.87959
SLC16A6	O15403	SMIM4	Q8WVI0	T245N	-2.87937
SLC16A6	O15403	ADCY7	P51828	S240D	-2.87924
SLC16A6	O15403	CYC1	P08574	T245E	-2.87663
SLC16A6	O15403	IDH2	P48735	T245E	-2.87082
SLC16A6	O15403	CDC27	P30260	S240D	-2.87028
SLC16A6	O15403	SLC43A1	O75387	S240D	-2.86897
SLC16A6	O15403	PDLIM5	Q96HC4	S240D	-2.8678
SLC16A6	O15403	CNNM4	Q6P4Q7	T245E	-2.86773
SLC16A6	O15403	PCID2	Q5JVF3	S240D	-2.86691
SLC16A6	O15403	TMEM35B	Q8NCS4	S240A	-2.856
SLC16A6	O15403	FLOT1	O75955	S240D	-2.85483
SLC16A6	O15403	NUSAP1	Q9BXS6	S240A	-2.85008
SLC16A6	O15403	DHODH	Q02127	S240D	-2.84884
SLC16A6	O15403	SNRPD1	P62314	S240D	-2.84642
SLC16A6	O15403	CRIPT	Q9P021	S240A	-2.84414
SLC16A6	O15403	PHF5A	Q7RTV0	T245E	-2.84414
SLC16A6	O15403	PCID2	Q5JVF3	S240A	-2.84184
SLC16A6	O15403	RELCH	Q9P260	T245E	-2.83815
SLC16A6	O15403	CTNND1	O60716	T245N	-2.83586
SLC16A6	O15403	SPINT2	O43291	T245E	-2.83286
SLC16A6	O15403	ADCY6	O43306	T245E	-2.83221
SLC16A6	O15403	PPFIBP1	Q86W92	T245N	-2.83081
SLC16A6	O15403	MTFR1L	Q9H019	T245E	-2.82756
SLC16A6	O15403	MOV10	Q9HCE1	S240A	-2.82718
SLC16A6	O15403	MRPS27	Q92552	S240D	-2.82525
SLC16A6	O15403	NONO	Q15233	S240D	-2.82345
SLC16A6	O15403	EIF6	P56537	S240A	-2.81949
SLC16A6	O15403	SERPINH1	P50454	T245E	-2.818
SLC16A6	O15403	EEF1E1	O43324	S240A	-2.81782
SLC16A6	O15403	RNF122	Q9H9V4	S240D	-2.8176
SLC16A6	O15403	MACROH2A1	O75367	S240D	-2.81226
SLC16A6	O15403	RPL21	P46778	S240D	-2.81194
SLC16A6	O15403	ALYREF	Q86V81	S240D	-2.81081
SLC16A6	O15403	RPL15	P61313	S240D	-2.80934
SLC16A6	O15403	DCAF13	Q9NV06	T245N	-2.80903
SLC16A6	O15403	MYORG	Q6NSJ0	S240A	-2.80833
SLC16A6	O15403	MRPL28	Q13084	T245E	-2.80819
SLC16A6	O15403	MET	P08581	T245E	-2.80809
SLC16A6	O15403	GOT1	P17174	S240D	-2.80147
SLC16A6	O15403	CMTM8	Q8IZV2	S240D	-2.80005
SLC16A6	O15403	PPFIBP1	Q86W92	S240D	-2.79529
SLC16A6	O15403	UBE2M	P61081	T245E	-2.79222
SLC16A6	O15403	PSMC6	P62333	S240A	-2.79172
SLC16A6	O15403	MACROH2A1	O75367	S240A	-2.78995
SLC16A6	O15403	LINC02872	A2RU37	S240D	-2.78834
SLC16A6	O15403	THOC3	Q96J01	T245E	-2.78596
SLC16A6	O15403	RBM39	Q14498	S240A	-2.78031
SLC16A6	O15403	ZNF444	Q8N0Y2	S240A	-2.77854
SLC16A6	O15403	PGAM1	P18669	S240A	-2.77795
SLC16A6	O15403	SMARCC2	Q8TAQ2	S240A	-2.77462
SLC16A6	O15403	GTPBP10	A4D1E9	S240D	-2.7746
SLC16A6	O15403	NUP133	Q8WUM0	T245N	-2.77208
SLC16A6	O15403	SDF2	Q99470	S240A	-2.77114
SLC16A6	O15403	MAP7	Q14244	S240D	-2.76819
SLC16A6	O15403	BZW1	Q7L1Q6	T245E	-2.76518
SLC16A6	O15403	MRPL24	Q96A35	S240A	-2.76401
SLC16A6	O15403	MRPS17	Q9Y2R5	S240A	-2.76055
SLC16A6	O15403	DHODH	Q02127	S240A	-2.75989
SLC16A6	O15403	TEX10	Q9NXF1	S240A	-2.75794
SLC16A6	O15403	SLC20A2	Q08357	T245N	-2.75437
SLC16A6	O15403	NUP88	Q99567	S240A	-2.75287
SLC16A6	O15403	SDF2	Q99470	S240D	-2.74923
SLC16A6	O15403	FARP1	Q9Y4F1	T245N	-2.74837
SLC16A6	O15403	SLC35E3	Q7Z769	S240D	-2.74813
SLC16A6	O15403	UBE2M	P61081	S240D	-2.74689
SLC16A6	O15403	DGKD	Q16760	T245N	-2.74499
SLC16A6	O15403	MARCHF7	Q9H992	S240A	-2.74476
[truncated: 16,719 more rows]
