# Supplementary material for: The solute carrier superfamily interactome
Source: Mol Syst Biol. 2025 May 12;21(6):632–75. doi: 10.1038/s44320-025-00109-1 (PMC12130317; doi:10.1038/s44320-025-00109-1)
Supplement: Supplementary file 20 — Dataset EV10 [file 44320_2025_109_MOESM20_ESM.xlsx]

## Sheet: Legend
Dataset EV10: Validation of selected siRNAs by qPCR.
Header legend EV10A: Cq-values
siRNA_target	Gene Name/Symbol obtained from UniProtKB database for targeted gene.
GeneTarget	Gene Name/Symbol obtained from UniProtKB database for targeted gene and pool identifaction.
Well	Plate well identifier.
Fluor	Fluorescence identifier.
Gene_Primer	Primer pair used, see table of primers.
Sample	Sample identifier, indicates if it is a control or if a gene is targeted in this condition.
Cq	Quantification Cycle count.
Header legend EV10B: T-test against mock RNAi control
siRNA_target	Gene Name/Symbol obtained from UniProtKB database for targeted gene.
GeneTarget	Gene Name/Symbol obtained from UniProtKB database for targeted gene and pool identifaction.
Gene_Primer	Primer pair used, see table of primers.
Sample_1	Relative normalized expression for replicate 1.
Sample_2	Relative normalized expression for replicate 2.
Sample_3	Relative normalized expression for replicate 3.
Control_DsiRNA_1	Relative normalized expression for control 1.
Control_DsiRNA_2	Relative normalized expression for control 2.
Control_DsiRNA_3	Relative normalized expression for control 3.
p_value	p-value (student t-test)
sig	TRUE/FALSE indicating if the p-value is below 0.01.

## Sheet: Dataset_EV10A
siRNA_target	GeneTarget	Well	Fluor	Gene_Primer	Sample	Cq
GBA2	GBA2_siRNA_pool1	G21	SYBR	GBA2_primers	GBA2 - SLC6A8	31.87
GBA2	GBA2_siRNA_pool1	H21	SYBR	GBA2_primers	GBA2 - SLC6A8	32.76
GBA2	GBA2_siRNA_pool1	I21	SYBR	GBA2_primers	GBA2 - SLC6A8	32.32
GBA2	GBA2_siRNA_pool1	J21	SYBR	HPRT1-primers	GBA2 - SLC6A8	19.18
GBA2	GBA2_siRNA_pool1	K21	SYBR	HPRT1-primers	GBA2 - SLC6A8	19.16
GBA2	GBA2_siRNA_pool1	L21	SYBR	HPRT1-primers	GBA2 - SLC6A8	19.24
GOLGA5	GOLGA5_siRNA_pool1	A15	SYBR	GOLGA5_primers	GOLGA5-SLC6A15	25.11
GOLGA5	GOLGA5_siRNA_pool1	B15	SYBR	GOLGA5_primers	GOLGA5-SLC6A15	24.83
GOLGA5	GOLGA5_siRNA_pool1	C15	SYBR	GOLGA5_primers	GOLGA5-SLC6A15	25.01
GOLGA5	GOLGA5_siRNA_pool1	J15	SYBR	HPRT1-primers	GOLGA5-SLC6A15	19.15
GOLGA5	GOLGA5_siRNA_pool1	K15	SYBR	HPRT1-primers	GOLGA5-SLC6A15	19.3
GOLGA5	GOLGA5_siRNA_pool1	L15	SYBR	HPRT1-primers	GOLGA5-SLC6A15	19.17
ILVBL	ILVBL_siRNA_pool1	J23	SYBR	HPRT1-primers	ILVBL - SLC6A8	19.51
ILVBL	ILVBL_siRNA_pool1	K23	SYBR	HPRT1-primers	ILVBL - SLC6A8	19.45
ILVBL	ILVBL_siRNA_pool1	L23	SYBR	HPRT1-primers	ILVBL - SLC6A8	19.54
ILVBL	ILVBL_siRNA_pool1	A23	SYBR	ILVBL_prrimer	ILVBL - SLC6A8	38.92
ILVBL	ILVBL_siRNA_pool1	B23	SYBR	ILVBL_prrimer	ILVBL - SLC6A8	36.26
ILVBL	ILVBL_siRNA_pool1	C23	SYBR	ILVBL_prrimer	ILVBL - SLC6A8	35.42
IQSEC1	IQSEC1_siRNA_pool1	J02	SYBR	HPRT1-primers	IQSEC1 - SLC1A3	18.51
IQSEC1	IQSEC1_siRNA_pool1	K02	SYBR	HPRT1-primers	IQSEC1 - SLC1A3	18.46
IQSEC1	IQSEC1_siRNA_pool1	L02	SYBR	HPRT1-primers	IQSEC1 - SLC1A3	19.01
IQSEC1	IQSEC1_siRNA_pool1	G02	SYBR	IQSEC1_primers	IQSEC1 - SLC1A3	24.29
IQSEC1	IQSEC1_siRNA_pool1	H02	SYBR	IQSEC1_primers	IQSEC1 - SLC1A3	24.62
IQSEC1	IQSEC1_siRNA_pool1	I02	SYBR	IQSEC1_primers	IQSEC1 - SLC1A3	24.2
KCTD5	KCTD5_siRNA_pool1	J04	SYBR	HPRT1-primers	KCTD5 - SLC1A3	19.07
KCTD5	KCTD5_siRNA_pool1	K04	SYBR	HPRT1-primers	KCTD5 - SLC1A3	19.16
KCTD5	KCTD5_siRNA_pool1	L04	SYBR	HPRT1-primers	KCTD5 - SLC1A3	19.08
KCTD5	KCTD5_siRNA_pool1	D04	SYBR	KCTD5_primers	KCTD5 - SLC1A3	25.05
KCTD5	KCTD5_siRNA_pool1	E04	SYBR	KCTD5_primers	KCTD5 - SLC1A3	25.02
KCTD5	KCTD5_siRNA_pool1	F04	SYBR	KCTD5_primers	KCTD5 - SLC1A3	24.94
KCTD5	KCTD5_negative	J03	SYBR	HPRT1-primers	KCTD5-negative	19.16
KCTD5	KCTD5_negative	K03	SYBR	HPRT1-primers	KCTD5-negative	19.14
KCTD5	KCTD5_negative	L03	SYBR	HPRT1-primers	KCTD5-negative	19.21
KCTD5	KCTD5_negative	D03	SYBR	KCTD5_primers	KCTD5-negative	22.66
KCTD5	KCTD5_negative	E03	SYBR	KCTD5_primers	KCTD5-negative	22.53
KCTD5	KCTD5_negative	F03	SYBR	KCTD5_primers	KCTD5-negative	22.7
LTN1	LTN1_negative	K09	SYBR	HPRT1-primers	LTN1-negative	19.5
LTN1	LTN1_negative	L09	SYBR	HPRT1-primers	LTN1-negative	19.36
LTN1	LTN1_negative	M09	SYBR	HPRT1-primers	LTN1-negative	19.5
LTN1	LTN1_negative	B09	SYBR	LTN1-primers	LTN1-negative	21.74
LTN1	LTN1_negative	C09	SYBR	LTN1-primers	LTN1-negative	21.5
LTN1	LTN1_negative	D09	SYBR	LTN1-primers	LTN1-negative	21.61
LTN1	LTN1_siRNA_pool1_rep1	K07	SYBR	HPRT1-primers	LTN1-S1 mix1	19.74
LTN1	LTN1_siRNA_pool1_rep1	L07	SYBR	HPRT1-primers	LTN1-S1 mix1	19.66
LTN1	LTN1_siRNA_pool1_rep1	M07	SYBR	HPRT1-primers	LTN1-S1 mix1	19.78
LTN1	LTN1_siRNA_pool1_rep1	B07	SYBR	LTN1-primers	LTN1-S1 mix1	24.64
LTN1	LTN1_siRNA_pool1_rep1	C07	SYBR	LTN1-primers	LTN1-S1 mix1	24.6
LTN1	LTN1_siRNA_pool1_rep1	D07	SYBR	LTN1-primers	LTN1-S1 mix1	24.59
NFXL1	NFXL1_siRNA_pool1_rep1	K02	SYBR	HPRT1-primers	NFXL1-mix1-S1	19.07
NFXL1	NFXL1_siRNA_pool1_rep1	L02	SYBR	HPRT1-primers	NFXL1-mix1-S1	19.18
NFXL1	NFXL1_siRNA_pool1_rep1	M02	SYBR	HPRT1-primers	NFXL1-mix1-S1	19.16
NFXL1	NFXL1_siRNA_pool1_rep1	E02	SYBR	NFXL1-primers	NFXL1-mix1-S1	25.5
NFXL1	NFXL1_siRNA_pool1_rep1	F02	SYBR	NFXL1-primers	NFXL1-mix1-S1	25.65
NFXL1	NFXL1_siRNA_pool1_rep1	G02	SYBR	NFXL1-primers	NFXL1-mix1-S1	25.75
NFXL1	NFXL1_negative	K06	SYBR	HPRT1-primers	NFXL1-negative	19.24
NFXL1	NFXL1_negative	L06	SYBR	HPRT1-primers	NFXL1-negative	19.18
NFXL1	NFXL1_negative	M06	SYBR	HPRT1-primers	NFXL1-negative	19.29
NFXL1	NFXL1_negative	E06	SYBR	NFXL1-primers	NFXL1-negative	22.86
NFXL1	NFXL1_negative	F06	SYBR	NFXL1-primers	NFXL1-negative	22.87
NFXL1	NFXL1_negative	G06	SYBR	NFXL1-primers	NFXL1-negative	22.77
SIGMAR1	SIGMAR1_siRNA_pool1	J19	SYBR	HPRT1-primers	SIGMAR1-SLC6A8	19.62
SIGMAR1	SIGMAR1_siRNA_pool1	K19	SYBR	HPRT1-primers	SIGMAR1-SLC6A8	19.61
SIGMAR1	SIGMAR1_siRNA_pool1	L19	SYBR	HPRT1-primers	SIGMAR1-SLC6A8	19.59
SIGMAR1	SIGMAR1_siRNA_pool1	A19	SYBR	SIGMAR1_primers	SIGMAR1-SLC6A8	29.46
SIGMAR1	SIGMAR1_siRNA_pool1	B19	SYBR	SIGMAR1_primers	SIGMAR1-SLC6A8	29.28
SIGMAR1	SIGMAR1_siRNA_pool1	C19	SYBR	SIGMAR1_primers	SIGMAR1-SLC6A8	29.55
IQSEC1	IQSEC1_negative	J01	SYBR	HPRT1-primers	SLC1A3-negative	18.95
IQSEC1	IQSEC1_negative	K01	SYBR	HPRT1-primers	SLC1A3-negative	18.79
IQSEC1	IQSEC1_negative	L01	SYBR	HPRT1-primers	SLC1A3-negative	18.84
IQSEC1	IQSEC1_negative	G01	SYBR	IQSEC1_primers	SLC1A3-negative	23.48
IQSEC1	IQSEC1_negative	H01	SYBR	IQSEC1_primers	SLC1A3-negative	23.23
IQSEC1	IQSEC1_negative	I01	SYBR	IQSEC1_primers	SLC1A3-negative	23.25
GOLGA5	GOLGA5_negative	A14	SYBR	GOLGA5_primers	SLC6A15negative	22
GOLGA5	GOLGA5_negative	B14	SYBR	GOLGA5_primers	SLC6A15negative	22.06
GOLGA5	GOLGA5_negative	C14	SYBR	GOLGA5_primers	SLC6A15negative	21.95
GOLGA5	GOLGA5_negative	J14	SYBR	HPRT1-primers	SLC6A15negative	19.29
GOLGA5	GOLGA5_negative	K14	SYBR	HPRT1-primers	SLC6A15negative	19.36
GOLGA5	GOLGA5_negative	L14	SYBR	HPRT1-primers	SLC6A15negative	19.45
GBA2	GBA2_negative	G20	SYBR	GBA2_primers	SLC6A8-negative	23.33
GBA2	GBA2_negative	H20	SYBR	GBA2_primers	SLC6A8-negative	23.29
GBA2	GBA2_negative	I20	SYBR	GBA2_primers	SLC6A8-negative	23.46
SIGMAR1	SIGMAR1_negative	J18	SYBR	HPRT1-primers	SLC6A8-negative	22.44
SIGMAR1	SIGMAR1_negative	K18	SYBR	HPRT1-primers	SLC6A8-negative	22.45
SIGMAR1	SIGMAR1_negative	L18	SYBR	HPRT1-primers	SLC6A8-negative	22.62
GBA2	GBA2_negative	J20	SYBR	HPRT1-primers	SLC6A8-negative	20.26
GBA2	GBA2_negative	K20	SYBR	HPRT1-primers	SLC6A8-negative	20.42
GBA2	GBA2_negative	L20	SYBR	HPRT1-primers	SLC6A8-negative	20.48
ILVBL	ILVBL_negative	J22	SYBR	HPRT1-primers	SLC6A8-negative	18.72
ILVBL	ILVBL_negative	K22	SYBR	HPRT1-primers	SLC6A8-negative	18.71
ILVBL	ILVBL_negative	L22	SYBR	HPRT1-primers	SLC6A8-negative	18.82
ILVBL	ILVBL_negative	A22	SYBR	ILVBL_prrimer	SLC6A8-negative	34.43
ILVBL	ILVBL_negative	B22	SYBR	ILVBL_prrimer	SLC6A8-negative	35.05
ILVBL	ILVBL_negative	C22	SYBR	ILVBL_prrimer	SLC6A8-negative	35.64
SIGMAR1	SIGMAR1_negative	A18	SYBR	SIGMAR1_primers	SLC6A8-negative	24.38
SIGMAR1	SIGMAR1_negative	B18	SYBR	SIGMAR1_primers	SLC6A8-negative	24.11
SIGMAR1	SIGMAR1_negative	C18	SYBR	SIGMAR1_primers	SLC6A8-negative	24.07
ZFPL1	ZFPL1_negative	K12	SYBR	HPRT1-primers	ZFPL1-negative	19.44
ZFPL1	ZFPL1_negative	B12	SYBR	ZFPL1-primers	ZFPL1-negative	22.89
ZFPL1	ZFPL1_negative	C12	SYBR	ZFPL1-primers	ZFPL1-negative	22.97
ZFPL1	ZFPL1_negative	D12	SYBR	ZFPL1-primers	ZFPL1-negative	22.88
ZFPL1	ZFPL1_siRNA_pool1_rep1	K10	SYBR	HPRT1-primers	ZFPL1-S1 mix1	19.52
ZFPL1	ZFPL1_siRNA_pool1_rep1	L10	SYBR	HPRT1-primers	ZFPL1-S1 mix1	19.34
ZFPL1	ZFPL1_siRNA_pool1_rep1	M10	SYBR	HPRT1-primers	ZFPL1-S1 mix1	19.51
ZFPL1	ZFPL1_siRNA_pool1_rep1	B10	SYBR	ZFPL1-primers	ZFPL1-S1 mix1	26.57
ZFPL1	ZFPL1_siRNA_pool1_rep1	C10	SYBR	ZFPL1-primers	ZFPL1-S1 mix1	26.67
ZFPL1	ZFPL1_siRNA_pool1_rep1	D10	SYBR	ZFPL1-primers	ZFPL1-S1 mix1	26.35

## Sheet: Dataset_EV10B
siRNA_target	GeneTarget	Gene_Primer	Sample_1	Sample_2	Sample_3	Control_DsiRNA_1	Control_DsiRNA_2	Control_DsiRNA_3	p_value	sig
GBA2	GBA2_siRNA_pool1	GBA2_primers	0.00119951	0.000647275	0.000878096	1.02101	1.04972	0.933033	0.00122882	TRUE
GOLGA5	GOLGA5_siRNA_pool1	GOLGA5_primers	0.103905	0.126161	0.111362	1.00231	0.961483	1.03766	0.000238361	TRUE
ILVBL	ILVBL_siRNA_pool1	ILVBL_prrimer	0.114229	0.721965	1.29235	1.52626	0.993093	0.659754	0.458445	FALSE
IQSEC1	IQSEC1_siRNA_pool1	IQSEC1_primers	0.444421	0.353553	0.473029	0.895025	1.06437	1.04972	0.00162799	TRUE
KCTD5	KCTD5_siRNA_pool1	KCTD5_primers	0.178418	0.182167	0.192554	0.97942	1.07177	0.952638	0.00172375	TRUE
LTN1	LTN1_siRNA_pool1_rep1	LTN1-primers	0.148651	0.15283	0.153893	0.918064	1.08423	1.00463	0.00313972	TRUE
NFXL1	NFXL1_siRNA_pool1_rep1	NFXL1-primers	0.146943	0.132433	0.123564	0.981686	0.974905	1.04488	0.000245828	TRUE
SIGMAR1	SIGMAR1_siRNA_pool1	SIGMAR1_primers	0.00347204	0.00393342	0.00326206	0.874583	1.05458	1.08423	0.00425508	TRUE
ZFPL1	ZFPL1_siRNA_pool1_rep1	ZFPL1-primers	0.0802141	0.0748424	0.0934281	1.0163	0.961483	1.02337	0.000183062	TRUE
