# Supplementary material for: The solute carrier superfamily interactome
Source: Mol Syst Biol. 2025 May 12;21(6):632–75. doi: 10.1038/s44320-025-00109-1 (PMC12130317; doi:10.1038/s44320-025-00109-1)
Supplement: Supplementary file 21 — Dataset EV11 [file 44320_2025_109_MOESM21_ESM.xlsx]

## Sheet: Legend
Dataset EV11: Full proteome profiling by DIA to validate siRNA targets.
Header legend Dataset EV11A: Protein level abundances
GeneName	Gene Name/Symbol obtained from UniProtKB database.
UniProtKB	Unique and stable UniProtKB accession identifier obtained from UniProtKB database.
Condition	Unique sample identifier, which consists of siRNA target genne, pool (1 or 2) and biological replicate.
Intensity	Protein level (M2) intensity obtained through top 3 (if less top 2,1) peptides.
Header legend Dataset EV6B: FC against moch siRNA and statistics
GeneName	Gene Name/Symbol obtained from UniProtKB database.
UniProtKB	Unique and stable UniProtKB accession identifier obtained from UniProtKB database.
Condition	Unique sample identifier, which consists of siRNA target genne, pool (1 or 2) and biological replicate.
log2FC	log2 Fold Change against mock siRNA.
p_value	p-value of t-test against siRNA mock control condition.
p_value_h	adjustd p-value (BH corrected).

## Sheet: Dataset_EV11A
GeneName	UniProtKB	Condition	Intensity
H4C1	P62805	NegativeControl_1_3	2.01839e+08
H4C1	P62805	NegativeControl_1_2	1.74035e+08
H4C1	P62805	ZFPL1_1_1	1.70347e+08
H4C1	P62805	LTN1_1_1	1.68276e+08
H4C1	P62805	NegativeControl_1_1	1.65122e+08
H4C1	P62805	ZFPL1_1_3	1.60131e+08
H4C1	P62805	LTN1_1_2	1.58446e+08
H4C1	P62805	NFXL1_2_3	1.5824e+08
H4C1	P62805	NFXL1_2_1	1.5686e+08
H4C1	P62805	LTN1_1_3	1.48807e+08
H4C1	P62805	ZFPL1_1_2	1.46972e+08
H4C1	P62805	NFXL1_1_1	1.44292e+08
H4C1	P62805	NFXL1_1_3	1.38084e+08
H4C1	P62805	NFXL1_2_2	1.37774e+08
H4C1	P62805	NFXL1_1_2	1.29438e+08
GAPDH	P04406	NFXL1_2_3	9.96088e+07
GAPDH	P04406	NegativeControl_1_3	9.74453e+07
EEF1A1	P68104	NFXL1_1_3	9.64036e+07
GAPDH	P04406	NegativeControl_1_1	9.59478e+07
GAPDH	P04406	LTN1_1_3	9.34463e+07
GAPDH	P04406	NFXL1_1_2	9.18267e+07
GAPDH	P04406	NFXL1_2_1	9.11264e+07
GAPDH	P04406	NFXL1_2_2	9.02141e+07
EEF1A1	P68104	NFXL1_1_1	8.99589e+07
EEF1A1	P68104	NegativeControl_1_3	8.98655e+07
GAPDH	P04406	NFXL1_1_1	8.89837e+07
GAPDH	P04406	LTN1_1_2	8.89058e+07
GAPDH	P04406	NegativeControl_1_2	8.87346e+07
EEF1A1	P68104	ZFPL1_1_3	8.4687e+07
EEF1A1	P68104	LTN1_1_3	8.34299e+07
EEF1A1	P68104	NFXL1_2_2	8.32757e+07
GAPDH	P04406	NFXL1_1_3	8.32751e+07
EEF1A1	P68104	NFXL1_2_1	8.24589e+07
EEF1A1	P68104	NegativeControl_1_1	8.09304e+07
GAPDH	P04406	LTN1_1_1	8.09209e+07
GAPDH	P04406	ZFPL1_1_1	8.03102e+07
EEF1A1	P68104	NFXL1_2_3	8.01611e+07
GAPDH	P04406	ZFPL1_1_3	7.7284e+07
EEF1A1	P68104	ZFPL1_1_1	7.69361e+07
EEF1A1	P68104	LTN1_1_2	7.57766e+07
GAPDH	P04406	ZFPL1_1_2	6.73666e+07
H3C15	Q71DI3	NFXL1_1_1	6.08505e+07
H3C15	Q71DI3	NFXL1_2_2	5.2695e+07
H1-4	P10412	NegativeControl_1_3	5.17331e+07
H1-4	P10412	NegativeControl_1_2	5.14553e+07
H3C15	Q71DI3	NFXL1_1_2	5.11937e+07
H1-4	P10412	NegativeControl_1_1	4.96481e+07
HSP90AB1	P08238	NFXL1_1_3	4.3975e+07
HSP90AB1	P08238	LTN1_1_1	4.37949e+07
HSP90AB1	P08238	NegativeControl_1_2	4.32397e+07
H1-4	P10412	LTN1_1_1	4.28747e+07
H1-4	P10412	ZFPL1_1_1	4.26384e+07
HSP90AB1	P08238	LTN1_1_3	4.19549e+07
H1-4	P10412	LTN1_1_3	4.18057e+07
HSP90AB1	P08238	NFXL1_1_2	4.16886e+07
H1-4	P10412	NFXL1_1_3	4.11162e+07
HSP90AB1	P08238	NegativeControl_1_1	4.06335e+07
HSP90AB1	P08238	NFXL1_1_1	4.02493e+07
H1-4	P10412	ZFPL1_1_3	4.00489e+07
HSP90AB1	P08238	NFXL1_2_1	3.99544e+07
H1-4	P10412	ZFPL1_1_2	3.99513e+07
HSP90AB1	P08238	NFXL1_2_3	3.98927e+07
H1-4	P10412	LTN1_1_2	3.93337e+07
HSP90AB1	P08238	NFXL1_2_2	3.93069e+07
H1-4	P10412	NFXL1_1_2	3.82898e+07
HSP90AB1	P08238	ZFPL1_1_1	3.80536e+07
HSP90AB1	P08238	LTN1_1_2	3.78557e+07
HSP90AB1	P08238	NegativeControl_1_3	3.78314e+07
ENO1	P06733	NegativeControl_1_2	3.77353e+07
H1-4	P10412	NFXL1_1_1	3.75718e+07
HSP90AB1	P08238	ZFPL1_1_3	3.71326e+07
HSP90AB1	P08238	ZFPL1_1_2	3.65191e+07
ENO1	P06733	NegativeControl_1_1	3.61092e+07
ENO1	P06733	NegativeControl_1_3	3.45974e+07
H1-4	P10412	NFXL1_2_3	3.29404e+07
PPIA	P62937	NegativeControl_1_1	3.28393e+07
H1-4	P10412	NFXL1_2_1	3.28326e+07
TUBB4B	P68371	LTN1_1_1	3.22634e+07
EEF2	P13639	NegativeControl_1_2	3.1733e+07
PPIA	P62937	NegativeControl_1_2	3.12531e+07
EEF2	P13639	LTN1_1_1	3.08335e+07
ENO1	P06733	LTN1_1_2	3.06596e+07
TUBB4B	P68371	NegativeControl_1_1	3.00391e+07
TUBB4B	P68371	NegativeControl_1_3	2.98026e+07
EEF2	P13639	NFXL1_1_3	2.96298e+07
TUBB4B	P68371	NFXL1_1_2	2.9572e+07
CKB	P12277	NegativeControl_1_2	2.9488e+07
PPIA	P62937	NegativeControl_1_3	2.93997e+07
TUBB4B	P68371	LTN1_1_3	2.9304e+07
PKM	P14618	LTN1_1_1	2.92173e+07
TUBB4B	P68371	NFXL1_1_3	2.91897e+07
EEF2	P13639	NegativeControl_1_1	2.91839e+07
TUBB4B	P68371	NegativeControl_1_2	2.90377e+07
ENO1	P06733	NFXL1_2_2	2.88548e+07
PKM	P14618	NFXL1_2_3	28451920
CKB	P12277	NegativeControl_1_3	2.84505e+07
EEF2	P13639	NegativeControl_1_3	2.845e+07
PKM	P14618	NegativeControl_1_2	2.81373e+07
PKM	P14618	NFXL1_1_2	2.77741e+07
TUBB4B	P68371	LTN1_1_2	2.76275e+07
EEF2	P13639	NFXL1_2_3	27455140
H1-4	P10412	NFXL1_2_2	2.72601e+07
ENO1	P06733	NFXL1_2_3	2.70842e+07
CKB	P12277	NegativeControl_1_1	2.70475e+07
PKM	P14618	LTN1_1_3	2.69572e+07
ENO1	P06733	LTN1_1_3	2.691e+07
PKM	P14618	NegativeControl_1_1	2.68865e+07
EEF2	P13639	NFXL1_2_1	2.68484e+07
PKM	P14618	NFXL1_2_1	2.68233e+07
ENO1	P06733	NFXL1_2_1	2.67523e+07
TUBB4B	P68371	NFXL1_1_1	2.66375e+07
EEF2	P13639	NFXL1_2_2	2.65782e+07
PKM	P14618	LTN1_1_2	2.65744e+07
PKM	P14618	NegativeControl_1_3	2.64898e+07
PKM	P14618	NFXL1_1_3	2.64525e+07
ENO1	P06733	ZFPL1_1_1	2.60917e+07
EEF2	P13639	NFXL1_1_1	2.5998e+07
TUBB4B	P68371	ZFPL1_1_1	2.59665e+07
TUBB4B	P68371	NFXL1_2_3	2.56812e+07
EEF2	P13639	LTN1_1_3	2.54838e+07
EEF2	P13639	ZFPL1_1_2	2.52763e+07
ENO1	P06733	NFXL1_1_1	2.52357e+07
PKM	P14618	NFXL1_2_2	2.51318e+07
TUBB4B	P68371	ZFPL1_1_3	2.50334e+07
TUBB4B	P68371	NFXL1_2_2	2.50194e+07
TUBB4B	P68371	NFXL1_2_1	2.48202e+07
TUBB4B	P68371	ZFPL1_1_2	2.47649e+07
LDHB	P07195	NFXL1_2_3	2.47256e+07
EEF2	P13639	NFXL1_1_2	2.46847e+07
PKM	P14618	NFXL1_1_1	2.46131e+07
TRAP1	Q12931	NFXL1_2_1	2.45559e+07
EEF2	P13639	ZFPL1_1_1	2.43103e+07
TRAP1	Q12931	NFXL1_2_3	2.42956e+07
ENO1	P06733	ZFPL1_1_3	2.41642e+07
TRAP1	Q12931	NFXL1_2_2	2.40708e+07
ENO1	P06733	LTN1_1_1	2.39678e+07
TRAP1	Q12931	NFXL1_1_2	2.35839e+07
PKM	P14618	ZFPL1_1_2	2.35025e+07
PPIA	P62937	NFXL1_2_3	2.34835e+07
VIM	P08670	LTN1_1_1	2.33516e+07
PKM	P14618	ZFPL1_1_1	2.32635e+07
EEF2	P13639	LTN1_1_2	2.32367e+07
PPIA	P62937	ZFPL1_1_3	2.32149e+07
PPIA	P62937	LTN1_1_1	2.29417e+07
ENO1	P06733	NFXL1_1_3	2.27116e+07
TRAP1	Q12931	NegativeControl_1_2	2.24927e+07
TRAP1	Q12931	NegativeControl_1_3	2.23954e+07
TRAP1	Q12931	NegativeControl_1_1	2.23356e+07
MIF	P14174	LTN1_1_1	2.22665e+07
TRAP1	Q12931	NFXL1_1_3	2.22546e+07
PKM	P14618	ZFPL1_1_3	2.22124e+07
CKB	P12277	NFXL1_2_3	2.21406e+07
CKB	P12277	LTN1_1_2	2.20262e+07
EEF2	P13639	ZFPL1_1_3	2.19968e+07
PPIA	P62937	NFXL1_2_1	2.1881e+07
CKB	P12277	LTN1_1_3	2.18639e+07
RAN	P62826	NFXL1_1_3	2.18089e+07
VIM	P08670	NegativeControl_1_1	2.17708e+07
LDHB	P07195	LTN1_1_2	2.16726e+07
PPIA	P62937	ZFPL1_1_1	2.1611e+07
RAN	P62826	NegativeControl_1_1	2.15709e+07
RAN	P62826	NegativeControl_1_2	2.15298e+07
LDHB	P07195	NFXL1_2_2	2.14505e+07
LDHB	P07195	ZFPL1_1_3	2.13995e+07
ENO1	P06733	ZFPL1_1_2	2.13831e+07
HSPD1	P10809	LTN1_1_1	2.13602e+07
TRAP1	Q12931	NFXL1_1_1	2.12606e+07
PPIA	P62937	LTN1_1_3	2.12604e+07
LDHB	P07195	NFXL1_2_1	2.11183e+07
PPIA	P62937	NFXL1_2_2	2.10595e+07
MIF	P14174	NFXL1_2_2	2.10483e+07
PPIA	P62937	LTN1_1_2	2.06117e+07
VIM	P08670	LTN1_1_2	2.05442e+07
ENO1	P06733	NFXL1_1_2	2.05337e+07
LDHB	P07195	NFXL1_1_1	2.04314e+07
RAN	P62826	NFXL1_1_1	2.03593e+07
CKB	P12277	LTN1_1_1	2.03532e+07
CKB	P12277	NFXL1_2_2	2.03123e+07
RAN	P62826	LTN1_1_1	2.0256e+07
VIM	P08670	NegativeControl_1_2	2.02244e+07
PPIA	P62937	NFXL1_1_3	1.9922e+07
LDHB	P07195	ZFPL1_1_1	1.97409e+07
PRDX1	Q06830	NFXL1_1_2	1.96647e+07
HSPD1	P10809	NFXL1_1_3	1.95856e+07
VIM	P08670	LTN1_1_3	1.95166e+07
PPIA	P62937	NFXL1_1_1	1.95126e+07
CKB	P12277	NFXL1_2_1	1.9434e+07
RAN	P62826	ZFPL1_1_1	1.94252e+07
PRDX1	Q06830	LTN1_1_1	1.94178e+07
PRDX1	Q06830	LTN1_1_3	1.92766e+07
RAN	P62826	ZFPL1_1_2	1.92646e+07
TRAP1	Q12931	ZFPL1_1_2	1.92563e+07
PRDX1	Q06830	NFXL1_1_3	1.91783e+07
RAN	P62826	NegativeControl_1_3	1.9128e+07
VIM	P08670	NegativeControl_1_3	1.91144e+07
PRDX1	Q06830	LTN1_1_2	1.90994e+07
HSPD1	P10809	NegativeControl_1_2	1.89794e+07
RAN	P62826	NFXL1_1_2	1.89609e+07
HSPA8	P11142	LTN1_1_1	1.88849e+07
TRAP1	Q12931	LTN1_1_3	1.88233e+07
TRAP1	Q12931	ZFPL1_1_1	1.87681e+07
PRDX1	Q06830	ZFPL1_1_1	1.86988e+07
PRDX1	Q06830	NFXL1_2_1	1.85834e+07
HNRNPC	P07910	NegativeControl_1_3	1.85269e+07
CKB	P12277	ZFPL1_1_1	1.84588e+07
HSPD1	P10809	NFXL1_1_2	1.84543e+07
MIF	P14174	NFXL1_2_3	1.83411e+07
MIF	P14174	NFXL1_2_1	1.83319e+07
PRDX1	Q06830	NegativeControl_1_3	1.83285e+07
HNRNPC	P07910	NFXL1_2_3	1.82391e+07
PRDX1	Q06830	NFXL1_2_3	1.81418e+07
LDHB	P07195	LTN1_1_3	1.81233e+07
LDHB	P07195	NegativeControl_1_3	1.80957e+07
PPIA	P62937	NFXL1_1_2	1.79078e+07
RAN	P62826	LTN1_1_2	1.78779e+07
HSPD1	P10809	LTN1_1_3	1.78718e+07
HSPD1	P10809	NegativeControl_1_3	1.77715e+07
MIF	P14174	LTN1_1_3	1.7725e+07
PRDX1	Q06830	NegativeControl_1_1	1.77056e+07
PRDX1	Q06830	NegativeControl_1_2	1.76355e+07
PRDX1	Q06830	NFXL1_1_1	1.75589e+07
MIF	P14174	NegativeControl_1_3	1.75157e+07
MIF	P14174	LTN1_1_2	1.75113e+07
PRDX1	Q06830	NFXL1_2_2	1.74866e+07
HSPD1	P10809	ZFPL1_1_1	1.74696e+07
RAN	P62826	NFXL1_2_1	1.74048e+07
HSPD1	P10809	LTN1_1_2	1.7404e+07
PRDX1	Q06830	ZFPL1_1_2	1.72942e+07
HSPA8	P11142	LTN1_1_3	1.72633e+07
HSPA8	P11142	NFXL1_1_3	1.72458e+07
TRAP1	Q12931	LTN1_1_1	1.72296e+07
LDHB	P07195	ZFPL1_1_2	1.71823e+07
MIF	P14174	ZFPL1_1_1	1.71739e+07
RAN	P62826	LTN1_1_3	1.71534e+07
TRAP1	Q12931	LTN1_1_2	1.70715e+07
HNRNPC	P07910	NegativeControl_1_1	1.70394e+07
TRAP1	Q12931	ZFPL1_1_3	1.7e+07
HSPD1	P10809	NegativeControl_1_1	1.69583e+07
LDHB	P07195	NFXL1_1_3	1.6949e+07
PRDX1	Q06830	ZFPL1_1_3	1.69242e+07
HSPD1	P10809	ZFPL1_1_2	1.68386e+07
HSPD1	P10809	ZFPL1_1_3	1.67898e+07
HSPD1	P10809	NFXL1_1_1	1.67186e+07
RAN	P62826	NFXL1_2_2	1.65396e+07
CA2	P00918	ZFPL1_1_3	1.65308e+07
CA2	P00918	ZFPL1_1_1	1.64403e+07
RAN	P62826	ZFPL1_1_3	1.64255e+07
ATP5F1B	P06576	LTN1_1_1	1.63998e+07
MIF	P14174	NegativeControl_1_2	1.63935e+07
CKB	P12277	ZFPL1_1_3	1.63903e+07
HNRNPC	P07910	NegativeControl_1_2	1.63753e+07
RPS27A	P62979	NegativeControl_1_2	1.63698e+07
RAN	P62826	NFXL1_2_3	1.63422e+07
HSPA8	P11142	NegativeControl_1_2	1.62161e+07
CA2	P00918	ZFPL1_1_2	1.61493e+07
HSPA8	P11142	NFXL1_1_1	1.60375e+07
PPIA	P62937	ZFPL1_1_2	1.60373e+07
MIF	P14174	ZFPL1_1_3	1.6024e+07
HNRNPC	P07910	NFXL1_2_2	1.59077e+07
HNRNPC	P07910	ZFPL1_1_3	1.59061e+07
HSPA8	P11142	NegativeControl_1_1	1.58512e+07
MIF	P14174	NegativeControl_1_1	1.56699e+07
HSPA8	P11142	NegativeControl_1_3	1.56414e+07
CA2	P00918	NegativeControl_1_2	1.55588e+07
CA2	P00918	NFXL1_1_2	1.54553e+07
NME2	P22392	NFXL1_2_3	1.53962e+07
HNRNPC	P07910	LTN1_1_2	1.53702e+07
HSPD1	P10809	NFXL1_2_3	1.52744e+07
HNRNPC	P07910	LTN1_1_1	1.52623e+07
NME2	P22392	NFXL1_2_1	1.52425e+07
CKB	P12277	NFXL1_1_1	1.51738e+07
HSPA8	P11142	LTN1_1_2	1.51394e+07
VIM	P08670	NFXL1_1_3	1.5123e+07
LDHB	P07195	NFXL1_1_2	1.50589e+07
NME2	P22392	NFXL1_2_2	1.50236e+07
PFN1	P07737	NegativeControl_1_3	1.49869e+07
VIM	P08670	NFXL1_2_2	1.49868e+07
CA2	P00918	NegativeControl_1_1	1.49224e+07
HSPA8	P11142	NFXL1_1_2	1.49186e+07
MIF	P14174	NFXL1_1_3	1.49056e+07
HNRNPC	P07910	ZFPL1_1_2	1.47904e+07
HNRNPC	P07910	NFXL1_1_2	1.47464e+07
LDHB	P07195	LTN1_1_1	1.46657e+07
HNRNPC	P07910	NFXL1_2_1	1.46467e+07
HSPD1	P10809	NFXL1_2_2	1.46273e+07
MIF	P14174	NFXL1_1_1	1.46178e+07
PFN1	P07737	NFXL1_2_3	1.45631e+07
VIM	P08670	NFXL1_1_2	1.45325e+07
HSPA8	P11142	NFXL1_2_1	1.45282e+07
CKB	P12277	NFXL1_1_3	1.44947e+07
CA2	P00918	NegativeControl_1_3	1.4478e+07
HNRNPC	P07910	ZFPL1_1_1	1.44324e+07
NME2	P22392	NegativeControl_1_3	1.44184e+07
HNRNPC	P07910	LTN1_1_3	1.43745e+07
HNRNPC	P07910	NFXL1_1_1	1.43038e+07
NME2	P22392	ZFPL1_1_1	1.42996e+07
VIM	P08670	NFXL1_2_3	1.42163e+07
HNRNPC	P07910	NFXL1_1_3	1.42003e+07
HNRNPA2B1	P22626	NFXL1_2_2	1.41588e+07
HSPA8	P11142	NFXL1_2_3	1.4134e+07
NME2	P22392	LTN1_1_2	1.41308e+07
MIF	P14174	ZFPL1_1_2	1.41213e+07
PFN1	P07737	LTN1_1_2	1.39906e+07
CA2	P00918	NFXL1_1_3	1.39892e+07
NME2	P22392	NFXL1_1_1	1.39716e+07
NME2	P22392	LTN1_1_3	1.395e+07
VIM	P08670	NFXL1_1_1	1.3881e+07
HSPD1	P10809	NFXL1_2_1	1.38306e+07
RPS27A	P62979	NegativeControl_1_1	1.37286e+07
NME2	P22392	ZFPL1_1_3	1.37269e+07
PFN1	P07737	NegativeControl_1_1	1.37119e+07
NME2	P22392	ZFPL1_1_2	1.35871e+07
PFN1	P07737	NFXL1_2_1	1.35648e+07
ATP5F1B	P06576	NegativeControl_1_2	1.35349e+07
NCL	P19338	LTN1_1_1	1.34552e+07
CA2	P00918	LTN1_1_1	1.34152e+07
LDHB	P07195	NegativeControl_1_2	1.3378e+07
HSPA8	P11142	ZFPL1_1_1	1.33451e+07
HSPA8	P11142	NFXL1_2_2	1.33321e+07
ATP5F1B	P06576	LTN1_1_3	1.33225e+07
LDHA	P00338	NFXL1_1_1	1.32467e+07
PFN1	P07737	NFXL1_2_2	1.32457e+07
ATP5F1B	P06576	NFXL1_1_3	1.31662e+07
PFN1	P07737	NegativeControl_1_2	1.3138e+07
HSPA8	P11142	ZFPL1_1_3	1.31361e+07
ATP5F1B	P06576	NegativeControl_1_3	1.30253e+07
LDHA	P00338	NFXL1_1_2	1.30252e+07
CA2	P00918	NFXL1_1_1	1.28988e+07
LDHB	P07195	NegativeControl_1_1	1.285e+07
VIM	P08670	NFXL1_2_1	1.28462e+07
RPS27A	P62979	ZFPL1_1_2	1.28387e+07
HNRNPA2B1	P22626	NFXL1_2_1	1.28302e+07
ATP5F1B	P06576	NFXL1_2_1	1.28208e+07
ATP5F1A	P25705	LTN1_1_1	1.28081e+07
CKB	P12277	ZFPL1_1_2	1.27553e+07
NME2	P22392	LTN1_1_1	1.2746e+07
ALDOA	P04075	NFXL1_2_3	12698245
HNRNPA2B1	P22626	NFXL1_2_3	12673268
ALDOA	P04075	NegativeControl_1_3	1.2656e+07
PFN1	P07737	LTN1_1_3	1.26289e+07
ATP5F1B	P06576	NFXL1_2_3	1.26229e+07
NPM1	P06748	NFXL1_1_2	1.26174e+07
ALDOA	P04075	NFXL1_1_3	1.26022e+07
CA2	P00918	LTN1_1_3	1.25759e+07
RPS27A	P62979	LTN1_1_3	1.25686e+07
ALDOA	P04075	LTN1_1_3	1.25635e+07
RPS6	P62753	NegativeControl_1_2	1.2532e+07
NME2	P22392	NegativeControl_1_1	1.25254e+07
HNRNPA2B1	P22626	NegativeControl_1_3	1.25159e+07
ATP5F1B	P06576	NFXL1_2_2	1.25139e+07
RPS27A	P62979	ZFPL1_1_3	1.24395e+07
ATP5F1B	P06576	NegativeControl_1_1	1.23984e+07
NME2	P22392	NFXL1_1_2	1.23895e+07
TPI1	P60174	LTN1_1_1	1.2378e+07
ATP5F1B	P06576	LTN1_1_2	1.23717e+07
NME2	P22392	NFXL1_1_3	1.23121e+07
RPS27A	P62979	NFXL1_1_2	1.23088e+07
HSPA8	P11142	ZFPL1_1_2	1.22216e+07
CKB	P12277	NFXL1_1_2	1.21836e+07
NCL	P19338	ZFPL1_1_1	1.21813e+07
ALDOA	P04075	LTN1_1_1	1.21665e+07
FASN	P49327	NegativeControl_1_2	1.21491e+07
SLC25A5	P05141	NFXL1_1_2	1.21379e+07
RPS27A	P62979	LTN1_1_2	1.20622e+07
HNRNPU	Q00839	NegativeControl_1_2	1.19864e+07
NME2	P22392	NegativeControl_1_2	1.19808e+07
LDHA	P00338	NFXL1_1_3	1.19228e+07
HSPA2	P54652	NegativeControl_1_2	1.19201e+07
LDHA	P00338	ZFPL1_1_3	1.19166e+07
RPS6	P62753	NegativeControl_1_1	1.18882e+07
LDHA	P00338	NegativeControl_1_2	1.1883e+07
NCL	P19338	ZFPL1_1_2	1.18744e+07
RPS6	P62753	LTN1_1_1	1.18741e+07
HNRNPU	Q00839	NegativeControl_1_3	1.18733e+07
RPS27A	P62979	NFXL1_1_3	1.18112e+07
NCL	P19338	NegativeControl_1_2	1.17881e+07
CA2	P00918	LTN1_1_2	1.17552e+07
RPS6	P62753	NFXL1_1_3	1.17521e+07
HNRNPU	Q00839	NegativeControl_1_1	1.17468e+07
ATP5F1B	P06576	NFXL1_1_2	1.17457e+07
RPS6	P62753	NFXL1_1_2	1.17324e+07
VIM	P08670	ZFPL1_1_3	1.17013e+07
RPS27A	P62979	NegativeControl_1_3	1.16838e+07
RPS6	P62753	ZFPL1_1_2	1.16656e+07
PFN1	P07737	ZFPL1_1_1	1.16414e+07
ALDOA	P04075	NFXL1_2_1	1.16021e+07
EIF5A	P63241	ZFPL1_1_3	1.16014e+07
HNRNPK	P61978	NegativeControl_1_3	1.15983e+07
ALDOA	P04075	NFXL1_1_1	1.15505e+07
PFN1	P07737	ZFPL1_1_3	1.15473e+07
VIM	P08670	ZFPL1_1_2	1.15406e+07
TPI1	P60174	NFXL1_1_3	1.15352e+07
ALDOA	P04075	ZFPL1_1_1	1.15149e+07
ATP5F1B	P06576	ZFPL1_1_2	1.14985e+07
LDHA	P00338	ZFPL1_1_1	1.14697e+07
TPI1	P60174	LTN1_1_3	1.1456e+07
VIM	P08670	ZFPL1_1_1	1.14483e+07
RPS18	P62269	LTN1_1_1	1.14385e+07
PFN1	P07737	LTN1_1_1	1.14363e+07
ATP5F1A	P25705	NFXL1_2_1	1.14275e+07
NPM1	P06748	NegativeControl_1_1	1.14217e+07
RPS18	P62269	NegativeControl_1_3	1.13547e+07
ATP5F1A	P25705	NFXL1_2_3	11349885
RPSA	P08865	NegativeControl_1_1	1.13437e+07
LDHA	P00338	NegativeControl_1_1	1.12996e+07
LDHA	P00338	LTN1_1_2	1.12884e+07
ATP5F1A	P25705	LTN1_1_3	1.12836e+07
LDHA	P00338	ZFPL1_1_2	1.12685e+07
NPM1	P06748	NegativeControl_1_2	1.12605e+07
TPI1	P60174	NegativeControl_1_3	1.12581e+07
RPS18	P62269	NFXL1_1_3	1.1257e+07
FASN	P49327	NegativeControl_1_1	1.12299e+07
ALDOA	P04075	LTN1_1_2	1.1214e+07
HNRNPK	P61978	NegativeControl_1_1	1.11945e+07
TPI1	P60174	NFXL1_2_1	1.11925e+07
NPM1	P06748	NFXL1_1_3	1.11618e+07
NCL	P19338	NegativeControl_1_1	1.11576e+07
HNRNPK	P61978	NFXL1_2_3	1.11159e+07
EIF5A	P63241	LTN1_1_2	1.11092e+07
ATP5F1B	P06576	ZFPL1_1_1	1.11035e+07
TPI1	P60174	NFXL1_2_3	1.10868e+07
ALDOA	P04075	NegativeControl_1_1	1.10768e+07
RPS4X	P62701	LTN1_1_1	1.10742e+07
HSPA2	P54652	NegativeControl_1_1	1.10538e+07
TPI1	P60174	LTN1_1_2	1.10497e+07
HNRNPU	Q00839	LTN1_1_1	1.10426e+07
PFN1	P07737	ZFPL1_1_2	1.10138e+07
EIF4A1	P60842	NegativeControl_1_2	1.09747e+07
HNRNPA2B1	P22626	LTN1_1_2	1.09677e+07
ATP5F1A	P25705	NFXL1_1_3	1.09668e+07
SLC25A5	P05141	ZFPL1_1_2	1.0957e+07
RPS18	P62269	NegativeControl_1_2	1.09484e+07
ALDOA	P04075	NegativeControl_1_2	1.0939e+07
NCL	P19338	LTN1_1_3	1.09381e+07
RPS27A	P62979	NFXL1_1_1	1.09223e+07
SLC25A5	P05141	LTN1_1_1	1.09217e+07
HNRNPK	P61978	NegativeControl_1_2	1.09183e+07
TPI1	P60174	NFXL1_2_2	1.08911e+07
SLC25A5	P05141	LTN1_1_3	1.08844e+07
HNRNPK	P61978	ZFPL1_1_1	1.0884e+07
NCL	P19338	NegativeControl_1_3	1.08799e+07
ALDOA	P04075	NFXL1_1_2	1.08667e+07
ATP5F1A	P25705	NFXL1_1_1	1.08655e+07
HNRNPA2B1	P22626	NegativeControl_1_1	1.08575e+07
MIF	P14174	NFXL1_1_2	1.08415e+07
ATP5F1A	P25705	NFXL1_2_2	1.08385e+07
RPS18	P62269	ZFPL1_1_3	1.08383e+07
ATP5F1B	P06576	NFXL1_1_1	1.08337e+07
RPS18	P62269	NFXL1_1_2	1.08227e+07
RPS27A	P62979	LTN1_1_1	1.08215e+07
NPM1	P06748	ZFPL1_1_3	1.08192e+07
RPS18	P62269	ZFPL1_1_1	1.07658e+07
SLC25A5	P05141	NFXL1_1_3	1.07586e+07
LDHA	P00338	NegativeControl_1_3	1.07491e+07
FASN	P49327	NegativeControl_1_3	1.07303e+07
RPS4X	P62701	NFXL1_1_3	1.07258e+07
HNRNPA2B1	P22626	NFXL1_1_1	1.07199e+07
NCL	P19338	LTN1_1_2	1.07177e+07
HSP90AA1	P07900	NFXL1_1_2	1.07037e+07
HNRNPK	P61978	LTN1_1_3	1.07008e+07
LDHA	P00338	LTN1_1_3	1.06809e+07
HNRNPA2B1	P22626	ZFPL1_1_3	1.06667e+07
RPS6	P62753	ZFPL1_1_1	1.06617e+07
HNRNPA2B1	P22626	NegativeControl_1_2	1.0639e+07
RPL13	P26373	LTN1_1_1	1.06362e+07
SLC25A5	P05141	NFXL1_2_3	1.06165e+07
ALDOA	P04075	ZFPL1_1_2	1.06138e+07
SLC25A5	P05141	NFXL1_1_1	1.06135e+07
HNRNPK	P61978	NFXL1_2_2	1.06131e+07
HNRNPA2B1	P22626	LTN1_1_1	1.06036e+07
HSP90AA1	P07900	NFXL1_2_1	1.05939e+07
HNRNPK	P61978	NFXL1_2_1	1.05782e+07
RPL22	P35268	NFXL1_2_3	1.05697e+07
TPI1	P60174	NFXL1_1_2	1.05513e+07
EIF5A	P63241	LTN1_1_1	1.05406e+07
NPM1	P06748	NegativeControl_1_3	1.05364e+07
NCL	P19338	NFXL1_1_2	1.05184e+07
ALDOA	P04075	ZFPL1_1_3	1.05124e+07
TPI1	P60174	NegativeControl_1_1	1.05105e+07
HNRNPK	P61978	LTN1_1_1	1.04989e+07
NCL	P19338	NFXL1_1_3	1.04851e+07
RPS18	P62269	NFXL1_1_1	1.04834e+07
TPI1	P60174	NegativeControl_1_2	1.04817e+07
ATP5F1A	P25705	LTN1_1_2	1.04631e+07
ALDOA	P04075	NFXL1_2_2	1.04593e+07
NCL	P19338	ZFPL1_1_3	1.04446e+07
HNRNPU	Q00839	NFXL1_2_3	10434580
NPM1	P06748	ZFPL1_1_2	1.04281e+07
RPS27A	P62979	NFXL1_2_2	1.04194e+07
HNRNPA2B1	P22626	ZFPL1_1_1	1.04098e+07
NPM1	P06748	NFXL1_1_1	1.03937e+07
NPM1	P06748	LTN1_1_1	1.0386e+07
TPI1	P60174	NFXL1_1_1	1.03444e+07
RPL22	P35268	NFXL1_2_2	1.0344e+07
YWHAB	P31946	LTN1_1_1	1.0342e+07
CCT8	P50990	NFXL1_1_2	1.03406e+07
HNRNPA2B1	P22626	NFXL1_1_3	1.03276e+07
SLC25A5	P05141	ZFPL1_1_1	1.03212e+07
ATP5F1A	P25705	NegativeControl_1_2	1.03175e+07
EIF5A	P63241	NegativeControl_1_3	1.03147e+07
RPS4X	P62701	NegativeControl_1_2	1.02888e+07
LDHA	P00338	NFXL1_2_2	1.02849e+07
RPSA	P08865	NegativeControl_1_2	1.02833e+07
RPS6	P62753	NegativeControl_1_3	1.02757e+07
RPS6	P62753	LTN1_1_3	1.02718e+07
EIF5A	P63241	NFXL1_1_2	1.02615e+07
CFL1	P23528	NFXL1_2_3	1.02527e+07
RPS4X	P62701	ZFPL1_1_2	1.02262e+07
RPS18	P62269	ZFPL1_1_2	1.02257e+07
RPS3	P23396	NFXL1_1_2	1.02056e+07
RPS6	P62753	LTN1_1_2	1.01923e+07
ATP5F1B	P06576	ZFPL1_1_3	1.01698e+07
TPI1	P60174	ZFPL1_1_1	1.0159e+07
RPS13	P62277	NegativeControl_1_3	1.01553e+07
ATP5F1A	P25705	NegativeControl_1_3	1.01547e+07
SLC25A5	P05141	LTN1_1_2	1.01516e+07
HSP90AA1	P07900	NFXL1_2_3	1.01333e+07
RPS18	P62269	NegativeControl_1_1	1.01317e+07
CCT8	P50990	NFXL1_1_3	1.0105e+07
RPS6	P62753	NFXL1_1_1	1.01025e+07
RPS25	P62851	LTN1_1_1	1.00903e+07
PFN1	P07737	NFXL1_1_3	1.00849e+07
NPM1	P06748	LTN1_1_2	1.00783e+07
HNRNPK	P61978	LTN1_1_2	1.00655e+07
SLC25A5	P05141	NegativeControl_1_2	1.00627e+07
HNRNPK	P61978	NFXL1_1_2	1.0056e+07
LDHA	P00338	NFXL1_2_1	1.00508e+07
NPM1	P06748	ZFPL1_1_1	1.00419e+07
RPS18	P62269	LTN1_1_3	1.00401e+07
EIF5A	P63241	LTN1_1_3	1.00358e+07
EIF5A	P63241	NegativeControl_1_2	1.0033e+07
SLC25A5	P05141	NFXL1_2_2	1.00162e+07
TPI1	P60174	ZFPL1_1_2	1.00153e+07
LDHA	P00338	NFXL1_2_3	1e+07
RPS27A	P62979	ZFPL1_1_1	9.99523e+06
RPL23A	P62750	LTN1_1_1	9.98435e+06
HNRNPA2B1	P22626	ZFPL1_1_2	9.96615e+06
CFL1	P23528	NegativeControl_1_3	9.96526e+06
RPS25	P62851	NFXL1_1_3	9.96383e+06
HNRNPA2B1	P22626	LTN1_1_3	9.96354e+06
NPM1	P06748	NFXL1_2_2	9.95484e+06
RPS3	P23396	ZFPL1_1_1	9.948e+06
HNRNPU	Q00839	NFXL1_1_3	9.94281e+06
HNRNPU	Q00839	ZFPL1_1_1	9.94184e+06
CCT8	P50990	NegativeControl_1_2	9.9099e+06
RPS3	P23396	ZFPL1_1_2	9.90662e+06
RPS3	P23396	NegativeControl_1_1	9.89608e+06
RPS27A	P62979	NFXL1_2_3	9.89325e+06
YWHAB	P31946	LTN1_1_3	9.88946e+06
ATP5F1A	P25705	NFXL1_1_2	9.88821e+06
RPS18	P62269	NFXL1_2_3	9.8723e+06
TPI1	P60174	ZFPL1_1_3	9.86292e+06
PCBP1	Q15365	NegativeControl_1_2	9.86144e+06
YWHAB	P31946	NFXL1_1_1	9.85267e+06
EIF5A	P63241	NFXL1_1_3	9.84911e+06
PCBP1	Q15365	NegativeControl_1_1	9.8478e+06
RPS4X	P62701	NFXL1_1_2	9.82457e+06
YWHAB	P31946	ZFPL1_1_1	9.79072e+06
NPM1	P06748	LTN1_1_3	9.77597e+06
HNRNPU	Q00839	NFXL1_2_2	9.77135e+06
RPS4X	P62701	NegativeControl_1_1	9.77129e+06
HNRNPU	Q00839	ZFPL1_1_3	9.76878e+06
RPL13	P26373	NFXL1_1_3	9.7582e+06
RPL23A	P62750	NegativeControl_1_2	9.73227e+06
HNRNPK	P61978	NFXL1_1_3	9.72781e+06
RPSA	P08865	NegativeControl_1_3	9.71394e+06
HSP90AA1	P07900	NFXL1_2_2	9.70541e+06
PFN1	P07737	NFXL1_1_2	9.69151e+06
PFN1	P07737	NFXL1_1_1	9.69047e+06
EEF1B2	P24534	LTN1_1_1	9.68363e+06
ATP5F1A	P25705	NegativeControl_1_1	9.67073e+06
HNRNPK	P61978	ZFPL1_1_3	9.64029e+06
RPL13	P26373	NegativeControl_1_2	9.63938e+06
RPS4X	P62701	ZFPL1_1_1	9.6352e+06
RPS3	P23396	NegativeControl_1_2	9.63502e+06
HSP90AA1	P07900	NegativeControl_1_1	9.62071e+06
CA2	P00918	NFXL1_2_3	9.61595e+06
YWHAB	P31946	LTN1_1_2	9.60808e+06
CFL1	P23528	NegativeControl_1_2	9.6054e+06
YWHAE	P62258	LTN1_1_3	9.60173e+06
SLC25A5	P05141	NegativeControl_1_3	9.60038e+06
HSP90AA1	P07900	NFXL1_1_1	9.6003e+06
RPS6	P62753	ZFPL1_1_3	9.60013e+06
HNRNPK	P61978	ZFPL1_1_2	9.59936e+06
HNRNPA1	P09651	NegativeControl_1_3	9.58269e+06
RPS6	P62753	NFXL1_2_3	9.57418e+06
HSP90AA1	P07900	NFXL1_1_3	9.56086e+06
NPM1	P06748	NFXL1_2_3	9.54914e+06
RPS6	P62753	NFXL1_2_2	9.5329e+06
CFL1	P23528	LTN1_1_3	9.51909e+06
RPS27A	P62979	NFXL1_2_1	9.50888e+06
RPL18	Q07020	NegativeControl_1_3	9.50753e+06
RPS25	P62851	NegativeControl_1_1	9.50728e+06
CCT8	P50990	NFXL1_1_1	9.50053e+06
EIF5A	P63241	ZFPL1_1_2	9.49953e+06
SLC25A5	P05141	ZFPL1_1_3	9.4922e+06
YWHAE	P62258	NFXL1_1_2	9.48725e+06
RPS9	P46781	LTN1_1_1	9.48105e+06
ATP5F1A	P25705	ZFPL1_1_1	9.47305e+06
RPS6	P62753	NFXL1_2_1	9.47196e+06
RPL18	Q07020	NFXL1_2_2	9.46743e+06
RPS4X	P62701	NegativeControl_1_3	9.43906e+06
YWHAB	P31946	NFXL1_1_3	9.4331e+06
EEF1G	P26641	NFXL1_2_3	9.43139e+06
YWHAB	P31946	ZFPL1_1_2	9.4262e+06
RPS4X	P62701	NFXL1_1_1	9.3958e+06
RPS3	P23396	NegativeControl_1_3	9.38506e+06
HNRNPU	Q00839	LTN1_1_3	9.38417e+06
RPL11	P62913	LTN1_1_1	9.3687e+06
RPS9	P46781	NegativeControl_1_2	9.35382e+06
RPS25	P62851	NFXL1_1_1	9.34905e+06
RPS3	P23396	LTN1_1_3	9.33547e+06
SLC25A5	P05141	NFXL1_2_1	9.33499e+06
HNRNPU	Q00839	NFXL1_1_1	9.32776e+06
HSP90AA1	P07900	NegativeControl_1_2	9.32767e+06
RPS25	P62851	NFXL1_1_2	9.32609e+06
RPS4X	P62701	ZFPL1_1_3	9.32333e+06
EIF5A	P63241	NFXL1_2_3	9.3228e+06
YWHAE	P62258	NFXL1_2_3	9.30191e+06
RPL7A	P62424	NFXL1_1_2	9.29846e+06
YWHAE	P62258	NFXL1_1_3	9.29785e+06
RPL18	Q07020	NFXL1_2_1	9.29663e+06
RPL22	P35268	ZFPL1_1_3	9.29041e+06
RPL18	Q07020	NFXL1_1_1	9.28697e+06
HNRNPU	Q00839	ZFPL1_1_2	9.2782e+06
RPS25	P62851	NegativeControl_1_3	9.27563e+06
RPL27A	P46776	NFXL1_2_3	9.27164e+06
HNRNPU	Q00839	NFXL1_2_1	9.25782e+06
UCHL1	P09936	LTN1_1_1	9.25299e+06
RPS18	P62269	NFXL1_2_1	9.25028e+06
RPL27A	P46776	NFXL1_1_3	9.24634e+06
EIF5A	P63241	ZFPL1_1_1	9.24255e+06
RPL23A	P62750	NFXL1_1_3	9.23883e+06
RPL27A	P46776	NegativeControl_1_3	9.23593e+06
EIF4A1	P60842	NegativeControl_1_1	9.23448e+06
YWHAE	P62258	NFXL1_1_1	9.22129e+06
HNRNPU	Q00839	LTN1_1_2	9.21718e+06
RPL6	Q02878	LTN1_1_1	9.20259e+06
YWHAE	P62258	NFXL1_2_1	9.19229e+06
RPS25	P62851	NegativeControl_1_2	9.19094e+06
RACK1	P63244	LTN1_1_1	9.18587e+06
NPM1	P06748	NFXL1_2_1	9.17735e+06
LDHA	P00338	LTN1_1_1	9.17472e+06
YWHAE	P62258	ZFPL1_1_1	9.1714e+06
RPL27A	P46776	NFXL1_2_1	9.17092e+06
RPS3	P23396	LTN1_1_1	9.1703e+06
RPS8	P62241	NFXL1_1_3	9.1699e+06
NCL	P19338	NFXL1_2_3	9.16545e+06
RPL27A	P46776	LTN1_1_1	9.16428e+06
CCT8	P50990	ZFPL1_1_1	9.15892e+06
RPLP2	P05387	NegativeControl_1_2	9.1322e+06
YWHAB	P31946	ZFPL1_1_3	9.12575e+06
YWHAE	P62258	ZFPL1_1_3	9.12104e+06
SLC25A5	P05141	NegativeControl_1_1	9.11949e+06
CCT8	P50990	ZFPL1_1_3	9.11873e+06
RPS25	P62851	ZFPL1_1_2	9.10497e+06
EEF1B2	P24534	LTN1_1_3	9.09777e+06
DDX5	P17844	NFXL1_2_3	9.09511e+06
NCL	P19338	NFXL1_1_1	9.09164e+06
YWHAB	P31946	NFXL1_1_2	9.0897e+06
RPS13	P62277	NFXL1_2_1	9.08926e+06
RPS4X	P62701	LTN1_1_2	9.08583e+06
RPS13	P62277	NFXL1_1_1	9.07753e+06
RPS18	P62269	LTN1_1_2	9.07536e+06
RPS9	P46781	NegativeControl_1_1	9.07072e+06
RPS3	P23396	NFXL1_1_3	9.05764e+06
YWHAE	P62258	LTN1_1_1	9.03888e+06
RPS8	P62241	ZFPL1_1_1	9.01915e+06
HNRNPU	Q00839	NFXL1_1_2	9.01263e+06
RPS4X	P62701	NFXL1_2_3	9009709
RPS4X	P62701	LTN1_1_3	9.00349e+06
EEF1B2	P24534	NFXL1_2_3	9.00212e+06
RPS13	P62277	NFXL1_2_3	8.99858e+06
YWHAB	P31946	NFXL1_2_3	8.99254e+06
HNRNPK	P61978	NFXL1_1_1	8.99031e+06
RPS25	P62851	LTN1_1_3	8.98646e+06
RPL7A	P62424	NFXL1_1_3	8.96572e+06
RPL7	P18124	NFXL1_1_3	8.95038e+06
PCBP1	Q15365	NFXL1_1_3	8.93598e+06
RPL18	Q07020	LTN1_1_2	8.93476e+06
CFL1	P23528	NFXL1_2_1	8.91946e+06
EIF4A1	P60842	NFXL1_2_3	8.89934e+06
CCT8	P50990	NegativeControl_1_1	8.89634e+06
RPL13	P26373	NegativeControl_1_3	8.89432e+06
HSP90AA1	P07900	NegativeControl_1_3	8.88425e+06
RPLP2	P05387	NegativeControl_1_1	8.88095e+06
RPL23A	P62750	LTN1_1_3	8.87523e+06
RPS13	P62277	LTN1_1_2	8.85946e+06
YWHAE	P62258	NFXL1_2_2	8.84395e+06
EIF4A1	P60842	NegativeControl_1_3	8.84341e+06
RPL23A	P62750	ZFPL1_1_1	8.84189e+06
EEF1B2	P24534	NegativeControl_1_2	8.83786e+06
EEF1G	P26641	NegativeControl_1_3	8.83313e+06
RPS13	P62277	NFXL1_1_3	8.8219e+06
RPS8	P62241	NFXL1_1_1	8.82085e+06
YWHAE	P62258	LTN1_1_2	8.8151e+06
DDX5	P17844	NFXL1_2_1	8.81381e+06
HNRNPD	Q14103	LTN1_1_1	8.80602e+06
RPL7	P18124	NFXL1_1_2	8.80468e+06
RPL18	Q07020	NFXL1_2_3	8.80146e+06
RPS8	P62241	NegativeControl_1_2	8.80135e+06
RPL7A	P62424	LTN1_1_1	8.79297e+06
RPSA	P08865	NFXL1_1_2	8.78896e+06
EIF5A	P63241	NegativeControl_1_1	8.78045e+06
RPL13	P26373	NFXL1_1_2	8.77382e+06
YWHAB	P31946	NFXL1_2_1	8.77314e+06
RACK1	P63244	NegativeControl_1_2	8.76828e+06
EEF1B2	P24534	NegativeControl_1_3	8.76746e+06
CFL1	P23528	NFXL1_2_2	8.75729e+06
RPL27A	P46776	NFXL1_1_1	8.75696e+06
RPL7A	P62424	NFXL1_2_3	8.7492e+06
RPL7A	P62424	LTN1_1_2	8.74336e+06
YWHAB	P31946	NFXL1_2_2	8.74018e+06
PRDX6	P30041	ZFPL1_1_2	8.73867e+06
RPL27A	P46776	NFXL1_1_2	8.73372e+06
RPS9	P46781	NFXL1_1_3	8.71793e+06
CFL1	P23528	LTN1_1_1	8.70487e+06
EEF1B2	P24534	NFXL1_2_1	8.70058e+06
RPS13	P62277	ZFPL1_1_3	8.6996e+06
RPL7A	P62424	NFXL1_1_1	8.69036e+06
RPSA	P08865	NFXL1_2_3	8.68498e+06
CFL1	P23528	NegativeControl_1_1	8.67525e+06
RPS3	P23396	ZFPL1_1_3	8.67263e+06
MDH2	P40926	NegativeControl_1_2	8.66769e+06
RPL6	Q02878	NegativeControl_1_2	8.66735e+06
DDX5	P17844	NegativeControl_1_3	8.6654e+06
CCT8	P50990	LTN1_1_1	8.65737e+06
RPL27A	P46776	LTN1_1_2	8.65508e+06
RPL23A	P62750	ZFPL1_1_3	8.64426e+06
EEF1B2	P24534	LTN1_1_2	8.64415e+06
HNRNPA2B1	P22626	NFXL1_1_2	8.6368e+06
RPL6	Q02878	NegativeControl_1_3	8.63361e+06
RPS8	P62241	ZFPL1_1_2	8.62989e+06
EEF1B2	P24534	NFXL1_1_3	8.61651e+06
MDH2	P40926	NegativeControl_1_1	8.6147e+06
EEF1G	P26641	NFXL1_2_2	8.60793e+06
RPS13	P62277	ZFPL1_1_2	8.60047e+06
NCL	P19338	NFXL1_2_1	8.59053e+06
RPS18	P62269	NFXL1_2_2	8.58574e+06
CA2	P00918	NFXL1_2_1	8.58233e+06
RPL13	P26373	NFXL1_1_1	8.58166e+06
RPL13	P26373	NFXL1_2_2	8.57202e+06
PCBP1	Q15365	NFXL1_2_3	8.57119e+06
RPL13	P26373	NFXL1_2_1	8.55209e+06
RPL27A	P46776	LTN1_1_3	8.5447e+06
RPL23A	P62750	NFXL1_1_2	8.54211e+06
RPL7A	P62424	LTN1_1_3	8.53701e+06
RPL13	P26373	LTN1_1_3	8.52669e+06
RPL7A	P62424	NegativeControl_1_2	8.52583e+06
RPL6	Q02878	NFXL1_1_2	8.52031e+06
EIF4A1	P60842	NFXL1_2_1	8.51528e+06
RPS25	P62851	ZFPL1_1_1	8.51523e+06
HSP90AA1	P07900	ZFPL1_1_1	8.51133e+06
PCBP1	Q15365	LTN1_1_1	8.51048e+06
EIF5A	P63241	NFXL1_1_1	8.50279e+06
FASN	P49327	NFXL1_2_3	8491250
RPL7A	P62424	NFXL1_2_2	8.48487e+06
YWHAE	P62258	ZFPL1_1_2	8.47716e+06
CFL1	P23528	LTN1_1_2	8.44494e+06
YWHAE	P62258	NegativeControl_1_3	8.43779e+06
FASN	P49327	LTN1_1_1	8.43522e+06
RPL13	P26373	NegativeControl_1_1	8.43429e+06
RPS3	P23396	NFXL1_1_1	8.43314e+06
HSPA2	P54652	NegativeControl_1_3	8.43013e+06
RPS3	P23396	LTN1_1_2	8.42717e+06
PCBP1	Q15365	NFXL1_1_2	8.42283e+06
PCBP1	Q15365	NFXL1_2_1	8.4187e+06
EIF4A1	P60842	NFXL1_1_1	8.41834e+06
RPS13	P62277	ZFPL1_1_1	8.40355e+06
PCBP1	Q15365	NegativeControl_1_3	8.39847e+06
RPSA	P08865	LTN1_1_2	8.39631e+06
RPL11	P62913	NFXL1_1_2	8.39008e+06
EIF5A	P63241	NFXL1_2_2	8.39001e+06
RPS13	P62277	NegativeControl_1_2	8.38005e+06
RPL23A	P62750	LTN1_1_2	8.37137e+06
NCL	P19338	NFXL1_2_2	8.36507e+06
RPS13	P62277	NFXL1_1_2	8.36007e+06
YWHAB	P31946	NegativeControl_1_1	8.35088e+06
FASN	P49327	NFXL1_2_1	8.33918e+06
ATP5F1A	P25705	ZFPL1_1_2	8.33904e+06
RPL7	P18124	LTN1_1_1	8.32513e+06
RPL13	P26373	LTN1_1_2	8.32362e+06
RPL6	Q02878	NFXL1_1_1	8.32134e+06
RPL11	P62913	NFXL1_1_3	8.30886e+06
RPS13	P62277	LTN1_1_1	8.308e+06
RPL11	P62913	NegativeControl_1_2	8.3064e+06
RPS3A	P61247	NegativeControl_1_2	8.30105e+06
RPL23A	P62750	NFXL1_2_3	8.29996e+06
RPS3	P23396	NFXL1_2_3	8296775
RPL27A	P46776	ZFPL1_1_1	8.29552e+06
EEF1G	P26641	NFXL1_1_3	8.29488e+06
RPS8	P62241	NegativeControl_1_3	8.28321e+06
RPL6	Q02878	NFXL1_2_2	8.28041e+06
EIF4A1	P60842	LTN1_1_1	8.27848e+06
EIF4A1	P60842	NFXL1_2_2	8.27499e+06
DDX5	P17844	NFXL1_2_2	8.2749e+06
RPL6	Q02878	NegativeControl_1_1	8.27073e+06
RPL27A	P46776	NegativeControl_1_2	8.27052e+06
RACK1	P63244	NegativeControl_1_1	8.26437e+06
RPL6	Q02878	NFXL1_2_1	8.25774e+06
RPS8	P62241	NFXL1_1_2	8.25044e+06
RPS25	P62851	ZFPL1_1_3	8.23149e+06
RACK1	P63244	NFXL1_1_3	8.22589e+06
EIF5A	P63241	NFXL1_2_1	8.22276e+06
RPS13	P62277	NegativeControl_1_1	8.21846e+06
RPL6	Q02878	NFXL1_2_3	8.21334e+06
UCHL1	P09936	NFXL1_1_3	8.21243e+06
RPL6	Q02878	NFXL1_1_3	8.20997e+06
EEF1G	P26641	NFXL1_1_1	8.20909e+06
EEF1G	P26641	ZFPL1_1_1	8.20826e+06
HSP90AA1	P07900	ZFPL1_1_3	8.20462e+06
RPS8	P62241	LTN1_1_1	8.20233e+06
PCBP1	Q15365	NFXL1_1_1	8.19705e+06
RPS9	P46781	ZFPL1_1_2	8.19524e+06
RPL23A	P62750	NegativeControl_1_1	8.19055e+06
RPSA	P08865	ZFPL1_1_3	8.18341e+06
EEF1B2	P24534	ZFPL1_1_1	8.18255e+06
RPL13	P26373	NFXL1_2_3	8.18239e+06
CFL1	P23528	ZFPL1_1_1	8.1805e+06
RPS9	P46781	NFXL1_1_1	8.17443e+06
RPL7	P18124	LTN1_1_3	8.17181e+06
RPL6	Q02878	ZFPL1_1_3	8.1624e+06
FASN	P49327	NFXL1_2_2	8.16016e+06
EEF1B2	P24534	NegativeControl_1_1	8.15252e+06
RPSA	P08865	NFXL1_1_1	8.15154e+06
RPL7	P18124	NFXL1_2_3	8140895
RPS9	P46781	NFXL1_2_2	8.14034e+06
HSP90AA1	P07900	LTN1_1_3	8.13608e+06
RPS8	P62241	NegativeControl_1_1	8.13389e+06
EEF1G	P26641	LTN1_1_2	8.12871e+06
HSPA2	P54652	LTN1_1_1	8.12698e+06
RPL7A	P62424	ZFPL1_1_1	8.12318e+06
RPL23A	P62750	NegativeControl_1_3	8.1219e+06
ATP5F1A	P25705	ZFPL1_1_3	8.11504e+06
UCHL1	P09936	LTN1_1_3	8.10493e+06
RPS25	P62851	NFXL1_2_2	8.09296e+06
RPS3	P23396	NFXL1_2_1	8.09073e+06
RPL7A	P62424	NegativeControl_1_1	8.08028e+06
RPL27A	P46776	NFXL1_2_2	8.06855e+06
RPL18	Q07020	ZFPL1_1_3	8.05719e+06
EEF1G	P26641	LTN1_1_3	8.05327e+06
UCHL1	P09936	NFXL1_1_2	8.04979e+06
PRDX6	P30041	LTN1_1_1	8.03726e+06
EEF1G	P26641	ZFPL1_1_3	8.03283e+06
HSP90AA1	P07900	ZFPL1_1_2	8.02353e+06
EEF1G	P26641	LTN1_1_1	8.02313e+06
RPL23A	P62750	NFXL1_1_1	8.02186e+06
RPS9	P46781	NFXL1_2_3	8.01143e+06
RPS4X	P62701	NFXL1_2_1	8.01116e+06
EEF1G	P26641	NFXL1_2_1	7.99477e+06
YWHAB	P31946	NegativeControl_1_2	7.99017e+06
RPL7A	P62424	NegativeControl_1_3	7.98724e+06
CCT8	P50990	NFXL1_2_3	7.98047e+06
RPL23A	P62750	NFXL1_2_1	7.97938e+06
RPS25	P62851	NFXL1_2_1	7.97806e+06
RPS8	P62241	NFXL1_2_2	7.97735e+06
RPL13	P26373	ZFPL1_1_1	7.9743e+06
RPS9	P46781	LTN1_1_3	7.96142e+06
RPL12	P30050	NFXL1_1_2	7.95855e+06
CCT8	P50990	NFXL1_2_2	7.95519e+06
RPS25	P62851	LTN1_1_2	7.94914e+06
RPLP2	P05387	NegativeControl_1_3	7.93283e+06
RPSA	P08865	NFXL1_1_3	7.9221e+06
RPL7A	P62424	NFXL1_2_1	7.92127e+06
HNRNPD	Q14103	NegativeControl_1_2	7.91981e+06
HNRNPA1	P09651	NFXL1_2_1	7.91862e+06
RPL12	P30050	NegativeControl_1_2	7.89326e+06
RPL7	P18124	NegativeControl_1_3	7.89237e+06
DDX5	P17844	LTN1_1_1	7.88077e+06
HNRNPD	Q14103	NFXL1_2_3	7.87576e+06
HNRNPA1	P09651	LTN1_1_2	7.87434e+06
RACK1	P63244	NFXL1_1_1	7.87261e+06
YWHAB	P31946	NegativeControl_1_3	7.86877e+06
HNRNPA1	P09651	NFXL1_2_2	7.86851e+06
RPL23A	P62750	ZFPL1_1_2	7.86622e+06
EIF4A1	P60842	NFXL1_1_3	7.86463e+06
RPS8	P62241	NFXL1_2_1	7.86294e+06
RPL11	P62913	NegativeControl_1_3	7.85889e+06
RPS3	P23396	NFXL1_2_2	7.85538e+06
RPS13	P62277	LTN1_1_3	7.84616e+06
RPL27A	P46776	NegativeControl_1_1	7.84499e+06
RPL7A	P62424	ZFPL1_1_3	7.8327e+06
RPLP2	P05387	NFXL1_1_3	7.83074e+06
RPL11	P62913	LTN1_1_3	7.82969e+06
RPLP2	P05387	NFXL1_2_3	7.82898e+06
EEF1B2	P24534	NFXL1_1_2	7.81996e+06
NONO	Q15233	NegativeControl_1_3	7.81152e+06
EEF1B2	P24534	NFXL1_2_2	7.80052e+06
DDX5	P17844	NFXL1_1_3	7.80024e+06
RPS15A	P62244	LTN1_1_1	7.78681e+06
RPL7	P18124	NFXL1_2_1	7.78486e+06
EEF1G	P26641	NFXL1_1_2	7.77431e+06
RPL6	Q02878	ZFPL1_1_2	7.77378e+06
RACK1	P63244	NegativeControl_1_3	7.76704e+06
PCBP1	Q15365	ZFPL1_1_2	7.76477e+06
HNRNPA1	P09651	NegativeControl_1_1	7.76403e+06
RPL27A	P46776	ZFPL1_1_2	7.75886e+06
RPS4X	P62701	NFXL1_2_2	7.74971e+06
HSP90AA1	P07900	LTN1_1_2	7.74902e+06
RPS3A	P61247	LTN1_1_1	7.7488e+06
RPS2	P15880	NFXL1_1_3	7.74239e+06
EEF1B2	P24534	NFXL1_1_1	7.7375e+06
CFL1	P23528	ZFPL1_1_3	7.73582e+06
CA2	P00918	NFXL1_2_2	7.7327e+06
RPL6	Q02878	ZFPL1_1_1	7.72955e+06
RPL11	P62913	NFXL1_1_1	7.7179e+06
HSP90AA1	P07900	LTN1_1_1	7.71691e+06
RPL7	P18124	NegativeControl_1_2	7.71578e+06
RPS9	P46781	NFXL1_1_2	7.71491e+06
RPS3A	P61247	NegativeControl_1_1	7.71151e+06
DDX5	P17844	ZFPL1_1_1	7.70008e+06
RPSA	P08865	ZFPL1_1_2	7.69744e+06
CCT8	P50990	LTN1_1_3	7.69693e+06
EIF4A1	P60842	LTN1_1_2	7.69222e+06
RPS9	P46781	NegativeControl_1_3	7.69025e+06
RPS13	P62277	NFXL1_2_2	7.68719e+06
RPL11	P62913	ZFPL1_1_1	7.68475e+06
RPS8	P62241	NFXL1_2_3	7.6791e+06
RPL7	P18124	NFXL1_1_1	7.67456e+06
RPS8	P62241	ZFPL1_1_3	7.67326e+06
CCT8	P50990	NFXL1_2_1	7.66993e+06
RACK1	P63244	ZFPL1_1_1	7.66913e+06
HNRNPD	Q14103	NegativeControl_1_3	7.66375e+06
DDX5	P17844	NegativeControl_1_2	7.66253e+06
RPL11	P62913	NegativeControl_1_1	7.64722e+06
EEF1G	P26641	NegativeControl_1_2	7.64677e+06
EIF4A1	P60842	LTN1_1_3	7.64649e+06
HSPE1	P61604	NegativeControl_1_2	7.64487e+06
RPS8	P62241	LTN1_1_2	7.6428e+06
PCBP1	Q15365	NFXL1_2_2	7.64222e+06
RPL12	P30050	NFXL1_1_3	7.63832e+06
HNRNPA1	P09651	NFXL1_2_3	7.62661e+06
HSPA2	P54652	LTN1_1_3	7.62283e+06
RPS8	P62241	LTN1_1_3	7.62071e+06
EEF1G	P26641	NegativeControl_1_1	7.61807e+06
HNRNPD	Q14103	LTN1_1_3	7.60817e+06
RPLP2	P05387	LTN1_1_2	7.60503e+06
DDX5	P17844	NFXL1_1_1	7.60421e+06
RPS9	P46781	NFXL1_2_1	7.60104e+06
RPS9	P46781	LTN1_1_2	7.59842e+06
RPSA	P08865	NFXL1_2_2	7.59388e+06
RPS25	P62851	NFXL1_2_3	7.58548e+06
RPL6	Q02878	LTN1_1_2	7.58506e+06
RPL12	P30050	NegativeControl_1_1	7.56504e+06
PRDX6	P30041	ZFPL1_1_1	7.55548e+06
GPI	P06744	NFXL1_1_3	7.55256e+06
RPL11	P62913	LTN1_1_2	7.54856e+06
RPL27A	P46776	ZFPL1_1_3	7.5396e+06
RPS15A	P62244	NegativeControl_1_3	7.53753e+06
RPSA	P08865	LTN1_1_3	7.53423e+06
RPS2	P15880	NegativeControl_1_2	7.53116e+06
RPL7A	P62424	ZFPL1_1_2	7.52575e+06
RPLP2	P05387	NFXL1_1_2	7.52399e+06
HNRNPD	Q14103	NFXL1_2_2	7.51996e+06
PRDX6	P30041	NFXL1_2_1	7.51072e+06
RPL12	P30050	NFXL1_2_3	7.50618e+06
YWHAE	P62258	NegativeControl_1_1	7.50218e+06
PRDX6	P30041	NFXL1_2_3	7.49168e+06
RPL13	P26373	ZFPL1_1_3	7.49089e+06
RPL6	Q02878	LTN1_1_3	7.4906e+06
YWHAE	P62258	NegativeControl_1_2	7.48173e+06
RPS9	P46781	ZFPL1_1_1	7.46914e+06
EEF1G	P26641	ZFPL1_1_2	7.44176e+06
HSPA2	P54652	LTN1_1_2	7.43702e+06
RPSA	P08865	NFXL1_2_1	7.4271e+06
PRDX6	P30041	NFXL1_1_3	7.41809e+06
DDX5	P17844	NegativeControl_1_1	7.41796e+06
RPL18	Q07020	LTN1_1_3	7.41711e+06
RPL12	P30050	LTN1_1_1	7.41673e+06
RPL18	Q07020	ZFPL1_1_1	7.39975e+06
PCBP1	Q15365	LTN1_1_2	7.39678e+06
RPS3A	P61247	NFXL1_1_3	7.39504e+06
HNRNPD	Q14103	NFXL1_2_1	7.38493e+06
RPL7	P18124	ZFPL1_1_3	7.38466e+06
RPL18	Q07020	NFXL1_1_3	7.37308e+06
RPL12	P30050	NFXL1_2_2	7.36807e+06
HNRNPD	Q14103	LTN1_1_2	7.36618e+06
CCT8	P50990	ZFPL1_1_2	7.36461e+06
PCBP1	Q15365	LTN1_1_3	7.35636e+06
RPSA	P08865	LTN1_1_1	7.35463e+06
RPS15A	P62244	NegativeControl_1_1	7.35058e+06
RPS3A	P61247	ZFPL1_1_3	7.34814e+06
UCHL1	P09936	LTN1_1_2	7.34318e+06
RPS2	P15880	LTN1_1_1	7.33757e+06
EEF1B2	P24534	ZFPL1_1_2	7.33134e+06
RPL12	P30050	NFXL1_1_1	7.32798e+06
RPL11	P62913	ZFPL1_1_3	7.31377e+06
CCT4	P50991	NFXL1_1_2	7.31338e+06
NONO	Q15233	NFXL1_2_2	7.30741e+06
CFL1	P23528	NFXL1_1_2	7.30505e+06
PPA1	Q15181	LTN1_1_1	7.30364e+06
CCT8	P50990	LTN1_1_2	7.28768e+06
DDX5	P17844	LTN1_1_2	7.28705e+06
HSPA2	P54652	NFXL1_1_1	7.28095e+06
HNRNPH1	P31943	NegativeControl_1_1	7.27893e+06
HNRNPD	Q14103	NFXL1_1_3	7.27538e+06
ILF2	Q12905	NegativeControl_1_3	7.27033e+06
RPL7	P18124	NFXL1_2_2	7.26573e+06
RACK1	P63244	NFXL1_2_1	7.26278e+06
RPS3A	P61247	NegativeControl_1_3	7.26245e+06
RPSA	P08865	ZFPL1_1_1	7.26169e+06
PRDX6	P30041	NFXL1_2_2	7.25454e+06
DDX5	P17844	LTN1_1_3	7.25129e+06
HNRNPD	Q14103	NFXL1_1_2	7.25085e+06
RPL12	P30050	LTN1_1_3	7.25013e+06
NONO	Q15233	NFXL1_2_3	7.24362e+06
EEF1B2	P24534	ZFPL1_1_3	7.23654e+06
RPL12	P30050	NFXL1_2_1	7.23357e+06
RPL12	P30050	NegativeControl_1_3	7.23141e+06
NONO	Q15233	NFXL1_2_1	7.23053e+06
PTGES3	Q15185	NFXL1_1_3	7.22736e+06
RACK1	P63244	LTN1_1_3	7.22239e+06
RPL23A	P62750	NFXL1_2_2	7.22103e+06
HSPE1	P61604	LTN1_1_2	7.20832e+06
FASN	P49327	LTN1_1_2	7.19989e+06
ILF2	Q12905	NegativeControl_1_1	7.19837e+06
RACK1	P63244	NFXL1_2_2	7.19626e+06
HSPA2	P54652	NFXL1_1_2	7.19448e+06
PRDX6	P30041	NegativeControl_1_2	7.19438e+06
PTMA	P06454	NegativeControl_1_3	7.19272e+06
RPLP2	P05387	NFXL1_2_2	7.17937e+06
RACK1	P63244	LTN1_1_2	7.1789e+06
TXN	P10599	NegativeControl_1_1	7.17231e+06
RPS2	P15880	NFXL1_1_2	7.17151e+06
RPL11	P62913	ZFPL1_1_2	7.17025e+06
PCBP1	Q15365	ZFPL1_1_1	7.1602e+06
RACK1	P63244	NFXL1_1_2	7.15411e+06
DDX5	P17844	ZFPL1_1_3	7.15388e+06
RPL7	P18124	NegativeControl_1_1	7.15287e+06
RPS15A	P62244	LTN1_1_3	7.15155e+06
PPA1	Q15181	NegativeControl_1_2	7.14769e+06
RPL11	P62913	NFXL1_2_3	7.14606e+06
HNRNPH1	P31943	NegativeControl_1_2	7.13223e+06
HNRNPD	Q14103	NegativeControl_1_1	7.12394e+06
UCHL1	P09936	NegativeControl_1_1	7.1145e+06
UCHL1	P09936	NFXL1_1_1	7.10827e+06
RPL13	P26373	ZFPL1_1_2	7.09646e+06
PRDX2	P32119	NFXL1_2_3	7.08745e+06
TXN	P10599	ZFPL1_1_3	7.08343e+06
GPI	P06744	LTN1_1_3	7.0823e+06
UCHL1	P09936	NegativeControl_1_3	7.08138e+06
FASN	P49327	NFXL1_1_1	7.08012e+06
RPL13A	P40429	LTN1_1_1	7.0779e+06
ILF2	Q12905	NegativeControl_1_2	7.07493e+06
RPLP2	P05387	LTN1_1_1	7.0685e+06
FASN	P49327	NFXL1_1_3	7.06034e+06
RPL11	P62913	NFXL1_2_1	7.05792e+06
RPS2	P15880	NegativeControl_1_1	7.05293e+06
RPL18	Q07020	NFXL1_1_2	7.04881e+06
UCHL1	P09936	NegativeControl_1_2	7.04558e+06
HSPA2	P54652	NFXL1_2_1	7.0428e+06
TXN	P10599	NegativeControl_1_2	7.04198e+06
RPL7	P18124	ZFPL1_1_1	7.04161e+06
HSPE1	P61604	ZFPL1_1_2	7.03819e+06
PRDX6	P30041	NFXL1_1_2	7.03639e+06
RPLP2	P05387	NFXL1_2_1	7.03636e+06
RPLP2	P05387	NFXL1_1_1	7.02566e+06
PPA1	Q15181	NegativeControl_1_1	7.02339e+06
RPL18	Q07020	NegativeControl_1_1	7.01222e+06
VCP	P55072	LTN1_1_1	7.01003e+06
RPS20	P60866	NegativeControl_1_2	6.98847e+06
GPI	P06744	NegativeControl_1_3	6.97742e+06
RPS20	P60866	NFXL1_1_2	6.97639e+06
CFL1	P23528	NFXL1_1_3	6.97561e+06
GPI	P06744	NegativeControl_1_1	6.96577e+06
RPS2	P15880	ZFPL1_1_2	6.96207e+06
HSPA2	P54652	NFXL1_1_3	6.9599e+06
RPL7	P18124	LTN1_1_2	6.95843e+06
RPS3A	P61247	ZFPL1_1_1	6.95625e+06
RPS15A	P62244	NegativeControl_1_2	6.95535e+06
RPS9	P46781	ZFPL1_1_3	6.95234e+06
RACK1	P63244	ZFPL1_1_2	6.94361e+06
GPI	P06744	NFXL1_1_2	6.94358e+06
RPS3A	P61247	LTN1_1_2	6.92687e+06
PTGES3	Q15185	NFXL1_1_1	6.92446e+06
RPS15A	P62244	NFXL1_1_2	6.92401e+06
CCT4	P50991	NFXL1_1_3	6.91692e+06
RPL26	P61254	LTN1_1_1	6.91272e+06
PPA1	Q15181	ZFPL1_1_1	6.90865e+06
GPI	P06744	ZFPL1_1_1	6.90506e+06
RPL7	P18124	ZFPL1_1_2	6.90486e+06
RPL26	P61254	NegativeControl_1_3	6.89502e+06
EIF4A1	P60842	ZFPL1_1_1	6.87955e+06
RPL27	P61353	NegativeControl_1_3	6.87906e+06
RPS19	P39019	NegativeControl_1_2	6.87284e+06
HSPE1	P61604	ZFPL1_1_3	6.86737e+06
PRDX6	P30041	NegativeControl_1_1	6.85669e+06
RACK1	P63244	NFXL1_2_3	6.84818e+06
RPS15A	P62244	ZFPL1_1_1	6.84628e+06
TUBB2A	Q13885	NFXL1_1_1	6.84209e+06
RPS15A	P62244	NFXL1_1_3	6.83665e+06
HSPA2	P54652	ZFPL1_1_3	6.82847e+06
FASN	P49327	LTN1_1_3	6.82386e+06
PCBP1	Q15365	ZFPL1_1_3	6.823e+06
RPS19	P39019	NFXL1_1_2	6.81798e+06
RPS3A	P61247	NFXL1_1_2	6.81144e+06
RPL27	P61353	NFXL1_2_2	6.80419e+06
RPL30	P62888	NegativeControl_1_3	6.80395e+06
RPS3A	P61247	NFXL1_2_3	6.79661e+06
FASN	P49327	NFXL1_1_2	6.78608e+06
GPI	P06744	NFXL1_1_1	6.78282e+06
TXN	P10599	LTN1_1_3	6.77431e+06
PGAM1	P18669	NFXL1_2_3	6.77169e+06
PRDX6	P30041	ZFPL1_1_3	6.76213e+06
PPA1	Q15181	NFXL1_2_3	6.74779e+06
TUBB2A	Q13885	NegativeControl_1_3	6.74599e+06
RPL11	P62913	NFXL1_2_2	6.74122e+06
RPS3A	P61247	ZFPL1_1_2	6.73427e+06
RPL30	P62888	NFXL1_2_2	6.73103e+06
TXN	P10599	NFXL1_2_1	6.73028e+06
PTMA	P06454	LTN1_1_3	6.7283e+06
RPL10A	P62906	LTN1_1_1	6.72599e+06
CCT4	P50991	NFXL1_1_1	6.71686e+06
TXN	P10599	NFXL1_2_3	6.70537e+06
PRDX6	P30041	NFXL1_1_1	6.69768e+06
NONO	Q15233	LTN1_1_2	6.69764e+06
UCHL1	P09936	NFXL1_2_3	6.69647e+06
HNRNPA1	P09651	NFXL1_1_1	6.68455e+06
RPL13A	P40429	NFXL1_1_3	6.68056e+06
RPL26	P61254	NFXL1_2_3	6.6789e+06
HNRNPH1	P31943	LTN1_1_1	6.67839e+06
RPS16	P62249	NFXL1_2_3	6.67768e+06
RPS15A	P62244	ZFPL1_1_3	6.67666e+06
TXN	P10599	NFXL1_1_3	6.66998e+06
PGAM1	P18669	NFXL1_2_1	6.66145e+06
VCP	P55072	NFXL1_1_3	6.66087e+06
UCHL1	P09936	ZFPL1_1_2	6.65571e+06
RPL30	P62888	NFXL1_1_1	6.65071e+06
NONO	Q15233	NFXL1_1_1	6.65017e+06
RPL22	P35268	NegativeControl_1_3	6.64397e+06
CFL1	P23528	NFXL1_1_1	6.63942e+06
RPS20	P60866	LTN1_1_1	6.63258e+06
GPI	P06744	NFXL1_2_1	6.63225e+06
HSPA2	P54652	NFXL1_2_3	6.62858e+06
RPS19	P39019	LTN1_1_1	6.62797e+06
GPI	P06744	LTN1_1_1	6.62551e+06
RPL12	P30050	ZFPL1_1_1	6.61602e+06
UCHL1	P09936	ZFPL1_1_3	6.61531e+06
RPL22	P35268	ZFPL1_1_2	6.61449e+06
HSPA9	P38646	NFXL1_1_3	6.60679e+06
RPLP0	P05388	NegativeControl_1_1	6.60408e+06
RPLP0	P05388	NegativeControl_1_2	6.60053e+06
RPS2	P15880	NFXL1_1_1	6.59714e+06
GPI	P06744	ZFPL1_1_3	6.586e+06
DDX5	P17844	ZFPL1_1_2	6.58293e+06
RPL12	P30050	ZFPL1_1_3	6.57328e+06
PRDX6	P30041	LTN1_1_3	6.5724e+06
HNRNPD	Q14103	NFXL1_1_1	6.57108e+06
FBLL1	A6NHQ2	NegativeControl_1_1	6.56926e+06
HNRNPH1	P31943	NFXL1_2_3	6.56659e+06
DDX5	P17844	NFXL1_1_2	6.56646e+06
RPS19	P39019	NFXL1_1_3	6.55797e+06
FASN	P49327	ZFPL1_1_3	6.55236e+06
TXN	P10599	NFXL1_1_2	6.55205e+06
PRDX2	P32119	NFXL1_2_1	6.54948e+06
RPS20	P60866	NFXL1_1_3	6.54605e+06
PTGES3	Q15185	NegativeControl_1_1	6.5378e+06
RPS16	P62249	ZFPL1_1_3	6.53546e+06
RPS16	P62249	NegativeControl_1_3	6.53481e+06
NONO	Q15233	ZFPL1_1_3	6.53113e+06
CCT8	P50990	NegativeControl_1_3	6.53026e+06
PRDX2	P32119	LTN1_1_2	6.52998e+06
TXN	P10599	NFXL1_2_2	6.52091e+06
RPL35	P42766	NFXL1_2_3	6.51793e+06
RPLP2	P05387	ZFPL1_1_3	6.51404e+06
RPL18	Q07020	ZFPL1_1_2	6.51336e+06
EIF4A1	P60842	NFXL1_1_2	6.51042e+06
RPL4	P36578	NegativeControl_1_3	6.50432e+06
RPS3A	P61247	NFXL1_1_1	6.50228e+06
RPLP2	P05387	LTN1_1_3	6.49789e+06
RPS2	P15880	ZFPL1_1_1	6.49611e+06
HNRNPA3	P51991	NFXL1_2_3	6.4903e+06
RPL13A	P40429	NegativeControl_1_2	6.47011e+06
RPS14	P62263	NFXL1_1_3	6.45946e+06
PPA1	Q15181	NegativeControl_1_3	6.45745e+06
GPI	P06744	LTN1_1_2	6.45457e+06
RPL26	P61254	LTN1_1_2	6.45402e+06
HNRNPM	P52272	NegativeControl_1_2	6.43959e+06
HNRNPD	Q14103	ZFPL1_1_1	6.43889e+06
PPA1	Q15181	NFXL1_1_3	6.43688e+06
HNRNPA1	P09651	LTN1_1_3	6.40512e+06
RPS14	P62263	NegativeControl_1_2	6.40081e+06
HSPA9	P38646	NegativeControl_1_2	6.40061e+06
RPL13A	P40429	LTN1_1_3	6.39969e+06
RPS2	P15880	NegativeControl_1_3	6.39845e+06
RPS19	P39019	NegativeControl_1_3	6.39616e+06
RPL13A	P40429	LTN1_1_2	6.39498e+06
PTGES3	Q15185	NegativeControl_1_3	6.39442e+06
RPL13A	P40429	NFXL1_2_3	6.39275e+06
RPL12	P30050	ZFPL1_1_2	6.38599e+06
RPS16	P62249	LTN1_1_1	6.38311e+06
HSP90B1	P14625	NegativeControl_1_1	6.38209e+06
RPL12	P30050	LTN1_1_2	6.37659e+06
RACK1	P63244	ZFPL1_1_3	6.37339e+06
HSPA9	P38646	NFXL1_1_2	6.37089e+06
RPS19	P39019	ZFPL1_1_3	6.35894e+06
RPL30	P62888	NFXL1_2_1	6.35266e+06
RPL13A	P40429	NFXL1_1_2	6.35141e+06
HSPE1	P61604	NFXL1_2_3	6.34709e+06
HNRNPM	P52272	LTN1_1_1	6.32891e+06
RPS14	P62263	NFXL1_1_2	6.32675e+06
RPL10A	P62906	NFXL1_1_2	6.31905e+06
PRDX6	P30041	LTN1_1_2	6.31793e+06
RPS15A	P62244	ZFPL1_1_2	6.31301e+06
RPL10A	P62906	NFXL1_1_3	6.31022e+06
CCT3	P49368	NFXL1_1_1	6.30727e+06
RPL22	P35268	LTN1_1_1	6.30176e+06
RPS14	P62263	NFXL1_2_3	6.28438e+06
RPS2	P15880	NFXL1_2_2	6.28036e+06
CCT3	P49368	NFXL1_1_3	6.27747e+06
RPS3A	P61247	LTN1_1_3	6.27705e+06
HNRNPM	P52272	NegativeControl_1_1	6.27628e+06
PPA1	Q15181	NFXL1_2_1	6.27504e+06
RPL10A	P62906	NegativeControl_1_3	6.27366e+06
RPL27	P61353	NFXL1_2_3	6262938
RPL26	P61254	NFXL1_1_1	6.26252e+06
FASN	P49327	ZFPL1_1_1	6.26206e+06
RPL26	P61254	NFXL1_1_2	6.26087e+06
RPS14	P62263	NFXL1_2_1	6.25899e+06
RPL22	P35268	NFXL1_1_2	6.2569e+06
PRDX6	P30041	NegativeControl_1_3	6.25626e+06
TUBB	P07437	NFXL1_1_1	6.25379e+06
HNRNPA1	P09651	NegativeControl_1_2	6.25028e+06
RPS14	P62263	NegativeControl_1_3	6.24938e+06
CFL1	P23528	ZFPL1_1_2	6.24792e+06
RPS15A	P62244	LTN1_1_2	6.24685e+06
VCP	P55072	NFXL1_1_2	6.24634e+06
GPI	P06744	NFXL1_2_2	6.24599e+06
XRCC6	P12956	NFXL1_1_3	6.24543e+06
HSPA2	P54652	NFXL1_2_2	6.23702e+06
RPL22	P35268	NFXL1_1_3	6.23654e+06
RPL22	P35268	NFXL1_1_1	6.23607e+06
HNRNPD	Q14103	ZFPL1_1_2	6.22641e+06
GPI	P06744	NegativeControl_1_2	6.22188e+06
UCHL1	P09936	NFXL1_2_1	6.22131e+06
RPS16	P62249	NegativeControl_1_2	6.22092e+06
HSPE1	P61604	ZFPL1_1_1	6.21959e+06
RPS15A	P62244	NFXL1_1_1	6.21615e+06
GPI	P06744	ZFPL1_1_2	6.21438e+06
CCT3	P49368	NegativeControl_1_3	6.21125e+06
RPS14	P62263	ZFPL1_1_1	6.20932e+06
HSPE1	P61604	LTN1_1_1	6.20915e+06
TUBB	P07437	NFXL1_1_3	6.20911e+06
RPLP0	P05388	NegativeControl_1_3	6.206e+06
PGAM1	P18669	NFXL1_2_2	6.20008e+06
RPL13A	P40429	NegativeControl_1_1	6.19941e+06
NONO	Q15233	NegativeControl_1_1	6.19846e+06
CCT4	P50991	ZFPL1_1_1	6.19787e+06
RPL18	Q07020	NegativeControl_1_2	6.1946e+06
NACA	E9PAV3	NFXL1_1_1	6.19128e+06
HNRNPM	P52272	LTN1_1_3	6.18949e+06
RPL30	P62888	LTN1_1_2	6.18506e+06
RPL27	P61353	LTN1_1_2	6.18136e+06
PRDX2	P32119	NegativeControl_1_3	6.17774e+06
RPL27	P61353	NFXL1_1_1	6.17684e+06
RPS2	P15880	NFXL1_2_1	6.17514e+06
PA2G4	Q9UQ80	NFXL1_1_3	6.16907e+06
RPL10A	P62906	NegativeControl_1_1	6.16651e+06
HSPA9	P38646	NegativeControl_1_1	6.1662e+06
RPL35	P42766	NegativeControl_1_3	6.16147e+06
RPL13A	P40429	NFXL1_2_2	6.1477e+06
TXN	P10599	NegativeControl_1_3	6.14694e+06
RPL27	P61353	NFXL1_2_1	6.14522e+06
HSPE1	P61604	NFXL1_1_2	6.14434e+06
RPL10A	P62906	LTN1_1_2	6.14434e+06
RPS20	P60866	ZFPL1_1_2	6.14292e+06
RPL18	Q07020	LTN1_1_1	6.14261e+06
RPL26	P61254	NegativeControl_1_1	6.13924e+06
RPS14	P62263	ZFPL1_1_2	6.13217e+06
RPS20	P60866	NFXL1_1_1	6.12789e+06
RPS19	P39019	LTN1_1_3	6.11465e+06
RPS15A	P62244	NFXL1_2_3	6114491
RPS2	P15880	LTN1_1_3	6.11109e+06
HSPA9	P38646	LTN1_1_1	6.10465e+06
RPL30	P62888	NFXL1_2_3	6.10069e+06
UCHL1	P09936	ZFPL1_1_1	6.10047e+06
PGAM1	P18669	NFXL1_1_3	6.09943e+06
PPA1	Q15181	ZFPL1_1_2	6.09893e+06
HSPE1	P61604	NFXL1_1_3	6.09299e+06
PTMA	P06454	NegativeControl_1_1	6.08982e+06
UCHL1	P09936	NFXL1_2_2	6.08808e+06
XRCC6	P12956	NFXL1_1_2	6.07708e+06
HNRNPA3	P51991	NegativeControl_1_3	6.07438e+06
RPL13A	P40429	NFXL1_1_1	6.07417e+06
PTGES3	Q15185	NFXL1_2_1	6.07125e+06
HSPA2	P54652	ZFPL1_1_1	6.07038e+06
RPL13A	P40429	NegativeControl_1_3	6.06973e+06
RPS14	P62263	ZFPL1_1_3	6.06972e+06
VCP	P55072	NFXL1_1_1	6.06442e+06
RPL13A	P40429	ZFPL1_1_2	6.06343e+06
HNRNPD	Q14103	ZFPL1_1_3	6.05726e+06
CCT4	P50991	ZFPL1_1_3	6.05694e+06
MAN2C1	Q9NTJ4	ZFPL1_1_3	6.05166e+06
RPS19	P39019	NegativeControl_1_1	6.04938e+06
RPL8	P62917	LTN1_1_2	6.04476e+06
NACA	E9PAV3	NFXL1_2_3	6.04438e+06
GPI	P06744	NFXL1_2_3	6.04385e+06
PRDX2	P32119	NFXL1_2_2	6.04129e+06
PGAM1	P18669	NFXL1_1_1	6.0396e+06
RPL35	P42766	NegativeControl_1_2	6.03918e+06
RPS2	P15880	NFXL1_2_3	6.0363e+06
RPLP2	P05387	ZFPL1_1_1	6.0358e+06
RPS16	P62249	ZFPL1_1_1	6.03545e+06
RPL26	P61254	NFXL1_1_3	6.03167e+06
TUBB	P07437	NegativeControl_1_3	6.02955e+06
ILF2	Q12905	LTN1_1_1	6.02843e+06
CCT4	P50991	LTN1_1_1	6.02378e+06
CCT4	P50991	NegativeControl_1_3	6.02084e+06
RPL13A	P40429	NFXL1_2_1	6.01151e+06
RPS19	P39019	ZFPL1_1_1	6.0098e+06
HNRNPH1	P31943	NegativeControl_1_3	6.00836e+06
PTGES3	Q15185	ZFPL1_1_2	6.00678e+06
PTGES3	Q15185	NegativeControl_1_2	6.00438e+06
RANBP1	P43487	NegativeControl_1_1	6.00394e+06
PTGES3	Q15185	NFXL1_2_2	6.00161e+06
RPS16	P62249	LTN1_1_2	5.99833e+06
TXN	P10599	ZFPL1_1_1	5.99641e+06
RPL10A	P62906	NegativeControl_1_2	5.99271e+06
RPL22	P35268	NegativeControl_1_2	5.98994e+06
HSP90B1	P14625	NegativeControl_1_2	5.98533e+06
RPS16	P62249	NFXL1_1_1	5.9837e+06
EIF4A1	P60842	ZFPL1_1_2	5.98339e+06
PPA1	Q15181	NFXL1_1_1	5.98098e+06
HNRNPH1	P31943	NFXL1_1_2	5.9798e+06
EIF4A1	P60842	ZFPL1_1_3	5.97671e+06
PTGES3	Q15185	LTN1_1_1	5.97288e+06
TUBB	P07437	NFXL1_2_2	5.96331e+06
RPS14	P62263	NegativeControl_1_1	5.96297e+06
UBA1	P22314	NFXL1_2_3	5.95481e+06
XRCC6	P12956	LTN1_1_1	5.95168e+06
RPS14	P62263	NFXL1_2_2	5.94887e+06
RPL8	P62917	NFXL1_2_3	5938121
PTMA	P06454	ZFPL1_1_1	5.93239e+06
RPL26	P61254	ZFPL1_1_3	5.91728e+06
TXN	P10599	NFXL1_1_1	5.91017e+06
RPL22	P35268	NFXL1_2_1	5.89648e+06
UBA1	P22314	LTN1_1_1	5.89226e+06
RPL10A	P62906	LTN1_1_3	5.89016e+06
PTGES3	Q15185	NFXL1_1_2	5.88236e+06
CCT4	P50991	NFXL1_2_3	5.87702e+06
CCT4	P50991	ZFPL1_1_2	5.87555e+06
RPS11	P62280	NFXL1_1_2	5.87445e+06
PRDX2	P32119	LTN1_1_1	5.87235e+06
RPL10A	P62906	NFXL1_2_3	5.87136e+06
CCT3	P49368	ZFPL1_1_3	5.87063e+06
HSPE1	P61604	NFXL1_2_1	5.86566e+06
PGAM1	P18669	NFXL1_1_2	5.86506e+06
HNRNPA1	P09651	ZFPL1_1_3	5.86358e+06
RPL26	P61254	NFXL1_2_1	5.8606e+06
RPS3A	P61247	NFXL1_2_2	5.85865e+06
FBLL1	A6NHQ2	NegativeControl_1_2	5.85653e+06
RANBP1	P43487	NegativeControl_1_2	5.85246e+06
RPS2	P15880	ZFPL1_1_3	5.85126e+06
RPL26	P61254	ZFPL1_1_2	5.85122e+06
RPL10A	P62906	NFXL1_2_2	5.8512e+06
HNRNPA1	P09651	ZFPL1_1_1	5.84815e+06
MDH2	P40926	NegativeControl_1_3	5.84445e+06
RPL13A	P40429	ZFPL1_1_1	5.842e+06
ILF3	Q12906	NegativeControl_1_2	5.84057e+06
HSPE1	P61604	LTN1_1_3	5.83903e+06
PPA1	Q15181	ZFPL1_1_3	5.82891e+06
TUBB	P07437	ZFPL1_1_3	5.82406e+06
PPA1	Q15181	NFXL1_2_2	5.82142e+06
RPS15A	P62244	NFXL1_2_1	5.81963e+06
CCT3	P49368	NFXL1_2_3	5.81712e+06
RPS19	P39019	ZFPL1_1_2	5.81452e+06
RPL15	P61313	NegativeControl_1_3	5.81403e+06
RPL26	P61254	ZFPL1_1_1	5.80975e+06
VCP	P55072	LTN1_1_3	5.80645e+06
PPA1	Q15181	NFXL1_1_2	5.80376e+06
HSPA9	P38646	NFXL1_2_1	5.79795e+06
HNRNPH1	P31943	LTN1_1_2	5.79607e+06
RPS14	P62263	NFXL1_1_1	5.79541e+06
RPS16	P62249	NFXL1_1_2	5.79385e+06
RPS20	P60866	NegativeControl_1_1	5.79239e+06
HNRNPM	P52272	NegativeControl_1_3	5.78923e+06
MAN2C1	Q9NTJ4	NegativeControl_1_2	5.78197e+06
NONO	Q15233	NegativeControl_1_2	5.77531e+06
RPS2	P15880	LTN1_1_2	5.76972e+06
RPL4	P36578	NFXL1_1_3	5.76819e+06
HSPA9	P38646	NegativeControl_1_3	5.76303e+06
RPL4	P36578	NFXL1_1_2	5.76108e+06
RPS11	P62280	ZFPL1_1_3	5.75376e+06
HSPA9	P38646	NFXL1_2_3	5.75341e+06
HNRNPH1	P31943	NFXL1_1_3	5.75228e+06
CCT3	P49368	NFXL1_1_2	5.74894e+06
VCP	P55072	NegativeControl_1_1	5.74824e+06
CCT3	P49368	LTN1_1_1	5.74666e+06
VCP	P55072	ZFPL1_1_2	5.7441e+06
KRT6A	P02538	LTN1_1_1	5.73722e+06
ARF1	P84077	NegativeControl_1_3	5.73452e+06
HNRNPH1	P31943	NFXL1_2_1	5.73395e+06
PRDX2	P32119	LTN1_1_3	5.72144e+06
RPL4	P36578	NegativeControl_1_1	5.71965e+06
RPL30	P62888	NFXL1_1_3	5.7157e+06
RPS20	P60866	LTN1_1_3	5.71484e+06
RANBP1	P43487	LTN1_1_1	5.70874e+06
RPL35	P42766	LTN1_1_1	5.70171e+06
CCT3	P49368	NFXL1_2_1	5.69939e+06
HNRNPA3	P51991	ZFPL1_1_1	5.69924e+06
RPS16	P62249	NFXL1_1_3	5.6951e+06
MAN2C1	Q9NTJ4	NFXL1_1_2	5.69325e+06
CCT3	P49368	NFXL1_2_2	5.6914e+06
NONO	Q15233	NFXL1_1_3	5.68966e+06
RPL26	P61254	NegativeControl_1_2	5.68759e+06
RPS16	P62249	NegativeControl_1_1	5.68753e+06
HNRNPA3	P51991	NFXL1_2_1	5.68293e+06
HNRNPH1	P31943	NFXL1_2_2	5.68259e+06
RPL10A	P62906	ZFPL1_1_3	5.68255e+06
VCP	P55072	NegativeControl_1_2	5.68111e+06
RANBP1	P43487	NegativeControl_1_3	5.67981e+06
PGAM1	P18669	LTN1_1_2	5.6797e+06
CCT4	P50991	NegativeControl_1_2	5.67928e+06
RPS16	P62249	NFXL1_2_1	5.67329e+06
PPA1	Q15181	LTN1_1_3	5.67283e+06
RPS19	P39019	LTN1_1_2	5.67049e+06
NONO	Q15233	LTN1_1_3	5.67016e+06
RPS11	P62280	NegativeControl_1_2	5.66913e+06
RPL26	P61254	LTN1_1_3	5.66752e+06
RPL26	P61254	NFXL1_2_2	5.66469e+06
HNRNPM	P52272	NFXL1_2_3	5659821
RPL35	P42766	LTN1_1_3	5.65598e+06
RPL4	P36578	NegativeControl_1_2	5.65175e+06
NACA	E9PAV3	NFXL1_2_1	5.65174e+06
RPL35	P42766	NFXL1_1_3	5.64731e+06
PA2G4	Q9UQ80	LTN1_1_1	5.6465e+06
RPL30	P62888	ZFPL1_1_3	5.64291e+06
ILF2	Q12905	NFXL1_2_1	5.63983e+06
HNRNPH1	P31943	ZFPL1_1_2	5.63471e+06
RPL35	P42766	LTN1_1_2	5.63284e+06
RPL10	P27635	NegativeControl_1_2	5.63278e+06
ILF3	Q12906	LTN1_1_1	5.63141e+06
TXN	P10599	ZFPL1_1_2	5.63071e+06
RPS11	P62280	LTN1_1_1	5.62929e+06
RPS15A	P62244	NFXL1_2_2	5.62352e+06
RPS20	P60866	NFXL1_2_1	5.61996e+06
RPL35	P42766	NegativeControl_1_1	5.61441e+06
CCT3	P49368	ZFPL1_1_1	5.61213e+06
RPS3A	P61247	NFXL1_2_1	5.61113e+06
RPL24	P83731	NegativeControl_1_1	5.59672e+06
HNRNPH1	P31943	ZFPL1_1_3	5.59604e+06
RPL35	P42766	NFXL1_2_1	5.59453e+06
TXN	P10599	LTN1_1_2	5.59398e+06
UBA1	P22314	LTN1_1_3	5.58954e+06
RPL10A	P62906	NFXL1_1_1	5.58558e+06
RPS19	P39019	NFXL1_1_1	5.58535e+06
NONO	Q15233	LTN1_1_1	5.57814e+06
HSPA9	P38646	LTN1_1_3	5.57565e+06
RPL30	P62888	NegativeControl_1_1	5.57552e+06
HSPE1	P61604	NFXL1_1_1	5.57033e+06
RANBP1	P43487	ZFPL1_1_1	5.56507e+06
PA2G4	Q9UQ80	ZFPL1_1_2	5.5648e+06
XRCC6	P12956	NFXL1_1_1	5.56281e+06
HNRNPA3	P51991	NFXL1_2_2	5.55781e+06
RPS20	P60866	NFXL1_2_3	5552171
RPS11	P62280	ZFPL1_1_1	5.54877e+06
PTGES3	Q15185	NFXL1_2_3	5.54339e+06
PARP1	P09874	NegativeControl_1_2	5.54098e+06
NACA	E9PAV3	ZFPL1_1_3	5.53575e+06
UBA1	P22314	LTN1_1_2	5.53453e+06
HNRNPH1	P31943	LTN1_1_3	5.53373e+06
HNRNPM	P52272	NFXL1_2_1	5.53336e+06
PTGES3	Q15185	LTN1_1_3	5.53223e+06
RPS20	P60866	NFXL1_2_2	5.53217e+06
HNRNPM	P52272	ZFPL1_1_1	5.52989e+06
VCP	P55072	NFXL1_2_1	5.52442e+06
NACA	E9PAV3	NFXL1_2_2	5.52368e+06
ILF2	Q12905	NFXL1_2_3	5.52226e+06
RPL15	P61313	NFXL1_2_3	5.52053e+06
ILF2	Q12905	NFXL1_2_2	5.51683e+06
HNRNPA1	P09651	ZFPL1_1_2	5.5162e+06
HSP90B1	P14625	NegativeControl_1_3	5.51409e+06
HSPA9	P38646	NFXL1_1_1	5.50847e+06
RPS11	P62280	NegativeControl_1_3	5.50136e+06
HNRNPA3	P51991	LTN1_1_3	5.49798e+06
PA2G4	Q9UQ80	NFXL1_1_2	5.49735e+06
NONO	Q15233	ZFPL1_1_1	5.49627e+06
HNRNPH1	P31943	ZFPL1_1_1	5.49602e+06
RPS20	P60866	ZFPL1_1_1	5.49597e+06
TUBB	P07437	NFXL1_2_3	5.49582e+06
RPL13A	P40429	ZFPL1_1_3	5.49456e+06
RPS16	P62249	NFXL1_2_2	5.49265e+06
RPL15	P61313	LTN1_1_1	5.49173e+06
RPS11	P62280	ZFPL1_1_2	5.49097e+06
HSPA9	P38646	NFXL1_2_2	5.48991e+06
RANBP1	P43487	NFXL1_1_2	5.48243e+06
RPS16	P62249	LTN1_1_3	5.48167e+06
UBA1	P22314	NFXL1_2_2	5.48078e+06
HSPE1	P61604	NegativeControl_1_1	5.47925e+06
UBA1	P22314	NegativeControl_1_3	5.47436e+06
HNRNPA3	P51991	LTN1_1_2	5.47244e+06
TUBB	P07437	LTN1_1_2	5.47091e+06
HSPA5	P11021	NFXL1_1_2	5.46767e+06
MAN2C1	Q9NTJ4	NegativeControl_1_3	5.46636e+06
UBA1	P22314	NFXL1_2_1	5.46525e+06
RPL15	P61313	NFXL1_1_3	5.46102e+06
RPL10	P27635	NegativeControl_1_1	5.45795e+06
RPL35	P42766	ZFPL1_1_3	5.45365e+06
CCT4	P50991	NegativeControl_1_1	5.44389e+06
RANBP1	P43487	LTN1_1_3	5.43937e+06
XRCC6	P12956	NegativeControl_1_2	5.43849e+06
RPL15	P61313	NFXL1_1_2	5.43825e+06
OAT	P04181	NFXL1_2_3	5435814
RPL4	P36578	LTN1_1_1	5.4319e+06
MAN2C1	Q9NTJ4	LTN1_1_1	5.42936e+06
RPL27	P61353	LTN1_1_1	5.42909e+06
PGAM1	P18669	ZFPL1_1_1	5.42813e+06
RPL10A	P62906	NFXL1_2_1	5.42438e+06
DDX21	Q9NR30	ZFPL1_1_3	5.42358e+06
VCP	P55072	NegativeControl_1_3	5.41643e+06
RPS20	P60866	NegativeControl_1_3	5.41504e+06
PA2G4	Q9UQ80	NFXL1_1_1	5.4149e+06
PTGES3	Q15185	ZFPL1_1_1	5.41219e+06
MDH2	P40926	LTN1_1_1	5.41008e+06
HNRNPM	P52272	LTN1_1_2	5.40905e+06
PPA1	Q15181	LTN1_1_2	5.40777e+06
DDX21	Q9NR30	ZFPL1_1_2	5.40589e+06
ARF1	P84077	NFXL1_2_3	5.39938e+06
HNRNPA1	P09651	NFXL1_1_3	5.39899e+06
UBA1	P22314	NFXL1_1_1	5.39889e+06
RPL10A	P62906	ZFPL1_1_1	5.39435e+06
RPL30	P62888	NFXL1_1_2	5.38998e+06
CCT4	P50991	LTN1_1_3	5.38991e+06
RPL15	P61313	LTN1_1_3	5.3889e+06
RPL8	P62917	NFXL1_1_1	5.38847e+06
RANBP1	P43487	ZFPL1_1_2	5.38688e+06
VCP	P55072	LTN1_1_2	5.38156e+06
RPS11	P62280	NFXL1_1_3	5.37643e+06
RPL10	P27635	LTN1_1_1	5.37574e+06
DDX21	Q9NR30	ZFPL1_1_1	5.3725e+06
RPS16	P62249	ZFPL1_1_2	5.37214e+06
OAT	P04181	ZFPL1_1_3	5.37056e+06
HNRNPH1	P31943	NFXL1_1_1	5.36071e+06
RPS20	P60866	ZFPL1_1_3	5.36023e+06
FBLL1	A6NHQ2	NegativeControl_1_3	5.3575e+06
HNRNPM	P52272	NFXL1_1_3	5.35712e+06
CCT4	P50991	NFXL1_2_2	5.35205e+06
RPL10	P27635	NFXL1_1_2	5.35108e+06
CS	O75390	LTN1_1_1	5.35103e+06
RPL27	P61353	ZFPL1_1_3	5.34527e+06
SRSF3	P84103	NegativeControl_1_1	5.34431e+06
YWHAZ	P63104	LTN1_1_1	5.34415e+06
RPL4	P36578	LTN1_1_2	5.34301e+06
RPL8	P62917	NegativeControl_1_3	5.34168e+06
XRCC6	P12956	NegativeControl_1_1	5.34165e+06
CCT3	P49368	NegativeControl_1_2	5.33635e+06
RPL27	P61353	ZFPL1_1_1	5.33596e+06
RPL15	P61313	NFXL1_1_1	5.32857e+06
ILF2	Q12905	LTN1_1_3	5.32417e+06
PPIB	P23284	ZFPL1_1_3	5.31838e+06
HSP90B1	P14625	NFXL1_1_1	5.31836e+06
RPLP0	P05388	NFXL1_1_2	5.30962e+06
TUBB2A	Q13885	NFXL1_2_1	5.30915e+06
PARK7	Q99497	ZFPL1_1_3	5.30762e+06
RPL30	P62888	ZFPL1_1_2	5.30728e+06
CCT4	P50991	LTN1_1_2	5.30668e+06
TUBB2A	Q13885	NFXL1_2_3	5.30526e+06
PGAM1	P18669	LTN1_1_3	5.29978e+06
RPS20	P60866	LTN1_1_2	5.29867e+06
PTMA	P06454	NegativeControl_1_2	5.29644e+06
SRSF1	Q07955	NegativeControl_1_2	5.29216e+06
RPS14	P62263	LTN1_1_2	5.29112e+06
UBA1	P22314	NFXL1_1_3	5.28972e+06
SRSF1	Q07955	NegativeControl_1_1	5.2884e+06
PTGES3	Q15185	ZFPL1_1_3	5.28481e+06
RPL30	P62888	LTN1_1_3	5.28343e+06
HSPA9	P38646	ZFPL1_1_1	5.28237e+06
NACA	E9PAV3	NegativeControl_1_3	5.28069e+06
FASN	P49327	ZFPL1_1_2	5.2786e+06
ILF2	Q12905	LTN1_1_2	5.27547e+06
UBA1	P22314	NegativeControl_1_1	5.27391e+06
TUBB2A	Q13885	NFXL1_2_2	5.26764e+06
RPL30	P62888	LTN1_1_1	5.26741e+06
RANBP1	P43487	ZFPL1_1_3	5.26468e+06
RANBP1	P43487	NFXL1_1_3	5.25984e+06
RPL8	P62917	LTN1_1_1	5.25669e+06
XRCC6	P12956	LTN1_1_3	5.25639e+06
SRSF3	P84103	NegativeControl_1_3	5.2559e+06
RPL8	P62917	NFXL1_1_3	5.25524e+06
UBA1	P22314	NFXL1_1_2	5.24299e+06
RPL30	P62888	ZFPL1_1_1	5.23931e+06
RPS14	P62263	LTN1_1_3	5.23818e+06
HSP90B1	P14625	NFXL1_1_2	5.23746e+06
RPL8	P62917	NegativeControl_1_1	5.23671e+06
PGAM1	P18669	ZFPL1_1_2	5.22709e+06
XRCC6	P12956	NFXL1_2_1	5.22598e+06
RPL27	P61353	NFXL1_1_3	5.22239e+06
RPL4	P36578	NFXL1_1_1	5.22238e+06
RPL10	P27635	NFXL1_1_3	5.22185e+06
HNRNPA1	P09651	LTN1_1_1	5.21961e+06
RPL27	P61353	NegativeControl_1_1	5.21656e+06
PARP1	P09874	NegativeControl_1_1	5.21533e+06
TUBB2A	Q13885	NegativeControl_1_2	5.21511e+06
RPS12	P25398	NegativeControl_1_3	5.20087e+06
VCP	P55072	NFXL1_2_2	5.19236e+06
TUBB2A	Q13885	NegativeControl_1_1	5.19221e+06
TKT	P29401	NFXL1_2_3	5191947
SRSF3	P84103	ZFPL1_1_2	5.19132e+06
VCP	P55072	ZFPL1_1_1	5.18622e+06
TUBB2A	Q13885	LTN1_1_1	5.18233e+06
PGAM1	P18669	ZFPL1_1_3	5.18133e+06
ILF2	Q12905	NFXL1_1_3	5.18064e+06
XRCC6	P12956	NFXL1_2_3	5.17979e+06
ILF3	Q12906	NFXL1_2_2	5.1786e+06
CCT4	P50991	NFXL1_2_1	5.17761e+06
RPL15	P61313	LTN1_1_2	5.17572e+06
RPL35	P42766	ZFPL1_1_1	5.17413e+06
HSPA5	P11021	LTN1_1_2	5.1734e+06
HNRNPM	P52272	ZFPL1_1_3	5.17003e+06
ILF3	Q12906	NegativeControl_1_3	5.17e+06
RPL24	P83731	NegativeControl_1_2	5.16713e+06
ARF1	P84077	ZFPL1_1_3	5.16585e+06
PTMA	P06454	NFXL1_1_2	5.16073e+06
PA2G4	Q9UQ80	NegativeControl_1_2	5.15689e+06
XRCC6	P12956	NegativeControl_1_3	5.15384e+06
HNRNPM	P52272	NFXL1_2_2	5.14818e+06
PRDX2	P32119	NFXL1_1_3	5.14308e+06
VDAC1	P21796	NFXL1_1_2	5.14161e+06
TUBB2A	Q13885	ZFPL1_1_3	5.1374e+06
VDAC1	P21796	NFXL1_1_3	5.13529e+06
MAN2C1	Q9NTJ4	NegativeControl_1_1	5.13458e+06
RPL8	P62917	NFXL1_1_2	5.13132e+06
RPL35	P42766	NFXL1_1_2	5.13097e+06
TUBB2A	Q13885	NFXL1_1_3	5.13075e+06
PHGDH	O43175	NegativeControl_1_3	5.13014e+06
PRDX2	P32119	NegativeControl_1_1	5.12916e+06
PA2G4	Q9UQ80	ZFPL1_1_1	5.12721e+06
HSPA2	P54652	ZFPL1_1_2	5.12051e+06
TXN	P10599	LTN1_1_1	5.11983e+06
RANBP1	P43487	LTN1_1_2	5.11822e+06
HNRNPM	P52272	NFXL1_1_2	5.11307e+06
PRDX2	P32119	NFXL1_1_1	5.11298e+06
RPL15	P61313	ZFPL1_1_1	5.10701e+06
TUBB2A	Q13885	LTN1_1_2	5.10599e+06
SRSF1	Q07955	LTN1_1_1	5.10516e+06
RPL35A	P18077	NFXL1_1_3	5.10216e+06
TUBB	P07437	NFXL1_2_1	5.09471e+06
RPS11	P62280	LTN1_1_2	5.08896e+06
HSPA9	P38646	ZFPL1_1_3	5.08394e+06
RPS11	P62280	NegativeControl_1_1	5.08217e+06
PHB1	P35232	LTN1_1_1	5.07972e+06
UBA1	P22314	NegativeControl_1_2	5.07951e+06
RPL27	P61353	LTN1_1_3	5.07896e+06
RPL30	P62888	NegativeControl_1_2	5.07884e+06
PA2G4	Q9UQ80	NegativeControl_1_1	5.07682e+06
PTMA	P06454	LTN1_1_2	5.07487e+06
RPL15	P61313	NFXL1_2_1	5.0735e+06
PARP1	P09874	LTN1_1_1	5.07006e+06
RPLP0	P05388	NFXL1_2_3	5.06893e+06
RPS19	P39019	NFXL1_2_1	5.06379e+06
SRSF3	P84103	LTN1_1_1	5.06365e+06
RPL22	P35268	ZFPL1_1_1	5.06326e+06
HNRNPA1	P09651	NFXL1_1_2	5.05863e+06
HNRNPM	P52272	ZFPL1_1_2	5.05157e+06
TUBB	P07437	LTN1_1_3	5.04452e+06
RPL10A	P62906	ZFPL1_1_2	5.04269e+06
RPL24	P83731	NegativeControl_1_3	5.03894e+06
PPIB	P23284	NegativeControl_1_3	5.03842e+06
H1-2	P16403	ZFPL1_1_1	5.03516e+06
RPL35A	P18077	LTN1_1_1	5.0329e+06
RPLP2	P05387	ZFPL1_1_2	5.02913e+06
ILF2	Q12905	ZFPL1_1_1	5.0206e+06
PRDX2	P32119	NegativeControl_1_2	5.01634e+06
SRSF3	P84103	NegativeControl_1_2	5.0163e+06
RPL15	P61313	NegativeControl_1_2	5.01492e+06
RPLP0	P05388	LTN1_1_1	5.01148e+06
PPIB	P23284	LTN1_1_1	5.0103e+06
RPLP0	P05388	NFXL1_1_1	5.0067e+06
HSPA5	P11021	NFXL1_1_3	5.00226e+06
CCT3	P49368	NegativeControl_1_1	5.00076e+06
PGAM1	P18669	LTN1_1_1	4.99171e+06
ILF2	Q12905	ZFPL1_1_3	4.99038e+06
SRSF3	P84103	NFXL1_2_2	4.98836e+06
CCT3	P49368	LTN1_1_2	4.98437e+06
MAN2C1	Q9NTJ4	NFXL1_1_3	4.98128e+06
TUBB	P07437	NegativeControl_1_1	4.98081e+06
RPL27	P61353	NFXL1_1_2	4.97889e+06
YWHAZ	P63104	NegativeControl_1_1	4.9776e+06
MAN2C1	Q9NTJ4	ZFPL1_1_2	4.97583e+06
RPL4	P36578	NFXL1_2_2	4.97515e+06
RPL4	P36578	NFXL1_2_1	4.973e+06
RPL4	P36578	LTN1_1_3	4.96968e+06
XRCC6	P12956	NFXL1_2_2	4.96898e+06
RPLP0	P05388	NFXL1_1_3	4.96772e+06
ILF3	Q12906	NFXL1_2_1	4.96366e+06
PGK1	P00558	LTN1_1_1	4.96031e+06
PTGES3	Q15185	LTN1_1_2	4.95888e+06
HSPA5	P11021	LTN1_1_3	4.9564e+06
RPL27	P61353	ZFPL1_1_2	4.95337e+06
ARF1	P84077	ZFPL1_1_1	4.95234e+06
PPIB	P23284	NFXL1_1_3	4.9514e+06
TUBB	P07437	NFXL1_1_2	4.95018e+06
HSPA9	P38646	LTN1_1_2	4.94936e+06
RPL15	P61313	NFXL1_2_2	4.94821e+06
RPS19	P39019	NFXL1_2_3	4.94603e+06
OAT	P04181	ZFPL1_1_1	4.94327e+06
MDH2	P40926	NFXL1_2_3	4.94087e+06
RPL15	P61313	ZFPL1_1_3	4.93969e+06
PRDX2	P32119	NFXL1_1_2	4.93963e+06
RPL10	P27635	NegativeControl_1_3	4.92867e+06
NACA	E9PAV3	ZFPL1_1_1	4.91978e+06
RPL4	P36578	NFXL1_2_3	4.91709e+06
SRSF1	Q07955	NegativeControl_1_3	4.916e+06
ARF1	P84077	LTN1_1_1	4.91435e+06
RPS12	P25398	LTN1_1_3	4.90894e+06
RPS11	P62280	NFXL1_1_1	4.9077e+06
RANBP1	P43487	NFXL1_2_3	4.90613e+06
FBLL1	A6NHQ2	NFXL1_2_1	4.90432e+06
SRSF2	Q01130	NegativeControl_1_3	4.90067e+06
ILF2	Q12905	NFXL1_1_1	4.89657e+06
RPL14	P50914	NFXL1_1_2	4.89341e+06
NACA	E9PAV3	NFXL1_1_2	4.89216e+06
RPL8	P62917	NegativeControl_1_2	4.88718e+06
TUBB2A	Q13885	ZFPL1_1_1	4.88626e+06
RANBP1	P43487	NFXL1_1_1	4.88081e+06
RPL15	P61313	NegativeControl_1_1	4.88e+06
PA2G4	Q9UQ80	NFXL1_2_3	4.87888e+06
MDH2	P40926	NFXL1_1_3	4.87694e+06
PARK7	Q99497	NFXL1_2_3	4.87634e+06
PRDX2	P32119	ZFPL1_1_3	4.87601e+06
HSPA5	P11021	NegativeControl_1_2	4.87473e+06
GLO1	Q04760	NFXL1_2_1	4.87302e+06
HSPE1	P61604	NegativeControl_1_3	4.8695e+06
SRSF3	P84103	NFXL1_2_1	4.86782e+06
YWHAZ	P63104	NegativeControl_1_3	4.86608e+06
TKT	P29401	NFXL1_1_2	4.86577e+06
PA2G4	Q9UQ80	ZFPL1_1_3	4.86434e+06
HSPA5	P11021	NFXL1_2_3	4.86237e+06
RPL35A	P18077	NFXL1_1_2	4.86228e+06
RPL23	P62829	LTN1_1_1	4.86227e+06
PA2G4	Q9UQ80	LTN1_1_3	4.85063e+06
PRDX3	P30048	LTN1_1_1	4.84802e+06
HSP90B1	P14625	NFXL1_1_3	4.84719e+06
SET	Q01105	NFXL1_2_3	4.84712e+06
TKT	P29401	LTN1_1_1	4.84443e+06
RPL22	P35268	LTN1_1_2	4.84415e+06
CCT3	P49368	LTN1_1_3	4.83876e+06
PHGDH	O43175	LTN1_1_1	4.83619e+06
HSPE1	P61604	NFXL1_2_2	4.83461e+06
OAT	P04181	NFXL1_2_1	4.83389e+06
RPL10	P27635	LTN1_1_2	4.83318e+06
XRCC6	P12956	LTN1_1_2	4.83261e+06
HSPA5	P11021	NFXL1_1_1	4.83003e+06
RPL8	P62917	NFXL1_2_1	4.82892e+06
RPS14	P62263	LTN1_1_1	4.82811e+06
MDH2	P40926	NFXL1_2_1	4.82603e+06
RPL8	P62917	NFXL1_2_2	4.82516e+06
ILF3	Q12906	NegativeControl_1_1	4.82304e+06
ILF3	Q12906	NFXL1_2_3	4.82191e+06
RPS11	P62280	NFXL1_2_3	4817718
VDAC1	P21796	NFXL1_2_1	4.8158e+06
RPL24	P83731	NFXL1_1_3	4.81452e+06
VCP	P55072	NFXL1_2_3	4.81048e+06
HSPA9	P38646	ZFPL1_1_2	4.81033e+06
OAT	P04181	NFXL1_2_2	4.80334e+06
HSP90B1	P14625	NFXL1_2_3	4.79982e+06
HSP90B1	P14625	LTN1_1_1	4.79897e+06
PPIB	P23284	NFXL1_1_1	4.79825e+06
RPS19	P39019	NFXL1_2_2	4.79517e+06
RPL24	P83731	LTN1_1_1	4.78083e+06
YWHAZ	P63104	LTN1_1_3	4.77755e+06
HSPA5	P11021	NegativeControl_1_1	4.77561e+06
RPL23	P62829	NegativeControl_1_2	4.7752e+06
SRSF2	Q01130	NegativeControl_1_2	4.77103e+06
PPIB	P23284	NegativeControl_1_1	4.76842e+06
XRCC6	P12956	ZFPL1_1_3	4.76749e+06
RPS11	P62280	NFXL1_2_2	4.76208e+06
PTMA	P06454	NFXL1_2_1	4.75855e+06
PARK7	Q99497	NFXL1_1_3	4.75534e+06
RPL4	P36578	ZFPL1_1_3	4.75379e+06
RPL35	P42766	ZFPL1_1_2	4.75359e+06
NONO	Q15233	NFXL1_1_2	4.75091e+06
MAN2C1	Q9NTJ4	LTN1_1_2	4.7493e+06
RPL23	P62829	NFXL1_1_2	4.74873e+06
PPIB	P23284	ZFPL1_1_1	4.74818e+06
PTMA	P06454	NFXL1_2_3	4.74624e+06
TUBB	P07437	NegativeControl_1_2	4.74408e+06
MAN2C1	Q9NTJ4	LTN1_1_3	4.74333e+06
RPL27	P61353	NegativeControl_1_2	4.74139e+06
DDX21	Q9NR30	LTN1_1_1	4.74018e+06
ILF3	Q12906	LTN1_1_3	4.7363e+06
HSPA5	P11021	NFXL1_2_1	4.7356e+06
RPL4	P36578	ZFPL1_1_1	4.73541e+06
YWHAZ	P63104	NegativeControl_1_2	4.73455e+06
ARF1	P84077	NegativeControl_1_2	4.73418e+06
RPL8	P62917	ZFPL1_1_3	4.73044e+06
SRSF3	P84103	ZFPL1_1_1	4.7274e+06
RPL35	P42766	NFXL1_1_1	4.72048e+06
PPIB	P23284	LTN1_1_3	4.72035e+06
PA2G4	Q9UQ80	LTN1_1_2	4.71678e+06
OAT	P04181	ZFPL1_1_2	4.71573e+06
PHGDH	O43175	NegativeControl_1_2	4.71114e+06
RPL18A	Q02543	LTN1_1_3	4.70645e+06
HNRNPA3	P51991	ZFPL1_1_3	4.70453e+06
GLO1	Q04760	NFXL1_2_3	4701241
YWHAZ	P63104	LTN1_1_2	4.70082e+06
NONO	Q15233	ZFPL1_1_2	4.69596e+06
RPL35A	P18077	NFXL1_2_3	4.69475e+06
OAT	P04181	NFXL1_1_3	4.69226e+06
PA2G4	Q9UQ80	NegativeControl_1_3	4.6898e+06
APRT	P07741	NFXL1_2_3	4.68908e+06
HSPA5	P11021	LTN1_1_1	4.68514e+06
RPLP0	P05388	ZFPL1_1_3	4.68494e+06
RANBP1	P43487	NFXL1_2_1	4.68491e+06
PPIB	P23284	NFXL1_2_3	4.68247e+06
PPIB	P23284	NegativeControl_1_2	4.68156e+06
PARK7	Q99497	NFXL1_2_1	4.68053e+06
HNRNPA3	P51991	NFXL1_1_1	4.67999e+06
HSP90B1	P14625	LTN1_1_2	4.678e+06
ARF1	P84077	NFXL1_1_3	4.67645e+06
XRCC6	P12956	ZFPL1_1_1	4.6757e+06
SRSF3	P84103	LTN1_1_2	4.67374e+06
SET	Q01105	NFXL1_2_1	4.67374e+06
RPL22	P35268	LTN1_1_3	4.66791e+06
PARK7	Q99497	NFXL1_1_2	4.66641e+06
PGK1	P00558	NegativeControl_1_2	4.66474e+06
RPL3	P39023	LTN1_1_1	4.66302e+06
RPL3	P39023	NFXL1_1_3	4.66213e+06
PARP1	P09874	NegativeControl_1_3	4.65754e+06
PPIB	P23284	NFXL1_1_2	4.65508e+06
MDH2	P40926	NFXL1_2_2	4.65278e+06
TKT	P29401	NFXL1_2_1	4.64311e+06
PRDX2	P32119	ZFPL1_1_2	4.63958e+06
HSP90B1	P14625	NFXL1_2_1	4.63925e+06
PHGDH	O43175	LTN1_1_3	4.63884e+06
CCT7	Q99832	NFXL1_1_2	4.63871e+06
PHB1	P35232	NegativeControl_1_3	4.63307e+06
PCNA	P12004	LTN1_1_1	4.63077e+06
HNRNPM	P52272	NFXL1_1_1	4.63001e+06
RPS12	P25398	NegativeControl_1_2	4.62921e+06
VCP	P55072	ZFPL1_1_3	4.62907e+06
VDAC1	P21796	NFXL1_2_2	4.62879e+06
TAGLN2	P37802	NegativeControl_1_2	4.62747e+06
HSPA5	P11021	NFXL1_2_2	4.62361e+06
PGK1	P00558	NegativeControl_1_1	4.62174e+06
HSP90B1	P14625	NFXL1_2_2	4.61525e+06
PTMA	P06454	NFXL1_1_1	4.61293e+06
RPL15	P61313	ZFPL1_1_2	4.60973e+06
RPL22	P35268	NegativeControl_1_1	4.60761e+06
PCNA	P12004	LTN1_1_3	4.60729e+06
UBA1	P22314	ZFPL1_1_1	4.60461e+06
XRCC6	P12956	ZFPL1_1_2	4.60346e+06
RPS11	P62280	LTN1_1_3	4.59912e+06
H1-2	P16403	ZFPL1_1_3	4.59467e+06
UBA1	P22314	ZFPL1_1_3	4.59399e+06
RPL23	P62829	NFXL1_1_3	4.59069e+06
RPL8	P62917	LTN1_1_3	4.58905e+06
ILF3	Q12906	ZFPL1_1_1	4.5876e+06
CS	O75390	NFXL1_2_3	4.58293e+06
RPL18A	Q02543	LTN1_1_2	4.58141e+06
RPS12	P25398	NFXL1_1_3	4.58006e+06
PRDX2	P32119	ZFPL1_1_1	4.57721e+06
ILF2	Q12905	NFXL1_1_2	4.57382e+06
HNRNPA3	P51991	LTN1_1_1	4.572e+06
SRSF2	Q01130	NegativeControl_1_1	4.57194e+06
PA2G4	Q9UQ80	NFXL1_2_2	4.57154e+06
PPIB	P23284	NFXL1_2_1	4.57139e+06
AHCY	P23526	ZFPL1_1_3	4.57013e+06
NACA	E9PAV3	NegativeControl_1_1	4.56954e+06
NACA	E9PAV3	LTN1_1_3	4.56794e+06
RPS7	P62081	NegativeControl_1_1	4.56477e+06
FBLL1	A6NHQ2	ZFPL1_1_2	4.56097e+06
PRDX3	P30048	LTN1_1_3	4.55711e+06
FBLL1	A6NHQ2	NFXL1_2_2	4.55635e+06
HNRNPA3	P51991	NegativeControl_1_1	4.55586e+06
PGK1	P00558	NegativeControl_1_3	4.55264e+06
PRDX3	P30048	NegativeControl_1_2	4.54439e+06
PA2G4	Q9UQ80	NFXL1_2_1	4.53321e+06
PGK1	P00558	ZFPL1_1_3	4.53123e+06
CS	O75390	NegativeControl_1_1	4.52979e+06
PHB1	P35232	LTN1_1_2	4.52683e+06
RPL8	P62917	ZFPL1_1_2	4.52554e+06
RPL23	P62829	NegativeControl_1_1	4.52475e+06
KATNAL2	Q8IYT4	LTN1_1_1	4.52119e+06
DDX3X	O00571	NegativeControl_1_2	4.52062e+06
FUS	P35637	NegativeControl_1_2	4.51886e+06
GLO1	Q04760	NegativeControl_1_3	4.51801e+06
GDI2	P50395	NFXL1_1_1	4.51533e+06
RPLP0	P05388	NFXL1_2_2	4.501e+06
PHB1	P35232	NFXL1_1_2	4.49931e+06
NACA	E9PAV3	NFXL1_1_3	4.49822e+06
NACA	E9PAV3	LTN1_1_2	4.49684e+06
PCBP2	Q15366	NFXL1_1_3	4.49642e+06
MACROH2A1	O75367	NegativeControl_1_2	4.49449e+06
TUBB	P07437	ZFPL1_1_1	4.49314e+06
PCBP2	Q15366	NFXL1_1_2	4.49272e+06
VDAC1	P21796	NFXL1_2_3	4.48937e+06
YWHAZ	P63104	ZFPL1_1_2	4.47518e+06
PCNA	P12004	LTN1_1_2	4.4692e+06
VDAC1	P21796	NFXL1_1_1	4.46295e+06
OAT	P04181	NFXL1_1_2	4.46255e+06
RPL4	P36578	ZFPL1_1_2	4.46166e+06
HSPA5	P11021	ZFPL1_1_2	4.46066e+06
MDH2	P40926	LTN1_1_2	4.45905e+06
ARF1	P84077	NFXL1_1_1	4.45438e+06
SRSF3	P84103	NFXL1_1_3	4.45429e+06
PGK1	P00558	NFXL1_1_3	4.45304e+06
HSP90B1	P14625	LTN1_1_3	4.45279e+06
PGK1	P00558	ZFPL1_1_1	4.44918e+06
PRDX3	P30048	NegativeControl_1_1	4.44853e+06
PPIB	P23284	LTN1_1_2	4.44563e+06
SHMT2	P34897	NFXL1_2_3	4.44554e+06
PCNA	P12004	NFXL1_1_2	4.437e+06
KRT6A	P02538	LTN1_1_2	4.43679e+06
RPL35A	P18077	NFXL1_1_1	4.43298e+06
PARK7	Q99497	ZFPL1_1_2	4.43134e+06
RPS12	P25398	LTN1_1_1	4.43005e+06
HSPA5	P11021	ZFPL1_1_1	4.42853e+06
TKT	P29401	ZFPL1_1_2	4.42546e+06
RPL8	P62917	ZFPL1_1_1	4.42527e+06
SRSF3	P84103	LTN1_1_3	4.42239e+06
RPL35A	P18077	LTN1_1_3	4.4221e+06
PARP1	P09874	NFXL1_2_3	4.41736e+06
PRDX3	P30048	NFXL1_1_3	4.41566e+06
PGD	P52209	NFXL1_2_3	4.4156e+06
PHGDH	O43175	LTN1_1_2	4.41431e+06
SET	Q01105	ZFPL1_1_1	4.40908e+06
CS	O75390	ZFPL1_1_1	4.40842e+06
SRSF1	Q07955	ZFPL1_1_1	4.40573e+06
PARK7	Q99497	ZFPL1_1_1	4.40566e+06
ILF3	Q12906	LTN1_1_2	4.40563e+06
PHB1	P35232	LTN1_1_3	4.40154e+06
PARK7	Q99497	LTN1_1_2	4.40117e+06
RPLP0	P05388	ZFPL1_1_2	4.40066e+06
RPLP0	P05388	LTN1_1_2	4.40043e+06
RPL35A	P18077	NegativeControl_1_2	4.39721e+06
CS	O75390	NegativeControl_1_2	4.39403e+06
H1-2	P16403	ZFPL1_1_2	4.39099e+06
SRSF2	Q01130	ZFPL1_1_1	4.39018e+06
PRDX3	P30048	ZFPL1_1_2	4.39004e+06
RPL35	P42766	NFXL1_2_2	4.38834e+06
AHCY	P23526	NegativeControl_1_2	4.3848e+06
UBA1	P22314	ZFPL1_1_2	4.38454e+06
RPS11	P62280	NFXL1_2_1	4.38271e+06
MDH2	P40926	NFXL1_1_1	4.38257e+06
GDI2	P50395	NFXL1_2_1	4.38181e+06
MTHFD1	P11586	NegativeControl_1_3	4.38144e+06
CCT7	Q99832	NFXL1_1_3	4.3805e+06
HSPA5	P11021	ZFPL1_1_3	4.37985e+06
PGK1	P00558	LTN1_1_3	4.37823e+06
CS	O75390	ZFPL1_1_2	4.37422e+06
MDH2	P40926	NFXL1_1_2	4.36943e+06
TAGLN2	P37802	NegativeControl_1_1	4.3692e+06
RPL3	P39023	ZFPL1_1_2	4.36299e+06
GLO1	Q04760	NegativeControl_1_1	4.36146e+06
CCT2	P78371	NFXL1_1_1	4.35869e+06
AHCY	P23526	ZFPL1_1_1	4.35784e+06
VDAC1	P21796	LTN1_1_1	4.35631e+06
PTMA	P06454	ZFPL1_1_2	4.35426e+06
PHB1	P35232	ZFPL1_1_1	4.35252e+06
GDI2	P50395	NegativeControl_1_3	4.34964e+06
PHGDH	O43175	ZFPL1_1_1	4.34648e+06
RPL10	P27635	NFXL1_1_1	4.34646e+06
PABPC1	P11940	NegativeControl_1_2	4.34393e+06
RANBP1	P43487	NFXL1_2_2	4.34128e+06
RPL18A	Q02543	NFXL1_1_1	4.33845e+06
TKT	P29401	ZFPL1_1_3	4.33828e+06
GLO1	Q04760	NFXL1_1_1	4.33733e+06
DDX3X	O00571	NegativeControl_1_3	4.33278e+06
RPL14	P50914	NFXL1_1_1	4.3326e+06
RPL35A	P18077	ZFPL1_1_1	4.32907e+06
PRDX3	P30048	NFXL1_1_2	4.32816e+06
ILF3	Q12906	ZFPL1_1_2	4.32745e+06
VDAC2	P45880	LTN1_1_1	4.32517e+06
PTMA	P06454	ZFPL1_1_3	4.32202e+06
RPL18A	Q02543	NFXL1_2_3	4321416
CCT2	P78371	NegativeControl_1_3	4.31794e+06
MDH1	P40925	NegativeControl_1_2	4.31564e+06
RPL18A	Q02543	NFXL1_2_1	4.31379e+06
DDX21	Q9NR30	NegativeControl_1_2	4.31184e+06
RPS7	P62081	NFXL1_1_2	4.3114e+06
PARK7	Q99497	LTN1_1_3	4.30887e+06
MACROH2A1	O75367	LTN1_1_1	4.30885e+06
PHB1	P35232	NFXL1_1_3	4.30627e+06
SET	Q01105	LTN1_1_3	4.30572e+06
FUS	P35637	LTN1_1_1	4.30534e+06
PCNA	P12004	ZFPL1_1_1	4.30197e+06
PHB1	P35232	NFXL1_2_3	4.30169e+06
RPS12	P25398	NFXL1_1_1	4.29959e+06
PHGDH	O43175	NFXL1_1_3	4.29941e+06
RPL10	P27635	ZFPL1_1_2	4.29856e+06
VDAC1	P21796	NegativeControl_1_2	4.29374e+06
GDI2	P50395	NFXL1_2_2	4.29233e+06
RPLP0	P05388	LTN1_1_3	4.2913e+06
HSP90B1	P14625	ZFPL1_1_1	4.29048e+06
CS	O75390	LTN1_1_3	4.2903e+06
FBLL1	A6NHQ2	LTN1_1_1	4.28564e+06
ILF2	Q12905	ZFPL1_1_2	4.2832e+06
SRSF3	P84103	NFXL1_1_1	4.28274e+06
MDH2	P40926	ZFPL1_1_1	4.28246e+06
GDI2	P50395	NFXL1_2_3	4.28102e+06
MDH2	P40926	LTN1_1_3	4.2791e+06
PHB1	P35232	NFXL1_1_1	4.27896e+06
ILF3	Q12906	ZFPL1_1_3	4.27735e+06
CCT6A	P40227	NFXL1_1_3	4.27416e+06
SET	Q01105	NFXL1_2_2	4.27161e+06
DDX39B	Q13838	NegativeControl_1_3	4.2685e+06
CCT6A	P40227	NFXL1_1_2	4.26804e+06
RPL3	P39023	NFXL1_2_1	4.26717e+06
[truncated: 115,547 more rows]

## Sheet: Dataset_EV11B
GeneName	UniProtKB	Condition	log2FC	p_value	p_value_h
A2M	P01023	LTN1_1	0.616096	0.0269362	0.199058
A2M	P01023	NFXL1_1	-0.898593	0.00905298	0.108676
A2M	P01023	NFXL1_2	0.441604	0.0173078	0.103223
A2M	P01023	ZFPL1_1	-1.05955	0.00814069	0.0841694
AAAS	Q9NRG9	LTN1_1	-0.177525	0.358614	0.613611
AAAS	Q9NRG9	NFXL1_1	-0.1587	0.181534	0.381162
AAAS	Q9NRG9	NFXL1_2	-0.281333	0.0182087	0.104506
AAAS	Q9NRG9	ZFPL1_1	-0.14798	0.0910914	0.241549
AACS	Q86V21	LTN1_1	0.317833	0.0687482	0.283416
AACS	Q86V21	NFXL1_1	-0.117419	0.10526	0.283803
AACS	Q86V21	NFXL1_2	-0.142197	0.370759	0.529576
AACS	Q86V21	ZFPL1_1	-0.185013	0.0132171	0.101991
AAGAB	Q6PD74	LTN1_1	-0.0152472	0.967624	0.985767
AAGAB	Q6PD74	NFXL1_1	-0.279225	0.063501	0.224385
AAGAB	Q6PD74	NFXL1_2	0.322101	0.0158048	0.0992329
AAGAB	Q6PD74	ZFPL1_1	-0.0970891	0.393168	0.564804
AAK1	Q2M2I8	LTN1_1	-0.136866	0.375529	0.628371
AAK1	Q2M2I8	NFXL1_1	-0.163651	0.329277	0.524829
AAK1	Q2M2I8	NFXL1_2	-0.0868713	0.51234	0.6569
AAK1	Q2M2I8	ZFPL1_1	-0.662664	0.0294216	0.139604
AAMDC	Q9H7C9	LTN1_1	0.292352	0.0237331	0.190287
AAMDC	Q9H7C9	NFXL1_1	0.206815	0.0799396	0.248489
AAMDC	Q9H7C9	NFXL1_2	-0.00899242	0.810299	0.87697
AAMDC	Q9H7C9	ZFPL1_1	0.163118	0.215368	0.390804
AAMP	Q13685	LTN1_1	-0.088724	0.377656	0.630112
AAMP	Q13685	NFXL1_1	0.212333	0.0811313	0.250175
AAMP	Q13685	NFXL1_2	-0.00310784	0.938138	0.961834
AAMP	Q13685	ZFPL1_1	-0.104302	0.299909	0.477263
AAR2	Q9Y312	LTN1_1	-0.0513568	0.648909	0.821136
AAR2	Q9Y312	NFXL1_1	-0.101678	0.260291	0.45913
AAR2	Q9Y312	NFXL1_2	-0.292352	0.0182637	0.104645
AAR2	Q9Y312	ZFPL1_1	0.0100594	0.882705	0.929012
AARS1	P49588	LTN1_1	0.215888	0.104129	0.340283
AARS1	P49588	NFXL1_1	0.384085	0.00748176	0.102166
AARS1	P49588	NFXL1_2	-0.472171	0.00201824	0.0490893
AARS1	P49588	ZFPL1_1	-0.0771576	0.230367	0.408647
AARS2	Q5JTZ9	LTN1_1	0.04331	0.264774	0.523758
AARS2	Q5JTZ9	NFXL1_1	0.00600989	0.845234	0.912323
AARS2	Q5JTZ9	NFXL1_2	-0.0371245	0.307721	0.469566
AARS2	Q5JTZ9	ZFPL1_1	-0.0750673	0.0609021	0.196007
AARSD1	Q9BTE6	LTN1_1	-0.255908	0.0935671	0.323223
AARSD1	Q9BTE6	NFXL1_1	0.165563	0.282135	0.480442
AARSD1	Q9BTE6	NFXL1_2	0.212937	0.100138	0.234781
AARSD1	Q9BTE6	ZFPL1_1	-0.0376993	0.672327	0.788578
AASDHPPT	Q9NRN7	LTN1_1	-0.128883	0.47223	0.704985
AASDHPPT	Q9NRN7	NFXL1_1	-0.215844	0.198315	0.398516
AASDHPPT	Q9NRN7	NFXL1_2	0.0584026	0.503089	0.650735
AASDHPPT	Q9NRN7	ZFPL1_1	0.143633	0.43312	0.600393
AASS	Q9UDR5	LTN1_1	0.382768	0.000901109	0.0763287
AASS	Q9UDR5	NFXL1_1	0.0971675	0.236034	0.43406
AASS	Q9UDR5	NFXL1_2	-0.24242	0.00241132	0.0516941
AASS	Q9UDR5	ZFPL1_1	-0.169453	0.0285327	0.138267
AATF	Q9NY61	LTN1_1	0.152075	0.0480748	0.247745
AATF	Q9NY61	NFXL1_1	0.034838	0.702334	0.825139
AATF	Q9NY61	NFXL1_2	-0.152921	0.0290891	0.127024
AATF	Q9NY61	ZFPL1_1	0.0975444	0.184253	0.35701
ABAT	P80404	LTN1_1	1.40107	0.00317024	0.104333
ABAT	P80404	NFXL1_1	0.786044	0.0363395	0.174593
ABAT	P80404	NFXL1_2	1.07787	0.0157923	0.0992329
ABCA3	Q99758	LTN1_1	0.219325	0.587986	0.781226
ABCA3	Q99758	NFXL1_1	-0.655983	0.182361	0.38204
ABCA3	Q99758	NFXL1_2	-0.309207	0.604119	0.729386
ABCA3	Q99758	ZFPL1_1	-0.482034	0.266586	0.445753
ABCB1	P08183	LTN1_1	0.330244	0.0614363	0.268833
ABCB1	P08183	NFXL1_1	0.159383	0.250638	0.449762
ABCB1	P08183	NFXL1_2	0.527552	0.019785	0.107602
ABCB1	P08183	ZFPL1_1	-0.059728	0.63267	0.759487
ABCB10	Q9NRK6	LTN1_1	0.225879	0.172441	0.427725
ABCB10	Q9NRK6	NFXL1_1	0.0531021	0.516023	0.68785
ABCB10	Q9NRK6	NFXL1_2	-0.252873	0.0361643	0.138964
ABCB10	Q9NRK6	ZFPL1_1	-0.543201	0.00387211	0.0653341
ABCB6	Q9NP58	LTN1_1	-0.346553	0.883924	0.950858
ABCB6	Q9NP58	NFXL1_1	0.866909	0.75922	0.861499
ABCB6	Q9NP58	NFXL1_2	0.835916	0.744174	0.833017
ABCB6	Q9NP58	ZFPL1_1	0.585155	0.888389	0.9323
ABCB7	O75027	LTN1_1	-0.0198088	0.882445	0.949999
ABCB7	O75027	NFXL1_1	-0.0204992	0.852443	0.915922
ABCB7	O75027	NFXL1_2	0.0275107	0.574815	0.705299
ABCB7	O75027	ZFPL1_1	-0.51497	0.00207818	0.0542347
ABCB8	Q9NUT2	LTN1_1	0.110235	0.620969	0.802829
ABCB8	Q9NUT2	NFXL1_1	0.0457249	0.823017	0.899665
ABCB8	Q9NUT2	NFXL1_2	0.0081271	0.988105	0.991751
ABCB8	Q9NUT2	ZFPL1_1	-0.197522	0.282534	0.460842
ABCC1	P33527	LTN1_1	0.0665685	0.50341	0.727358
ABCC1	P33527	NFXL1_1	0.0084918	0.937478	0.966212
ABCC1	P33527	NFXL1_2	0.242188	0.119584	0.261186
ABCC1	P33527	ZFPL1_1	0.0950593	0.392036	0.564148
ABCC10	Q5T3U5	LTN1_1	0.393228	0.270703	0.529309
ABCC10	Q5T3U5	NFXL1_1	-0.148174	0.55757	0.720625
ABCC10	Q5T3U5	NFXL1_2	1.66431e-05	0.948237	0.967159
ABCC10	Q5T3U5	ZFPL1_1	-0.175487	0.626585	0.755214
ABCC3	O15438	LTN1_1	-0.0143312	0.961176	0.980643
ABCC3	O15438	NFXL1_1	0.380847	0.190108	0.389792
ABCC3	O15438	NFXL1_2	0.469563	0.0242709	0.117179
ABCC3	O15438	ZFPL1_1	0.578478	0.0797985	0.225815
ABCC4	O15439	LTN1_1	-0.715138	0.060385	0.266708
ABCC4	O15439	NFXL1_1	-0.412309	0.128679	0.317517
ABCC4	O15439	NFXL1_2	-0.443317	0.118063	0.2592
ABCC4	O15439	ZFPL1_1	-0.537364	0.0732294	0.215081
ABCD3	P28288	LTN1_1	0.132613	0.0657449	0.27828
ABCD3	P28288	NFXL1_1	0.18987	0.0738058	0.239593
ABCD3	P28288	NFXL1_2	-0.289956	0.00997639	0.0818984
ABCD3	P28288	ZFPL1_1	0.03127	0.557663	0.700433
ABCD4	O14678	LTN1_1	0.138901	0.463449	0.698157
ABCD4	O14678	NFXL1_1	0.0684149	0.703855	0.825836
ABCD4	O14678	NFXL1_2	-0.320985	0.136745	0.282439
ABCD4	O14678	ZFPL1_1	-0.383102	0.63558	0.762128
ABCE1	P61221	LTN1_1	-0.0515913	0.565439	0.766656
ABCE1	P61221	NFXL1_1	0.241066	0.0686122	0.232449
ABCE1	P61221	NFXL1_2	-0.241621	0.0763075	0.201023
ABCE1	P61221	ZFPL1_1	-0.0471444	0.366877	0.539406
ABCF1	Q8NE71	LTN1_1	-0.0039885	0.945942	0.9774
ABCF1	Q8NE71	NFXL1_1	0.0863172	0.551334	0.715988
ABCF1	Q8NE71	NFXL1_2	0.359987	0.045765	0.154566
ABCF1	Q8NE71	ZFPL1_1	0.0250936	0.883729	0.929166
ABCF2	Q9UG63	LTN1_1	-0.18345	0.0302806	0.207998
ABCF2	Q9UG63	NFXL1_1	0.23439	0.0539894	0.208272
ABCF2	Q9UG63	NFXL1_2	-0.210499	0.0131849	0.0916791
ABCF2	Q9UG63	ZFPL1_1	0.0231951	0.783911	0.866834
ABCF3	Q9NUQ8	LTN1_1	0.192082	0.19837	0.457506
ABCF3	Q9NUQ8	NFXL1_1	0.115671	0.259883	0.45873
ABCF3	Q9NUQ8	NFXL1_2	0.145334	0.175082	0.326853
ABCF3	Q9NUQ8	ZFPL1_1	0.119755	0.269997	0.449127
ABHD10	Q9NUJ1	LTN1_1	-0.153911	0.403886	0.651996
ABHD10	Q9NUJ1	NFXL1_1	-0.327206	0.156968	0.353747
ABHD10	Q9NUJ1	NFXL1_2	0.141499	0.434052	0.589042
ABHD10	Q9NUJ1	ZFPL1_1	-0.321143	0.15529	0.322554
ABHD11	Q8NFV4	LTN1_1	0.027011	0.854799	0.935563
ABHD11	Q8NFV4	NFXL1_1	0.326555	0.0481519	0.1987
ABHD11	Q8NFV4	NFXL1_2	-0.203972	0.17182	0.323586
ABHD11	Q8NFV4	ZFPL1_1	-0.309003	0.0885636	0.238303
ABHD12	Q8N2K0	LTN1_1	0.311074	0.253122	0.51274
ABHD12	Q8N2K0	NFXL1_1	0.328494	0.233073	0.4316
ABHD12	Q8N2K0	NFXL1_2	-0.0835938	0.651511	0.7649
ABHD12	Q8N2K0	ZFPL1_1	-0.0367167	0.798359	0.876748
ABHD13	Q7L211	LTN1_1	0.159963	0.380758	0.632176
ABHD13	Q7L211	NFXL1_1	-0.455687	0.565694	0.727121
ABHD13	Q7L211	NFXL1_2	-0.327279	0.940089	0.962426
ABHD13	Q7L211	ZFPL1_1	0.448072	0.29372	0.47181
ABHD14B	Q96IU4	LTN1_1	0.369457	0.0442191	0.240931
ABHD14B	Q96IU4	NFXL1_1	0.141426	0.335305	0.529216
ABHD14B	Q96IU4	NFXL1_2	0.00133859	0.954658	0.971218
ABHD14B	Q96IU4	ZFPL1_1	-0.043042	0.808839	0.883858
ABHD15	Q6UXT9	LTN1_1	-0.0662026	0.893334	0.955077
ABHD15	Q6UXT9	NFXL1_1	-0.582428	0.0101754	0.112984
ABHD15	Q6UXT9	NFXL1_2	-0.528751	0.0120706	0.0887583
ABHD15	Q6UXT9	ZFPL1_1	-0.356226	0.0417545	0.163232
ABHD16A	O95870	LTN1_1	-0.0945764	0.612306	0.796404
ABHD16A	O95870	NFXL1_1	-0.231789	0.653027	0.789654
ABHD16A	O95870	NFXL1_2	0.208287	0.243679	0.402642
ABHD16A	O95870	ZFPL1_1	-0.562221	0.213321	0.388531
ABHD17B	Q5VST6	LTN1_1	0.134776	0.58619	0.780686
ABHD17B	Q5VST6	NFXL1_1	0.0412119	0.920175	0.957697
ABHD17B	Q5VST6	NFXL1_2	-0.00512588	0.970566	0.98126
ABHD17B	Q5VST6	ZFPL1_1	0.038516	0.908499	0.945876
ABHD3	Q8WU67	LTN1_1	-0.237125	0.354928	0.609985
ABHD3	Q8WU67	NFXL1_1	-0.617981	0.353917	0.546578
ABHD3	Q8WU67	NFXL1_2	-0.305135	0.399586	0.556556
ABHD4	Q8TB40	LTN1_1	-0.724823	0.266864	0.525561
ABHD4	Q8TB40	NFXL1_2	0.207303	0.67215	0.78107
ABHD6	Q9BV23	LTN1_1	0.482402	0.124851	0.365577
ABHD6	Q9BV23	NFXL1_1	0.0971651	0.734083	0.846104
ABHD6	Q9BV23	NFXL1_2	0.195531	0.444856	0.599716
ABHD6	Q9BV23	ZFPL1_1	-0.199491	0.388178	0.560931
ABI1	Q8IZP0	LTN1_1	0.15912	0.0421086	0.235144
ABI1	Q8IZP0	NFXL1_1	0.0342552	0.516292	0.688088
ABI1	Q8IZP0	NFXL1_2	0.326566	0.0101325	0.0824458
ABI1	Q8IZP0	ZFPL1_1	-0.125049	0.24297	0.422016
ABI2	Q9NYB9	LTN1_1	0.271927	0.0486184	0.248124
ABI2	Q9NYB9	NFXL1_1	0.162321	0.203413	0.403747
ABI2	Q9NYB9	NFXL1_2	0.337443	0.0207901	0.1095
ABI2	Q9NYB9	ZFPL1_1	-0.0789184	0.504398	0.659773
ABL1	P00519	LTN1_1	-0.431086	0.126146	0.367021
ABL1	P00519	NFXL1_1	-0.725722	0.0588357	0.217215
ABL1	P00519	NFXL1_2	-0.371966	0.157156	0.30627
ABL1	P00519	ZFPL1_1	-0.807829	0.0463783	0.172564
ABL2	P42684	LTN1_1	0.254578	0.148548	0.396593
ABL2	P42684	NFXL1_1	-0.0341664	0.853257	0.916261
ABL2	P42684	NFXL1_2	-0.104663	0.644812	0.760567
ABL2	P42684	ZFPL1_1	-0.206749	0.0381159	0.157061
ABLIM1	O14639	LTN1_1	-0.157892	0.482881	0.713099
ABLIM1	O14639	NFXL1_1	-0.156525	0.462314	0.641067
ABLIM1	O14639	NFXL1_2	-0.276624	0.294401	0.45443
ABLIM1	O14639	ZFPL1_1	-0.643061	0.0909458	0.241537
ABR	Q12979	LTN1_1	0.20526	0.222503	0.48183
ABR	Q12979	NFXL1_1	-0.367579	0.020184	0.141233
ABR	Q12979	NFXL1_2	-0.45265	0.02234	0.113276
ABR	Q12979	ZFPL1_1	-0.412475	0.0118975	0.0983737
ABRACL	Q9P1F3	LTN1_1	-0.262884	0.958564	0.980137
ABRACL	Q9P1F3	NFXL1_1	-0.316181	0.3177	0.514352
ABRACL	Q9P1F3	NFXL1_2	0.442898	0.243874	0.402642
ABRACL	Q9P1F3	ZFPL1_1	-0.154335	0.880297	0.927442
ABRAXAS1	Q6UWZ7	LTN1_1	-0.010988	0.953353	0.979801
ABRAXAS1	Q6UWZ7	NFXL1_1	-0.341564	0.504203	0.677796
ABRAXAS1	Q6UWZ7	NFXL1_2	-1.22267	0.00349843	0.0565819
ABRAXAS1	Q6UWZ7	ZFPL1_1	-0.120485	0.810078	0.884449
ABRAXAS2	Q15018	LTN1_1	-0.306762	0.00103176	0.0790018
ABRAXAS2	Q15018	NFXL1_1	0.169584	0.0613397	0.221744
ABRAXAS2	Q15018	NFXL1_2	0.0221601	0.344946	0.505699
ABRAXAS2	Q15018	ZFPL1_1	-0.0758627	0.0898987	0.240028
ABT1	Q9ULW3	LTN1_1	-0.160374	0.406203	0.653561
ABT1	Q9ULW3	NFXL1_1	0.131585	0.276864	0.474742
ABT1	Q9ULW3	NFXL1_2	-0.238733	0.0709771	0.193472
ABT1	Q9ULW3	ZFPL1_1	0.20943	0.0430036	0.166282
ACAA1	P09110	LTN1_1	0.0600026	0.583241	0.778572
ACAA1	P09110	NFXL1_1	0.15322	0.205995	0.40636
ACAA1	P09110	NFXL1_2	0.386053	0.0164744	0.100779
ACAA1	P09110	ZFPL1_1	0.264955	0.230734	0.409106
ACAA2	P42765	LTN1_1	0.146566	0.0864018	0.313038
ACAA2	P42765	NFXL1_1	-0.754203	0.00346367	0.0866462
ACAA2	P42765	NFXL1_2	-0.631767	0.000444667	0.030969
ACAA2	P42765	ZFPL1_1	-0.235802	0.0107003	0.0934073
ACACA	Q13085	LTN1_1	-0.226823	0.128579	0.36943
ACACA	Q13085	NFXL1_1	-0.179272	0.103613	0.28116
ACACA	Q13085	NFXL1_2	-0.281256	0.00129012	0.0432646
ACACA	Q13085	ZFPL1_1	-0.570804	0.000184372	0.0340906
ACAD10	Q6JQN1	LTN1_1	0.733852	0.0573255	0.262055
ACAD10	Q6JQN1	NFXL1_1	0.596955	0.104843	0.283189
ACAD10	Q6JQN1	NFXL1_2	-0.0926457	0.66997	0.77972
ACAD10	Q6JQN1	ZFPL1_1	-0.097723	0.839242	0.902137
ACAD11	Q709F0	LTN1_1	-0.199811	0.33547	0.592001
ACAD11	Q709F0	NFXL1_1	-0.0526132	0.675073	0.805681
ACAD11	Q709F0	NFXL1_2	0.178282	0.305539	0.466703
ACAD11	Q709F0	ZFPL1_1	-0.752424	0.033722	0.149854
ACAD8	Q9UKU7	LTN1_1	-0.330361	0.0484555	0.24801
ACAD8	Q9UKU7	NFXL1_1	-0.0247699	0.793034	0.882489
ACAD8	Q9UKU7	NFXL1_2	0.275344	0.103531	0.239315
ACAD8	Q9UKU7	ZFPL1_1	-0.263217	0.0673865	0.206557
ACAD9	Q9H845	LTN1_1	-0.0322311	0.711015	0.857581
ACAD9	Q9H845	NFXL1_1	0.100539	0.392881	0.579906
ACAD9	Q9H845	NFXL1_2	-0.185408	0.130841	0.275958
ACAD9	Q9H845	ZFPL1_1	-0.0921667	0.22665	0.404699
ACADL	P28330	LTN1_1	1.07583	0.0144135	0.162353
ACADL	P28330	NFXL1_1	0.210609	0.514234	0.685946
ACADL	P28330	NFXL1_2	0.512631	0.25385	0.413457
ACADL	P28330	ZFPL1_1	0.33801	0.176718	0.348065
ACADM	P11310	LTN1_1	0.339289	0.0486737	0.248132
ACADM	P11310	NFXL1_1	-0.189426	0.177356	0.377651
ACADM	P11310	NFXL1_2	0.22265	0.070716	0.193303
ACADM	P11310	ZFPL1_1	-0.460378	0.0196662	0.119011
ACADS	P16219	LTN1_1	0.249707	0.234639	0.493987
ACADS	P16219	NFXL1_1	-0.160109	0.0717905	0.236575
ACADS	P16219	NFXL1_2	-0.423401	0.0010948	0.0421992
ACADS	P16219	ZFPL1_1	-0.654074	0.0155505	0.106835
ACADSB	P45954	LTN1_1	0.638855	0.00266334	0.101583
ACADSB	P45954	NFXL1_1	-0.0308677	0.73119	0.84392
ACADSB	P45954	NFXL1_2	0.262092	0.0593998	0.176134
ACADSB	P45954	ZFPL1_1	0.257403	0.198795	0.373217
ACADVL	P49748	LTN1_1	0.528191	0.05323	0.253734
ACADVL	P49748	NFXL1_1	0.244827	0.0134255	0.122507
ACADVL	P49748	NFXL1_2	-0.588068	0.00703407	0.0723719
ACADVL	P49748	ZFPL1_1	-0.747505	0.000848491	0.0419624
ACAP2	Q15057	LTN1_1	0.0907954	0.356058	0.610739
ACAP2	Q15057	NFXL1_1	-0.313067	0.0079475	0.102471
ACAP2	Q15057	NFXL1_2	-1.03738	0.0044121	0.0604786
ACAP2	Q15057	ZFPL1_1	-0.274502	0.000484167	0.0371051
ACAP3	Q96P50	LTN1_1	0.510978	0.0699837	0.285034
ACAP3	Q96P50	NFXL1_1	-0.136633	0.666328	0.798879
ACAP3	Q96P50	NFXL1_2	-0.112085	0.546267	0.685285
ACAP3	Q96P50	ZFPL1_1	-0.556257	0.339653	0.514269
ACAT1	P24752	LTN1_1	-0.112057	0.424572	0.667345
ACAT1	P24752	NFXL1_1	-0.224497	0.0422071	0.185567
ACAT1	P24752	NFXL1_2	-0.232578	0.0356678	0.137862
ACAT1	P24752	ZFPL1_1	-0.495948	0.00786782	0.0823874
ACAT2	Q9BWD1	LTN1_1	0.364061	0.0277398	0.20057
ACAT2	Q9BWD1	NFXL1_1	0.477354	0.00517623	0.0976626
ACAT2	Q9BWD1	NFXL1_2	0.480849	0.000148226	0.0230386
ACAT2	Q9BWD1	ZFPL1_1	0.263773	0.0200191	0.119377
ACBD3	Q9H3P7	LTN1_1	-0.537083	0.0012024	0.0871949
ACBD3	Q9H3P7	NFXL1_1	-0.114171	0.266058	0.463924
ACBD3	Q9H3P7	NFXL1_2	-0.318796	0.0782748	0.203114
ACBD3	Q9H3P7	ZFPL1_1	0.077532	0.10557	0.260493
ACBD5	Q5T8D3	LTN1_1	0.500078	0.00452992	0.120108
ACBD5	Q5T8D3	NFXL1_1	-0.0523886	0.367729	0.559539
ACBD5	Q5T8D3	NFXL1_2	0.109194	0.20657	0.362163
ACBD5	Q5T8D3	ZFPL1_1	0.087657	0.337391	0.512807
ACBD6	Q9BR61	LTN1_1	0.382848	0.206917	0.46509
ACBD6	Q9BR61	NFXL1_1	0.122239	0.711453	0.830078
ACBD6	Q9BR61	NFXL1_2	0.628765	0.0736205	0.197508
ACBD6	Q9BR61	ZFPL1_1	0.474757	0.12883	0.289993
ACBD7	Q8N6N7	LTN1_1	0.661985	0.0617435	0.269385
ACBD7	Q8N6N7	NFXL1_1	-0.545059	0.0140447	0.124069
ACBD7	Q8N6N7	NFXL1_2	-0.478411	0.0367174	0.139604
ACBD7	Q8N6N7	ZFPL1_1	-0.402568	0.314366	0.492211
ACD	Q96AP0	LTN1_1	-0.168891	0.333762	0.590091
ACD	Q96AP0	NFXL1_1	0.235181	0.296048	0.494563
ACD	Q96AP0	NFXL1_2	-0.404143	0.0908596	0.221337
ACD	Q96AP0	ZFPL1_1	-0.404093	0.0712652	0.212712
ACIN1	Q9UKV3	LTN1_1	-0.0277482	0.53937	0.751311
ACIN1	Q9UKV3	NFXL1_1	-0.237765	0.00744012	0.102103
ACIN1	Q9UKV3	NFXL1_2	-0.0739296	0.0621553	0.180485
ACIN1	Q9UKV3	ZFPL1_1	-0.155854	0.222028	0.3995
ACLY	P53396	LTN1_1	-0.0262092	0.78749	0.901048
ACLY	P53396	NFXL1_1	0.0257104	0.763119	0.86457
ACLY	P53396	NFXL1_2	0.261348	0.071541	0.194204
ACLY	P53396	ZFPL1_1	0.00786215	0.936253	0.962901
ACO1	P21399	LTN1_1	-0.000962114	0.991071	0.996861
ACO1	P21399	NFXL1_1	-0.300695	0.0775198	0.244959
ACO1	P21399	NFXL1_2	-0.0240788	0.813652	0.878975
ACO1	P21399	ZFPL1_1	-0.220784	0.311055	0.489098
ACO2	Q99798	LTN1_1	-0.263208	0.127326	0.368039
ACO2	Q99798	NFXL1_1	-0.355969	0.0749673	0.240626
ACO2	Q99798	NFXL1_2	-0.174073	0.226914	0.384895
ACO2	Q99798	ZFPL1_1	-0.381186	0.0682309	0.207943
ACOT1	Q86TX2	LTN1_1	0.322474	0.0178837	0.172321
ACOT1	Q86TX2	NFXL1_1	-0.264019	0.0245692	0.154015
ACOT1	Q86TX2	NFXL1_2	0.465755	0.00203825	0.0490893
ACOT1	Q86TX2	ZFPL1_1	0.146662	0.0340792	0.150405
ACOT13	Q9NPJ3	LTN1_1	0.370009	0.0523947	0.2529
ACOT13	Q9NPJ3	NFXL1_1	0.223108	0.169715	0.369066
ACOT13	Q9NPJ3	NFXL1_2	0.358842	0.0599895	0.17688
ACOT13	Q9NPJ3	ZFPL1_1	-0.0916721	0.518969	0.670317
ACOT7	O00154	LTN1_1	-0.150429	0.27236	0.531035
ACOT7	O00154	NFXL1_1	-0.217692	0.0320208	0.167619
ACOT7	O00154	NFXL1_2	-0.132928	0.0492571	0.160471
ACOT7	O00154	ZFPL1_1	-0.461341	0.00249505	0.0582924
ACOT8	O14734	LTN1_1	0.354586	0.0136069	0.161606
ACOT8	O14734	NFXL1_1	0.14804	0.151669	0.348624
ACOT8	O14734	NFXL1_2	0.171184	0.104505	0.240078
ACOT8	O14734	ZFPL1_1	-0.224393	0.0730668	0.215081
ACOT9	Q9Y305	LTN1_1	0.438369	0.0829591	0.307452
ACOT9	Q9Y305	NFXL1_1	0.27391	0.0340166	0.171125
ACOT9	Q9Y305	NFXL1_2	-0.0114085	0.880412	0.924816
ACOT9	Q9Y305	ZFPL1_1	-0.0931662	0.116374	0.273077
ACOX1	Q15067	LTN1_1	0.196436	0.331489	0.58905
ACOX1	Q15067	NFXL1_1	0.325309	0.126507	0.314824
ACOX1	Q15067	NFXL1_2	0.166289	0.385476	0.542934
ACOX1	Q15067	ZFPL1_1	-0.0265456	0.820661	0.891539
ACP1	P24666	LTN1_1	-0.14881	0.0535221	0.253734
ACP1	P24666	NFXL1_1	-0.191134	0.206724	0.406707
ACP1	P24666	NFXL1_2	-0.328211	0.0106848	0.0839745
ACP1	P24666	ZFPL1_1	-0.079027	0.233731	0.412377
ACP2	P11117	LTN1_1	0.25945	0.100236	0.333581
ACP2	P11117	NFXL1_1	-0.222199	0.0842472	0.253876
ACP2	P11117	NFXL1_2	0.513492	0.00276021	0.0537641
ACP2	P11117	ZFPL1_1	-0.132278	0.204043	0.378569
ACP6	Q9NPH0	LTN1_1	-0.391837	0.0666935	0.279667
ACP6	Q9NPH0	NFXL1_1	-0.368242	0.0757667	0.242179
ACP6	Q9NPH0	NFXL1_2	-0.597495	0.0390976	0.143639
ACP6	Q9NPH0	ZFPL1_1	-0.557163	0.0261556	0.132586
ACSF2	Q96CM8	LTN1_1	0.0278273	0.924564	0.968179
ACSF2	Q96CM8	NFXL1_1	-0.115925	0.681982	0.809355
ACSF2	Q96CM8	NFXL1_2	-0.780184	0.0717243	0.194465
ACSF2	Q96CM8	ZFPL1_1	-0.695812	0.130899	0.293157
ACSF3	Q4G176	LTN1_1	0.229846	0.226092	0.484853
ACSF3	Q4G176	NFXL1_1	-0.325536	0.352824	0.545443
ACSF3	Q4G176	NFXL1_2	0.324343	0.049405	0.160661
ACSF3	Q4G176	ZFPL1_1	-0.254946	0.196839	0.37098
ACSL1	P33121	LTN1_1	0.079257	0.494634	0.721316
ACSL1	P33121	NFXL1_1	0.0358353	0.542489	0.709818
ACSL1	P33121	NFXL1_2	0.259495	0.00346219	0.0565819
ACSL1	P33121	ZFPL1_1	-1.02929	1.55988e-05	0.0144957
ACSL3	O95573	LTN1_1	0.016826	0.861333	0.93971
ACSL3	O95573	NFXL1_1	0.0868544	0.212926	0.413589
ACSL3	O95573	NFXL1_2	-0.218691	0.0265781	0.120808
ACSL3	O95573	ZFPL1_1	-0.135173	0.22353	0.40135
ACSL4	O60488	LTN1_1	0.727084	0.0144207	0.162353
ACSL4	O60488	NFXL1_1	1.26026	0.00149535	0.0706642
ACSL4	O60488	NFXL1_2	0.794477	0.00181905	0.0470267
ACSL4	O60488	ZFPL1_1	-0.140093	0.0906776	0.241165
ACSS1	Q9NUB1	LTN1_1	0.332287	0.0253405	0.193645
ACSS1	Q9NUB1	NFXL1_1	-0.00977124	0.918542	0.956914
ACSS1	Q9NUB1	NFXL1_2	0.711705	0.00287525	0.0543373
ACSS1	Q9NUB1	ZFPL1_1	0.0836484	0.490829	0.650438
ACSS2	Q9NR19	LTN1_1	0.288775	0.0216013	0.183546
ACSS2	Q9NR19	NFXL1_1	0.126436	0.258294	0.457697
ACSS2	Q9NR19	NFXL1_2	0.558987	0.0017326	0.0458066
ACSS2	Q9NR19	ZFPL1_1	-0.0842993	0.537069	0.683632
ACTA1	P68133	LTN1_1	-0.374259	0.431509	0.672883
ACTA1	P68133	NFXL1_1	0.0331891	0.937503	0.966212
ACTA1	P68133	NFXL1_2	-0.0732297	0.810145	0.87697
ACTA1	P68133	ZFPL1_1	0.288987	0.608598	0.74049
ACTBL2	Q562R1	LTN1_1	0.511057	0.495335	0.72199
ACTBL2	Q562R1	NFXL1_1	-0.621705	0.0843575	0.254108
ACTBL2	Q562R1	NFXL1_2	-0.129259	0.505685	0.652984
ACTBL2	Q562R1	ZFPL1_1	1.57459	0.209461	0.385215
ACTL6A	O96019	LTN1_1	-0.0245975	0.700564	0.850863
ACTL6A	O96019	NFXL1_1	-0.313827	0.00279427	0.0808051
ACTL6A	O96019	NFXL1_2	-0.106045	0.173296	0.32508
ACTL6A	O96019	ZFPL1_1	-0.316694	0.000289807	0.0352987
ACTMAP	Q5BKX5	LTN1_1	-0.247301	0.160638	0.413806
ACTMAP	Q5BKX5	NFXL1_1	-0.167749	0.0698548	0.234163
ACTMAP	Q5BKX5	NFXL1_2	-0.41355	0.00138106	0.0436156
ACTMAP	Q5BKX5	ZFPL1_1	-0.154828	0.0119472	0.098383
ACTN1	P12814	LTN1_1	0.0935586	0.350297	0.606229
ACTN1	P12814	NFXL1_1	-0.0108116	0.802761	0.888117
ACTN1	P12814	NFXL1_2	0.0487749	0.349813	0.510182
ACTN1	P12814	ZFPL1_1	-0.0469016	0.286332	0.464609
ACTN2	P35609	LTN1_1	0.0557877	0.742534	0.876458
ACTN2	P35609	NFXL1_1	-0.06864	0.628332	0.771508
ACTN2	P35609	NFXL1_2	-0.0679515	0.648559	0.763199
ACTN2	P35609	ZFPL1_1	-0.122153	0.55812	0.700568
ACTN4	O43707	LTN1_1	0.240819	0.0584636	0.263948
ACTN4	O43707	NFXL1_1	-0.128157	0.244661	0.443708
ACTN4	O43707	NFXL1_2	-0.102576	0.314384	0.475447
ACTN4	O43707	ZFPL1_1	-0.229921	0.104496	0.259377
ACTR10	Q9NZ32	LTN1_1	-0.295877	0.0189206	0.173711
ACTR10	Q9NZ32	NFXL1_1	-0.162507	0.102647	0.279649
ACTR10	Q9NZ32	NFXL1_2	-0.636576	0.000958075	0.0401935
ACTR10	Q9NZ32	ZFPL1_1	-0.233838	0.082111	0.229508
ACTR1A	P61163	LTN1_1	-0.436486	0.0506139	0.250356
ACTR1A	P61163	NFXL1_1	-0.366577	0.0620257	0.222217
ACTR1A	P61163	NFXL1_2	-0.425457	0.0447615	0.152978
ACTR1A	P61163	ZFPL1_1	-0.515023	0.041993	0.163742
ACTR1B	P42025	LTN1_1	-0.228592	0.0251574	0.193258
ACTR1B	P42025	NFXL1_1	0.0304381	0.717755	0.835385
ACTR1B	P42025	NFXL1_2	-0.293305	0.0144694	0.0951125
ACTR1B	P42025	ZFPL1_1	-0.0989501	0.292518	0.470987
ACTR2	P61160	LTN1_1	0.093322	0.48926	0.718088
ACTR2	P61160	NFXL1_1	0.0405919	0.546327	0.712154
ACTR2	P61160	NFXL1_2	0.00361078	0.942988	0.964388
ACTR2	P61160	ZFPL1_1	-0.20601	0.0145781	0.104364
ACTR3	P61158	LTN1_1	0.0950595	0.112046	0.349321
ACTR3	P61158	NFXL1_1	0.0427217	0.434123	0.615949
ACTR3	P61158	NFXL1_2	0.0411642	0.189902	0.343774
ACTR3	P61158	ZFPL1_1	-0.191339	0.0439895	0.168363
ACTR3B	Q9P1U1	LTN1_1	0.00279458	0.972637	0.987867
ACTR3B	Q9P1U1	NFXL1_1	-0.0570336	0.36051	0.552719
ACTR3B	Q9P1U1	NFXL1_2	-0.257335	0.0257545	0.11979
ACTR3B	Q9P1U1	ZFPL1_1	-0.290941	0.0585672	0.191761
ACTR5	Q9H9F9	LTN1_1	-0.201246	0.220672	0.479751
ACTR5	Q9H9F9	NFXL1_1	-0.822981	0.0183691	0.136282
ACTR5	Q9H9F9	NFXL1_2	-0.590307	0.0436315	0.150839
ACTR5	Q9H9F9	ZFPL1_1	-0.41041	0.058023	0.191045
ACTR6	Q9GZN1	LTN1_1	-0.297982	0.0754248	0.294183
ACTR6	Q9GZN1	NFXL1_1	0.0603467	0.608066	0.758686
ACTR6	Q9GZN1	NFXL1_2	-0.532235	0.025089	0.118727
ACTR6	Q9GZN1	ZFPL1_1	0.0691356	0.557872	0.700568
ACTR8	Q9H981	LTN1_1	-0.323832	0.35437	0.609619
ACTR8	Q9H981	NFXL1_1	-0.320507	0.0784266	0.246134
ACTR8	Q9H981	NFXL1_2	0.0326785	0.772959	0.85181
ACTR8	Q9H981	ZFPL1_1	-0.170556	0.493872	0.652103
ACY1	Q03154	LTN1_1	-0.0943225	0.312352	0.570399
ACY1	Q03154	NFXL1_1	0.149148	0.0604411	0.220328
ACY1	Q03154	NFXL1_2	-0.134748	0.113619	0.25376
ACY1	Q03154	ZFPL1_1	-0.0321925	0.491364	0.650765
ACYP1	P07311	LTN1_1	-0.103891	0.158412	0.411103
ACYP1	P07311	NFXL1_1	0.120761	0.0698058	0.234102
ACYP1	P07311	NFXL1_2	-0.513635	0.00126088	0.0432646
ACYP1	P07311	ZFPL1_1	-0.359721	0.00348867	0.0631828
ACYP2	P14621	LTN1_1	0.950837	0.0021361	0.101305
ACYP2	P14621	NFXL1_1	0.768754	0.0078106	0.102471
ACYP2	P14621	NFXL1_2	0.505379	0.0395187	0.144283
ACYP2	P14621	ZFPL1_1	0.883339	0.0349734	0.151592
ADA	P00813	LTN1_1	-0.269813	0.252772	0.512573
ADA	P00813	NFXL1_1	-0.620931	0.0329584	0.168986
ADA	P00813	NFXL1_2	-1.00392	0.0176922	0.103958
ADA	P00813	ZFPL1_1	-0.932164	0.0145555	0.104364
ADAM10	O14672	LTN1_1	-0.0227084	0.790901	0.902927
ADAM10	O14672	NFXL1_1	-0.967123	0.000859379	0.060562
ADAM10	O14672	NFXL1_2	-0.27483	0.0152857	0.0977462
ADAM10	O14672	ZFPL1_1	-0.435912	0.0035914	0.0635416
ADAM15	Q13444	LTN1_1	0.700317	0.204875	0.463948
ADAM15	Q13444	NFXL1_1	0.738643	0.110505	0.292349
ADAM15	Q13444	NFXL1_2	0.160352	0.766916	0.848959
ADAM15	Q13444	ZFPL1_1	0.672149	0.142362	0.307239
ADAM17	P78536	LTN1_1	0.496136	0.0153375	0.165684
ADAM17	P78536	NFXL1_1	0.254458	0.0951472	0.268847
ADAM17	P78536	NFXL1_2	0.2438	0.0819202	0.20776
ADAM17	P78536	ZFPL1_1	-0.345499	0.0612803	0.196746
ADAM22	Q9P0K1	LTN1_1	0.546313	0.266189	0.525447
ADAM22	Q9P0K1	NFXL1_1	0.502175	0.325289	0.521641
ADAM22	Q9P0K1	NFXL1_2	0.176855	0.820873	0.883225
ADAM22	Q9P0K1	ZFPL1_1	-0.0793658	0.727414	0.827618
ADAM9	Q13443	LTN1_1	0.336683	0.0618407	0.269502
ADAM9	Q13443	NFXL1_1	0.187665	0.152899	0.349864
ADAM9	Q13443	NFXL1_2	-0.615616	0.0400724	0.144837
ADAM9	Q13443	ZFPL1_1	0.147582	0.00976902	0.0895414
ADAMTS1	Q9UHI8	LTN1_1	0.120278	0.776469	0.894721
ADAMTS1	Q9UHI8	NFXL1_1	0.404903	0.281381	0.479646
ADAMTS1	Q9UHI8	NFXL1_2	-0.00013627	0.861343	0.911579
ADAMTS1	Q9UHI8	ZFPL1_1	0.799504	0.0464401	0.172623
ADAR	P55265	LTN1_1	-0.0938871	0.476921	0.708802
ADAR	P55265	NFXL1_1	-0.298422	0.0667042	0.22895
ADAR	P55265	NFXL1_2	-0.295098	0.00998838	0.0818984
ADAR	P55265	ZFPL1_1	-0.397644	0.000423208	0.0361458
ADARB1	P78563	LTN1_1	0.869047	0.00551329	0.126461
ADARB1	P78563	NFXL1_1	-0.206625	0.261665	0.460085
ADARB1	P78563	NFXL1_2	1.08208	0.00091442	0.0397602
ADARB1	P78563	ZFPL1_1	0.569706	0.0176784	0.113079
ADAT2	Q7Z6V5	LTN1_1	0.426942	0.197085	0.455782
ADAT2	Q7Z6V5	NFXL1_1	0.650657	0.0675035	0.229935
ADAT2	Q7Z6V5	NFXL1_2	0.614711	0.0515113	0.163723
ADAT2	Q7Z6V5	ZFPL1_1	0.679074	0.356284	0.528797
ADAT3	Q96EY9	LTN1_1	0.0208822	0.79364	0.904551
ADAT3	Q96EY9	NFXL1_1	0.176486	0.0899438	0.262414
ADAT3	Q96EY9	NFXL1_2	0.137808	0.181364	0.334124
ADAT3	Q96EY9	ZFPL1_1	0.14636	0.0139755	0.103662
ADCK2	Q7Z695	LTN1_1	-0.069328	0.918489	0.965556
ADCK2	Q7Z695	NFXL1_1	0.306298	0.138783	0.330974
ADCK2	Q7Z695	NFXL1_2	-0.0613889	0.885829	0.928499
ADCK2	Q7Z695	ZFPL1_1	-0.0731638	0.583613	0.720427
ADCY3	O60266	LTN1_1	0.754811	0.0427227	0.236292
ADCY3	O60266	NFXL1_1	0.744883	0.00217769	0.07725
ADCY3	O60266	NFXL1_2	0.237204	0.0205407	0.108956
ADCY3	O60266	ZFPL1_1	0.526216	0.120024	0.278169
ADCY4	Q8NFM4	LTN1_1	0.249035	0.270497	0.529041
ADCY4	Q8NFM4	NFXL1_1	0.462621	0.208309	0.408139
ADCY4	Q8NFM4	NFXL1_2	0.122551	0.574743	0.705299
ADCY4	Q8NFM4	ZFPL1_1	0.0665938	0.735324	0.833015
ADCY9	O60503	LTN1_1	0.402652	0.111103	0.348925
ADCY9	O60503	NFXL1_1	-0.620949	0.176194	0.376002
ADCY9	O60503	NFXL1_2	0.0851821	0.731888	0.82575
ADD1	P35611	LTN1_1	0.22064	0.0132137	0.160344
ADD1	P35611	NFXL1_1	-0.0975622	0.190676	0.389891
ADD1	P35611	NFXL1_2	0.0908765	0.26341	0.42324
ADD1	P35611	ZFPL1_1	-0.354477	0.00494563	0.0720376
ADD2	P35612	LTN1_1	0.349422	0.00676371	0.132803
ADD2	P35612	NFXL1_1	0.148051	0.113989	0.297353
ADD2	P35612	NFXL1_2	0.100366	0.12013	0.261777
ADD2	P35612	ZFPL1_1	0.0896278	0.351605	0.524754
ADD3	Q9UEY8	LTN1_1	0.0124015	0.867013	0.943378
ADD3	Q9UEY8	NFXL1_1	-0.418266	0.0136828	0.122507
ADD3	Q9UEY8	NFXL1_2	-0.238123	0.0459959	0.154934
ADD3	Q9UEY8	ZFPL1_1	-1.01632	4.14164e-05	0.0202368
ADGRE5	P48960	LTN1_1	0.210601	0.786317	0.900243
ADGRE5	P48960	NFXL1_1	1.14253	0.144116	0.337967
ADGRE5	P48960	NFXL1_2	-0.60659	0.472886	0.624666
ADGRE5	P48960	ZFPL1_1	-2.42091	0.139995	0.304793
ADGRG2	Q8IZP9	LTN1_1	0.0393266	0.812049	0.914117
ADGRG2	Q8IZP9	NFXL1_1	0.120303	0.538338	0.706867
ADGRG2	Q8IZP9	NFXL1_2	0.81566	0.017399	0.103363
ADGRG2	Q8IZP9	ZFPL1_1	-0.762698	0.0584608	0.191707
ADGRL2	O95490	LTN1_1	0.0846338	0.306709	0.564887
ADGRL2	O95490	NFXL1_1	-0.00481608	0.997486	0.998536
ADGRL2	O95490	NFXL1_2	-0.252752	0.00440538	0.0604786
ADGRL2	O95490	ZFPL1_1	-0.230038	0.0611095	0.196449
ADH5	P11766	LTN1_1	0.0606217	0.659377	0.82741
ADH5	P11766	NFXL1_1	-0.00217625	0.968523	0.983917
ADH5	P11766	NFXL1_2	-0.201609	0.0480818	0.158662
ADH5	P11766	ZFPL1_1	-0.0341283	0.64181	0.767092
ADI1	Q9BV57	LTN1_1	-0.483392	0.0187413	0.173102
ADI1	Q9BV57	NFXL1_1	-0.549189	0.000294225	0.0470824
ADI1	Q9BV57	NFXL1_2	-0.945287	0.000128953	0.0226279
ADI1	Q9BV57	ZFPL1_1	-0.290795	0.00305992	0.0609876
ADISSP	Q9GZN8	LTN1_1	-0.12531	0.551978	0.758214
ADISSP	Q9GZN8	NFXL1_1	-0.198789	0.268972	0.466345
ADISSP	Q9GZN8	NFXL1_2	-0.270439	0.185097	0.338382
ADISSP	Q9GZN8	ZFPL1_1	-0.359029	0.114194	0.270581
ADK	P55263	LTN1_1	0.140485	0.398792	0.647899
ADK	P55263	NFXL1_1	-0.13773	0.39126	0.57821
ADK	P55263	NFXL1_2	0.428937	0.025924	0.119957
ADK	P55263	ZFPL1_1	-0.0451577	0.696048	0.804891
ADNP	Q9H2P0	LTN1_1	0.0667555	0.600276	0.789378
ADNP	Q9H2P0	NFXL1_1	-0.235234	0.0759912	0.242522
ADNP	Q9H2P0	NFXL1_2	-0.0228449	0.614439	0.737465
ADNP	Q9H2P0	ZFPL1_1	-0.138229	0.0730758	0.215081
ADNP2	Q6IQ32	LTN1_1	-0.124311	0.608928	0.794303
ADNP2	Q6IQ32	NFXL1_1	-0.537642	0.0632254	0.224132
ADNP2	Q6IQ32	NFXL1_2	-0.324471	0.115311	0.25559
ADNP2	Q6IQ32	ZFPL1_1	-0.342692	0.11392	0.270358
ADO	Q96SZ5	LTN1_1	-0.245171	0.116178	0.353007
ADO	Q96SZ5	NFXL1_1	0.237244	0.0741555	0.239998
ADO	Q96SZ5	NFXL1_2	-0.32549	0.0607573	0.178468
ADO	Q96SZ5	ZFPL1_1	-0.14974	0.218392	0.394809
ADPGK	Q9BRR6	LTN1_1	-0.0979131	0.660067	0.827957
ADPGK	Q9BRR6	NFXL1_1	-0.0759808	0.838631	0.908636
ADPGK	Q9BRR6	NFXL1_2	-0.651984	0.0996921	0.233977
ADPGK	Q9BRR6	ZFPL1_1	-1.03052	0.380758	0.552787
ADPRS	Q9NX46	LTN1_1	-0.0485776	0.541806	0.752478
ADPRS	Q9NX46	NFXL1_1	-0.205632	0.0436945	0.189161
ADPRS	Q9NX46	NFXL1_2	-0.125073	0.255964	0.415744
ADPRS	Q9NX46	ZFPL1_1	-0.494621	0.0259654	0.132309
ADRM1	Q16186	LTN1_1	-0.0177686	0.911236	0.963091
ADRM1	Q16186	NFXL1_1	0.0425706	0.750862	0.856322
ADRM1	Q16186	NFXL1_2	-0.150354	0.205684	0.360859
ADRM1	Q16186	ZFPL1_1	0.0686461	0.515323	0.667727
ADSL	P30566	LTN1_1	-0.0354032	0.720864	0.864608
ADSL	P30566	NFXL1_1	0.369088	0.0134828	0.122507
ADSL	P30566	NFXL1_2	0.197803	0.0957354	0.229163
ADSL	P30566	ZFPL1_1	0.277793	0.0352418	0.152173
ADSS2	P30520	LTN1_1	-0.0730815	0.600307	0.789378
ADSS2	P30520	NFXL1_1	-0.0900986	0.536205	0.705601
ADSS2	P30520	NFXL1_2	-0.186063	0.28792	0.447602
ADSS2	P30520	ZFPL1_1	-0.360604	0.111334	0.267515
AEN	Q8WTP8	LTN1_1	-0.499689	0.807276	0.911637
AEN	Q8WTP8	NFXL1_1	1.18318	0.412729	0.595855
AEN	Q8WTP8	NFXL1_2	1.38239	0.265005	0.424632
AEN	Q8WTP8	ZFPL1_1	-0.685201	0.522768	0.672504
AFDN	P55196	LTN1_1	-0.15915	0.14089	0.384966
AFDN	P55196	NFXL1_1	0.0375563	0.663419	0.796443
AFDN	P55196	NFXL1_2	0.0202102	0.775201	0.85375
AFDN	P55196	ZFPL1_1	0.0224764	0.747278	0.841667
AFF1	P51825	LTN1_1	1.39427	0.128096	0.368874
AFF1	P51825	NFXL1_1	-0.35286	0.338051	0.530804
AFF1	P51825	NFXL1_2	-0.11508	0.976274	0.985288
AFF4	Q9UHB7	LTN1_1	0.592902	0.323496	0.580231
AFF4	Q9UHB7	NFXL1_1	-0.602243	0.0444105	0.191164
AFF4	Q9UHB7	NFXL1_2	0.207871	0.245198	0.404293
AFF4	Q9UHB7	ZFPL1_1	-0.0422538	0.841514	0.903639
AFG1L	Q8WV93	LTN1_1	-0.102309	0.663186	0.830012
AFG1L	Q8WV93	NFXL1_1	-0.658425	0.149936	0.346614
AFG1L	Q8WV93	ZFPL1_1	-1.48968	0.21334	0.388531
AFG2A	Q8NB90	LTN1_1	0.127409	0.449795	0.688991
AFG2A	Q8NB90	NFXL1_1	0.226742	0.102932	0.280309
AFG2A	Q8NB90	NFXL1_2	-0.186808	0.163896	0.313942
AFG2A	Q8NB90	ZFPL1_1	-0.260662	0.0927243	0.243506
AFG2B	Q9BVQ7	LTN1_1	-0.125948	0.53533	0.748406
AFG2B	Q9BVQ7	NFXL1_1	-0.0821973	0.594795	0.749009
AFG2B	Q9BVQ7	NFXL1_2	-0.521583	0.0662013	0.186413
AFG2B	Q9BVQ7	ZFPL1_1	-0.517771	0.0708815	0.21208
AFG3L2	Q9Y4W6	LTN1_1	-0.176132	0.153349	0.40352
AFG3L2	Q9Y4W6	NFXL1_1	-0.198084	0.0492468	0.200693
AFG3L2	Q9Y4W6	NFXL1_2	-0.0979393	0.369762	0.528722
AFG3L2	Q9Y4W6	ZFPL1_1	-0.184134	0.256352	0.43629
AFP	P02771	LTN1_1	0.244837	0.396585	0.646007
AFP	P02771	NFXL1_1	-0.943162	0.0103549	0.113323
AFP	P02771	NFXL1_2	-0.806482	0.0193647	0.10688
AFP	P02771	ZFPL1_1	0.158965	0.341789	0.516049
AFTPH	Q6ULP2	LTN1_1	-0.18405	0.456799	0.692341
AFTPH	Q6ULP2	NFXL1_1	0.0814383	0.750378	0.856321
AFTPH	Q6ULP2	NFXL1_2	-0.12648	0.498905	0.646636
AFTPH	Q6ULP2	ZFPL1_1	-0.333931	0.245903	0.425266
AGA	P20933	LTN1_1	-0.354343	0.189955	0.447809
AGA	P20933	NFXL1_1	-0.467593	0.126943	0.315376
AGA	P20933	NFXL1_2	-0.649585	0.085025	0.211663
AGA	P20933	ZFPL1_1	-0.47374	0.121347	0.279767
AGAP1	Q9UPQ3	LTN1_1	-0.00608402	0.99922	0.999758
AGAP1	Q9UPQ3	NFXL1_1	-0.0731249	0.570492	0.730375
AGAP1	Q9UPQ3	NFXL1_2	-0.118386	0.330633	0.491418
AGAP1	Q9UPQ3	ZFPL1_1	0.0607409	0.643112	0.76834
AGAP3	Q96P47	LTN1_1	0.0612437	0.213916	0.472987
AGAP3	Q96P47	NFXL1_1	0.0265941	0.76133	0.86312
AGAP3	Q96P47	NFXL1_2	0.305788	0.0376684	0.141044
AGAP3	Q96P47	ZFPL1_1	0.231401	0.018805	0.116481
AGFG1	P52594	LTN1_1	-0.116836	0.459534	0.695524
AGFG1	P52594	NFXL1_1	-0.00543273	0.981952	0.991217
AGFG1	P52594	NFXL1_2	-0.106817	0.0461489	0.155174
AGFG1	P52594	ZFPL1_1	0.0970948	0.167579	0.338518
AGFG2	O95081	LTN1_1	0.431533	0.0275378	0.200244
AGFG2	O95081	NFXL1_1	0.285263	0.152199	0.349103
AGFG2	O95081	NFXL1_2	0.0268402	0.865022	0.914105
AGFG2	O95081	ZFPL1_1	-0.0495315	0.713095	0.817285
AGGF1	Q8N302	LTN1_1	0.156216	0.103084	0.338615
AGGF1	Q8N302	NFXL1_1	0.0292708	0.755068	0.858264
AGGF1	Q8N302	NFXL1_2	0.0448597	0.722517	0.818243
AGGF1	Q8N302	ZFPL1_1	0.0707163	0.388233	0.560931
AGK	Q53H12	LTN1_1	0.193122	0.0935026	0.323223
AGK	Q53H12	NFXL1_1	-0.433847	0.00773679	0.102318
AGK	Q53H12	NFXL1_2	-0.0285774	0.532577	0.67366
AGK	Q53H12	ZFPL1_1	-0.103855	0.194771	0.368092
AGL	P35573	LTN1_1	-0.0399128	0.822586	0.92057
AGL	P35573	NFXL1_1	-0.33795	0.0122094	0.11921
AGL	P35573	NFXL1_2	-0.132205	0.0794324	0.204862
AGL	P35573	ZFPL1_1	-0.260557	0.0140105	0.103701
AGO1	Q9UL18	LTN1_1	0.207975	0.277432	0.535088
AGO1	Q9UL18	NFXL1_1	0.147609	0.428144	0.609938
AGO1	Q9UL18	NFXL1_2	0.0152835	0.994089	0.996051
AGO1	Q9UL18	ZFPL1_1	-0.158918	0.367057	0.539566
AGO2	Q9UKV8	LTN1_1	0.106034	0.502165	0.727026
AGO2	Q9UKV8	NFXL1_1	0.207252	0.204827	0.405264
AGO2	Q9UKV8	NFXL1_2	-0.481846	0.0511348	0.16322
AGO2	Q9UKV8	ZFPL1_1	0.0500562	0.757929	0.848971
AGPAT1	Q99943	LTN1_1	0.162302	0.195765	0.454511
AGPAT1	Q99943	NFXL1_1	0.303362	0.0264647	0.157136
AGPAT1	Q99943	NFXL1_2	-0.0848594	0.173498	0.325298
AGPAT1	Q99943	ZFPL1_1	-0.200004	0.0380804	0.157001
AGPAT2	O15120	LTN1_1	0.0698499	0.500739	0.726438
AGPAT2	O15120	NFXL1_1	-0.5576	0.00825281	0.104179
AGPAT2	O15120	NFXL1_2	-0.263354	0.0590655	0.175731
AGPAT2	O15120	ZFPL1_1	-0.075542	0.810889	0.884691
AGPAT3	Q9NRZ7	LTN1_1	0.272341	0.00937761	0.145907
AGPAT3	Q9NRZ7	NFXL1_1	0.0754095	0.28592	0.484299
AGPAT3	Q9NRZ7	NFXL1_2	-0.407026	0.0167068	0.10153
AGPAT3	Q9NRZ7	ZFPL1_1	0.0545039	0.351868	0.524834
AGPAT4	Q9NRZ5	LTN1_1	0.184213	0.154545	0.405675
AGPAT4	Q9NRZ5	NFXL1_1	0.311964	0.0263741	0.156842
AGPAT4	Q9NRZ5	NFXL1_2	0.766909	0.0194522	0.10696
AGPAT4	Q9NRZ5	ZFPL1_1	0.549849	0.035292	0.152173
AGPAT5	Q9NUQ2	LTN1_1	0.122398	0.264477	0.523733
AGPAT5	Q9NUQ2	NFXL1_1	0.208237	0.0473541	0.196602
AGPAT5	Q9NUQ2	NFXL1_2	0.324794	0.0234939	0.115691
AGPAT5	Q9NUQ2	ZFPL1_1	-0.177161	0.0517775	0.18185
AGPS	O00116	LTN1_1	0.179327	0.00400366	0.115859
AGPS	O00116	NFXL1_1	0.097581	0.0298658	0.16286
AGPS	O00116	NFXL1_2	-0.034041	0.469157	0.621409
AGPS	O00116	ZFPL1_1	-0.344831	0.000210979	0.0340906
AGRN	O00468	LTN1_1	0.676564	0.0372969	0.22534
AGRN	O00468	NFXL1_1	-0.128862	0.321422	0.517953
AGRN	O00468	NFXL1_2	-0.307013	0.0206657	0.109223
AGRN	O00468	ZFPL1_1	0.0698166	0.644211	0.768961
AGTPBP1	Q9UPW5	LTN1_1	0.221203	0.326609	0.583901
AGTPBP1	Q9UPW5	NFXL1_1	-0.437124	0.198884	0.398711
AGTPBP1	Q9UPW5	NFXL1_2	-0.709095	0.0253334	0.118969
AGTPBP1	Q9UPW5	ZFPL1_1	-0.310541	0.108178	0.263762
AGTRAP	Q6RW13	LTN1_1	0.135167	0.415528	0.660925
AGTRAP	Q6RW13	NFXL1_1	-0.609206	0.0244057	0.153577
AGTRAP	Q6RW13	NFXL1_2	-0.0130045	0.778425	0.856099
AGTRAP	Q6RW13	ZFPL1_1	-0.11096	0.113021	0.269074
AHCTF1	Q8WYP5	LTN1_1	0.0692343	0.57465	0.772759
AHCTF1	Q8WYP5	NFXL1_1	-0.154754	0.281982	0.480349
AHCTF1	Q8WYP5	NFXL1_2	-0.293047	0.028798	0.126413
AHCTF1	Q8WYP5	ZFPL1_1	-0.146094	0.205713	0.380822
AHCY	P23526	LTN1_1	-0.391264	0.032825	0.214813
AHCY	P23526	NFXL1_1	0.0230596	0.801829	0.887388
AHCY	P23526	NFXL1_2	-0.122638	0.331366	0.491754
AHCY	P23526	ZFPL1_1	0.0619319	0.552227	0.695795
AHCYL1	O43865	LTN1_1	0.223238	0.0724358	0.289177
AHCYL1	O43865	NFXL1_1	-0.345911	0.0276016	0.159263
AHCYL1	O43865	NFXL1_2	-0.012004	0.894829	0.933948
AHCYL1	O43865	ZFPL1_1	-0.215754	0.0855544	0.234939
AHCYL2	Q96HN2	LTN1_1	0.350513	0.182541	0.438017
AHCYL2	Q96HN2	NFXL1_1	0.363587	0.165374	0.364274
AHCYL2	Q96HN2	NFXL1_2	0.416311	0.122007	0.264224
AHCYL2	Q96HN2	ZFPL1_1	0.190184	0.466903	0.629913
AHNAK	Q09666	LTN1_1	0.476766	0.0405093	0.232939
AHNAK	Q09666	NFXL1_1	-1.06151	0.000447239	0.0530263
AHNAK	Q09666	NFXL1_2	-0.514171	0.00323137	0.0550634
AHNAK	Q09666	ZFPL1_1	-0.337818	0.0191739	0.117404
AHNAK2	Q8IVF2	LTN1_1	1.36005	0.365555	0.619123
AHNAK2	Q8IVF2	NFXL1_1	0.513186	0.28072	0.478782
AHNAK2	Q8IVF2	NFXL1_2	0.573844	0.223946	0.382072
AHNAK2	Q8IVF2	ZFPL1_1	0.582346	0.453951	0.618934
AHR	P35869	LTN1_1	-1.13334	0.157752	0.410294
AHR	P35869	NFXL1_1	-0.0940627	0.812305	0.893379
AHR	P35869	NFXL1_2	-0.714253	0.28474	0.444465
AHR	P35869	ZFPL1_1	-0.464148	0.575665	0.713741
AHSA1	O95433	LTN1_1	-0.564894	0.0473779	0.247238
AHSA1	O95433	NFXL1_1	-0.374351	0.101165	0.278173
AHSA1	O95433	NFXL1_2	-0.396795	0.0990062	0.232941
AHSA1	O95433	ZFPL1_1	-0.596085	0.0493181	0.177162
AHSG	P02765	LTN1_1	0.261759	0.387832	0.637254
AHSG	P02765	NFXL1_1	-1.43292	0.0155314	0.128247
AHSG	P02765	NFXL1_2	-1.00638	0.0373674	0.140469
AHSG	P02765	ZFPL1_1	-0.0441383	0.752703	0.844753
AIDA	Q96BJ3	LTN1_1	0.156361	0.197728	0.456714
AIDA	Q96BJ3	NFXL1_1	0.278378	0.0559341	0.21187
AIDA	Q96BJ3	NFXL1_2	0.216503	0.102311	0.237613
AIDA	Q96BJ3	ZFPL1_1	-0.0951167	0.389249	0.561458
AIF1L	Q9BQI0	LTN1_1	0.115073	0.523245	0.740845
AIF1L	Q9BQI0	NFXL1_1	-0.245258	0.232044	0.431517
AIF1L	Q9BQI0	NFXL1_2	-3.90619e-05	0.940185	0.962426
AIF1L	Q9BQI0	ZFPL1_1	-0.213717	0.337267	0.512807
AIFM1	O95831	LTN1_1	0.0290348	0.723762	0.865643
AIFM1	O95831	NFXL1_1	-0.223207	0.00773917	0.102318
AIFM1	O95831	NFXL1_2	0.176564	0.0618044	0.180181
AIFM1	O95831	ZFPL1_1	-0.25726	0.038187	0.157182
AIFM2	Q9BRQ8	LTN1_1	-0.682413	0.000234677	0.0452697
AIFM2	Q9BRQ8	NFXL1_1	-0.386651	0.0110255	0.114924
AIFM2	Q9BRQ8	NFXL1_2	-0.696554	0.00123109	0.0432646
AIFM2	Q9BRQ8	ZFPL1_1	-0.319823	0.0177744	0.113385
AIG1	Q9NVV5	LTN1_1	0.0398199	0.846496	0.931669
AIG1	Q9NVV5	NFXL1_1	-0.451253	0.0871707	0.25909
AIG1	Q9NVV5	NFXL1_2	-0.617506	0.0429127	0.149599
AIG1	Q9NVV5	ZFPL1_1	-0.314727	0.297722	0.475293
AIMP1	Q12904	LTN1_1	0.0693003	0.353284	0.60857
AIMP1	Q12904	NFXL1_1	0.00416245	0.966103	0.98264
AIMP1	Q12904	NFXL1_2	-0.0047986	0.957236	0.972819
AIMP1	Q12904	ZFPL1_1	0.101038	0.19196	0.365157
AIMP2	Q13155	LTN1_1	-0.247373	0.0642956	0.274727
AIMP2	Q13155	NFXL1_1	-0.325194	0.023631	0.151818
AIMP2	Q13155	NFXL1_2	-0.232296	0.0494695	0.160734
AIMP2	Q13155	ZFPL1_1	-0.178448	0.349293	0.522248
AIP	O00170	LTN1_1	0.421959	0.0353006	0.219992
AIP	O00170	NFXL1_1	0.132138	0.233432	0.431708
AIP	O00170	NFXL1_2	0.409501	0.0359591	0.138595
AIP	O00170	ZFPL1_1	0.298324	0.170586	0.341146
AIRIM	Q9NX04	LTN1_1	0.222475	0.243906	0.505976
AIRIM	Q9NX04	NFXL1_1	0.403899	0.00579898	0.0980832
AIRIM	Q9NX04	NFXL1_2	-0.202237	0.132131	0.27727
AIRIM	Q9NX04	ZFPL1_1	0.0553451	0.509181	0.663145
AK1	P00568	LTN1_1	0.23082	0.123384	0.363225
AK1	P00568	NFXL1_1	-0.0223124	0.882753	0.93613
AK1	P00568	NFXL1_2	0.0739942	0.533108	0.674101
AK1	P00568	ZFPL1_1	-0.0848868	0.452557	0.61799
AK2	P54819	LTN1_1	0.0329051	0.783529	0.899366
AK2	P54819	NFXL1_1	0.127273	0.252753	0.452032
AK2	P54819	NFXL1_2	0.123043	0.379417	0.537808
AK2	P54819	ZFPL1_1	0.15302	0.182532	0.355302
AK3	Q9UIJ7	LTN1_1	0.974833	0.00197113	0.101305
AK3	Q9UIJ7	NFXL1_1	-0.10566	0.10016	0.276687
AK3	Q9UIJ7	NFXL1_2	-0.62326	0.0154503	0.0983861
AK3	Q9UIJ7	ZFPL1_1	0.547578	0.000701072	0.0414075
AK4	P27144	LTN1_1	-0.108021	0.468859	0.702693
AK4	P27144	NFXL1_1	-0.226502	0.0681161	0.231187
AK4	P27144	NFXL1_2	-0.133297	0.128549	0.2737
AK4	P27144	ZFPL1_1	-0.250353	0.0100295	0.0906198
AK6	Q9Y3D8	LTN1_1	-0.0914893	0.422834	0.665632
AK6	Q9Y3D8	NFXL1_1	0.200428	0.0536754	0.207975
AK6	Q9Y3D8	NFXL1_2	-0.245554	0.0178526	0.104352
AK6	Q9Y3D8	ZFPL1_1	-0.0339101	0.671693	0.788326
AKAP1	Q92667	LTN1_1	-0.0993309	0.343497	0.600629
AKAP1	Q92667	NFXL1_1	0.0634353	0.605702	0.757102
AKAP1	Q92667	NFXL1_2	0.121941	0.137402	0.283088
AKAP1	Q92667	ZFPL1_1	0.0940758	0.100632	0.254065
AKAP10	O43572	LTN1_1	0.729773	0.289816	0.54774
AKAP10	O43572	NFXL1_1	1.17309	0.0888738	0.261059
AKAP10	O43572	NFXL1_2	0.822109	0.232797	0.390902
AKAP10	O43572	ZFPL1_1	1.17811	0.075644	0.219251
AKAP11	Q9UKA4	LTN1_1	-0.0685099	0.526302	0.743058
AKAP11	Q9UKA4	NFXL1_1	-0.378446	0.0407799	0.182945
AKAP11	Q9UKA4	NFXL1_2	-0.758511	0.00877543	0.0780767
AKAP11	Q9UKA4	ZFPL1_1	-0.471244	0.0295933	0.140176
AKAP12	Q02952	LTN1_1	0.091619	0.143235	0.388231
AKAP12	Q02952	NFXL1_1	0.247078	0.107318	0.286718
AKAP12	Q02952	NFXL1_2	0.187925	0.0538115	0.167482
AKAP12	Q02952	ZFPL1_1	0.0250308	0.711658	0.816738
AKAP13	Q12802	LTN1_1	0.136932	0.0992644	0.333071
AKAP13	Q12802	NFXL1_1	0.0821239	0.357139	0.549368
AKAP13	Q12802	NFXL1_2	0.139087	0.202814	0.358467
AKAP13	Q12802	ZFPL1_1	-0.268112	0.0808361	0.227465
AKAP17A	Q02040	LTN1_1	0.237897	0.02916	0.203403
AKAP17A	Q02040	NFXL1_1	-0.196743	0.137345	0.329173
AKAP17A	Q02040	NFXL1_2	-0.1697	0.0211892	0.110259
AKAP17A	Q02040	ZFPL1_1	-0.192668	0.111296	0.267515
AKAP5	P24588	LTN1_1	-0.269246	0.468137	0.702435
AKAP5	P24588	NFXL1_1	-0.175072	0.353507	0.546055
AKAP5	P24588	NFXL1_2	-1.09372	0.0316616	0.131143
AKAP7	Q9P0M2	LTN1_1	0.359876	0.420287	0.663807
AKAP7	Q9P0M2	NFXL1_1	-0.163659	0.618888	0.765782
AKAP7	Q9P0M2	NFXL1_2	-0.284671	0.45485	0.608855
AKAP8	O43823	LTN1_1	0.203549	0.278431	0.536068
AKAP8	O43823	NFXL1_1	-0.119623	0.367535	0.55943
AKAP8	O43823	NFXL1_2	-0.00308893	0.981906	0.987872
AKAP8	O43823	ZFPL1_1	-0.215619	0.0657829	0.204223
AKAP8L	Q9ULX6	LTN1_1	0.148633	0.181487	0.437157
AKAP8L	Q9ULX6	NFXL1_1	-0.126281	0.0901272	0.262493
AKAP8L	Q9ULX6	NFXL1_2	0.408615	0.00199972	0.0490893
AKAP8L	Q9ULX6	ZFPL1_1	0.107259	0.120337	0.278551
AKAP9	Q99996	LTN1_1	0.267416	0.145248	0.392161
AKAP9	Q99996	NFXL1_1	0.385653	0.0763886	0.243233
AKAP9	Q99996	NFXL1_2	-0.235934	0.440264	0.594829
AKAP9	Q99996	ZFPL1_1	0.195702	0.214985	0.390297
AKIRIN2	Q53H80	LTN1_1	0.124435	0.623227	0.803782
AKIRIN2	Q53H80	NFXL1_1	0.286698	0.207518	0.407535
AKIRIN2	Q53H80	NFXL1_2	0.00940281	0.996335	0.997926
AKIRIN2	Q53H80	ZFPL1_1	0.159378	0.587728	0.723683
AKR1A1	P14550	LTN1_1	0.03278	0.664398	0.830986
AKR1A1	P14550	NFXL1_1	0.211563	0.0108351	0.114461
AKR1A1	P14550	NFXL1_2	-0.191874	0.109451	0.247133
AKR1A1	P14550	ZFPL1_1	-0.212381	0.0250126	0.130271
AKR1B1	P15121	LTN1_1	0.197492	0.115242	0.352328
AKR1B1	P15121	NFXL1_1	-0.174395	0.234365	0.432666
AKR1B1	P15121	NFXL1_2	0.290953	0.136024	0.282133
AKR1B1	P15121	ZFPL1_1	0.203078	0.11702	0.274181
AKR7A2	O43488	LTN1_1	0.144073	0.233066	0.491756
AKR7A2	O43488	NFXL1_1	0.125818	0.0914422	0.263604
AKR7A2	O43488	NFXL1_2	-0.0423818	0.677713	0.785235
AKR7A2	O43488	ZFPL1_1	-0.177434	0.0782682	0.223348
AKT1	P31749	LTN1_1	0.0112001	0.905053	0.960585
AKT1	P31749	NFXL1_1	-0.0321543	0.952545	0.974791
AKT1	P31749	NFXL1_2	0.131399	0.169749	0.321674
AKT1	P31749	ZFPL1_1	-0.0774836	0.428513	0.596316
AKT1S1	Q96B36	LTN1_1	-0.0527224	0.723183	0.865643
AKT1S1	Q96B36	NFXL1_1	0.215737	0.184506	0.384245
AKT1S1	Q96B36	NFXL1_2	0.228349	0.139469	0.285612
AKT1S1	Q96B36	ZFPL1_1	-0.0148875	0.971978	0.984023
AKT2	P31751	LTN1_1	-0.196257	0.110804	0.348508
AKT2	P31751	NFXL1_1	-0.0905739	0.335373	0.529216
AKT2	P31751	NFXL1_2	0.0910413	0.358263	0.517846
AKT2	P31751	ZFPL1_1	-0.428233	0.125022	0.284919
AKT3	Q9Y243	LTN1_1	0.0984303	0.397916	0.647301
AKT3	Q9Y243	NFXL1_1	0.303593	0.0582827	0.216138
AKT3	Q9Y243	NFXL1_2	0.140733	0.0375887	0.140955
AKT3	Q9Y243	ZFPL1_1	-0.152173	0.0235177	0.126543
AKTIP	Q9H8T0	LTN1_1	0.133297	0.847338	0.931926
AKTIP	Q9H8T0	NFXL1_1	0.66258	0.269151	0.466369
AKTIP	Q9H8T0	NFXL1_2	-0.184158	0.558431	0.693679
AKTIP	Q9H8T0	ZFPL1_1	0.0509029	0.901405	0.940836
ALAD	P13716	LTN1_1	-0.350739	0.00439517	0.118723
ALAD	P13716	NFXL1_1	-0.373187	0.115766	0.300052
ALAD	P13716	NFXL1_2	-0.194481	0.0982076	0.232176
ALAD	P13716	ZFPL1_1	-0.510957	0.00496743	0.0722108
ALAS1	P13196	LTN1_1	0.0631816	0.679361	0.838741
ALAS1	P13196	NFXL1_1	-0.764391	0.332428	0.526975
ALAS1	P13196	NFXL1_2	-0.379317	0.0283992	0.125094
ALAS1	P13196	ZFPL1_1	0.0922489	0.667448	0.785184
ALB	P02768	LTN1_1	0.414396	0.183152	0.438951
ALB	P02768	NFXL1_1	-1.21036	0.0466797	0.19538
ALB	P02768	NFXL1_2	-0.558781	0.132194	0.277275
ALB	P02768	ZFPL1_1	-0.0245671	0.858938	0.914222
ALCAM	Q13740	LTN1_1	0.45586	0.0973891	0.329458
ALCAM	Q13740	NFXL1_1	0.247976	0.111303	0.293033
ALCAM	Q13740	NFXL1_2	-0.26871	0.369814	0.528722
ALCAM	Q13740	ZFPL1_1	0.248661	0.317377	0.495205
ALDH16A1	Q8IZ83	LTN1_1	0.00131148	0.969493	0.987024
ALDH16A1	Q8IZ83	NFXL1_1	0.154065	0.0701387	0.234288
ALDH16A1	Q8IZ83	NFXL1_2	-0.0201589	0.725438	0.82082
ALDH16A1	Q8IZ83	ZFPL1_1	-0.00680839	0.922358	0.954882
ALDH18A1	P54886	LTN1_1	-0.507845	0.0183249	0.172321
ALDH18A1	P54886	NFXL1_1	-0.351682	0.0359402	0.174116
ALDH18A1	P54886	NFXL1_2	-0.0702201	0.497314	0.645788
ALDH18A1	P54886	ZFPL1_1	-0.140605	0.182615	0.355302
ALDH1A2	O94788	LTN1_1	0.175227	0.199331	0.458754
ALDH1A2	O94788	NFXL1_1	0.0761541	0.400174	0.585895
ALDH1A2	O94788	NFXL1_2	0.129099	0.294353	0.45443
ALDH1A2	O94788	ZFPL1_1	-0.161459	0.0483172	0.175351
ALDH1A3	P47895	LTN1_1	1.25271	0.00143317	0.088498
ALDH1A3	P47895	NFXL1_1	-0.314852	0.0530265	0.207434
ALDH1A3	P47895	NFXL1_2	0.0831025	0.704781	0.803359
ALDH1A3	P47895	ZFPL1_1	0.367287	0.01921	0.117423
ALDH1B1	P30837	LTN1_1	0.124517	0.358896	0.613708
ALDH1B1	P30837	NFXL1_1	-0.0515859	0.64135	0.780498
ALDH1B1	P30837	NFXL1_2	0.0103655	0.952609	0.970059
ALDH1B1	P30837	ZFPL1_1	-0.10614	0.379076	0.551303
ALDH2	P05091	LTN1_1	0.81832	0.00534633	0.125012
ALDH2	P05091	NFXL1_1	0.103967	0.334436	0.529135
ALDH2	P05091	NFXL1_2	0.412757	0.00591772	0.0679254
ALDH2	P05091	ZFPL1_1	0.403866	0.00640991	0.0774161
ALDH3A2	P51648	LTN1_1	-0.20437	0.248775	0.510059
ALDH3A2	P51648	NFXL1_1	-0.158221	0.160301	0.358163
ALDH3A2	P51648	NFXL1_2	-0.378064	0.0105243	0.0834866
ALDH3A2	P51648	ZFPL1_1	-0.309278	0.0209737	0.120469
ALDH4A1	P30038	LTN1_1	0.724097	0.00014948	0.0452697
ALDH4A1	P30038	NFXL1_1	0.191493	0.0234537	0.151434
ALDH4A1	P30038	NFXL1_2	0.641112	0.0044152	0.0604786
ALDH4A1	P30038	ZFPL1_1	0.0185646	0.6481	0.771602
ALDH5A1	P51649	LTN1_1	-0.0664903	0.475479	0.70804
ALDH5A1	P51649	NFXL1_1	-0.296196	0.0254896	0.155223
ALDH5A1	P51649	NFXL1_2	-0.381759	0.0125399	0.0898439
ALDH5A1	P51649	ZFPL1_1	-0.626173	0.00593755	0.0756486
ALDH6A1	Q02252	LTN1_1	0.43187	0.0626753	0.271169
ALDH6A1	Q02252	NFXL1_1	-0.336708	0.0223473	0.148448
ALDH6A1	Q02252	NFXL1_2	0.254348	0.0147561	0.0959713
ALDH6A1	Q02252	ZFPL1_1	-0.427522	0.000321021	0.0354822
ALDH7A1	P49419	LTN1_1	0.264038	0.166586	0.419893
ALDH7A1	P49419	NFXL1_1	0.0645712	0.518167	0.689175
ALDH7A1	P49419	NFXL1_2	-0.0653428	0.645332	0.760706
ALDH7A1	P49419	ZFPL1_1	0.0900781	0.248017	0.427251
ALDH9A1	P49189	LTN1_1	0.176265	0.176828	0.432057
ALDH9A1	P49189	NFXL1_1	0.106696	0.254782	0.45356
ALDH9A1	P49189	NFXL1_2	0.0531348	0.549762	0.688197
ALDH9A1	P49189	ZFPL1_1	0.0768792	0.167983	0.339032
ALDOA	P04075	LTN1_1	0.0535398	0.570186	0.769169
ALDOA	P04075	NFXL1_1	0.0149033	0.884291	0.936626
ALDOA	P04075	NFXL1_2	0.00232055	0.974176	0.983734
ALDOA	P04075	ZFPL1_1	-0.0851011	0.36096	0.533525
ALDOC	P09972	LTN1_1	-0.277736	0.322627	0.57908
ALDOC	P09972	NFXL1_1	-0.016438	0.952832	0.974791
ALDOC	P09972	NFXL1_2	0.403213	0.16888	0.320586
ALDOC	P09972	ZFPL1_1	-0.13785	0.522862	0.672504
ALG1	Q9BT22	LTN1_1	-0.0941044	0.194748	0.453539
ALG1	Q9BT22	NFXL1_1	0.160842	0.0526879	0.207088
ALG1	Q9BT22	NFXL1_2	-0.0414706	0.527812	0.67064
ALG1	Q9BT22	ZFPL1_1	-0.0646769	0.348037	0.521183
ALG10	Q5BKT4	LTN1_1	-0.716714	0.0569088	0.261242
ALG10	Q5BKT4	NFXL1_1	-0.506407	0.103331	0.280891
ALG10	Q5BKT4	NFXL1_2	-0.830558	0.012454	0.0897907
ALG10	Q5BKT4	ZFPL1_1	-0.466877	0.132383	0.29563
ALG11	Q2TAA5	LTN1_1	0.0643627	0.665756	0.831597
ALG11	Q2TAA5	NFXL1_1	0.0110384	0.962133	0.980213
ALG11	Q2TAA5	NFXL1_2	0.210767	0.169457	0.321356
ALG11	Q2TAA5	ZFPL1_1	-0.0704243	0.554246	0.697073
ALG12	Q9BV10	LTN1_1	-0.257385	0.156324	0.407827
ALG12	Q9BV10	NFXL1_1	-0.328485	0.216353	0.416497
ALG12	Q9BV10	NFXL1_2	-0.438964	0.0407673	0.14611
ALG12	Q9BV10	ZFPL1_1	-0.487364	0.135148	0.29902
ALG13	Q9NP73	LTN1_1	0.115772	0.105493	0.341125
ALG13	Q9NP73	NFXL1_1	0.0442756	0.50791	0.680494
ALG13	Q9NP73	NFXL1_2	-0.175342	0.0270275	0.122139
ALG13	Q9NP73	ZFPL1_1	0.232277	0.00541948	0.0735035
ALG14	Q96F25	LTN1_1	0.10071	0.554182	0.759372
ALG14	Q96F25	NFXL1_1	-0.388571	0.0263011	0.156776
ALG14	Q96F25	NFXL1_2	-0.400645	0.0180115	0.104352
ALG14	Q96F25	ZFPL1_1	-0.149448	0.287815	0.46619
ALG2	Q9H553	LTN1_1	0.393808	0.0002043	0.0452697
ALG2	Q9H553	NFXL1_1	0.496628	0.097053	0.271791
ALG2	Q9H553	NFXL1_2	0.457352	0.0340431	0.134607
ALG2	Q9H553	ZFPL1_1	0.0170234	0.83422	0.900086
ALG3	Q92685	LTN1_1	-0.784049	0.0498119	0.249268
ALG3	Q92685	NFXL1_1	-0.503699	0.111553	0.293313
ALG3	Q92685	NFXL1_2	-0.615786	0.0808946	0.206673
ALG3	Q92685	ZFPL1_1	-0.30129	0.45627	0.620805
ALG5	Q9Y673	LTN1_1	-0.156129	0.0386289	0.229186
ALG5	Q9Y673	NFXL1_1	-0.0158423	0.677927	0.807187
ALG5	Q9Y673	NFXL1_2	-0.0837577	0.151292	0.299331
ALG5	Q9Y673	ZFPL1_1	-0.159184	0.0683629	0.208191
ALG6	Q9Y672	LTN1_1	-0.26567	0.00735728	0.135128
ALG6	Q9Y672	NFXL1_1	-0.058684	0.354335	0.546842
ALG6	Q9Y672	NFXL1_2	-0.362652	0.00612368	0.0688891
ALG6	Q9Y672	ZFPL1_1	-0.366352	0.00278855	0.0607437
ALG8	Q9BVK2	LTN1_1	-0.0726355	0.549318	0.757043
ALG8	Q9BVK2	NFXL1_1	-0.19863	0.292794	0.49161
ALG8	Q9BVK2	NFXL1_2	-0.478133	0.00318757	0.0550634
ALG8	Q9BVK2	ZFPL1_1	-0.152245	0.0734507	0.215647
ALG9	Q9H6U8	LTN1_1	-0.191552	0.158804	0.411179
ALG9	Q9H6U8	NFXL1_1	0.13773	0.125811	0.314156
ALG9	Q9H6U8	NFXL1_2	-0.320768	0.00432029	0.0602909
ALG9	Q9H6U8	ZFPL1_1	-0.0719641	0.477301	0.639009
ALKBH1	Q13686	LTN1_1	-0.00785897	0.933663	0.972259
ALKBH1	Q13686	NFXL1_1	-0.272204	0.522946	0.693795
ALKBH1	Q13686	NFXL1_2	-0.220169	0.15033	0.298233
ALKBH1	Q13686	ZFPL1_1	-0.159952	0.0774186	0.222006
ALKBH2	Q6NS38	LTN1_1	-0.314917	0.273371	0.531945
ALKBH2	Q6NS38	NFXL1_1	-0.677456	0.100141	0.276687
ALKBH2	Q6NS38	NFXL1_2	-0.292843	0.302887	0.463862
ALKBH2	Q6NS38	ZFPL1_1	0.139551	0.624845	0.754674
ALKBH3	Q96Q83	LTN1_1	-0.512546	0.0507777	0.250515
ALKBH3	Q96Q83	NFXL1_1	-0.516454	0.0652818	0.227028
ALKBH3	Q96Q83	NFXL1_2	-0.461085	0.136151	0.282157
ALKBH3	Q96Q83	ZFPL1_1	-0.926542	0.0160748	0.10826
ALKBH4	Q9NXW9	LTN1_1	-0.00818188	0.909642	0.962679
ALKBH4	Q9NXW9	NFXL1_1	-0.0826265	0.454629	0.634923
ALKBH4	Q9NXW9	NFXL1_2	0.0426924	0.734805	0.827362
ALKBH4	Q9NXW9	ZFPL1_1	-0.102568	0.420165	0.588733
ALKBH5	Q6P6C2	LTN1_1	-0.470463	0.00912401	0.145244
ALKBH5	Q6P6C2	NFXL1_1	-0.590447	0.00717512	0.102103
ALKBH5	Q6P6C2	NFXL1_2	-0.332123	0.0303532	0.128715
ALKBH5	Q6P6C2	ZFPL1_1	-0.472306	0.00703673	0.0801636
ALKBH6	Q3KRA9	LTN1_1	0.16753	0.584195	0.779165
ALKBH6	Q3KRA9	NFXL1_1	0.135798	0.516395	0.688105
ALKBH6	Q3KRA9	NFXL1_2	-0.412206	0.0317459	0.131143
ALKBH6	Q3KRA9	ZFPL1_1	0.230778	0.446782	0.612776
ALKBH8	Q96BT7	LTN1_1	0.131538	0.266077	0.525361
ALKBH8	Q96BT7	NFXL1_1	-0.218373	0.125647	0.314057
ALKBH8	Q96BT7	NFXL1_2	-0.0218736	0.798369	0.869868
ALKBH8	Q96BT7	ZFPL1_1	-0.0524239	0.724415	0.825581
ALMS1	Q8TCU4	LTN1_1	-0.193244	0.277202	0.535018
ALMS1	Q8TCU4	NFXL1_1	0.288739	0.000262868	0.0470824
ALMS1	Q8TCU4	NFXL1_2	-0.0677138	0.530008	0.671685
ALMS1	Q8TCU4	ZFPL1_1	0.108423	0.0719997	0.213809
ALS2	Q96Q42	LTN1_1	0.274728	0.0832686	0.307716
ALS2	Q96Q42	NFXL1_1	-0.210724	0.00606226	0.0984407
ALS2	Q96Q42	NFXL1_2	0.335626	0.000794758	0.0376672
ALS2	Q96Q42	ZFPL1_1	-0.232433	0.014839	0.104723
ALYREF	Q86V81	LTN1_1	-0.00216088	0.959309	0.980137
ALYREF	Q86V81	NFXL1_1	-0.100209	0.0254811	0.155223
ALYREF	Q86V81	NFXL1_2	0.247314	0.0188445	0.105949
ALYREF	Q86V81	ZFPL1_1	-0.0766813	0.343807	0.517432
AMACR	Q9UHK6	LTN1_1	-1.09787	0.00175026	0.0985422
AMACR	Q9UHK6	NFXL1_1	0.0363313	0.7603	0.862338
AMACR	Q9UHK6	NFXL1_2	0.0509854	0.684643	0.789319
AMACR	Q9UHK6	ZFPL1_1	-0.339097	0.19737	0.371505
AMBRA1	Q9C0C7	LTN1_1	0.0946352	0.465383	0.699536
AMBRA1	Q9C0C7	NFXL1_1	0.0742425	0.333591	0.528273
AMBRA1	Q9C0C7	NFXL1_2	0.177942	0.129884	0.274869
AMBRA1	Q9C0C7	ZFPL1_1	-0.334005	0.0172748	0.11164
AMD1	P17707	LTN1_1	-0.536371	0.304515	0.562656
AMD1	P17707	NFXL1_1	-0.107793	0.823005	0.899665
AMD1	P17707	NFXL1_2	-0.127316	0.310289	0.471594
AMD1	P17707	ZFPL1_1	-0.0894849	0.516731	0.66869
AMDHD2	Q9Y303	LTN1_1	0.036343	0.750038	0.882127
AMDHD2	Q9Y303	NFXL1_1	0.0200922	0.770536	0.869411
AMDHD2	Q9Y303	NFXL1_2	-0.514466	0.000268818	0.0264844
AMDHD2	Q9Y303	ZFPL1_1	-0.352546	0.0348407	0.151278
AMFR	Q9UKV5	LTN1_1	-0.113653	0.317188	0.57457
AMFR	Q9UKV5	NFXL1_1	0.075555	0.543009	0.710068
AMFR	Q9UKV5	NFXL1_2	-0.0619839	0.521225	0.664306
AMFR	Q9UKV5	ZFPL1_1	0.0844166	0.435366	0.602395
AMMECR1	Q9Y4X0	LTN1_1	-0.317928	0.0954236	0.32624
AMMECR1	Q9Y4X0	NFXL1_1	-0.150701	0.26429	0.462585
AMMECR1	Q9Y4X0	NFXL1_2	0.0272534	0.841745	0.89761
AMMECR1	Q9Y4X0	ZFPL1_1	-0.82988	0.0084441	0.0852039
AMMECR1L	Q6DCA0	LTN1_1	-0.0243453	0.939832	0.97455
AMMECR1L	Q6DCA0	NFXL1_1	-0.159072	0.647984	0.785429
AMMECR1L	Q6DCA0	NFXL1_2	0.21402	0.266733	0.426235
AMMECR1L	Q6DCA0	ZFPL1_1	0.0349515	0.761542	0.851256
AMOT	Q4VCS5	LTN1_1	-0.247049	0.202723	0.462806
AMOT	Q4VCS5	NFXL1_1	1.28843	0.00791102	0.102471
AMOT	Q4VCS5	NFXL1_2	0.367475	0.246248	0.40541
AMOT	Q4VCS5	ZFPL1_1	0.289615	0.0482956	0.175351
AMOTL1	Q8IY63	LTN1_1	-0.658463	0.0353195	0.219992
AMOTL1	Q8IY63	NFXL1_1	-0.142774	0.422095	0.604605
AMOTL1	Q8IY63	NFXL1_2	-0.208861	0.34123	0.502186
AMOTL1	Q8IY63	ZFPL1_1	-0.873556	0.0259097	0.132255
AMPD2	Q01433	LTN1_1	-0.00294159	0.933262	0.972111
AMPD2	Q01433	NFXL1_1	0.368493	0.0283336	0.160564
AMPD2	Q01433	NFXL1_2	0.0353312	0.597231	0.723363
AMPD2	Q01433	ZFPL1_1	-0.0818532	0.238156	0.416884
AMPH	P49418	LTN1_1	0.542807	0.013185	0.160251
AMPH	P49418	NFXL1_1	-0.0627331	0.507796	0.680462
AMPH	P49418	NFXL1_2	0.664024	0.00974861	0.0811425
AMPH	P49418	ZFPL1_1	-0.239754	0.298369	0.47572
AMZ2	Q86W34	LTN1_1	0.047578	0.757732	0.88404
AMZ2	Q86W34	NFXL1_1	0.215033	0.255582	0.454514
AMZ2	Q86W34	NFXL1_2	-0.429686	0.0572642	0.172723
AMZ2	Q86W34	ZFPL1_1	0.04704	0.780645	0.86475
ANAPC1	Q9H1A4	LTN1_1	-0.0127658	0.962709	0.981863
ANAPC1	Q9H1A4	NFXL1_1	0.125293	0.2296	0.429495
ANAPC1	Q9H1A4	NFXL1_2	-0.0549031	0.50963	0.655148
ANAPC1	Q9H1A4	ZFPL1_1	-0.079962	0.229802	0.408116
ANAPC10	Q9UM13	LTN1_1	-0.494215	0.133797	0.375593
ANAPC10	Q9UM13	NFXL1_1	-0.287271	0.272863	0.470717
ANAPC10	Q9UM13	NFXL1_2	-0.443193	0.161194	0.310938
ANAPC10	Q9UM13	ZFPL1_1	-0.446225	0.156587	0.323949
ANAPC11	Q9NYG5	LTN1_1	-0.877812	0.205206	0.464046
ANAPC11	Q9NYG5	NFXL1_1	-0.753315	0.140886	0.333601
ANAPC11	Q9NYG5	NFXL1_2	-0.665712	0.169374	0.321356
ANAPC11	Q9NYG5	ZFPL1_1	-0.679696	0.161099	0.329028
ANAPC15	P60006	LTN1_1	-0.0695353	0.813076	0.914472
ANAPC15	P60006	NFXL1_1	-0.132182	0.75356	0.856959
ANAPC15	P60006	NFXL1_2	-0.133373	0.550705	0.688698
ANAPC15	P60006	ZFPL1_1	-0.132956	0.75213	0.844451
ANAPC16	Q96DE5	LTN1_1	-0.301107	0.107459	0.343697
ANAPC16	Q96DE5	NFXL1_1	0.325728	0.0550072	0.210244
ANAPC16	Q96DE5	NFXL1_2	0.0201101	0.89839	0.936297
ANAPC16	Q96DE5	ZFPL1_1	0.150899	0.285318	0.463664
ANAPC2	Q9UJX6	LTN1_1	-0.231518	0.112862	0.349321
ANAPC2	Q9UJX6	NFXL1_1	-0.239344	0.00193544	0.0764548
ANAPC2	Q9UJX6	NFXL1_2	-0.171031	0.048468	0.159177
ANAPC2	Q9UJX6	ZFPL1_1	-0.266197	0.0147754	0.104569
ANAPC4	Q9UJX5	LTN1_1	-0.512104	0.000258969	0.0458562
ANAPC4	Q9UJX5	NFXL1_1	-0.422383	0.0109208	0.114888
ANAPC4	Q9UJX5	NFXL1_2	-0.35551	0.00162827	0.0445473
ANAPC4	Q9UJX5	ZFPL1_1	-0.411276	0.000307185	0.0354822
ANAPC5	Q9UJX4	LTN1_1	-0.105216	0.374585	0.628204
ANAPC5	Q9UJX4	NFXL1_1	-0.065167	0.596814	0.750084
ANAPC5	Q9UJX4	NFXL1_2	-0.0935106	0.365389	0.525004
ANAPC5	Q9UJX4	ZFPL1_1	-0.154754	0.174958	0.345731
ANAPC7	Q9UJX3	LTN1_1	-0.158844	0.249955	0.510648
ANAPC7	Q9UJX3	NFXL1_1	0.120643	0.246288	0.444956
ANAPC7	Q9UJX3	NFXL1_2	-0.139275	0.0920054	0.223157
ANAPC7	Q9UJX3	ZFPL1_1	0.0652862	0.313733	0.49156
ANGEL1	Q9UNK9	LTN1_1	-0.46643	0.126903	0.367592
ANGEL1	Q9UNK9	NFXL1_1	0.853272	0.0437961	0.189161
ANGEL1	Q9UNK9	NFXL1_2	0.508418	0.152798	0.300623
ANGEL1	Q9UNK9	ZFPL1_1	0.341021	0.275035	0.453226
ANGEL2	Q5VTE6	LTN1_1	0.230105	0.465163	0.69948
ANGEL2	Q5VTE6	NFXL1_1	0.349201	0.252599	0.452032
ANGEL2	Q5VTE6	NFXL1_2	0.228167	0.486548	0.636675
ANGEL2	Q5VTE6	ZFPL1_1	-0.0769462	0.715928	0.818889
ANK2	Q01484	LTN1_1	1.16366	0.266652	0.525561
ANK2	Q01484	NFXL1_1	0.904791	0.303423	0.501134
ANK2	Q01484	NFXL1_2	0.379116	0.507575	0.654096
ANK2	Q01484	ZFPL1_1	-0.82059	0.388712	0.561399
ANK3	Q12955	LTN1_1	0.00956503	0.883028	0.950294
ANK3	Q12955	NFXL1_1	0.00472182	0.937385	0.966212
ANK3	Q12955	NFXL1_2	0.0791703	0.177258	0.32959
ANK3	Q12955	ZFPL1_1	-0.510998	0.00546006	0.0736766
ANKFY1	Q9P2R3	LTN1_1	0.123917	0.0946329	0.325518
ANKFY1	Q9P2R3	NFXL1_1	-0.737048	0.000158299	0.0445933
ANKFY1	Q9P2R3	NFXL1_2	-0.0539883	0.507498	0.654096
ANKFY1	Q9P2R3	ZFPL1_1	-0.328482	0.011536	0.0967684
ANKHD1	Q8IWZ3	LTN1_1	-0.209659	0.130236	0.371525
ANKHD1	Q8IWZ3	NFXL1_1	-0.184506	0.0425836	0.186695
ANKHD1	Q8IWZ3	NFXL1_2	-0.297138	0.0112012	0.0861857
ANKHD1	Q8IWZ3	ZFPL1_1	-0.237482	0.0231878	0.126161
ANKIB1	Q9P2G1	LTN1_1	0.448958	0.230492	0.489681
ANKIB1	Q9P2G1	NFXL1_1	-0.247466	0.42383	0.605788
ANKIB1	Q9P2G1	NFXL1_2	-0.0463019	0.751791	0.838675
ANKIB1	Q9P2G1	ZFPL1_1	-0.268568	0.394849	0.566785
ANKLE2	Q86XL3	LTN1_1	-0.0662968	0.337954	0.595014
ANKLE2	Q86XL3	NFXL1_1	0.0335719	0.778275	0.874027
ANKLE2	Q86XL3	NFXL1_2	0.012772	0.875405	0.921599
ANKLE2	Q86XL3	ZFPL1_1	0.156332	0.0763838	0.220531
ANKMY2	Q8IV38	LTN1_1	0.0797399	0.403422	0.65197
ANKMY2	Q8IV38	NFXL1_1	0.130279	0.164931	0.363824
ANKMY2	Q8IV38	NFXL1_2	0.0705788	0.504962	0.652271
ANKMY2	Q8IV38	ZFPL1_1	-0.0571869	0.824644	0.893732
ANKRD11	Q6UB99	LTN1_1	-0.403974	0.111242	0.348925
ANKRD11	Q6UB99	NFXL1_1	-1.00858	0.00233238	0.07725
ANKRD11	Q6UB99	NFXL1_2	-0.205907	0.685546	0.790121
ANKRD11	Q6UB99	ZFPL1_1	-0.511245	0.0143876	0.104364
ANKRD13A	Q8IZ07	LTN1_1	0.169504	0.162871	0.416116
ANKRD13A	Q8IZ07	NFXL1_1	-0.138064	0.323843	0.520053
ANKRD13A	Q8IZ07	NFXL1_2	0.19281	0.158553	0.307967
ANKRD13A	Q8IZ07	ZFPL1_1	-0.327917	0.0648577	0.202438
ANKRD16	Q6P6B7	LTN1_1	-0.250084	0.230775	0.489892
ANKRD16	Q6P6B7	NFXL1_1	0.237623	0.394443	0.581196
ANKRD16	Q6P6B7	NFXL1_2	-0.0310473	0.788442	0.863375
ANKRD16	Q6P6B7	ZFPL1_1	0.0811626	0.713113	0.817285
ANKRD17	O75179	LTN1_1	-0.268431	0.125031	0.365675
ANKRD17	O75179	NFXL1_1	-0.258359	0.135575	0.327018
ANKRD17	O75179	NFXL1_2	-0.202698	0.200967	0.3563
ANKRD17	O75179	ZFPL1_1	-0.441161	0.0461927	0.1723
ANKRD26	Q9UPS8	LTN1_1	0.466582	0.452543	0.689419
ANKRD26	Q9UPS8	NFXL1_1	0.625478	0.284201	0.482429
ANKRD26	Q9UPS8	NFXL1_2	-0.006233	0.980481	0.987091
ANKRD26	Q9UPS8	ZFPL1_1	0.210444	0.817202	0.889384
ANKRD27	Q96NW4	LTN1_1	-0.225358	0.358735	0.61368
ANKRD27	Q96NW4	NFXL1_1	-1.06823	0.0385404	0.179007
ANKRD27	Q96NW4	NFXL1_2	-0.629585	0.0954002	0.228696
ANKRD27	Q96NW4	ZFPL1_1	-0.623639	0.0968387	0.24926
ANKRD28	O15084	LTN1_1	-0.407383	0.0837769	0.308845
ANKRD28	O15084	NFXL1_1	-0.429629	0.00627883	0.0991516
ANKRD28	O15084	NFXL1_2	-0.504934	0.00511892	0.0646743
ANKRD28	O15084	ZFPL1_1	-0.394978	0.0229947	0.125968
ANKRD39	Q53RE8	LTN1_1	-0.182189	0.0705206	0.285741
ANKRD39	Q53RE8	NFXL1_1	-0.00469721	0.973202	0.986562
ANKRD39	Q53RE8	NFXL1_2	-0.264941	0.564882	0.697732
ANKRD39	Q53RE8	ZFPL1_1	0.0862444	0.319828	0.497171
ANKRD40	Q6AI12	NFXL1_1	-0.377743	0.269795	0.467227
ANKRD40	Q6AI12	ZFPL1_1	-0.131375	0.831343	0.8984
ANKRD44	Q8N8A2	LTN1_1	0.830505	0.0993415	0.333183
ANKRD44	Q8N8A2	NFXL1_1	0.0656078	0.82059	0.898359
ANKRD44	Q8N8A2	NFXL1_2	-0.0915362	0.9045	0.940433
ANKRD44	Q8N8A2	ZFPL1_1	-0.0779884	0.897082	0.937626
ANKRD46	Q86W74	LTN1_1	-1.69178	0.0634057	0.273212
ANKRD46	Q86W74	NFXL1_1	0.595824	0.021515	0.14546
ANKRD46	Q86W74	NFXL1_2	-0.461083	0.0168661	0.101946
ANKRD46	Q86W74	ZFPL1_1	-0.13375	0.196839	0.37098
ANKRD49	Q8WVL7	LTN1_1	0.199764	0.331315	0.58905
ANKRD49	Q8WVL7	NFXL1_1	-0.134552	0.604923	0.756626
ANKRD49	Q8WVL7	NFXL1_2	0.00978446	0.997194	0.998374
ANKRD49	Q8WVL7	ZFPL1_1	-0.850973	0.0352492	0.152173
ANKRD50	Q9ULJ7	LTN1_1	0.425406	0.184647	0.440802
ANKRD50	Q9ULJ7	NFXL1_1	-0.13589	0.779057	0.874027
ANKRD50	Q9ULJ7	NFXL1_2	0.20641	0.279087	0.438433
ANKRD50	Q9ULJ7	ZFPL1_1	-0.350001	0.0350045	0.151639
ANKRD52	Q8NB46	LTN1_1	-0.579691	0.0179424	0.172321
ANKRD52	Q8NB46	NFXL1_1	-0.441401	0.0357321	0.173882
ANKRD52	Q8NB46	NFXL1_2	0.186992	0.171062	0.322797
ANKRD52	Q8NB46	ZFPL1_1	-0.172403	0.21349	0.388615
ANKRD54	Q6NXT1	LTN1_1	0.0138922	0.958881	0.980137
ANKRD54	Q6NXT1	NFXL1_1	-0.122015	0.67896	0.807659
ANKRD54	Q6NXT1	NFXL1_2	-0.478126	0.284794	0.444465
ANKRD54	Q6NXT1	ZFPL1_1	-0.348805	0.21148	0.387019
ANKRD65	E5RJM6	LTN1_1	0.689655	0.0424396	0.235652
ANKRD65	E5RJM6	NFXL1_1	0.131093	0.618887	0.765782
ANKRD65	E5RJM6	NFXL1_2	-0.0151946	0.856646	0.908665
ANKRD65	E5RJM6	ZFPL1_1	0.387942	0.125698	0.285767
ANKS1A	Q92625	LTN1_1	-0.0996056	0.10281	0.338293
ANKS1A	Q92625	NFXL1_1	-0.482924	0.0195682	0.139334
ANKS1A	Q92625	NFXL1_2	-0.260526	0.175975	0.327925
ANKS1A	Q92625	ZFPL1_1	-0.318027	0.0206398	0.119893
ANKS6	Q68DC2	LTN1_1	-0.227032	0.300544	0.558154
ANKS6	Q68DC2	NFXL1_1	0.0319479	0.806765	0.890474
ANKS6	Q68DC2	NFXL1_2	-0.461585	0.0924142	0.223718
ANKS6	Q68DC2	ZFPL1_1	-0.38774	0.069204	0.209721
ANKZF1	Q9H8Y5	LTN1_1	0.00799544	0.969892	0.987036
ANKZF1	Q9H8Y5	NFXL1_1	0.774945	0.285935	0.484299
ANKZF1	Q9H8Y5	NFXL1_2	0.842912	0.229268	0.387336
ANKZF1	Q9H8Y5	ZFPL1_1	0.633622	0.409465	0.581106
ANLN	Q9NQW6	LTN1_1	-0.161112	0.189502	0.44743
ANLN	Q9NQW6	NFXL1_1	0.112528	0.568042	0.728465
ANLN	Q9NQW6	NFXL1_2	-1.07708	0.084981	0.211663
ANLN	Q9NQW6	ZFPL1_1	0.158919	0.236153	0.414702
ANO10	Q9NW15	LTN1_1	-0.0935707	0.708914	0.856176
ANO10	Q9NW15	NFXL1_1	0.20885	0.360947	0.552915
ANO10	Q9NW15	NFXL1_2	-0.0085248	0.988265	0.991781
ANO10	Q9NW15	ZFPL1_1	-0.132965	0.374639	0.546861
ANO6	Q4KMQ2	LTN1_1	-0.322667	0.0189781	0.173808
ANO6	Q4KMQ2	NFXL1_1	-0.299838	0.0299319	0.16286
ANO6	Q4KMQ2	NFXL1_2	-1.19937	0.0022939	0.0507971
ANO6	Q4KMQ2	ZFPL1_1	-0.0219532	0.917654	0.951843
ANOS1	P23352	LTN1_1	0.285279	0.191709	0.449895
ANOS1	P23352	NFXL1_1	0.495518	0.0530617	0.207434
ANOS1	P23352	NFXL1_2	0.091401	0.670416	0.780001
ANOS1	P23352	ZFPL1_1	0.379896	0.101311	0.255178
ANP32A	P39687	LTN1_1	-0.051449	0.421666	0.664342
ANP32A	P39687	NFXL1_1	-0.104821	0.268233	0.466004
ANP32A	P39687	NFXL1_2	0.176129	0.0471848	0.157131
ANP32A	P39687	ZFPL1_1	0.0486483	0.553593	0.696953
ANP32B	Q92688	LTN1_1	-0.152454	0.131521	0.372433
ANP32B	Q92688	NFXL1_1	-0.305625	0.00358406	0.0867503
ANP32B	Q92688	NFXL1_2	-0.181556	0.0136534	0.0928843
ANP32B	Q92688	ZFPL1_1	-0.186508	0.0596612	0.193699
ANP32E	Q9BTT0	LTN1_1	-0.209214	0.106428	0.342116
ANP32E	Q9BTT0	NFXL1_1	-0.167686	0.0919963	0.263973
ANP32E	Q9BTT0	NFXL1_2	-0.314931	0.0178484	0.104352
ANP32E	Q9BTT0	ZFPL1_1	-0.531379	0.00433669	0.0683831
ANXA1	P04083	LTN1_1	0.191998	0.0555733	0.257894
ANXA1	P04083	NFXL1_1	0.197629	0.039828	0.180019
ANXA1	P04083	NFXL1_2	-0.133187	0.0982845	0.232176
ANXA1	P04083	ZFPL1_1	0.426341	0.00168858	0.0516437
ANXA11	P50995	LTN1_1	0.214677	0.178856	0.433587
ANXA11	P50995	NFXL1_1	-0.0436233	0.715458	0.833477
ANXA11	P50995	NFXL1_2	0.199448	0.202221	0.35775
ANXA11	P50995	ZFPL1_1	-0.0634527	0.603948	0.736895
ANXA2	P07355	LTN1_1	0.486376	0.0102506	0.150074
ANXA2	P07355	NFXL1_1	-0.683263	0.0266299	0.157401
ANXA2	P07355	NFXL1_2	-0.0914075	0.423648	0.578875
ANXA2	P07355	ZFPL1_1	-0.267913	0.105153	0.259926
ANXA3	P12429	LTN1_1	0.760729	0.000507407	0.063692
ANXA3	P12429	NFXL1_1	-0.424203	0.00218779	0.07725
ANXA3	P12429	NFXL1_2	-0.535952	0.00236762	0.0516941
ANXA3	P12429	ZFPL1_1	-0.380958	0.0030748	0.0609876
ANXA4	P09525	LTN1_1	0.136475	0.0953823	0.32624
ANXA4	P09525	NFXL1_1	-0.270124	0.0259441	0.155991
ANXA4	P09525	NFXL1_2	0.0366982	0.57805	0.707899
ANXA4	P09525	ZFPL1_1	-0.19844	0.00787043	0.0823874
ANXA5	P08758	LTN1_1	0.0695514	0.347746	0.604333
ANXA5	P08758	NFXL1_1	-0.0759223	0.428039	0.609904
ANXA5	P08758	NFXL1_2	0.0527208	0.174014	0.325864
ANXA5	P08758	ZFPL1_1	-0.351217	0.0219048	0.123231
ANXA6	P08133	LTN1_1	-0.246155	0.0776	0.297538
ANXA6	P08133	NFXL1_1	-0.556489	0.00104474	0.062569
ANXA6	P08133	NFXL1_2	-0.328292	0.00261163	0.0532967
ANXA6	P08133	ZFPL1_1	-0.865279	0.000135386	0.0317988
ANXA7	P20073	LTN1_1	0.00610919	0.950382	0.978496
ANXA7	P20073	NFXL1_1	0.236374	0.0391434	0.179801
ANXA7	P20073	NFXL1_2	0.00124783	0.979601	0.986735
ANXA7	P20073	ZFPL1_1	0.0457305	0.556604	0.699571
AP1B1	Q10567	LTN1_1	0.0915105	0.564084	0.766161
AP1B1	Q10567	NFXL1_1	-0.444255	0.00468314	0.0941203
AP1B1	Q10567	NFXL1_2	-0.260232	0.0747688	0.199033
AP1B1	Q10567	ZFPL1_1	-0.252996	0.0379075	0.157001
AP1G1	O43747	LTN1_1	0.333459	0.0695809	0.284401
AP1G1	O43747	NFXL1_1	0.107569	0.329116	0.524829
AP1G1	O43747	NFXL1_2	0.185372	0.0508244	0.162821
AP1G1	O43747	ZFPL1_1	0.0627346	0.452985	0.618172
AP1G2	O75843	LTN1_1	0.1444	0.516607	0.736303
AP1G2	O75843	NFXL1_1	0.0162418	0.913349	0.954165
AP1G2	O75843	NFXL1_2	-1.20639	0.0034176	0.0565488
AP1G2	O75843	ZFPL1_1	-0.670507	0.0333139	0.148686
AP1M1	Q9BXS5	LTN1_1	-0.1119	0.470954	0.703628
AP1M1	Q9BXS5	NFXL1_1	-0.19498	0.0198572	0.140236
AP1M1	Q9BXS5	NFXL1_2	-0.303226	0.0325735	0.132427
AP1M1	Q9BXS5	ZFPL1_1	-0.323598	0.000204701	0.0340906
AP1S1	P61966	LTN1_1	0.290786	0.213017	0.472363
AP1S1	P61966	NFXL1_1	-0.203535	0.381928	0.57184
AP1S1	P61966	NFXL1_2	0.276221	0.223827	0.382072
AP1S1	P61966	ZFPL1_1	-0.0630748	0.701784	0.808741
AP1S2	P56377	LTN1_1	0.210235	0.129667	0.371118
AP1S2	P56377	NFXL1_1	-0.00404164	0.961712	0.980213
AP1S2	P56377	NFXL1_2	-0.254443	0.115935	0.2564
AP1S2	P56377	ZFPL1_1	0.107162	0.518576	0.67002
AP1S3	Q96PC3	NFXL1_2	5.04371	0.15417	0.30215
AP2A1	O95782	LTN1_1	0.321709	0.0681182	0.282385
AP2A1	O95782	NFXL1_1	0.275343	0.0512951	0.204589
AP2A1	O95782	NFXL1_2	0.0524338	0.307819	0.469621
AP2A1	O95782	ZFPL1_1	-0.132475	0.0357049	0.152829
AP2A2	O94973	LTN1_1	-0.189934	0.0880599	0.314211
AP2A2	O94973	NFXL1_1	-0.165996	0.0355772	0.17363
AP2A2	O94973	NFXL1_2	0.229031	0.0591144	0.175731
AP2A2	O94973	ZFPL1_1	-0.275802	0.0207346	0.11997
AP2B1	P63010	LTN1_1	0.0145146	0.870559	0.944881
AP2B1	P63010	NFXL1_1	0.124379	0.173559	0.374188
AP2B1	P63010	NFXL1_2	-0.0150355	0.826282	0.886708
AP2B1	P63010	ZFPL1_1	-0.327263	0.00617089	0.0765354
AP2M1	Q96CW1	LTN1_1	0.115179	0.269668	0.528499
AP2M1	Q96CW1	NFXL1_1	0.225575	0.0305774	0.164361
AP2M1	Q96CW1	NFXL1_2	0.0420756	0.325137	0.486524
AP2M1	Q96CW1	ZFPL1_1	-0.171448	0.0310233	0.14305
AP2S1	P53680	LTN1_1	0.0953924	0.861534	0.93971
AP2S1	P53680	NFXL1_1	-0.17494	0.593636	0.748417
AP2S1	P53680	NFXL1_2	0.568569	0.13626	0.282228
AP2S1	P53680	ZFPL1_1	-0.059672	0.727059	0.82734
AP3B1	O00203	LTN1_1	-0.154201	0.408895	0.655291
AP3B1	O00203	NFXL1_1	-0.413046	0.0145176	0.12587
AP3B1	O00203	NFXL1_2	-0.140891	0.076115	0.200806
AP3B1	O00203	ZFPL1_1	-0.569136	0.00307567	0.0609876
AP3B2	Q13367	LTN1_1	-0.0148516	0.959492	0.980137
AP3B2	Q13367	NFXL1_1	0.00184257	0.943433	0.970276
AP3B2	Q13367	NFXL1_2	-0.147902	0.466209	0.61858
AP3B2	Q13367	ZFPL1_1	-0.173628	0.0125113	0.100645
AP3D1	O14617	LTN1_1	-0.0523161	0.555291	0.760234
AP3D1	O14617	NFXL1_1	-0.142815	0.279449	0.477531
AP3D1	O14617	NFXL1_2	0.117595	0.228192	0.386546
AP3D1	O14617	ZFPL1_1	-0.0539671	0.522872	0.672504
AP3M1	Q9Y2T2	LTN1_1	-0.0942702	0.696498	0.849118
AP3M1	Q9Y2T2	NFXL1_1	-0.0810503	0.446715	0.627231
AP3M1	Q9Y2T2	NFXL1_2	-0.235602	0.0561401	0.170972
AP3M1	Q9Y2T2	ZFPL1_1	-0.206622	0.119141	0.277062
AP3M2	P53677	LTN1_1	-0.0928151	0.721473	0.865067
AP3M2	P53677	NFXL1_1	0.0825624	0.433793	0.61568
AP3M2	P53677	NFXL1_2	0.736609	0.00375578	0.0582573
AP3M2	P53677	ZFPL1_1	-0.113221	0.325873	0.502825
AP3S1	Q92572	LTN1_1	-0.218062	0.110874	0.348508
AP3S1	Q92572	NFXL1_1	-0.274724	0.0504796	0.203255
AP3S1	Q92572	NFXL1_2	-0.122242	0.120361	0.262129
AP3S1	Q92572	ZFPL1_1	-0.291118	0.0141309	0.103993
AP3S2	P59780	LTN1_1	0.177946	0.227547	0.486253
AP3S2	P59780	NFXL1_1	0.0612296	0.536601	0.705877
AP3S2	P59780	NFXL1_2	0.486628	0.00576166	0.0674053
AP3S2	P59780	ZFPL1_1	0.377835	0.0100301	0.0906198
AP4B1	Q9Y6B7	LTN1_1	0.176275	0.716558	0.862551
AP4B1	Q9Y6B7	NFXL1_1	0.559225	0.285317	0.483862
AP4B1	Q9Y6B7	NFXL1_2	0.502587	0.383233	0.541201
AP4B1	Q9Y6B7	ZFPL1_1	0.0493378	0.99798	0.998777
AP4E1	Q9UPM8	LTN1_1	0.00281767	0.939778	0.97455
AP4E1	Q9UPM8	NFXL1_1	0.0309103	0.753239	0.856887
AP4E1	Q9UPM8	NFXL1_2	-0.489301	0.0174337	0.103426
AP4E1	Q9UPM8	ZFPL1_1	-0.249822	0.167462	0.338437
AP4M1	O00189	LTN1_1	-0.204298	0.638726	0.814709
AP4M1	O00189	NFXL1_1	-0.375427	0.0659958	0.227956
AP4M1	O00189	NFXL1_2	-0.597637	0.121387	0.263278
AP4M1	O00189	ZFPL1_1	-0.685735	0.00724269	0.080646
AP4S1	Q9Y587	LTN1_1	-0.0846809	0.603726	0.790771
AP4S1	Q9Y587	NFXL1_1	0.074432	0.748947	0.855697
AP4S1	Q9Y587	NFXL1_2	-0.426907	0.128736	0.273832
AP4S1	Q9Y587	ZFPL1_1	-0.967098	0.0405367	0.161203
AP5B1	Q2VPB7	LTN1_1	-0.165347	0.314657	0.572695
AP5B1	Q2VPB7	NFXL1_1	0.0482953	0.781122	0.875639
AP5B1	Q2VPB7	NFXL1_2	-0.138891	0.476419	0.627071
AP5M1	Q9H0R1	LTN1_1	-0.858791	0.0186252	0.173102
AP5M1	Q9H0R1	NFXL1_1	-1.47773	0.00151436	0.0706642
AP5M1	Q9H0R1	NFXL1_2	-1.02844	6.80357e-05	0.0215756
AP5M1	Q9H0R1	ZFPL1_1	-1.23675	0.0641592	0.201161
AP5S1	Q9NUS5	LTN1_1	-0.25846	0.275065	0.532811
AP5S1	Q9NUS5	NFXL1_1	-0.320707	0.0876576	0.259527
AP5S1	Q9NUS5	NFXL1_2	-0.0557515	0.771955	0.850949
AP5S1	Q9NUS5	ZFPL1_1	-0.339768	0.254607	0.434323
AP5Z1	O43299	LTN1_1	-0.22749	0.315999	0.573823
AP5Z1	O43299	NFXL1_1	-0.0714774	0.465994	0.643887
AP5Z1	O43299	NFXL1_2	-0.275618	0.066426	0.186485
AP5Z1	O43299	ZFPL1_1	-0.24107	0.28514	0.463476
APAF1	O14727	LTN1_1	0.447307	0.0123264	0.158014
APAF1	O14727	NFXL1_1	-0.374123	0.0107122	0.113953
APAF1	O14727	NFXL1_2	0.0154021	0.825228	0.886326
APAF1	O14727	ZFPL1_1	-0.0390165	0.71932	0.821393
APBA2	Q99767	LTN1_1	0.46029	0.42764	0.670717
APBA2	Q99767	NFXL1_1	0.345951	0.439716	0.620843
APBA2	Q99767	NFXL1_2	0.639999	0.00665646	0.0708103
APBA2	Q99767	ZFPL1_1	0.708771	0.322591	0.499916
APBB1	O00213	LTN1_1	-0.237198	0.515233	0.735927
APBB2	Q92870	NFXL1_2	-0.164216	0.753133	0.839754
APC	P25054	LTN1_1	0.060485	0.702052	0.85111
APC	P25054	NFXL1_1	-0.0972618	0.771912	0.87027
APC	P25054	NFXL1_2	-0.158361	0.212227	0.36877
APC	P25054	ZFPL1_1	0.124787	0.337463	0.512813
APEH	P13798	LTN1_1	-0.0122917	0.887004	0.952565
APEH	P13798	NFXL1_1	0.196722	0.0837462	0.252968
APEH	P13798	NFXL1_2	-0.209086	0.0472461	0.157267
APEH	P13798	ZFPL1_1	0.00629137	0.741824	0.837802
APEX1	P27695	LTN1_1	-0.117687	0.358925	0.613708
APEX1	P27695	NFXL1_1	0.0719044	0.248366	0.447434
APEX1	P27695	NFXL1_2	0.0814466	0.13615	0.282157
APEX1	P27695	ZFPL1_1	-0.136742	0.0898792	0.240028
APH1A	Q96BI3	LTN1_1	0.389128	0.0202127	0.178618
APH1A	Q96BI3	NFXL1_1	0.35195	0.0170349	0.132063
APH1A	Q96BI3	NFXL1_2	0.223537	0.0733996	0.197364
APH1A	Q96BI3	ZFPL1_1	0.00100598	0.929005	0.959121
API5	Q9BZZ5	LTN1_1	-0.788193	8.75022e-05	0.0452697
API5	Q9BZZ5	NFXL1_1	-0.319722	0.0283722	0.160564
API5	Q9BZZ5	NFXL1_2	-0.0749429	0.528586	0.671264
API5	Q9BZZ5	ZFPL1_1	-0.797063	0.000587951	0.0401945
APIP	Q96GX9	LTN1_1	-0.404494	0.029758	0.206392
APIP	Q96GX9	NFXL1_1	-0.124477	0.197792	0.397991
APIP	Q96GX9	NFXL1_2	-0.292421	0.00618439	0.0693671
APIP	Q96GX9	ZFPL1_1	-0.36227	0.0160049	0.108177
APLP2	Q06481	LTN1_1	0.49005	0.00155046	0.0932177
APLP2	Q06481	NFXL1_1	0.5051	0.0019079	0.0764548
APLP2	Q06481	NFXL1_2	-0.110046	0.0348396	0.136288
APLP2	Q06481	ZFPL1_1	0.46436	0.000575153	0.0401945
APMAP	Q9HDC9	LTN1_1	0.393682	0.0913583	0.31942
APMAP	Q9HDC9	NFXL1_1	0.162565	0.0781653	0.245773
APMAP	Q9HDC9	NFXL1_2	0.367327	0.0146915	0.0957966
APMAP	Q9HDC9	ZFPL1_1	0.0679053	0.22582	0.404013
APOA4	P06727	LTN1_1	-1.10253	0.0242513	0.192322
APOA4	P06727	NFXL1_1	-1.97249	0.00116605	0.0648444
APOA4	P06727	NFXL1_2	-1.37431	0.00439691	0.0604786
APOB	P04114	LTN1_1	0.130907	0.395099	0.644891
APOB	P04114	NFXL1_1	-0.0945426	0.678548	0.807548
APOB	P04114	NFXL1_2	-0.0253901	0.91475	0.947727
APOB	P04114	ZFPL1_1	-0.290375	0.134588	0.298212
APOBEC3B	Q9UH17	LTN1_1	0.615614	0.0110273	0.153058
APOBEC3B	Q9UH17	NFXL1_1	-0.0443921	0.930302	0.962573
APOBEC3B	Q9UH17	NFXL1_2	-0.0477398	0.855063	0.907585
APOBEC3B	Q9UH17	ZFPL1_1	-0.381793	0.111746	0.267735
APOBEC3C	Q9NRW3	LTN1_1	0.356956	0.0883906	0.314794
APOBEC3C	Q9NRW3	NFXL1_1	0.170582	0.444582	0.625507
APOBEC3C	Q9NRW3	NFXL1_2	0.688915	0.166414	0.317355
APOBEC3C	Q9NRW3	ZFPL1_1	-0.0263962	0.955358	0.974426
APOBEC3F	Q8IUX4	LTN1_1	0.289124	0.0549498	0.256298
APOBEC3F	Q8IUX4	NFXL1_1	0.299449	0.0757863	0.242179
APOBEC3F	Q8IUX4	NFXL1_2	0.4612	0.0561467	0.170972
APOBEC3F	Q8IUX4	ZFPL1_1	-0.256837	0.142862	0.307973
APOC1	P02654	LTN1_1	1.04734	0.115311	0.352328
APOC1	P02654	NFXL1_2	-0.388739	0.372502	0.531766
APOC1	P02654	ZFPL1_1	0.459399	0.431171	0.598354
APOE	P02649	LTN1_1	0.72918	0.0288415	0.203403
APOE	P02649	NFXL1_1	-0.352382	0.274488	0.472451
APOE	P02649	NFXL1_2	0.061848	0.851685	0.905167
APOE	P02649	ZFPL1_1	0.348807	0.21771	0.393911
APOL2	Q9BQE5	LTN1_1	0.476334	0.0269981	0.199058
APOL2	Q9BQE5	NFXL1_1	0.452744	0.024354	0.153469
APOL2	Q9BQE5	NFXL1_2	-0.0545632	0.469036	0.621357
APOL2	Q9BQE5	ZFPL1_1	-0.221199	0.0936259	0.24485
APOL4	Q9BPW4	LTN1_1	0.0308504	0.868401	0.943839
APOL4	Q9BPW4	NFXL1_1	-0.0983054	0.543467	0.710121
APOL4	Q9BPW4	NFXL1_2	-0.421008	0.0924423	0.223718
APOL4	Q9BPW4	ZFPL1_1	0.00844415	0.976272	0.98651
APOO	Q9BUR5	LTN1_1	-0.229486	0.11833	0.355641
APOO	Q9BUR5	NFXL1_1	0.343809	0.0318667	0.167273
APOO	Q9BUR5	NFXL1_2	0.122156	0.274528	0.433272
APOO	Q9BUR5	ZFPL1_1	-0.10957	0.421134	0.589813
APOOL	Q6UXV4	LTN1_1	0.699736	0.127794	0.368418
APOOL	Q6UXV4	NFXL1_1	1.03009	0.0477601	0.197632
APOOL	Q6UXV4	NFXL1_2	0.498994	0.249994	0.409037
APOOL	Q6UXV4	ZFPL1_1	0.289071	0.53984	0.685957
APP	P05067	LTN1_1	0.14993	0.338232	0.59523
APP	P05067	NFXL1_1	0.153621	0.329066	0.524829
APP	P05067	NFXL1_2	0.0729439	0.641381	0.759092
APP	P05067	ZFPL1_1	0.198816	0.221078	0.39828
APPL1	Q9UKG1	LTN1_1	0.255538	0.132295	0.374071
APPL1	Q9UKG1	NFXL1_1	0.166342	0.186159	0.385745
APPL1	Q9UKG1	NFXL1_2	0.0746378	0.514301	0.658526
APPL1	Q9UKG1	ZFPL1_1	-0.00103196	0.998901	0.999167
APPL2	Q8NEU8	LTN1_1	-0.190168	0.701626	0.850863
APPL2	Q8NEU8	NFXL1_1	-0.1038	0.823902	0.900115
APPL2	Q8NEU8	NFXL1_2	-0.187138	0.470146	0.622501
APPL2	Q8NEU8	ZFPL1_1	-0.384875	0.0121575	0.0994293
APRT	P07741	LTN1_1	-0.0111262	0.883156	0.950299
APRT	P07741	NFXL1_1	-0.187745	0.0923612	0.264275
APRT	P07741	NFXL1_2	0.320098	0.0374106	0.140562
APRT	P07741	ZFPL1_1	-0.14302	0.161508	0.329682
APTX	Q7Z2E3	LTN1_1	0.16582	0.349702	0.605533
APTX	Q7Z2E3	NFXL1_1	0.297705	0.131748	0.322507
APTX	Q7Z2E3	NFXL1_2	0.269254	0.200617	0.356154
APTX	Q7Z2E3	ZFPL1_1	0.21076	0.251136	0.430898
AQR	O60306	LTN1_1	-0.213328	0.00264883	0.101583
AQR	O60306	NFXL1_1	0.037529	0.597417	0.75047
AQR	O60306	NFXL1_2	-0.139571	0.0767062	0.201655
AQR	O60306	ZFPL1_1	-0.0484317	0.340304	0.514738
ARAF	P10398	LTN1_1	0.00578303	0.925904	0.968663
ARAF	P10398	NFXL1_1	-0.0708125	0.439564	0.620744
ARAF	P10398	NFXL1_2	-0.168149	0.180493	0.333002
ARAF	P10398	ZFPL1_1	-0.318667	0.0241421	0.127873
ARAP1	Q96P48	LTN1_1	0.00290818	0.971632	0.987867
ARAP1	Q96P48	NFXL1_1	-0.445955	0.0811517	0.250175
ARAP1	Q96P48	NFXL1_2	-0.403131	0.141757	0.288502
ARAP1	Q96P48	ZFPL1_1	-0.531208	0.0739224	0.216609
ARCN1	P48444	LTN1_1	-0.0560327	0.516866	0.736303
ARCN1	P48444	NFXL1_1	0.160065	0.153226	0.350201
ARCN1	P48444	NFXL1_2	-0.157349	0.0199195	0.107844
ARCN1	P48444	ZFPL1_1	-0.0088647	0.848435	0.907989
AREL1	O15033	NFXL1_1	-0.886817	0.273294	0.47114
AREL1	O15033	NFXL1_2	-0.086126	0.676907	0.784556
ARF1	P84077	ZFPL1_1	-0.0465123	0.772438	0.859417
ARF4	P18085	LTN1_1	0.0147221	0.817927	0.917501
ARF4	P18085	NFXL1_1	-0.244218	0.011646	0.116725
ARF4	P18085	NFXL1_2	-0.0799105	0.4048	0.561764
ARF4	P18085	ZFPL1_1	-0.156186	0.0168266	0.110069
ARF5	P84085	LTN1_1	0.0623519	0.427166	0.670111
ARF5	P84085	NFXL1_1	-0.209209	0.0773599	0.244743
ARF5	P84085	NFXL1_2	-0.252251	0.0812491	0.207093
ARF5	P84085	ZFPL1_1	-0.232317	0.0151366	0.105656
ARF6	P62330	LTN1_1	0.0202941	0.802107	0.909347
ARF6	P62330	NFXL1_1	-0.378564	0.0126023	0.121027
ARF6	P62330	NFXL1_2	-0.106348	0.0517901	0.164171
ARF6	P62330	ZFPL1_1	-0.516449	0.000393347	0.0356192
ARFGAP1	Q8N6T3	LTN1_1	0.0214711	0.821671	0.920084
ARFGAP1	Q8N6T3	NFXL1_1	-0.106	0.240119	0.438209
ARFGAP1	Q8N6T3	NFXL1_2	0.0388988	0.619652	0.741674
ARFGAP1	Q8N6T3	ZFPL1_1	-0.179609	0.111657	0.267735
ARFGAP2	Q8N6H7	LTN1_1	-0.425964	0.0129871	0.159206
ARFGAP2	Q8N6H7	NFXL1_1	0.13273	0.0739867	0.239976
ARFGAP2	Q8N6H7	NFXL1_2	0.158694	0.229732	0.387578
ARFGAP2	Q8N6H7	ZFPL1_1	-0.168303	0.0546079	0.185612
ARFGAP3	Q9NP61	LTN1_1	0.350166	0.118048	0.355584
ARFGAP3	Q9NP61	NFXL1_1	0.427163	0.0769649	0.244209
ARFGAP3	Q9NP61	NFXL1_2	0.0528315	0.814557	0.879454
ARFGAP3	Q9NP61	ZFPL1_1	-0.407541	0.117967	0.275238
ARFGEF1	Q9Y6D6	LTN1_1	-0.0155142	0.927555	0.969199
ARFGEF1	Q9Y6D6	NFXL1_1	-0.0208594	0.797586	0.884837
ARFGEF1	Q9Y6D6	NFXL1_2	-0.128592	0.0585717	0.174934
ARFGEF1	Q9Y6D6	ZFPL1_1	-0.219042	0.0537105	0.184417
ARFGEF2	Q9Y6D5	LTN1_1	0.530723	0.137184	0.379875
ARFGEF2	Q9Y6D5	NFXL1_1	-0.158516	0.530555	0.700348
ARFGEF2	Q9Y6D5	NFXL1_2	0.308224	0.379195	0.537693
ARFGEF2	Q9Y6D5	ZFPL1_1	0.599142	0.0859743	0.235318
ARFGEF3	Q5TH69	LTN1_1	-0.0172238	0.952375	0.979801
ARFGEF3	Q5TH69	NFXL1_1	0.141287	0.411188	0.595034
ARFGEF3	Q5TH69	NFXL1_2	0.23527	0.263413	0.42324
ARFGEF3	Q5TH69	ZFPL1_1	-0.0980301	0.630936	0.758132
ARFIP1	P53367	LTN1_1	-0.0839782	0.392498	0.642445
ARFIP1	P53367	NFXL1_1	-0.78477	0.00128692	0.0689698
ARFIP1	P53367	NFXL1_2	-0.175787	0.0575774	0.173329
ARFIP1	P53367	ZFPL1_1	-0.259633	0.0106657	0.093213
ARFIP2	P53365	LTN1_1	-0.245066	0.133025	0.374873
ARFIP2	P53365	NFXL1_1	0.0401577	0.768321	0.867941
ARFIP2	P53365	NFXL1_2	-1.45644	0.0034883	0.0565819
ARFIP2	P53365	ZFPL1_1	-0.0866327	0.47223	0.634263
ARFRP1	Q13795	LTN1_1	-0.091163	0.55941	0.763154
ARFRP1	Q13795	NFXL1_1	0.0196845	0.666793	0.799159
ARFRP1	Q13795	NFXL1_2	-0.064172	0.542805	0.682517
ARFRP1	Q13795	ZFPL1_1	-0.252069	0.252858	0.432124
ARG2	P78540	LTN1_1	0.203193	0.0845802	0.309658
ARG2	P78540	NFXL1_1	0.121275	0.239228	0.436976
ARG2	P78540	NFXL1_2	0.324968	0.0367342	0.139604
ARG2	P78540	ZFPL1_1	-0.413191	0.0215171	0.122025
ARGLU1	Q9NWB6	LTN1_1	0.079556	0.210518	0.469404
ARGLU1	Q9NWB6	NFXL1_1	-0.162368	0.0147966	0.12688
ARGLU1	Q9NWB6	NFXL1_2	-0.049388	0.222	0.379774
ARGLU1	Q9NWB6	ZFPL1_1	-0.0657338	0.159554	0.327316
ARHGAP1	Q07960	LTN1_1	-0.358607	0.0867538	0.313337
ARHGAP1	Q07960	NFXL1_1	-0.28111	0.13303	0.323828
ARHGAP1	Q07960	NFXL1_2	-0.83799	0.0226334	0.113854
ARHGAP1	Q07960	ZFPL1_1	-1.29854	0.0153284	0.106027
ARHGAP10	A1A4S6	LTN1_1	0.30823	0.22313	0.482265
ARHGAP10	A1A4S6	NFXL1_1	-0.160311	0.984861	0.991953
ARHGAP10	A1A4S6	NFXL1_2	0.108131	0.539781	0.679808
ARHGAP11A	Q6P4F7	LTN1_1	-0.11414	0.56051	0.763942
ARHGAP11A	Q6P4F7	NFXL1_1	-0.678785	0.00149039	0.0706642
ARHGAP11A	Q6P4F7	NFXL1_2	-0.840603	0.008094	0.0758668
ARHGAP11A	Q6P4F7	ZFPL1_1	-0.234189	0.210202	0.385618
ARHGAP12	Q8IWW6	LTN1_1	1.04694	0.00763695	0.13564
ARHGAP12	Q8IWW6	NFXL1_1	0.443288	0.138381	0.33036
ARHGAP12	Q8IWW6	NFXL1_2	1.00448	0.0150046	0.096843
ARHGAP12	Q8IWW6	ZFPL1_1	0.657614	0.0753028	0.218899
ARHGAP17	Q68EM7	LTN1_1	-0.113621	0.415231	0.660809
ARHGAP17	Q68EM7	NFXL1_1	-0.314542	0.0155198	0.128247
ARHGAP17	Q68EM7	NFXL1_2	-0.0250899	0.740591	0.830995
ARHGAP17	Q68EM7	ZFPL1_1	-0.531366	0.000900723	0.0421904
ARHGAP18	Q8N392	LTN1_1	0.0279527	0.762909	0.887645
ARHGAP18	Q8N392	NFXL1_1	-0.6322	0.0174039	0.133576
ARHGAP18	Q8N392	NFXL1_2	0.114982	0.105355	0.241029
ARHGAP18	Q8N392	ZFPL1_1	-0.451969	0.01162	0.0971476
ARHGAP19	Q14CB8	LTN1_1	0.263033	0.330054	0.587453
ARHGAP19	Q14CB8	NFXL1_1	0.452824	0.401877	0.587258
ARHGAP19	Q14CB8	NFXL1_2	-0.0904205	0.977297	0.98584
ARHGAP19	Q14CB8	ZFPL1_1	0.871792	0.0173861	0.112166
ARHGAP21	Q5T5U3	LTN1_1	0.221537	0.296054	0.553573
ARHGAP21	Q5T5U3	NFXL1_1	-0.232492	0.0949223	0.268703
ARHGAP21	Q5T5U3	NFXL1_2	-0.18128	0.261701	0.421922
ARHGAP21	Q5T5U3	ZFPL1_1	0.0105188	0.931051	0.960226
ARHGAP22	Q7Z5H3	LTN1_1	0.402576	0.211753	0.471198
ARHGAP22	Q7Z5H3	NFXL1_1	0.40033	0.339287	0.532195
ARHGAP22	Q7Z5H3	NFXL1_2	0.216855	0.519168	0.662863
ARHGAP22	Q7Z5H3	ZFPL1_1	0.909607	0.037685	0.156746
ARHGAP26	Q9UNA1	LTN1_1	-0.712681	0.179156	0.433889
ARHGAP26	Q9UNA1	NFXL1_1	-0.668417	0.336955	0.52985
ARHGAP28	Q9P2N2	LTN1_1	-0.197025	0.49837	0.724239
ARHGAP28	Q9P2N2	NFXL1_1	-0.0315471	0.948123	0.972677
ARHGAP28	Q9P2N2	NFXL1_2	-1.53748	0.0247441	0.118374
ARHGAP29	Q52LW3	LTN1_1	-0.124449	0.470713	0.703543
ARHGAP29	Q52LW3	NFXL1_1	-0.26466	0.219266	0.419452
ARHGAP29	Q52LW3	NFXL1_2	-0.0172415	0.9487	0.967502
ARHGAP29	Q52LW3	ZFPL1_1	-0.701052	0.0594599	0.193296
ARHGAP35	Q9NRY4	LTN1_1	-0.00433028	0.968001	0.985767
ARHGAP35	Q9NRY4	NFXL1_1	-0.181855	0.826601	0.901413
ARHGAP35	Q9NRY4	NFXL1_2	0.830093	0.275516	0.434256
ARHGAP35	Q9NRY4	ZFPL1_1	0.358396	0.626371	0.755182
ARHGAP44	Q17R89	LTN1_1	0.344957	0.0251889	0.193258
ARHGAP44	Q17R89	NFXL1_1	-0.117259	0.420093	0.6031
ARHGAP44	Q17R89	NFXL1_2	0.307147	0.0279123	0.124359
ARHGAP44	Q17R89	ZFPL1_1	-0.670048	0.0089122	0.0864311
ARHGAP5	Q13017	LTN1_1	-0.30463	0.0767665	0.296268
ARHGAP5	Q13017	NFXL1_1	-0.0104595	0.911433	0.952901
ARHGAP5	Q13017	NFXL1_2	-0.372622	0.061195	0.179185
ARHGAP5	Q13017	ZFPL1_1	-0.552718	0.0190674	0.117276
ARHGAP8	P85298	LTN1_1	-0.170734	0.0163404	0.167443
ARHGAP8	P85298	NFXL1_1	-0.320685	0.00817141	0.104179
ARHGAP8	P85298	NFXL1_2	-0.436171	0.0213132	0.110649
ARHGAP8	P85298	ZFPL1_1	-0.0784471	0.323163	0.500494
ARHGDIA	P52565	LTN1_1	-0.653892	0.0399367	0.231839
ARHGDIA	P52565	NFXL1_1	-0.29965	0.127775	0.316052
ARHGDIA	P52565	NFXL1_2	-0.0223779	0.815356	0.879696
ARHGDIA	P52565	ZFPL1_1	-0.546909	0.0392635	0.159516
ARHGEF1	Q92888	LTN1_1	-0.433197	0.0885476	0.31506
ARHGEF1	Q92888	NFXL1_1	-0.450029	0.0823786	0.251714
ARHGEF1	Q92888	NFXL1_2	-0.319109	0.130765	0.275958
ARHGEF1	Q92888	ZFPL1_1	-0.602382	0.0482069	0.175267
ARHGEF10	O15013	LTN1_1	1.01238	0.000815508	0.0763287
ARHGEF10	O15013	NFXL1_1	0.126893	0.51215	0.684607
ARHGEF10	O15013	NFXL1_2	0.282387	0.138114	0.283983
ARHGEF10	O15013	ZFPL1_1	0.00359738	0.969306	0.982907
ARHGEF11	O15085	LTN1_1	0.228215	0.0368043	0.224448
ARHGEF11	O15085	NFXL1_1	-0.841828	0.00385838	0.0881287
ARHGEF11	O15085	NFXL1_2	-0.188563	0.0833897	0.209603
ARHGEF11	O15085	ZFPL1_1	-0.2901	0.328172	0.504754
ARHGEF12	Q9NZN5	LTN1_1	-0.169898	0.500562	0.726438
ARHGEF12	Q9NZN5	NFXL1_1	-0.546276	0.0777099	0.245199
ARHGEF12	Q9NZN5	NFXL1_2	-0.791404	0.0482473	0.158726
ARHGEF12	Q9NZN5	ZFPL1_1	-0.986261	0.0362104	0.153515
ARHGEF16	Q5VV41	LTN1_1	0.828137	0.00697514	0.133697
ARHGEF16	Q5VV41	NFXL1_1	-0.542285	0.40715	0.591167
ARHGEF16	Q5VV41	ZFPL1_1	0.138519	0.406309	0.578703
ARHGEF18	Q6ZSZ5	LTN1_1	-0.12873	0.345059	0.602234
ARHGEF18	Q6ZSZ5	NFXL1_1	-0.260215	0.152293	0.349214
ARHGEF18	Q6ZSZ5	NFXL1_2	-0.477553	0.0368754	0.139723
ARHGEF18	Q6ZSZ5	ZFPL1_1	-0.331255	0.0269139	0.133652
ARHGEF2	Q92974	LTN1_1	0.247384	0.161935	0.415251
ARHGEF2	Q92974	NFXL1_1	-1.38431	2.51072e-05	0.0238706
ARHGEF2	Q92974	NFXL1_2	0.071157	0.119666	0.26129
ARHGEF2	Q92974	ZFPL1_1	-0.0711899	0.123613	0.283082
ARHGEF26	Q96DR7	LTN1_1	0.164002	0.294492	0.552272
ARHGEF26	Q96DR7	NFXL1_1	0.23752	0.179675	0.379472
ARHGEF26	Q96DR7	NFXL1_2	0.200229	0.289566	0.449242
ARHGEF26	Q96DR7	ZFPL1_1	0.318098	0.24888	0.428344
ARHGEF28	Q8N1W1	LTN1_1	0.276783	0.0548663	0.256165
ARHGEF28	Q8N1W1	NFXL1_1	0.445205	0.0722206	0.237216
ARHGEF28	Q8N1W1	NFXL1_2	-0.381014	0.308794	0.470215
ARHGEF28	Q8N1W1	ZFPL1_1	-0.434406	0.165345	0.335601
ARHGEF39	Q8N4T4	LTN1_1	-0.117465	0.691186	0.846109
ARHGEF39	Q8N4T4	NFXL1_1	-0.195796	0.613304	0.762911
ARHGEF39	Q8N4T4	NFXL1_2	0.227273	0.814088	0.879315
ARHGEF39	Q8N4T4	ZFPL1_1	-0.264945	0.879891	0.927396
ARHGEF5	Q12774	LTN1_1	-0.0242266	0.933072	0.972045
ARHGEF5	Q12774	NFXL1_1	-0.429897	0.058107	0.216013
ARHGEF5	Q12774	NFXL1_2	-0.823409	0.00132359	0.0432646
ARHGEF5	Q12774	ZFPL1_1	-0.425349	0.00323461	0.0615797
ARHGEF6	Q15052	LTN1_1	0.402728	0.00901236	0.144386
ARHGEF6	Q15052	NFXL1_1	-0.395927	0.0218231	0.146248
ARHGEF6	Q15052	NFXL1_2	0.131352	0.205328	0.360618
ARHGEF6	Q15052	ZFPL1_1	-0.159404	0.234005	0.412569
ARHGEF7	Q14155	LTN1_1	0.142993	0.295653	0.553094
ARHGEF7	Q14155	NFXL1_1	-0.261389	0.108797	0.289742
ARHGEF7	Q14155	NFXL1_2	-0.137644	0.240685	0.399533
ARHGEF7	Q14155	ZFPL1_1	-0.28309	0.0721268	0.214098
ARID1A	O14497	LTN1_1	0.0646955	0.215378	0.474443
ARID1A	O14497	NFXL1_1	-0.215631	0.00680085	0.101822
ARID1A	O14497	NFXL1_2	-0.0027171	0.943504	0.964657
ARID1A	O14497	ZFPL1_1	-0.136197	0.0594405	0.193296
ARID1B	Q8NFD5	LTN1_1	0.0809972	0.576093	0.77384
ARID1B	Q8NFD5	NFXL1_1	-0.105851	0.236444	0.434289
ARID1B	Q8NFD5	NFXL1_2	-0.23384	0.0435912	0.150768
ARID1B	Q8NFD5	ZFPL1_1	-0.112521	0.24791	0.427251
ARID2	Q68CP9	LTN1_1	-0.0453262	0.443513	0.683709
ARID2	Q68CP9	NFXL1_1	-0.962926	0.000467205	0.0531342
ARID2	Q68CP9	NFXL1_2	-0.00846086	0.849846	0.903718
ARID2	Q68CP9	ZFPL1_1	-0.148947	0.25858	0.438809
ARID3A	Q99856	LTN1_1	0.725112	0.00503143	0.123877
ARID3A	Q99856	NFXL1_1	-0.420085	0.0115465	0.116725
ARID3A	Q99856	NFXL1_2	-0.179096	0.188338	0.341764
ARID3A	Q99856	ZFPL1_1	-0.573174	0.0362067	0.153515
ARID3B	Q8IVW6	LTN1_1	-0.380961	0.0103273	0.150543
ARID3B	Q8IVW6	NFXL1_1	-0.0769205	0.616537	0.764614
ARID3B	Q8IVW6	NFXL1_2	-0.594113	0.00244375	0.0519134
ARID3B	Q8IVW6	ZFPL1_1	-2.22179	0.000248365	0.0345687
ARID4A	P29374	LTN1_1	0.253064	0.365502	0.619123
ARID4A	P29374	NFXL1_1	-0.426628	0.0978988	0.273154
ARID4A	P29374	NFXL1_2	0.158464	0.461089	0.613282
ARID4A	P29374	ZFPL1_1	-0.276733	0.209521	0.385215
ARID4B	Q4LE39	LTN1_1	-0.171944	0.266803	0.525561
ARID4B	Q4LE39	NFXL1_1	-0.524488	0.0172822	0.133179
ARID4B	Q4LE39	NFXL1_2	-0.574464	0.0146679	0.0957244
ARID4B	Q4LE39	ZFPL1_1	-0.469178	0.0257404	0.131921
ARID5B	Q14865	LTN1_1	0.345106	0.109954	0.347622
ARID5B	Q14865	NFXL1_1	-0.0357472	0.820875	0.898359
ARID5B	Q14865	NFXL1_2	-0.290038	0.178293	0.33078
ARID5B	Q14865	ZFPL1_1	-0.11911	0.961724	0.978518
ARIH1	Q9Y4X5	LTN1_1	0.200627	0.286673	0.544409
ARIH1	Q9Y4X5	NFXL1_1	-0.00204168	0.963201	0.981131
ARIH1	Q9Y4X5	NFXL1_2	-0.24402	0.225596	0.383428
ARIH1	Q9Y4X5	ZFPL1_1	0.0074688	0.977039	0.987152
ARIH2	O95376	LTN1_1	0.480163	0.508439	0.731239
ARIH2	O95376	NFXL1_1	0.882626	0.190822	0.38995
ARIH2	O95376	NFXL1_2	1.37562	0.12812	0.273094
ARIH2	O95376	ZFPL1_1	0.644311	0.40525	0.57772
ARK2N	Q96B23	LTN1_1	0.564715	0.0191594	0.175064
ARK2N	Q96B23	NFXL1_1	0.372199	0.0204239	0.141997
ARK2N	Q96B23	NFXL1_2	0.147747	0.0796726	0.205114
ARK2N	Q96B23	ZFPL1_1	0.470546	0.00171127	0.0518624
ARL1	P40616	LTN1_1	-0.780566	0.171778	0.427325
ARL1	P40616	NFXL1_1	-0.900591	0.154144	0.351154
ARL1	P40616	NFXL1_2	-0.170671	0.547403	0.686146
ARL1	P40616	ZFPL1_1	-0.408757	0.32432	0.501872
ARL13B	Q3SXY8	LTN1_1	-0.0251946	0.889153	0.953136
ARL13B	Q3SXY8	NFXL1_1	-1.83562	0.0441904	0.19054
ARL13B	Q3SXY8	NFXL1_2	-0.230337	0.486647	0.636675
ARL13B	Q3SXY8	ZFPL1_1	-0.575704	0.192909	0.366416
ARL14EP	Q8N8R7	LTN1_1	-0.0794469	0.557525	0.761865
ARL14EP	Q8N8R7	NFXL1_1	-0.274291	0.175722	0.375394
ARL14EP	Q8N8R7	NFXL1_2	-0.0796407	0.455626	0.609109
ARL14EP	Q8N8R7	ZFPL1_1	-0.193808	0.39643	0.567969
ARL15	Q9NXU5	LTN1_1	0.0160215	0.990985	0.996861
ARL15	Q9NXU5	NFXL1_1	-0.133465	0.645881	0.783504
ARL15	Q9NXU5	NFXL1_2	-0.677349	0.131308	0.276521
ARL15	Q9NXU5	ZFPL1_1	-0.51769	0.181036	0.353512
ARL2	P36404	LTN1_1	0.132909	0.125873	0.367021
ARL2	P36404	NFXL1_1	0.297843	0.0177964	0.134954
ARL2	P36404	NFXL1_2	0.0975868	0.0645829	0.183531
ARL2	P36404	ZFPL1_1	0.381575	0.0594288	0.193296
ARL2BP	Q9Y2Y0	LTN1_1	0.460592	0.0742884	0.292005
ARL2BP	Q9Y2Y0	NFXL1_1	-0.615287	0.0831716	0.252822
ARL2BP	Q9Y2Y0	NFXL1_2	0.247139	0.285192	0.444814
ARL2BP	Q9Y2Y0	ZFPL1_1	0.306431	0.202556	0.377207
ARL3	P36405	LTN1_1	0.0143362	0.831946	0.923755
ARL3	P36405	NFXL1_1	0.229219	0.180791	0.380717
ARL3	P36405	NFXL1_2	0.20918	0.00738047	0.0732851
ARL3	P36405	ZFPL1_1	-0.0532844	0.599864	0.733818
ARL5B	Q96KC2	LTN1_1	-0.307014	0.169101	0.423555
ARL5B	Q96KC2	NFXL1_1	-0.851172	0.0243145	0.153469
ARL5B	Q96KC2	NFXL1_2	-0.232718	0.264051	0.423728
ARL5B	Q96KC2	ZFPL1_1	-0.250861	0.220142	0.397356
ARL6	Q9H0F7	LTN1_1	-1.00343	0.00308293	0.103193
ARL6	Q9H0F7	NFXL1_1	-0.0708611	0.83272	0.905197
ARL6	Q9H0F7	NFXL1_2	-0.429658	0.0260262	0.119957
ARL6	Q9H0F7	ZFPL1_1	-0.317814	0.30123	0.478758
ARL6IP1	Q15041	LTN1_1	1.48732	0.00640521	0.132037
ARL6IP1	Q15041	NFXL1_1	1.4511	0.00509864	0.0974734
ARL6IP1	Q15041	NFXL1_2	1.10998	0.000328775	0.0278138
ARL6IP1	Q15041	ZFPL1_1	1.20091	0.00571222	0.0747963
ARL6IP4	Q66PJ3	LTN1_1	0.158121	0.22665	0.485443
ARL6IP4	Q66PJ3	NFXL1_1	0.0773345	0.517115	0.688581
ARL6IP4	Q66PJ3	NFXL1_2	0.0126738	0.934374	0.96022
ARL6IP4	Q66PJ3	ZFPL1_1	0.0670338	0.586221	0.722657
ARL6IP5	O75915	LTN1_1	-0.621809	0.231039	0.490131
ARL6IP5	O75915	NFXL1_1	-0.879238	0.163648	0.362572
ARL6IP5	O75915	NFXL1_2	-0.928143	0.156657	0.305845
ARL6IP5	O75915	ZFPL1_1	-1.15005	0.123915	0.283255
ARL6IP6	Q8N6S5	LTN1_1	0.0570579	0.407493	0.654544
ARL6IP6	Q8N6S5	NFXL1_1	-0.600768	0.00238668	0.0783905
ARL6IP6	Q8N6S5	NFXL1_2	-0.680759	0.00943616	0.0802541
ARL6IP6	Q8N6S5	ZFPL1_1	-0.0832376	0.282886	0.461145
ARL8A	Q96BM9	LTN1_1	-0.0343966	0.744464	0.877924
ARL8A	Q96BM9	NFXL1_1	-0.0976985	0.456794	0.636099
ARL8A	Q96BM9	NFXL1_2	-0.422602	0.0844354	0.210978
ARL8A	Q96BM9	ZFPL1_1	-0.330893	0.0997387	0.253248
ARL8B	Q9NVJ2	LTN1_1	-0.192076	0.10003	0.333337
ARL8B	Q9NVJ2	NFXL1_1	0.024123	0.830849	0.904457
ARL8B	Q9NVJ2	NFXL1_2	-0.19041	0.218155	0.375049
ARL8B	Q9NVJ2	ZFPL1_1	0.00438734	0.987287	0.992569
ARMC1	Q9NVT9	LTN1_1	-0.0884651	0.417891	0.661954
ARMC1	Q9NVT9	NFXL1_1	0.220853	0.178222	0.378433
ARMC1	Q9NVT9	NFXL1_2	0.0504422	0.633187	0.752551
ARMC1	Q9NVT9	ZFPL1_1	0.205057	0.201855	0.37632
ARMC10	Q8N2F6	LTN1_1	0.188168	0.53567	0.748608
ARMC10	Q8N2F6	NFXL1_1	0.226517	0.0262833	0.156776
ARMC10	Q8N2F6	NFXL1_2	-0.19797	0.286024	0.445746
ARMC10	Q8N2F6	ZFPL1_1	-0.137367	0.136921	0.301612
ARMC5	Q96C12	LTN1_1	0.750833	0.0244845	0.192322
ARMC5	Q96C12	NFXL1_1	0.746429	0.00839838	0.105236
ARMC5	Q96C12	NFXL1_2	0.819568	0.0317231	0.131143
ARMC5	Q96C12	ZFPL1_1	0.496896	0.139532	0.30455
ARMC6	Q6NXE6	LTN1_1	-0.0744047	0.277779	0.535352
ARMC6	Q6NXE6	NFXL1_1	-0.0707974	0.148224	0.344048
ARMC6	Q6NXE6	NFXL1_2	-0.139366	0.108794	0.246135
ARMC6	Q6NXE6	ZFPL1_1	-0.107203	0.182583	0.355302
ARMC8	Q8IUR7	LTN1_1	-0.448637	0.0558248	0.258434
ARMC8	Q8IUR7	NFXL1_1	-0.282407	0.155937	0.352984
ARMC8	Q8IUR7	NFXL1_2	-0.289612	0.117805	0.259007
ARMC8	Q8IUR7	ZFPL1_1	-0.140472	0.320292	0.497656
ARMC9	Q7Z3E5	LTN1_1	0.394755	0.0557065	0.258113
ARMC9	Q7Z3E5	NFXL1_1	0.768498	0.00477186	0.094258
ARMC9	Q7Z3E5	NFXL1_2	0.279039	0.141546	0.288238
ARMC9	Q7Z3E5	ZFPL1_1	0.562816	0.0166603	0.109442
ARMCX2	Q7L311	LTN1_1	0.26898	0.244359	0.505992
ARMCX2	Q7L311	NFXL1_1	0.102943	0.156276	0.353199
ARMCX2	Q7L311	NFXL1_2	-0.138306	0.483972	0.634302
ARMCX2	Q7L311	ZFPL1_1	-0.365148	0.00398773	0.0660172
ARMCX3	Q9UH62	LTN1_1	-0.738016	0.0880048	0.314211
ARMCX3	Q9UH62	NFXL1_1	-0.16492	0.241143	0.439524
ARMCX3	Q9UH62	NFXL1_2	-0.269123	0.0988404	0.232679
ARMCX3	Q9UH62	ZFPL1_1	-0.383873	0.0461355	0.1723
ARMH3	Q5T2E6	LTN1_1	0.0293238	0.881183	0.949778
ARMH3	Q5T2E6	NFXL1_1	0.0880162	0.571202	0.731038
ARMH3	Q5T2E6	NFXL1_2	-0.167416	0.29701	0.457623
ARMH3	Q5T2E6	ZFPL1_1	-0.197036	0.278426	0.45671
ARMT1	Q9H993	LTN1_1	-0.593614	0.0107864	0.152092
ARMT1	Q9H993	NFXL1_1	-0.0957167	0.147316	0.34255
ARMT1	Q9H993	NFXL1_2	-0.175036	0.00749953	0.073985
ARMT1	Q9H993	ZFPL1_1	-0.390766	0.00209256	0.054421
ARNT	P27540	LTN1_1	-0.316611	0.205172	0.464046
ARNT	P27540	NFXL1_1	-0.0839734	0.462545	0.641067
ARNT	P27540	NFXL1_2	0.0973391	0.365155	0.524919
ARNT	P27540	ZFPL1_1	-0.538871	0.0200286	0.119377
ARPC1A	Q92747	LTN1_1	-0.0442155	0.494663	0.721316
ARPC1A	Q92747	NFXL1_1	0.01125	0.877134	0.932355
ARPC1A	Q92747	NFXL1_2	-0.109914	0.176489	0.3286
ARPC1A	Q92747	ZFPL1_1	-0.0861777	0.0803446	0.226657
ARPC1B	O15143	LTN1_1	0.415379	0.0113251	0.154025
ARPC1B	O15143	NFXL1_1	-0.0222257	0.768242	0.867941
ARPC1B	O15143	NFXL1_2	-0.0199986	0.703959	0.802718
ARPC1B	O15143	ZFPL1_1	0.0117792	0.858738	0.914222
ARPC2	O15144	LTN1_1	0.196915	0.601917	0.789843
ARPC2	O15144	NFXL1_1	0.0686799	0.922877	0.959459
ARPC2	O15144	NFXL1_2	0.330633	0.350174	0.510416
ARPC2	O15144	ZFPL1_1	-0.0214896	0.857996	0.914061
ARPC3	O15145	LTN1_1	0.0737085	0.31716	0.57457
ARPC3	O15145	NFXL1_1	0.0259582	0.72506	0.839574
ARPC3	O15145	NFXL1_2	0.0186044	0.803028	0.872505
ARPC3	O15145	ZFPL1_1	-0.0407988	0.63627	0.762582
ARPC4	P59998	LTN1_1	-0.320066	0.0270239	0.199058
ARPC4	P59998	NFXL1_1	-0.334224	0.0206131	0.142439
ARPC4	P59998	NFXL1_2	-0.291726	0.0363268	0.139028
ARPC4	P59998	ZFPL1_1	-0.51824	0.00705016	0.0801636
ARPC5	O15511	LTN1_1	0.012486	0.751614	0.88299
ARPC5	O15511	NFXL1_1	0.06891	0.198738	0.398696
ARPC5	O15511	NFXL1_2	0.0178653	0.791172	0.864748
ARPC5	O15511	ZFPL1_1	-0.169884	0.018642	0.115907
ARPC5L	Q9BPX5	LTN1_1	-0.013128	0.518635	0.737317
ARPC5L	Q9BPX5	NFXL1_1	-0.0516841	0.237783	0.435172
ARPC5L	Q9BPX5	NFXL1_2	0.0772229	0.30965	0.470906
ARPC5L	Q9BPX5	ZFPL1_1	-0.211906	0.0306288	0.142102
ARPIN	Q7Z6K5	LTN1_1	-0.248797	0.148214	0.396271
ARPIN	Q7Z6K5	NFXL1_1	-0.390292	0.0697902	0.234102
ARPIN	Q7Z6K5	NFXL1_2	-0.60027	0.0330385	0.133243
ARPIN	Q7Z6K5	ZFPL1_1	-0.264498	0.126473	0.286835
ARPP19	P56211	LTN1_1	-0.173581	0.147494	0.395851
ARPP19	P56211	NFXL1_1	-0.0331929	0.71522	0.833455
ARPP19	P56211	NFXL1_2	-0.862643	0.00724631	0.0731878
ARPP19	P56211	ZFPL1_1	-0.263843	0.0704893	0.211581
ARRB1	P49407	LTN1_1	0.837482	0.0557048	0.258113
ARRB1	P49407	NFXL1_1	0.357722	0.10649	0.285726
ARRB1	P49407	NFXL1_2	0.72319	0.0096594	0.0809832
ARRB1	P49407	ZFPL1_1	0.135075	0.499439	0.656165
ARRB2	P32121	LTN1_1	-0.303828	0.13135	0.372223
ARRB2	P32121	NFXL1_1	-0.24402	0.165526	0.364502
ARRB2	P32121	NFXL1_2	-0.666773	0.00334454	0.0559824
ARRB2	P32121	ZFPL1_1	-0.676954	0.00414416	0.0671678
ARRDC1	Q8N5I2	LTN1_1	0.105444	0.597513	0.787733
ARRDC1	Q8N5I2	NFXL1_1	0.00244401	0.966575	0.982725
ARRDC1	Q8N5I2	NFXL1_2	-0.491818	0.00142082	0.0436156
ARRDC1	Q8N5I2	ZFPL1_1	0.062331	0.502776	0.659028
ARSA	P15289	LTN1_1	-0.257403	0.0514602	0.250769
ARSA	P15289	NFXL1_1	-0.394719	0.0233459	0.151187
ARSA	P15289	NFXL1_2	-0.573586	0.00656318	0.0707004
ARSA	P15289	ZFPL1_1	-1.3255	0.001933	0.0532177
ARSB	P15848	LTN1_1	0.480924	0.042034	0.235144
ARSB	P15848	NFXL1_1	0.0537136	0.746105	0.854521
ARSB	P15848	NFXL1_2	0.026798	0.829016	0.888857
ARSB	P15848	ZFPL1_1	-0.126155	0.458471	0.62211
ARSK	Q6UWY0	NFXL1_1	-0.605986	0.404536	0.589815
ARSK	Q6UWY0	NFXL1_2	0.0365939	0.770983	0.850493
ARV1	Q9H2C2	LTN1_1	-0.000561785	0.992567	0.99742
ARV1	Q9H2C2	NFXL1_1	0.377561	0.24299	0.44162
ARV1	Q9H2C2	NFXL1_2	0.13642	0.715248	0.811597
ARV1	Q9H2C2	ZFPL1_1	0.561288	0.0979305	0.250697
ARVCF	O00192	LTN1_1	0.421021	0.153634	0.404113
ARVCF	O00192	NFXL1_1	-1.77955	0.0331464	0.169031
ARVCF	O00192	NFXL1_2	-0.307138	0.286956	0.446558
ARVCF	O00192	ZFPL1_1	-0.589756	0.125854	0.285863
AS3MT	Q9HBK9	LTN1_1	0.270473	0.0794955	0.30074
AS3MT	Q9HBK9	NFXL1_1	0.0829422	0.401196	0.586808
AS3MT	Q9HBK9	NFXL1_2	-0.172882	0.167581	0.318915
AS3MT	Q9HBK9	ZFPL1_1	-0.440784	0.0102234	0.0911464
ASAH1	Q13510	LTN1_1	0.503626	0.0144439	0.162353
ASAH1	Q13510	NFXL1_1	0.233739	0.0356214	0.17363
ASAH1	Q13510	NFXL1_2	-0.876653	0.00525429	0.0652639
ASAH1	Q13510	ZFPL1_1	-0.2553	0.0404424	0.160944
ASAP1	Q9ULH1	LTN1_1	0.213431	0.217025	0.476083
ASAP1	Q9ULH1	NFXL1_1	-0.724499	0.00107503	0.0629012
ASAP1	Q9ULH1	NFXL1_2	-0.237306	0.0203938	0.108956
ASAP1	Q9ULH1	ZFPL1_1	-0.486108	0.0020405	0.0540016
ASB1	Q9Y576	LTN1_1	-0.22231	0.46464	0.698886
ASB1	Q9Y576	NFXL1_1	-0.107272	0.971313	0.985677
ASB1	Q9Y576	NFXL1_2	-1.9276	0.060336	0.177558
ASB1	Q9Y576	ZFPL1_1	-0.497765	0.54508	0.690716
ASB13	Q8WXK3	LTN1_1	0.179605	0.366309	0.619714
ASB13	Q8WXK3	ZFPL1_1	-0.0518723	0.821967	0.89205
ASB3	Q9Y575	LTN1_1	-0.120127	0.552954	0.758214
ASB3	Q9Y575	NFXL1_1	0.40868	0.255139	0.454044
ASB3	Q9Y575	NFXL1_2	-0.291998	0.247299	0.406304
ASB3	Q9Y575	ZFPL1_1	0.101284	0.704484	0.810361
ASB6	Q9NWX5	LTN1_1	-0.57337	0.325331	0.582515
ASB6	Q9NWX5	NFXL1_1	-0.0933993	0.671787	0.80302
ASB6	Q9NWX5	NFXL1_2	0.0242607	0.802752	0.872505
ASB6	Q9NWX5	ZFPL1_1	-0.328823	0.0182165	0.114669
ASCC1	Q8N9N2	LTN1_1	0.181022	0.120964	0.359278
ASCC1	Q8N9N2	NFXL1_1	0.0909101	0.205011	0.405438
ASCC1	Q8N9N2	NFXL1_2	0.0301285	0.633007	0.752551
ASCC1	Q8N9N2	ZFPL1_1	-0.106191	0.175737	0.346949
ASCC2	Q9H1I8	LTN1_1	0.0682502	0.53631	0.749366
ASCC2	Q9H1I8	NFXL1_1	-0.238201	0.0950996	0.268847
ASCC2	Q9H1I8	NFXL1_2	-0.152974	0.194526	0.348673
ASCC2	Q9H1I8	ZFPL1_1	-0.283442	0.0611703	0.196561
ASCC3	Q8N3C0	LTN1_1	0.0180494	0.811416	0.914081
ASCC3	Q8N3C0	NFXL1_1	-0.202164	0.106427	0.285726
ASCC3	Q8N3C0	NFXL1_2	-0.196983	0.0506882	0.162681
ASCC3	Q8N3C0	ZFPL1_1	-0.30998	0.00238731	0.0579448
ASDURF	L0R819	LTN1_1	-0.229098	0.0579196	0.263043
ASDURF	L0R819	NFXL1_1	-0.0742344	0.481126	0.657464
ASDURF	L0R819	NFXL1_2	-0.303931	0.00402741	0.0591836
ASDURF	L0R819	ZFPL1_1	0.0278856	0.77794	0.863025
ASF1A	Q9Y294	LTN1_1	-0.665294	0.0310114	0.210116
ASF1A	Q9Y294	NFXL1_1	-0.256257	0.178905	0.379039
ASF1A	Q9Y294	NFXL1_2	0.360456	0.0717961	0.194468
ASF1A	Q9Y294	ZFPL1_1	-0.153291	0.347829	0.521085
ASF1B	Q9NVP2	LTN1_1	-0.129443	0.15933	0.411743
ASF1B	Q9NVP2	NFXL1_1	-0.00894669	0.935307	0.96517
ASF1B	Q9NVP2	NFXL1_2	-0.191176	0.187577	0.341089
ASF1B	Q9NVP2	ZFPL1_1	-0.0424842	0.537474	0.683991
ASH2L	Q9UBL3	LTN1_1	-0.240114	0.0879995	0.314211
ASH2L	Q9UBL3	NFXL1_1	-0.248942	0.0110406	0.114924
ASH2L	Q9UBL3	NFXL1_2	-0.388928	0.00429767	0.0602782
ASH2L	Q9UBL3	ZFPL1_1	-0.437422	0.00170545	0.0518624
ASL	P04424	LTN1_1	0.36423	0.0182832	0.172321
ASL	P04424	NFXL1_1	0.534582	0.0076437	0.102318
ASL	P04424	NFXL1_2	0.131241	0.298136	0.458708
ASL	P04424	ZFPL1_1	-0.349132	0.055314	0.18685
ASMTL	O95671	LTN1_1	0.0987141	0.660478	0.827957
ASMTL	O95671	NFXL1_1	-0.111105	0.694643	0.819014
ASMTL	O95671	NFXL1_2	-0.564776	0.0615084	0.179688
ASMTL	O95671	ZFPL1_1	0.650207	0.0119861	0.098456
ASNS	P08243	LTN1_1	-0.237703	0.0810262	0.304125
ASNS	P08243	NFXL1_1	0.0381338	0.677671	0.807034
ASNS	P08243	NFXL1_2	-0.30226	0.0391055	0.143639
ASNS	P08243	ZFPL1_1	0.0270564	0.764355	0.853371
ASNSD1	Q9NWL6	LTN1_1	0.0668927	0.680434	0.839253
ASNSD1	Q9NWL6	NFXL1_1	0.390205	0.0763585	0.243233
ASNSD1	Q9NWL6	NFXL1_2	-0.00751237	0.915265	0.948064
ASNSD1	Q9NWL6	ZFPL1_1	-0.4796	0.0396542	0.159636
ASPH	Q12797	LTN1_1	-0.0676381	0.83231	0.923891
ASPH	Q12797	NFXL1_1	-0.547384	0.00580337	0.0980832
ASPH	Q12797	NFXL1_2	-0.0931608	0.357102	0.517091
ASPH	Q12797	ZFPL1_1	-0.103945	0.218137	0.394494
ASPM	Q8IZT6	LTN1_1	0.760203	0.333603	0.590091
ASPM	Q8IZT6	NFXL1_1	-0.194044	0.770777	0.869424
ASPM	Q8IZT6	NFXL1_2	-0.629727	0.279911	0.439276
ASPM	Q8IZT6	ZFPL1_1	0.277155	0.632146	0.75906
ASPSCR1	Q9BZE9	LTN1_1	-0.109691	0.285023	0.542081
ASPSCR1	Q9BZE9	NFXL1_1	-0.395819	0.0250071	0.154889
ASPSCR1	Q9BZE9	NFXL1_2	0.0497518	0.609611	0.733575
ASPSCR1	Q9BZE9	ZFPL1_1	-0.344833	0.0384033	0.157899
ASRGL1	Q7L266	LTN1_1	-0.304746	0.0355688	0.219992
ASRGL1	Q7L266	NFXL1_1	-0.306818	0.0343104	0.171125
ASRGL1	Q7L266	NFXL1_2	-0.443869	0.011873	0.0883916
ASRGL1	Q7L266	ZFPL1_1	-0.525968	0.00747272	0.0809911
ASS1	P00966	LTN1_1	0.880193	0.000234157	0.0452697
ASS1	P00966	NFXL1_1	-0.146886	0.406668	0.590764
ASS1	P00966	NFXL1_2	0.0337208	0.643083	0.760161
ASS1	P00966	ZFPL1_1	0.0828137	0.322513	0.499899
ASTE1	Q2TB18	LTN1_1	0.830943	0.0935195	0.323223
ASTE1	Q2TB18	NFXL1_1	0.259369	0.428633	0.610179
ASTE1	Q2TB18	NFXL1_2	0.518653	0.110611	0.24894
ASTE1	Q2TB18	ZFPL1_1	-0.220065	0.869688	0.921239
ASXL2	Q76L83	LTN1_1	0.208831	0.305924	0.564289
ASXL2	Q76L83	NFXL1_1	0.311308	0.146916	0.341993
ASXL2	Q76L83	NFXL1_2	0.278286	0.189697	0.343575
ASXL2	Q76L83	ZFPL1_1	-0.527838	0.090435	0.240659
ATAD1	Q8NBU5	LTN1_1	0.191194	0.146567	0.394609
ATAD1	Q8NBU5	NFXL1_1	0.330165	0.0168817	0.131722
ATAD1	Q8NBU5	NFXL1_2	0.12951	0.0734722	0.197377
ATAD1	Q8NBU5	ZFPL1_1	0.155987	0.0922267	0.243044
ATAD2	Q6PL18	LTN1_1	-0.722092	0.0153289	0.165684
ATAD2	Q6PL18	NFXL1_1	-0.840792	0.0104246	0.113544
ATAD2	Q6PL18	NFXL1_2	-1.04638	0.0157385	0.0990615
ATAD2	Q6PL18	ZFPL1_1	-0.747201	0.0157372	0.10743
ATAD2B	Q9ULI0	LTN1_1	-0.167479	0.30628	0.564289
ATAD2B	Q9ULI0	NFXL1_1	-0.327027	0.101237	0.278173
ATAD2B	Q9ULI0	NFXL1_2	-0.194715	0.221051	0.378491
ATAD2B	Q9ULI0	ZFPL1_1	-0.246609	0.179546	0.351699
ATAD3A	Q9NVI7	LTN1_1	0.129709	0.250198	0.510773
ATAD3A	Q9NVI7	NFXL1_1	-0.0893801	0.328157	0.524124
ATAD3A	Q9NVI7	NFXL1_2	0.0546201	0.513095	0.657317
ATAD3A	Q9NVI7	ZFPL1_1	-0.172539	0.15642	0.32387
[truncated: 28,396 more rows]
