# Supplementary material for: The solute carrier superfamily interactome
Source: Mol Syst Biol. 2025 May 12;21(6):632–75. doi: 10.1038/s44320-025-00109-1 (PMC12130317; doi:10.1038/s44320-025-00109-1)
Supplement: Supplementary file 22 — Dataset EV12 [file 44320_2025_109_MOESM22_ESM.xlsx]

## Sheet: Legend
Dataset EV12: SLC39A8 Cadmium update/transport assay.
Dataset EV12A: Transport_assay_raw
Bait_GeneName	Gene Name/Symbol obtained from UniProtKB database for bait protein.
Bait_UniProtKB	Unique and stable UniProtKB accession identifier obtained from UniProtKB database for bait protein.
BioRep	Biological replicate corresponding also to an independent plate.
TechRep	Technical replicates/wells.
Induction_Condition	Indicates if expression of bait protein was induced with the addition of doxycycline for 24 h or if it was a control condition without doxycycline.
RNAi pool	RNAi pool against prey protein used for the assay.
Image	Number of image per condition.
RFU	Relative fluorescence units.
Dataset EV12B: Transport_assay_RFU
Bait_GeneName	Gene Name/Symbol obtained from UniProtKB database for bait protein.
Bait_UniProtKB	Unique and stable UniProtKB accession identifier obtained from UniProtKB database for bait protein.
Induction_Condition	Indicates if expression of bait protein was induced with the addition of doxycycline for 24 h or if it was a control condition without doxycycline.
RNAi pool	RNAi pool against prey protein used for the assay.
Image	Number of image per condition.
mean_RFU	Mean normalized relative fluorescence units.
stdev_RFU	Standard deviation of relative fluorescence units.
Time [mm:ss:msms]	Images translated to time in minutes.
Dataset EV12C: Transport_assay_AUC
Bait_GeneName	Gene Name/Symbol obtained from UniProtKB database for bait protein.
Bait_UniProtKB	Unique and stable UniProtKB accession identifier obtained from UniProtKB database for bait protein.
Induction_Condition	Indicates if expression of bait protein was induced with the addition of doxycycline for 24 h or if it was a control condition without doxycycline.
RNAi pool	RNAi pool against prey protein used for the assay.
AUC_BiolRep_1	Area under the curve for each condition for biological replicate 1.
AUC_BiolRep_2	Area under the curve for each condition for biological replicate 2.
AUC_BiolRep_3	Area under the curve for each condition for biological replicate 3.
mean_AUC	Average Aera under the curve per condition
stdev_AUC	Standard Deviation of area under the curve per condition.
Dataset EV12D: Transport_assay_stat_test
Bait_GeneName	Gene Name/Symbol obtained from UniProtKB database for bait protein.
Bait_UniProtKB	Unique and stable UniProtKB accession identifier obtained from UniProtKB database for bait protein.
RNAi pool	Indicates if expression of bait protein was induced with the addition of doxycycline for 24 h or if it was a control condition without doxycycline.
Biol_Rep1	Area under the curve for each condition for biological replicate 1.
Biol_Rep2	Area under the curve for each condition for biological replicate 2.
Biol_Rep3	Area under the curve for each condition for biological replicate 3.
Negative_control_Biol_Rep1	Area under the curve for negative control biological replicate 1.
Negative_control_Biol_Rep2	Area under the curve for negative control biological replicate 2.
Negative_control_Biol_Rep3	Area under the curve for negative control biological replicate 3.
p-value	P-value from t-test
Dataset EV12E: Cell_viablity
Bait_GeneName	Gene Name/Symbol obtained from UniProtKB database for bait protein.
Bait_UniProtKB	Unique and stable UniProtKB accession identifier obtained from UniProtKB database for bait protein.
Induction_Condition	Indicates if expression of bait protein was induced with the addition of doxycycline for 24 h or if it was a control condition without doxycycline.
RNAi pool	RNAi pool against prey protein used for the assay.
LMU_BiolRep_1	Luminescence for biological replicate 1.
LMU_BiolRep_2	Luminescence for biological replicate 2.
mean_LUM	Mean Luminescence for each condition.
stdev_LUM	Standard deviation for each condition.

## Sheet: Dataset_EV12A
Bait_GeneName	Bait_UniProtKB	BioRep	TechRep	Induction_Condition	RNAi pool	Image	RFU
SLC39A8	Q9C0K1	1	1	no_dox	Untransfected	1	0.125858
SLC39A8	Q9C0K1	1	1	no_dox	Untransfected	2	0.124123
SLC39A8	Q9C0K1	1	1	no_dox	Untransfected	3	0.125374
SLC39A8	Q9C0K1	1	1	no_dox	Untransfected	4	0.128043
SLC39A8	Q9C0K1	1	1	no_dox	Untransfected	5	0.126249
SLC39A8	Q9C0K1	1	1	no_dox	Untransfected	6	0.125088
SLC39A8	Q9C0K1	1	1	no_dox	Untransfected	7	0.124919
SLC39A8	Q9C0K1	1	1	no_dox	Untransfected	8	0.127226
SLC39A8	Q9C0K1	1	1	no_dox	Untransfected	9	0.126111
SLC39A8	Q9C0K1	1	1	no_dox	Untransfected	10	0.126813
SLC39A8	Q9C0K1	1	1	no_dox	Untransfected	11	0.126181
SLC39A8	Q9C0K1	1	1	no_dox	Untransfected	12	0.12787
SLC39A8	Q9C0K1	1	1	no_dox	Untransfected	13	0.126335
SLC39A8	Q9C0K1	1	1	no_dox	Untransfected	14	0.124633
SLC39A8	Q9C0K1	1	1	no_dox	Untransfected	15	0.126588
SLC39A8	Q9C0K1	1	1	no_dox	Untransfected	16	0.124133
SLC39A8	Q9C0K1	1	1	no_dox	Untransfected	17	0.126708
SLC39A8	Q9C0K1	1	1	no_dox	Untransfected	18	0.124355
SLC39A8	Q9C0K1	1	1	no_dox	Untransfected	19	0.125567
SLC39A8	Q9C0K1	1	1	no_dox	Untransfected	20	0.123092
SLC39A8	Q9C0K1	1	1	no_dox	Untransfected	21	0.126506
SLC39A8	Q9C0K1	1	1	no_dox	Untransfected	22	0.126685
SLC39A8	Q9C0K1	1	1	no_dox	Untransfected	23	0.122863
SLC39A8	Q9C0K1	1	1	no_dox	Untransfected	24	0.126658
SLC39A8	Q9C0K1	1	1	no_dox	Untransfected	25	0.125458
SLC39A8	Q9C0K1	1	1	no_dox	Untransfected	26	0.12333
SLC39A8	Q9C0K1	1	1	no_dox	Untransfected	27	0.123993
SLC39A8	Q9C0K1	1	1	no_dox	Untransfected	28	0.125368
SLC39A8	Q9C0K1	1	1	no_dox	Untransfected	29	0.129132
SLC39A8	Q9C0K1	1	1	no_dox	Untransfected	30	0.126574
SLC39A8	Q9C0K1	1	1	no_dox	Untransfected	31	0.125594
SLC39A8	Q9C0K1	1	1	no_dox	Untransfected	32	0.126012
SLC39A8	Q9C0K1	1	1	no_dox	Untransfected	33	0.123738
SLC39A8	Q9C0K1	1	1	no_dox	Untransfected	34	0.12332
SLC39A8	Q9C0K1	1	1	no_dox	Untransfected	35	0.126092
SLC39A8	Q9C0K1	1	1	no_dox	Untransfected	36	0.123129
SLC39A8	Q9C0K1	1	1	no_dox	Untransfected	37	0.126695
SLC39A8	Q9C0K1	1	1	no_dox	Untransfected	38	0.124979
SLC39A8	Q9C0K1	1	1	no_dox	Untransfected	39	0.123717
SLC39A8	Q9C0K1	1	1	no_dox	Untransfected	40	0.12317
SLC39A8	Q9C0K1	1	1	no_dox	Untransfected	41	0.126489
SLC39A8	Q9C0K1	1	1	no_dox	Untransfected	42	0.127132
SLC39A8	Q9C0K1	1	1	no_dox	Untransfected	43	0.124958
SLC39A8	Q9C0K1	1	1	no_dox	Untransfected	44	0.125022
SLC39A8	Q9C0K1	1	1	no_dox	Untransfected	45	0.124859
SLC39A8	Q9C0K1	1	1	no_dox	Untransfected	46	0.125026
SLC39A8	Q9C0K1	1	1	no_dox	Untransfected	47	0.126572
SLC39A8	Q9C0K1	1	1	no_dox	Untransfected	48	0.123913
SLC39A8	Q9C0K1	1	1	no_dox	Untransfected	49	0.124971
SLC39A8	Q9C0K1	1	1	no_dox	Untransfected	50	0.125524
SLC39A8	Q9C0K1	1	1	no_dox	Untransfected	51	0.123563
SLC39A8	Q9C0K1	1	1	no_dox	Untransfected	52	0.126687
SLC39A8	Q9C0K1	1	1	no_dox	Untransfected	53	0.124993
SLC39A8	Q9C0K1	1	1	no_dox	Untransfected	54	0.125864
SLC39A8	Q9C0K1	1	1	no_dox	Untransfected	55	0.128759
SLC39A8	Q9C0K1	1	1	no_dox	Untransfected	56	0.127486
SLC39A8	Q9C0K1	1	1	no_dox	Untransfected	57	0.126588
SLC39A8	Q9C0K1	1	1	no_dox	Untransfected	58	0.131186
SLC39A8	Q9C0K1	1	1	no_dox	Untransfected	59	0.133116
SLC39A8	Q9C0K1	1	1	no_dox	Untransfected	60	0.130527
SLC39A8	Q9C0K1	1	1	no_dox	Untransfected	61	0.130136
SLC39A8	Q9C0K1	1	1	no_dox	Untransfected	62	0.128632
SLC39A8	Q9C0K1	1	1	no_dox	Untransfected	63	0.130618
SLC39A8	Q9C0K1	1	1	no_dox	Untransfected	64	0.131657
SLC39A8	Q9C0K1	1	1	no_dox	Untransfected	65	0.126658
SLC39A8	Q9C0K1	1	1	no_dox	Untransfected	66	0.136133
SLC39A8	Q9C0K1	1	1	no_dox	Untransfected	67	0.128593
SLC39A8	Q9C0K1	1	1	no_dox	Untransfected	68	0.129731
SLC39A8	Q9C0K1	1	1	no_dox	Untransfected	69	0.13033
SLC39A8	Q9C0K1	1	1	no_dox	Untransfected	70	0.130824
SLC39A8	Q9C0K1	1	1	no_dox	Untransfected	71	0.130443
SLC39A8	Q9C0K1	1	1	no_dox	Untransfected	72	0.129978
SLC39A8	Q9C0K1	1	1	no_dox	Untransfected	73	0.131301
SLC39A8	Q9C0K1	1	1	no_dox	Untransfected	74	0.13332
SLC39A8	Q9C0K1	1	1	no_dox	Untransfected	75	0.133133
SLC39A8	Q9C0K1	1	1	no_dox	Untransfected	76	0.132207
SLC39A8	Q9C0K1	1	1	no_dox	Untransfected	77	0.131503
SLC39A8	Q9C0K1	1	1	no_dox	Untransfected	78	0.132209
SLC39A8	Q9C0K1	1	1	no_dox	Untransfected	79	0.129424
SLC39A8	Q9C0K1	1	1	no_dox	Untransfected	80	0.131367
SLC39A8	Q9C0K1	1	1	no_dox	Untransfected	81	0.130107
SLC39A8	Q9C0K1	1	1	no_dox	Untransfected	82	0.133225
SLC39A8	Q9C0K1	1	1	no_dox	Untransfected	83	0.133818
SLC39A8	Q9C0K1	1	1	no_dox	Untransfected	84	0.132303
SLC39A8	Q9C0K1	1	1	no_dox	Untransfected	85	0.128932
SLC39A8	Q9C0K1	1	1	no_dox	Untransfected	86	0.131394
SLC39A8	Q9C0K1	1	1	no_dox	Untransfected	87	0.130597
SLC39A8	Q9C0K1	1	1	no_dox	Untransfected	88	0.131501
SLC39A8	Q9C0K1	1	1	no_dox	Untransfected	89	0.132682
SLC39A8	Q9C0K1	1	1	no_dox	Untransfected	90	0.133857
SLC39A8	Q9C0K1	1	1	no_dox	Untransfected	91	0.131731
SLC39A8	Q9C0K1	1	1	no_dox	Untransfected	92	0.131546
SLC39A8	Q9C0K1	1	1	no_dox	Untransfected	93	0.128864
SLC39A8	Q9C0K1	1	1	no_dox	Untransfected	94	0.130196
SLC39A8	Q9C0K1	1	1	no_dox	Untransfected	95	0.135812
SLC39A8	Q9C0K1	1	1	no_dox	Untransfected	96	0.133149
SLC39A8	Q9C0K1	1	1	no_dox	Untransfected	97	0.132968
SLC39A8	Q9C0K1	1	1	no_dox	Untransfected	98	0.132799
SLC39A8	Q9C0K1	1	1	no_dox	Untransfected	99	0.133441
SLC39A8	Q9C0K1	1	1	no_dox	Untransfected	100	0.133369
SLC39A8	Q9C0K1	1	1	no_dox	Untransfected	101	0.134005
SLC39A8	Q9C0K1	1	1	no_dox	Untransfected	102	0.131297
SLC39A8	Q9C0K1	1	1	no_dox	Untransfected	103	0.13382
SLC39A8	Q9C0K1	1	1	no_dox	Untransfected	104	0.135545
SLC39A8	Q9C0K1	1	1	no_dox	Untransfected	105	0.131698
SLC39A8	Q9C0K1	1	1	no_dox	Untransfected	106	0.135355
SLC39A8	Q9C0K1	1	1	no_dox	Untransfected	107	0.133509
SLC39A8	Q9C0K1	1	1	no_dox	Untransfected	108	0.134966
SLC39A8	Q9C0K1	1	1	no_dox	Untransfected	109	0.134001
SLC39A8	Q9C0K1	1	1	no_dox	Untransfected	110	0.13269
SLC39A8	Q9C0K1	1	1	no_dox	Untransfected	111	0.131182
SLC39A8	Q9C0K1	1	1	no_dox	Untransfected	112	0.133647
SLC39A8	Q9C0K1	1	1	no_dox	Untransfected	113	0.131583
SLC39A8	Q9C0K1	1	1	no_dox	Untransfected	114	0.136479
SLC39A8	Q9C0K1	1	1	no_dox	Untransfected	115	0.133503
SLC39A8	Q9C0K1	1	1	no_dox	Untransfected	116	0.131735
SLC39A8	Q9C0K1	1	1	no_dox	Untransfected	117	0.133688
SLC39A8	Q9C0K1	1	1	no_dox	Untransfected	118	0.137409
SLC39A8	Q9C0K1	1	1	no_dox	Untransfected	119	0.135648
SLC39A8	Q9C0K1	1	1	no_dox	Untransfected	120	0.134267
SLC39A8	Q9C0K1	1	1	no_dox	Untransfected	121	0.132855
SLC39A8	Q9C0K1	1	1	no_dox	Untransfected	122	0.135596
SLC39A8	Q9C0K1	1	1	no_dox	Untransfected	123	0.136815
SLC39A8	Q9C0K1	1	1	no_dox	Untransfected	124	0.131935
SLC39A8	Q9C0K1	1	1	no_dox	Untransfected	125	0.134907
SLC39A8	Q9C0K1	1	1	no_dox	Untransfected	126	0.134411
SLC39A8	Q9C0K1	1	1	no_dox	Untransfected	127	0.135316
SLC39A8	Q9C0K1	1	1	no_dox	Untransfected	128	0.135405
SLC39A8	Q9C0K1	1	1	no_dox	Untransfected	129	0.135903
SLC39A8	Q9C0K1	1	1	no_dox	Untransfected	130	0.13651
SLC39A8	Q9C0K1	1	1	no_dox	Untransfected	131	0.131217
SLC39A8	Q9C0K1	1	1	no_dox	Untransfected	132	0.136088
SLC39A8	Q9C0K1	1	1	no_dox	Untransfected	133	0.132972
SLC39A8	Q9C0K1	1	1	no_dox	Untransfected	134	0.134409
SLC39A8	Q9C0K1	1	1	no_dox	Untransfected	135	0.136135
SLC39A8	Q9C0K1	1	1	no_dox	Untransfected	136	0.135444
SLC39A8	Q9C0K1	1	1	no_dox	Untransfected	137	0.134763
SLC39A8	Q9C0K1	1	1	no_dox	Untransfected	138	0.135734
SLC39A8	Q9C0K1	1	1	no_dox	Untransfected	139	0.134614
SLC39A8	Q9C0K1	1	1	no_dox	Untransfected	140	0.135767
SLC39A8	Q9C0K1	1	1	no_dox	Untransfected	141	0.132923
SLC39A8	Q9C0K1	1	1	no_dox	Untransfected	142	0.134979
SLC39A8	Q9C0K1	1	1	no_dox	Untransfected	143	0.135331
SLC39A8	Q9C0K1	1	1	no_dox	Untransfected	144	0.135627
SLC39A8	Q9C0K1	1	1	no_dox	Untransfected	145	0.136261
SLC39A8	Q9C0K1	1	1	no_dox	Untransfected	146	0.137152
SLC39A8	Q9C0K1	1	1	no_dox	Untransfected	147	0.135339
SLC39A8	Q9C0K1	1	1	no_dox	Untransfected	148	0.134691
SLC39A8	Q9C0K1	1	1	no_dox	Untransfected	149	0.132334
SLC39A8	Q9C0K1	1	1	no_dox	Untransfected	150	0.132591
SLC39A8	Q9C0K1	1	1	no_dox	Untransfected	151	0.135096
SLC39A8	Q9C0K1	1	1	no_dox	Untransfected	152	0.1373
SLC39A8	Q9C0K1	1	1	no_dox	Untransfected	153	0.135102
SLC39A8	Q9C0K1	1	1	no_dox	Untransfected	154	0.137096
SLC39A8	Q9C0K1	1	1	no_dox	Untransfected	155	0.137899
SLC39A8	Q9C0K1	1	1	no_dox	Untransfected	156	0.135779
SLC39A8	Q9C0K1	1	1	no_dox	Untransfected	157	0.134495
SLC39A8	Q9C0K1	1	1	no_dox	Untransfected	158	0.136436
SLC39A8	Q9C0K1	1	1	no_dox	Untransfected	159	0.137872
SLC39A8	Q9C0K1	1	1	no_dox	Untransfected	160	0.13352
SLC39A8	Q9C0K1	1	1	no_dox	Untransfected	161	0.139074
SLC39A8	Q9C0K1	1	1	no_dox	Untransfected	162	0.139268
SLC39A8	Q9C0K1	1	1	no_dox	Untransfected	163	0.138912
SLC39A8	Q9C0K1	1	1	no_dox	Untransfected	164	0.135574
SLC39A8	Q9C0K1	1	1	no_dox	Untransfected	165	0.136893
SLC39A8	Q9C0K1	1	1	no_dox	Untransfected	166	0.133744
SLC39A8	Q9C0K1	1	1	no_dox	Untransfected	167	0.137057
SLC39A8	Q9C0K1	1	1	no_dox	Untransfected	168	0.137409
SLC39A8	Q9C0K1	1	1	no_dox	Untransfected	169	0.136533
SLC39A8	Q9C0K1	1	1	no_dox	Untransfected	170	0.137438
SLC39A8	Q9C0K1	1	1	no_dox	Untransfected	171	0.137109
SLC39A8	Q9C0K1	1	1	no_dox	Untransfected	172	0.137998
SLC39A8	Q9C0K1	1	1	no_dox	Untransfected	173	0.133532
SLC39A8	Q9C0K1	1	1	no_dox	Untransfected	174	0.13679
SLC39A8	Q9C0K1	1	1	no_dox	Untransfected	175	0.136479
SLC39A8	Q9C0K1	1	1	no_dox	Untransfected	176	0.13567
SLC39A8	Q9C0K1	1	1	no_dox	Untransfected	177	0.138074
SLC39A8	Q9C0K1	1	1	no_dox	Untransfected	178	0.137786
SLC39A8	Q9C0K1	1	1	no_dox	Untransfected	179	0.134664
SLC39A8	Q9C0K1	1	1	no_dox	Untransfected	180	0.133213
SLC39A8	Q9C0K1	1	1	no_dox	Untransfected	181	0.136897
SLC39A8	Q9C0K1	1	1	no_dox	Untransfected	182	0.137535
SLC39A8	Q9C0K1	1	1	no_dox	Untransfected	183	0.139045
SLC39A8	Q9C0K1	1	1	no_dox	Untransfected	184	0.137751
SLC39A8	Q9C0K1	1	1	no_dox	Untransfected	185	0.134773
SLC39A8	Q9C0K1	1	1	no_dox	Untransfected	186	0.135604
SLC39A8	Q9C0K1	1	1	no_dox	Untransfected	187	0.137119
SLC39A8	Q9C0K1	1	1	no_dox	Untransfected	188	0.138774
SLC39A8	Q9C0K1	1	1	no_dox	Untransfected	189	0.137702
SLC39A8	Q9C0K1	1	1	no_dox	Untransfected	190	0.137601
SLC39A8	Q9C0K1	1	1	no_dox	Untransfected	191	0.138218
SLC39A8	Q9C0K1	1	1	no_dox	Untransfected	192	0.140612
SLC39A8	Q9C0K1	1	1	no_dox	Untransfected	193	0.134547
SLC39A8	Q9C0K1	1	1	no_dox	Untransfected	194	0.137843
SLC39A8	Q9C0K1	1	1	no_dox	Untransfected	195	0.137228
SLC39A8	Q9C0K1	1	1	no_dox	Untransfected	196	0.138132
SLC39A8	Q9C0K1	1	1	no_dox	Untransfected	197	0.13806
SLC39A8	Q9C0K1	1	1	no_dox	Untransfected	198	0.137387
SLC39A8	Q9C0K1	1	1	no_dox	Untransfected	199	0.137568
SLC39A8	Q9C0K1	1	1	no_dox	Untransfected	200	0.139111
SLC39A8	Q9C0K1	1	1	no_dox	Untransfected	201	0.1378
SLC39A8	Q9C0K1	1	1	no_dox	Untransfected	202	0.135724
SLC39A8	Q9C0K1	1	1	no_dox	Untransfected	203	0.139161
SLC39A8	Q9C0K1	1	1	no_dox	Untransfected	204	0.136895
SLC39A8	Q9C0K1	1	1	no_dox	Untransfected	205	0.136107
SLC39A8	Q9C0K1	1	1	no_dox	Untransfected	206	0.136769
SLC39A8	Q9C0K1	1	1	no_dox	Untransfected	207	0.136094
SLC39A8	Q9C0K1	1	1	no_dox	Untransfected	208	0.139192
SLC39A8	Q9C0K1	1	1	no_dox	Untransfected	209	0.138901
SLC39A8	Q9C0K1	1	1	no_dox	Untransfected	210	0.138278
SLC39A8	Q9C0K1	1	1	no_dox	Untransfected	211	0.135191
SLC39A8	Q9C0K1	1	1	no_dox	Untransfected	212	0.13809
SLC39A8	Q9C0K1	1	1	no_dox	Untransfected	213	0.136792
SLC39A8	Q9C0K1	1	1	no_dox	Untransfected	214	0.136815
SLC39A8	Q9C0K1	1	1	no_dox	Untransfected	215	0.136944
SLC39A8	Q9C0K1	1	1	no_dox	Untransfected	216	0.13778
SLC39A8	Q9C0K1	1	1	no_dox	Untransfected	217	0.136374
SLC39A8	Q9C0K1	1	1	no_dox	Untransfected	218	0.136403
SLC39A8	Q9C0K1	1	1	no_dox	Untransfected	219	0.139383
SLC39A8	Q9C0K1	1	1	no_dox	Untransfected	220	0.136872
SLC39A8	Q9C0K1	1	1	no_dox	Untransfected	221	0.137027
SLC39A8	Q9C0K1	1	1	no_dox	Untransfected	222	0.138957
SLC39A8	Q9C0K1	1	1	no_dox	Untransfected	223	0.138311
SLC39A8	Q9C0K1	1	1	no_dox	Untransfected	224	0.140017
SLC39A8	Q9C0K1	1	1	no_dox	Untransfected	225	0.141439
SLC39A8	Q9C0K1	1	1	no_dox	Untransfected	226	0.138512
SLC39A8	Q9C0K1	1	1	no_dox	Untransfected	227	0.136792
SLC39A8	Q9C0K1	1	1	no_dox	Untransfected	228	0.139045
SLC39A8	Q9C0K1	1	1	no_dox	Untransfected	229	0.139157
SLC39A8	Q9C0K1	1	1	no_dox	Untransfected	230	0.137341
SLC39A8	Q9C0K1	1	1	no_dox	Untransfected	231	0.136683
SLC39A8	Q9C0K1	1	1	no_dox	Untransfected	232	0.138173
SLC39A8	Q9C0K1	1	1	no_dox	Untransfected	233	0.139033
SLC39A8	Q9C0K1	1	1	no_dox	Untransfected	234	0.138103
SLC39A8	Q9C0K1	1	1	no_dox	Untransfected	235	0.137012
SLC39A8	Q9C0K1	1	1	no_dox	Untransfected	236	0.138735
SLC39A8	Q9C0K1	1	1	no_dox	Untransfected	237	0.135952
SLC39A8	Q9C0K1	1	1	no_dox	Untransfected	238	0.138895
SLC39A8	Q9C0K1	1	1	no_dox	Untransfected	239	0.137313
SLC39A8	Q9C0K1	1	1	no_dox	Untransfected	240	0.141048
SLC39A8	Q9C0K1	1	1	no_dox	Untransfected	241	0.137702
SLC39A8	Q9C0K1	1	1	no_dox	Untransfected	242	0.140264
SLC39A8	Q9C0K1	1	1	no_dox	Untransfected	243	0.137617
SLC39A8	Q9C0K1	1	1	no_dox	Untransfected	244	0.139755
SLC39A8	Q9C0K1	1	1	no_dox	Untransfected	245	0.137819
SLC39A8	Q9C0K1	1	1	no_dox	Untransfected	246	0.137016
SLC39A8	Q9C0K1	1	1	no_dox	Untransfected	247	0.141021
SLC39A8	Q9C0K1	1	1	no_dox	Untransfected	248	0.138175
SLC39A8	Q9C0K1	1	1	no_dox	Untransfected	249	0.137304
SLC39A8	Q9C0K1	1	1	no_dox	Untransfected	250	0.138451
SLC39A8	Q9C0K1	1	1	no_dox	Untransfected	251	0.139819
SLC39A8	Q9C0K1	1	1	no_dox	Untransfected	252	0.138547
SLC39A8	Q9C0K1	1	1	no_dox	Untransfected	253	0.141383
SLC39A8	Q9C0K1	1	1	no_dox	Untransfected	254	0.138212
SLC39A8	Q9C0K1	1	1	no_dox	Untransfected	255	0.138681
SLC39A8	Q9C0K1	1	1	no_dox	Untransfected	256	0.139585
SLC39A8	Q9C0K1	1	1	no_dox	Untransfected	257	0.136193
SLC39A8	Q9C0K1	1	1	no_dox	Untransfected	258	0.137897
SLC39A8	Q9C0K1	1	1	no_dox	Untransfected	259	0.14189
SLC39A8	Q9C0K1	1	1	no_dox	Untransfected	260	0.14043
SLC39A8	Q9C0K1	1	1	no_dox	Untransfected	261	0.139605
SLC39A8	Q9C0K1	1	1	no_dox	Untransfected	262	0.139095
SLC39A8	Q9C0K1	1	1	no_dox	Untransfected	263	0.140149
SLC39A8	Q9C0K1	1	1	no_dox	Untransfected	264	0.139838
SLC39A8	Q9C0K1	1	1	no_dox	Untransfected	265	0.141282
SLC39A8	Q9C0K1	1	1	no_dox	Untransfected	266	0.139521
SLC39A8	Q9C0K1	1	1	no_dox	Untransfected	267	0.134952
SLC39A8	Q9C0K1	1	1	no_dox	Untransfected	268	0.139148
SLC39A8	Q9C0K1	1	1	no_dox	Untransfected	269	0.140669
SLC39A8	Q9C0K1	1	1	no_dox	Untransfected	270	0.13962
SLC39A8	Q9C0K1	1	1	no_dox	Untransfected	271	0.137391
SLC39A8	Q9C0K1	1	1	no_dox	Untransfected	272	0.141075
SLC39A8	Q9C0K1	1	1	no_dox	Untransfected	273	0.139597
SLC39A8	Q9C0K1	1	1	no_dox	Untransfected	274	0.141274
SLC39A8	Q9C0K1	1	1	no_dox	Untransfected	275	0.138475
SLC39A8	Q9C0K1	1	1	no_dox	Untransfected	276	0.138434
SLC39A8	Q9C0K1	1	1	no_dox	Untransfected	277	0.140883
SLC39A8	Q9C0K1	1	1	no_dox	Untransfected	278	0.140258
SLC39A8	Q9C0K1	1	1	no_dox	Untransfected	279	0.140091
SLC39A8	Q9C0K1	1	1	no_dox	Untransfected	280	0.139634
SLC39A8	Q9C0K1	1	1	no_dox	Untransfected	281	0.140046
SLC39A8	Q9C0K1	1	1	no_dox	Untransfected	282	0.141254
SLC39A8	Q9C0K1	1	1	no_dox	Untransfected	283	0.139961
SLC39A8	Q9C0K1	1	1	no_dox	Untransfected	284	0.137747
SLC39A8	Q9C0K1	1	1	no_dox	Untransfected	285	0.139764
SLC39A8	Q9C0K1	1	1	no_dox	Untransfected	286	0.14113
SLC39A8	Q9C0K1	1	1	no_dox	Untransfected	287	0.139784
SLC39A8	Q9C0K1	1	1	no_dox	Untransfected	288	0.14078
SLC39A8	Q9C0K1	1	1	no_dox	Untransfected	289	0.139881
SLC39A8	Q9C0K1	1	1	no_dox	Untransfected	290	0.138049
SLC39A8	Q9C0K1	1	1	no_dox	Untransfected	291	0.141151
SLC39A8	Q9C0K1	1	1	no_dox	Untransfected	292	0.139928
SLC39A8	Q9C0K1	1	1	no_dox	Untransfected	293	0.141021
SLC39A8	Q9C0K1	1	1	no_dox	Untransfected	294	0.138661
SLC39A8	Q9C0K1	1	1	no_dox	Untransfected	295	0.137811
SLC39A8	Q9C0K1	1	1	no_dox	Untransfected	296	0.138846
SLC39A8	Q9C0K1	1	1	no_dox	Untransfected	297	0.143828
SLC39A8	Q9C0K1	1	1	no_dox	Untransfected	298	0.142598
SLC39A8	Q9C0K1	1	1	no_dox	Untransfected	299	0.138652
SLC39A8	Q9C0K1	1	1	no_dox	Untransfected	300	0.141645
SLC39A8	Q9C0K1	1	1	no_dox	Untransfected	301	0.139648
SLC39A8	Q9C0K1	1	1	no_dox	Untransfected	302	0.138405
SLC39A8	Q9C0K1	1	1	no_dox	Untransfected	303	0.139618
SLC39A8	Q9C0K1	1	1	no_dox	Untransfected	304	0.13858
SLC39A8	Q9C0K1	1	1	no_dox	Untransfected	305	0.142989
SLC39A8	Q9C0K1	1	1	no_dox	Untransfected	306	0.140807
SLC39A8	Q9C0K1	1	1	no_dox	Untransfected	307	0.14056
SLC39A8	Q9C0K1	1	1	no_dox	Untransfected	308	0.142128
SLC39A8	Q9C0K1	1	1	no_dox	Untransfected	309	0.140529
SLC39A8	Q9C0K1	1	1	no_dox	Untransfected	310	0.141068
SLC39A8	Q9C0K1	1	1	no_dox	Untransfected	311	0.140138
SLC39A8	Q9C0K1	1	1	no_dox	Untransfected	312	0.140218
SLC39A8	Q9C0K1	1	1	no_dox	Untransfected	313	0.142649
SLC39A8	Q9C0K1	1	1	no_dox	Untransfected	314	0.138549
SLC39A8	Q9C0K1	1	1	no_dox	Untransfected	315	0.141145
SLC39A8	Q9C0K1	1	1	no_dox	Untransfected	316	0.138138
SLC39A8	Q9C0K1	1	1	no_dox	Untransfected	317	0.141157
SLC39A8	Q9C0K1	1	1	no_dox	Untransfected	318	0.141073
SLC39A8	Q9C0K1	1	1	no_dox	Untransfected	319	0.137539
SLC39A8	Q9C0K1	1	1	no_dox	Untransfected	320	0.1397
SLC39A8	Q9C0K1	1	1	no_dox	Untransfected	321	0.142184
SLC39A8	Q9C0K1	1	1	no_dox	Untransfected	322	0.14021
SLC39A8	Q9C0K1	1	1	no_dox	Untransfected	323	0.138821
SLC39A8	Q9C0K1	1	1	no_dox	Untransfected	324	0.140511
SLC39A8	Q9C0K1	1	1	no_dox	Untransfected	325	0.140756
SLC39A8	Q9C0K1	1	1	no_dox	Untransfected	326	0.139453
SLC39A8	Q9C0K1	1	1	no_dox	Untransfected	327	0.143878
SLC39A8	Q9C0K1	1	1	no_dox	Untransfected	328	0.137809
SLC39A8	Q9C0K1	1	1	no_dox	Untransfected	329	0.141387
SLC39A8	Q9C0K1	1	1	no_dox	Untransfected	330	0.141429
SLC39A8	Q9C0K1	1	1	no_dox	Untransfected	331	0.139443
SLC39A8	Q9C0K1	1	1	no_dox	Untransfected	332	0.140155
SLC39A8	Q9C0K1	1	1	no_dox	Untransfected	333	0.137492
SLC39A8	Q9C0K1	1	1	no_dox	Untransfected	334	0.141756
SLC39A8	Q9C0K1	1	1	no_dox	Untransfected	335	0.140597
SLC39A8	Q9C0K1	1	1	no_dox	Untransfected	336	0.141713
SLC39A8	Q9C0K1	1	1	no_dox	Untransfected	337	0.140295
SLC39A8	Q9C0K1	1	1	no_dox	Untransfected	338	0.139877
SLC39A8	Q9C0K1	1	1	no_dox	Untransfected	339	0.139552
SLC39A8	Q9C0K1	1	1	no_dox	Untransfected	340	0.139315
SLC39A8	Q9C0K1	1	1	no_dox	Untransfected	341	0.139261
SLC39A8	Q9C0K1	1	1	no_dox	Untransfected	342	0.141809
SLC39A8	Q9C0K1	1	1	no_dox	Untransfected	343	0.140642
SLC39A8	Q9C0K1	1	1	no_dox	Untransfected	344	0.142616
SLC39A8	Q9C0K1	1	1	no_dox	Untransfected	345	0.142929
SLC39A8	Q9C0K1	1	1	no_dox	Untransfected	346	0.140249
SLC39A8	Q9C0K1	1	1	no_dox	Untransfected	347	0.142266
SLC39A8	Q9C0K1	1	1	no_dox	Untransfected	348	0.143707
SLC39A8	Q9C0K1	1	1	no_dox	Untransfected	349	0.140976
SLC39A8	Q9C0K1	1	1	no_dox	Untransfected	350	0.139694
SLC39A8	Q9C0K1	1	1	no_dox	Untransfected	351	0.141083
SLC39A8	Q9C0K1	1	1	no_dox	Untransfected	352	0.138599
SLC39A8	Q9C0K1	1	1	no_dox	Untransfected	353	0.142468
SLC39A8	Q9C0K1	1	1	no_dox	Untransfected	354	0.143343
SLC39A8	Q9C0K1	1	1	no_dox	Untransfected	355	0.141562
SLC39A8	Q9C0K1	1	1	no_dox	Untransfected	356	0.141974
SLC39A8	Q9C0K1	1	1	no_dox	Untransfected	357	0.142577
SLC39A8	Q9C0K1	1	1	no_dox	Untransfected	358	0.143816
SLC39A8	Q9C0K1	1	1	no_dox	Untransfected	359	0.143991
SLC39A8	Q9C0K1	1	1	no_dox	Untransfected	360	0.147771
SLC39A8	Q9C0K1	1	1	no_dox	Untransfected	361	0.143279
SLC39A8	Q9C0K1	1	1	no_dox	Untransfected	362	0.144723
SLC39A8	Q9C0K1	1	1	no_dox	Untransfected	363	0.144133
SLC39A8	Q9C0K1	1	1	no_dox	Untransfected	364	0.146635
SLC39A8	Q9C0K1	1	1	no_dox	Untransfected	365	0.147716
SLC39A8	Q9C0K1	1	1	no_dox	Untransfected	366	0.146129
SLC39A8	Q9C0K1	1	1	no_dox	Untransfected	367	0.147135
SLC39A8	Q9C0K1	1	1	no_dox	Untransfected	368	0.146703
SLC39A8	Q9C0K1	1	1	no_dox	Untransfected	369	0.146397
SLC39A8	Q9C0K1	1	1	no_dox	Untransfected	370	0.147461
SLC39A8	Q9C0K1	1	1	no_dox	Untransfected	371	0.149794
SLC39A8	Q9C0K1	1	1	no_dox	Untransfected	372	0.150677
SLC39A8	Q9C0K1	1	1	no_dox	Untransfected	373	0.148175
SLC39A8	Q9C0K1	1	1	no_dox	Untransfected	374	0.147193
SLC39A8	Q9C0K1	1	1	no_dox	Untransfected	375	0.152708
SLC39A8	Q9C0K1	1	1	no_dox	Untransfected	376	0.150206
SLC39A8	Q9C0K1	1	1	no_dox	Untransfected	377	0.149549
SLC39A8	Q9C0K1	1	1	no_dox	Untransfected	378	0.150552
SLC39A8	Q9C0K1	1	1	no_dox	Untransfected	379	0.151046
SLC39A8	Q9C0K1	1	1	no_dox	Untransfected	380	0.151554
SLC39A8	Q9C0K1	1	1	no_dox	Untransfected	381	0.152962
SLC39A8	Q9C0K1	1	1	no_dox	Untransfected	382	0.153451
SLC39A8	Q9C0K1	1	1	no_dox	Untransfected	383	0.150039
SLC39A8	Q9C0K1	1	1	no_dox	Untransfected	384	0.151354
SLC39A8	Q9C0K1	1	1	no_dox	Untransfected	385	0.153672
SLC39A8	Q9C0K1	1	1	no_dox	Untransfected	386	0.15377
SLC39A8	Q9C0K1	1	1	no_dox	Untransfected	387	0.153237
SLC39A8	Q9C0K1	1	1	no_dox	Untransfected	388	0.154822
SLC39A8	Q9C0K1	1	1	no_dox	Untransfected	389	0.152036
SLC39A8	Q9C0K1	1	1	no_dox	Untransfected	390	0.151515
SLC39A8	Q9C0K1	1	1	no_dox	Untransfected	391	0.151739
SLC39A8	Q9C0K1	1	1	no_dox	Untransfected	392	0.155326
SLC39A8	Q9C0K1	1	1	no_dox	Untransfected	393	0.154067
SLC39A8	Q9C0K1	1	1	no_dox	Untransfected	394	0.154172
SLC39A8	Q9C0K1	1	1	no_dox	Untransfected	395	0.156635
SLC39A8	Q9C0K1	1	1	no_dox	Untransfected	396	0.154923
SLC39A8	Q9C0K1	1	1	no_dox	Untransfected	397	0.153285
SLC39A8	Q9C0K1	1	1	no_dox	Untransfected	398	0.153139
SLC39A8	Q9C0K1	1	1	no_dox	Untransfected	399	0.153091
SLC39A8	Q9C0K1	1	1	no_dox	Untransfected	400	0.1556
SLC39A8	Q9C0K1	1	1	no_dox	Untransfected	401	0.156923
SLC39A8	Q9C0K1	1	1	no_dox	Untransfected	402	0.154948
SLC39A8	Q9C0K1	1	1	no_dox	Untransfected	403	0.151365
SLC39A8	Q9C0K1	1	1	no_dox	Untransfected	404	0.151667
SLC39A8	Q9C0K1	1	1	no_dox	Untransfected	405	0.155686
SLC39A8	Q9C0K1	1	1	no_dox	Untransfected	406	0.156635
SLC39A8	Q9C0K1	1	1	no_dox	Untransfected	407	0.154032
SLC39A8	Q9C0K1	1	1	no_dox	Untransfected	408	0.152505
SLC39A8	Q9C0K1	1	1	no_dox	Untransfected	409	0.15751
SLC39A8	Q9C0K1	1	1	no_dox	Untransfected	410	0.153484
SLC39A8	Q9C0K1	1	1	no_dox	Untransfected	411	0.156991
SLC39A8	Q9C0K1	1	1	no_dox	Untransfected	412	0.158551
SLC39A8	Q9C0K1	1	1	no_dox	Untransfected	413	0.153653
SLC39A8	Q9C0K1	1	1	no_dox	Untransfected	414	0.154231
SLC39A8	Q9C0K1	1	1	no_dox	Untransfected	415	0.157314
SLC39A8	Q9C0K1	1	1	no_dox	Untransfected	416	0.156444
SLC39A8	Q9C0K1	1	1	no_dox	Untransfected	417	0.156777
SLC39A8	Q9C0K1	1	1	no_dox	Untransfected	418	0.157096
SLC39A8	Q9C0K1	1	1	no_dox	Untransfected	419	0.156152
SLC39A8	Q9C0K1	1	1	no_dox	Untransfected	420	0.156571
SLC39A8	Q9C0K1	1	1	no_dox	Untransfected	421	0.158592
SLC39A8	Q9C0K1	1	1	no_dox	Untransfected	422	0.158856
SLC39A8	Q9C0K1	1	1	no_dox	Untransfected	423	0.158646
SLC39A8	Q9C0K1	1	1	no_dox	Untransfected	424	0.155283
SLC39A8	Q9C0K1	1	1	no_dox	Untransfected	425	0.154814
SLC39A8	Q9C0K1	1	1	no_dox	Untransfected	426	0.156765
SLC39A8	Q9C0K1	1	1	no_dox	Untransfected	427	0.158981
SLC39A8	Q9C0K1	1	1	no_dox	Untransfected	428	0.158527
SLC39A8	Q9C0K1	1	1	no_dox	Untransfected	429	0.156462
SLC39A8	Q9C0K1	1	1	no_dox	Untransfected	430	0.157582
SLC39A8	Q9C0K1	1	1	no_dox	Untransfected	431	0.159037
SLC39A8	Q9C0K1	1	1	no_dox	Untransfected	432	0.155645
SLC39A8	Q9C0K1	1	1	no_dox	Untransfected	433	0.155907
SLC39A8	Q9C0K1	1	1	no_dox	Untransfected	434	0.158463
SLC39A8	Q9C0K1	1	1	no_dox	Untransfected	435	0.159564
SLC39A8	Q9C0K1	1	1	no_dox	Untransfected	436	0.160617
SLC39A8	Q9C0K1	1	1	no_dox	Untransfected	437	0.158936
SLC39A8	Q9C0K1	1	1	no_dox	Untransfected	438	0.158294
SLC39A8	Q9C0K1	1	1	no_dox	Untransfected	439	0.160222
SLC39A8	Q9C0K1	1	1	no_dox	Untransfected	440	0.16277
SLC39A8	Q9C0K1	1	1	no_dox	Untransfected	441	0.158053
SLC39A8	Q9C0K1	1	1	no_dox	Untransfected	442	0.157837
SLC39A8	Q9C0K1	1	1	no_dox	Untransfected	443	0.160403
SLC39A8	Q9C0K1	1	1	no_dox	Untransfected	444	0.159475
SLC39A8	Q9C0K1	1	1	no_dox	Untransfected	445	0.161924
SLC39A8	Q9C0K1	1	1	no_dox	Untransfected	446	0.158216
SLC39A8	Q9C0K1	1	1	no_dox	Untransfected	447	0.160908
SLC39A8	Q9C0K1	1	1	no_dox	Untransfected	448	0.159819
SLC39A8	Q9C0K1	1	1	no_dox	Untransfected	449	0.159823
SLC39A8	Q9C0K1	1	1	no_dox	Untransfected	450	0.158152
SLC39A8	Q9C0K1	1	1	no_dox	Untransfected	451	0.160941
SLC39A8	Q9C0K1	1	1	no_dox	Untransfected	452	0.162694
SLC39A8	Q9C0K1	1	1	no_dox	Untransfected	453	0.160714
SLC39A8	Q9C0K1	1	1	no_dox	Untransfected	454	0.158854
SLC39A8	Q9C0K1	1	1	no_dox	Untransfected	455	0.161183
SLC39A8	Q9C0K1	1	1	no_dox	Untransfected	456	0.161116
SLC39A8	Q9C0K1	1	1	no_dox	Untransfected	457	0.160237
SLC39A8	Q9C0K1	1	1	no_dox	Untransfected	458	0.161793
SLC39A8	Q9C0K1	1	1	no_dox	Untransfected	459	0.161116
SLC39A8	Q9C0K1	1	1	no_dox	Untransfected	460	0.161749
SLC39A8	Q9C0K1	1	1	no_dox	Untransfected	461	0.161459
SLC39A8	Q9C0K1	1	1	no_dox	Untransfected	462	0.163766
SLC39A8	Q9C0K1	1	1	no_dox	Untransfected	463	0.163176
SLC39A8	Q9C0K1	1	1	no_dox	Untransfected	464	0.161978
SLC39A8	Q9C0K1	1	1	no_dox	Untransfected	465	0.163163
SLC39A8	Q9C0K1	1	1	no_dox	Untransfected	466	0.164371
SLC39A8	Q9C0K1	1	1	no_dox	Untransfected	467	0.162319
SLC39A8	Q9C0K1	1	1	no_dox	Untransfected	468	0.161805
SLC39A8	Q9C0K1	1	1	no_dox	Untransfected	469	0.163622
SLC39A8	Q9C0K1	1	1	no_dox	Untransfected	470	0.164925
SLC39A8	Q9C0K1	1	1	no_dox	Untransfected	471	0.163958
SLC39A8	Q9C0K1	1	1	no_dox	Untransfected	472	0.163085
SLC39A8	Q9C0K1	1	1	no_dox	Untransfected	473	0.166036
SLC39A8	Q9C0K1	1	1	no_dox	Untransfected	474	0.162188
SLC39A8	Q9C0K1	1	1	no_dox	Untransfected	475	0.167561
SLC39A8	Q9C0K1	1	1	no_dox	Untransfected	476	0.162747
SLC39A8	Q9C0K1	1	1	no_dox	Untransfected	477	0.163814
SLC39A8	Q9C0K1	1	1	no_dox	Untransfected	478	0.165159
SLC39A8	Q9C0K1	1	1	no_dox	Untransfected	479	0.163336
SLC39A8	Q9C0K1	1	1	no_dox	Untransfected	480	0.164445
SLC39A8	Q9C0K1	1	1	no_dox	Untransfected	481	0.162546
SLC39A8	Q9C0K1	1	1	no_dox	Untransfected	482	0.167117
SLC39A8	Q9C0K1	1	1	no_dox	Untransfected	483	0.162601
SLC39A8	Q9C0K1	1	1	no_dox	Untransfected	484	0.166547
SLC39A8	Q9C0K1	1	1	no_dox	Untransfected	485	0.165227
SLC39A8	Q9C0K1	1	1	no_dox	Untransfected	486	0.163268
SLC39A8	Q9C0K1	1	1	no_dox	Untransfected	487	0.164859
SLC39A8	Q9C0K1	1	1	no_dox	Untransfected	488	0.170115
SLC39A8	Q9C0K1	1	1	no_dox	Untransfected	489	0.166985
SLC39A8	Q9C0K1	1	1	no_dox	Untransfected	490	0.163287
SLC39A8	Q9C0K1	1	1	no_dox	Untransfected	491	0.165991
SLC39A8	Q9C0K1	1	1	no_dox	Untransfected	492	0.167432
SLC39A8	Q9C0K1	1	1	no_dox	Untransfected	493	0.167586
SLC39A8	Q9C0K1	1	1	no_dox	Untransfected	494	0.169426
SLC39A8	Q9C0K1	1	1	no_dox	Untransfected	495	0.169243
SLC39A8	Q9C0K1	1	1	no_dox	Untransfected	496	0.168454
SLC39A8	Q9C0K1	1	1	no_dox	Untransfected	497	0.165299
SLC39A8	Q9C0K1	1	1	no_dox	Untransfected	498	0.167133
SLC39A8	Q9C0K1	1	1	no_dox	Untransfected	499	0.163585
SLC39A8	Q9C0K1	1	1	no_dox	Untransfected	500	0.166722
SLC39A8	Q9C0K1	1	1	no_dox	Untransfected	501	0.168858
SLC39A8	Q9C0K1	1	1	no_dox	Untransfected	502	0.167495
SLC39A8	Q9C0K1	1	1	no_dox	Untransfected	503	0.166075
SLC39A8	Q9C0K1	1	1	no_dox	Untransfected	504	0.168004
SLC39A8	Q9C0K1	1	1	no_dox	Untransfected	505	0.166055
SLC39A8	Q9C0K1	1	1	no_dox	Untransfected	506	0.167448
SLC39A8	Q9C0K1	1	1	no_dox	Untransfected	507	0.167872
SLC39A8	Q9C0K1	1	1	no_dox	Untransfected	508	0.170319
SLC39A8	Q9C0K1	1	1	no_dox	Untransfected	509	0.169471
SLC39A8	Q9C0K1	1	1	no_dox	Untransfected	510	0.168032
SLC39A8	Q9C0K1	1	1	no_dox	Untransfected	511	0.17439
SLC39A8	Q9C0K1	1	1	no_dox	Untransfected	512	0.168631
SLC39A8	Q9C0K1	1	1	no_dox	Untransfected	513	0.171023
SLC39A8	Q9C0K1	1	1	no_dox	Untransfected	514	0.170346
SLC39A8	Q9C0K1	1	1	no_dox	Untransfected	515	0.167716
SLC39A8	Q9C0K1	1	1	no_dox	Untransfected	516	0.167958
SLC39A8	Q9C0K1	1	1	no_dox	Untransfected	517	0.172064
SLC39A8	Q9C0K1	1	1	no_dox	Untransfected	518	0.170823
SLC39A8	Q9C0K1	1	1	no_dox	Untransfected	519	0.170523
SLC39A8	Q9C0K1	1	1	no_dox	Untransfected	520	0.170352
SLC39A8	Q9C0K1	1	1	no_dox	Untransfected	521	0.168368
SLC39A8	Q9C0K1	1	1	no_dox	Untransfected	522	0.172233
SLC39A8	Q9C0K1	1	1	no_dox	Untransfected	523	0.171231
SLC39A8	Q9C0K1	1	1	no_dox	Untransfected	524	0.170624
SLC39A8	Q9C0K1	1	1	no_dox	Untransfected	525	0.174359
SLC39A8	Q9C0K1	1	1	no_dox	Untransfected	526	0.170928
SLC39A8	Q9C0K1	1	1	no_dox	Untransfected	527	0.169796
SLC39A8	Q9C0K1	1	1	no_dox	Untransfected	528	0.169844
SLC39A8	Q9C0K1	1	1	no_dox	Untransfected	529	0.172885
SLC39A8	Q9C0K1	1	1	no_dox	Untransfected	530	0.171233
SLC39A8	Q9C0K1	1	1	no_dox	Untransfected	531	0.173531
SLC39A8	Q9C0K1	1	1	no_dox	Untransfected	532	0.170218
SLC39A8	Q9C0K1	1	1	no_dox	Untransfected	533	0.169018
SLC39A8	Q9C0K1	1	1	no_dox	Untransfected	534	0.171171
SLC39A8	Q9C0K1	1	1	no_dox	Untransfected	535	0.175384
SLC39A8	Q9C0K1	1	1	no_dox	Untransfected	536	0.170835
SLC39A8	Q9C0K1	1	1	no_dox	Untransfected	537	0.173136
SLC39A8	Q9C0K1	1	1	no_dox	Untransfected	538	0.173848
SLC39A8	Q9C0K1	1	1	no_dox	Untransfected	539	0.173918
SLC39A8	Q9C0K1	1	1	no_dox	Untransfected	540	0.173184
SLC39A8	Q9C0K1	1	1	no_dox	Untransfected	541	0.17347
SLC39A8	Q9C0K1	1	1	no_dox	Untransfected	542	0.175153
SLC39A8	Q9C0K1	1	1	no_dox	Untransfected	543	0.172789
SLC39A8	Q9C0K1	1	1	no_dox	Untransfected	544	0.176734
SLC39A8	Q9C0K1	1	1	no_dox	Untransfected	545	0.174114
SLC39A8	Q9C0K1	1	1	no_dox	Untransfected	546	0.176024
SLC39A8	Q9C0K1	1	1	no_dox	Untransfected	547	0.173149
SLC39A8	Q9C0K1	1	1	no_dox	Untransfected	548	0.175345
SLC39A8	Q9C0K1	1	1	no_dox	Untransfected	549	0.175845
SLC39A8	Q9C0K1	1	1	no_dox	Untransfected	550	0.176816
SLC39A8	Q9C0K1	1	1	no_dox	Untransfected	551	0.177475
SLC39A8	Q9C0K1	1	1	no_dox	Untransfected	552	0.177582
SLC39A8	Q9C0K1	1	1	no_dox	Untransfected	553	0.173194
SLC39A8	Q9C0K1	1	1	no_dox	Untransfected	554	0.176511
SLC39A8	Q9C0K1	1	1	no_dox	Untransfected	555	0.177824
SLC39A8	Q9C0K1	1	1	no_dox	Untransfected	556	0.177964
SLC39A8	Q9C0K1	1	1	no_dox	Untransfected	557	0.175713
SLC39A8	Q9C0K1	1	1	no_dox	Untransfected	558	0.175104
SLC39A8	Q9C0K1	1	1	no_dox	Untransfected	559	0.174511
SLC39A8	Q9C0K1	1	1	no_dox	Untransfected	560	0.174112
SLC39A8	Q9C0K1	1	1	no_dox	Untransfected	561	0.180381
SLC39A8	Q9C0K1	1	1	no_dox	Untransfected	562	0.176207
SLC39A8	Q9C0K1	1	1	no_dox	Untransfected	563	0.179082
SLC39A8	Q9C0K1	1	1	no_dox	Untransfected	564	0.179911
SLC39A8	Q9C0K1	1	1	no_dox	Untransfected	565	0.1786
SLC39A8	Q9C0K1	1	1	no_dox	Untransfected	566	0.178333
SLC39A8	Q9C0K1	1	1	no_dox	Untransfected	567	0.178467
SLC39A8	Q9C0K1	1	1	no_dox	Untransfected	568	0.178613
SLC39A8	Q9C0K1	1	1	no_dox	Untransfected	569	0.179288
SLC39A8	Q9C0K1	1	1	no_dox	Untransfected	570	0.178189
SLC39A8	Q9C0K1	1	1	no_dox	Untransfected	571	0.177958
SLC39A8	Q9C0K1	1	1	no_dox	Untransfected	572	0.182768
SLC39A8	Q9C0K1	1	1	no_dox	Untransfected	573	0.1825
SLC39A8	Q9C0K1	1	1	no_dox	Untransfected	574	0.180531
SLC39A8	Q9C0K1	1	1	no_dox	Untransfected	575	0.180385
SLC39A8	Q9C0K1	1	1	no_dox	Untransfected	576	0.181095
SLC39A8	Q9C0K1	1	1	no_dox	Untransfected	577	0.181903
SLC39A8	Q9C0K1	1	1	no_dox	Untransfected	578	0.181842
SLC39A8	Q9C0K1	1	1	no_dox	Untransfected	579	0.179516
SLC39A8	Q9C0K1	1	1	no_dox	Untransfected	580	0.17718
SLC39A8	Q9C0K1	1	1	no_dox	Untransfected	581	0.181821
SLC39A8	Q9C0K1	1	1	no_dox	Untransfected	582	0.18113
SLC39A8	Q9C0K1	1	1	no_dox	Untransfected	583	0.180068
SLC39A8	Q9C0K1	1	1	no_dox	Untransfected	584	0.180309
SLC39A8	Q9C0K1	1	1	no_dox	Untransfected	585	0.182965
SLC39A8	Q9C0K1	1	1	no_dox	Untransfected	586	0.179656
SLC39A8	Q9C0K1	1	1	no_dox	Untransfected	587	0.184628
SLC39A8	Q9C0K1	1	1	no_dox	Untransfected	588	0.183881
SLC39A8	Q9C0K1	1	1	no_dox	Untransfected	589	0.1837
SLC39A8	Q9C0K1	1	1	no_dox	Untransfected	590	0.182241
SLC39A8	Q9C0K1	1	1	no_dox	Untransfected	591	0.182834
SLC39A8	Q9C0K1	1	1	no_dox	Untransfected	592	0.180403
SLC39A8	Q9C0K1	1	1	no_dox	Untransfected	593	0.18227
SLC39A8	Q9C0K1	1	1	no_dox	Untransfected	594	0.182661
SLC39A8	Q9C0K1	1	1	no_dox	Untransfected	595	0.1834
SLC39A8	Q9C0K1	1	1	no_dox	Untransfected	596	0.182618
SLC39A8	Q9C0K1	1	1	no_dox	Untransfected	597	0.185046
SLC39A8	Q9C0K1	1	1	no_dox	Untransfected	598	0.185363
SLC39A8	Q9C0K1	1	1	no_dox	Untransfected	599	0.184577
SLC39A8	Q9C0K1	1	1	no_dox	Untransfected	600	0.18639
SLC39A8	Q9C0K1	1	1	no_dox	Untransfected	601	0.183819
SLC39A8	Q9C0K1	1	1	no_dox	Untransfected	602	0.185287
SLC39A8	Q9C0K1	1	1	no_dox	Untransfected	603	0.181665
SLC39A8	Q9C0K1	1	1	no_dox	Untransfected	604	0.183482
SLC39A8	Q9C0K1	1	1	no_dox	Untransfected	605	0.186149
SLC39A8	Q9C0K1	1	1	no_dox	Untransfected	606	0.187701
SLC39A8	Q9C0K1	1	1	no_dox	Untransfected	607	0.183278
SLC39A8	Q9C0K1	1	1	no_dox	Untransfected	608	0.183447
SLC39A8	Q9C0K1	1	1	no_dox	Untransfected	609	0.18561
SLC39A8	Q9C0K1	1	1	no_dox	Untransfected	610	0.185569
SLC39A8	Q9C0K1	1	1	no_dox	Untransfected	611	0.187929
SLC39A8	Q9C0K1	1	1	no_dox	Untransfected	612	0.186075
SLC39A8	Q9C0K1	1	1	no_dox	Untransfected	613	0.188401
SLC39A8	Q9C0K1	1	1	no_dox	Untransfected	614	0.187921
SLC39A8	Q9C0K1	1	1	no_dox	Untransfected	615	0.186244
SLC39A8	Q9C0K1	1	1	no_dox	Untransfected	616	0.185729
SLC39A8	Q9C0K1	1	1	no_dox	Untransfected	617	0.188483
SLC39A8	Q9C0K1	1	1	no_dox	Untransfected	618	0.187388
SLC39A8	Q9C0K1	1	1	no_dox	Untransfected	619	0.185947
SLC39A8	Q9C0K1	1	1	no_dox	Untransfected	620	0.189012
SLC39A8	Q9C0K1	1	1	no_dox	Untransfected	621	0.189378
SLC39A8	Q9C0K1	1	1	no_dox	Untransfected	622	0.188131
SLC39A8	Q9C0K1	1	1	no_dox	Untransfected	623	0.18752
SLC39A8	Q9C0K1	1	1	no_dox	Untransfected	624	0.189559
SLC39A8	Q9C0K1	1	1	no_dox	Untransfected	625	0.186382
SLC39A8	Q9C0K1	1	1	no_dox	Untransfected	626	0.189296
SLC39A8	Q9C0K1	1	1	no_dox	Untransfected	627	0.188751
SLC39A8	Q9C0K1	1	1	no_dox	Untransfected	628	0.189269
SLC39A8	Q9C0K1	1	1	no_dox	Untransfected	629	0.188366
SLC39A8	Q9C0K1	1	1	no_dox	Untransfected	630	0.188886
SLC39A8	Q9C0K1	1	1	no_dox	Untransfected	631	0.191508
SLC39A8	Q9C0K1	1	1	no_dox	Untransfected	632	0.188232
SLC39A8	Q9C0K1	1	1	no_dox	Untransfected	633	0.190699
SLC39A8	Q9C0K1	1	1	no_dox	Untransfected	634	0.190024
SLC39A8	Q9C0K1	1	1	no_dox	Untransfected	635	0.190555
SLC39A8	Q9C0K1	1	1	no_dox	Untransfected	636	0.19198
SLC39A8	Q9C0K1	1	1	no_dox	Untransfected	637	0.188724
SLC39A8	Q9C0K1	1	1	no_dox	Untransfected	638	0.195083
SLC39A8	Q9C0K1	1	1	no_dox	Untransfected	639	0.190817
SLC39A8	Q9C0K1	1	1	no_dox	Untransfected	640	0.190743
SLC39A8	Q9C0K1	1	1	no_dox	Untransfected	641	0.190874
SLC39A8	Q9C0K1	1	1	no_dox	Untransfected	642	0.192245
SLC39A8	Q9C0K1	1	1	no_dox	Untransfected	643	0.189362
SLC39A8	Q9C0K1	1	1	no_dox	Untransfected	644	0.191074
SLC39A8	Q9C0K1	1	1	no_dox	Untransfected	645	0.193126
SLC39A8	Q9C0K1	1	1	no_dox	Untransfected	646	0.194194
SLC39A8	Q9C0K1	1	1	no_dox	Untransfected	647	0.191082
SLC39A8	Q9C0K1	1	1	no_dox	Untransfected	648	0.193819
SLC39A8	Q9C0K1	1	1	no_dox	Untransfected	649	0.193087
SLC39A8	Q9C0K1	1	1	no_dox	Untransfected	650	0.191084
SLC39A8	Q9C0K1	1	1	no_dox	Untransfected	651	0.193644
SLC39A8	Q9C0K1	1	1	no_dox	Untransfected	652	0.195003
SLC39A8	Q9C0K1	1	1	no_dox	Untransfected	653	0.191665
SLC39A8	Q9C0K1	1	1	no_dox	Untransfected	654	0.19214
SLC39A8	Q9C0K1	1	1	no_dox	Untransfected	655	0.194457
SLC39A8	Q9C0K1	1	1	no_dox	Untransfected	656	0.194087
SLC39A8	Q9C0K1	1	1	no_dox	Untransfected	657	0.19326
SLC39A8	Q9C0K1	1	1	no_dox	Untransfected	658	0.191994
SLC39A8	Q9C0K1	1	1	no_dox	Untransfected	659	0.194381
SLC39A8	Q9C0K1	1	1	no_dox	Untransfected	660	0.192539
SLC39A8	Q9C0K1	1	1	no_dox	Untransfected	661	0.192465
SLC39A8	Q9C0K1	1	1	no_dox	Untransfected	662	0.193982
SLC39A8	Q9C0K1	1	1	no_dox	Untransfected	663	0.194221
SLC39A8	Q9C0K1	1	1	no_dox	Untransfected	664	0.197765
SLC39A8	Q9C0K1	1	1	no_dox	Untransfected	665	0.194379
SLC39A8	Q9C0K1	1	1	no_dox	Untransfected	666	0.195128
SLC39A8	Q9C0K1	1	1	no_dox	Untransfected	667	0.197384
SLC39A8	Q9C0K1	1	1	no_dox	Untransfected	668	0.196377
SLC39A8	Q9C0K1	1	1	no_dox	Untransfected	669	0.194721
SLC39A8	Q9C0K1	1	1	no_dox	Untransfected	670	0.193609
SLC39A8	Q9C0K1	1	1	no_dox	Untransfected	671	0.198057
SLC39A8	Q9C0K1	1	1	no_dox	Untransfected	672	0.197199
SLC39A8	Q9C0K1	1	1	no_dox	Untransfected	673	0.198119
SLC39A8	Q9C0K1	1	1	no_dox	Untransfected	674	0.193552
SLC39A8	Q9C0K1	1	1	no_dox	Untransfected	675	0.197511
SLC39A8	Q9C0K1	1	1	no_dox	Untransfected	676	0.195696
SLC39A8	Q9C0K1	1	1	no_dox	Untransfected	677	0.19732
SLC39A8	Q9C0K1	1	1	no_dox	Untransfected	678	0.19726
SLC39A8	Q9C0K1	1	1	no_dox	Untransfected	679	0.197285
SLC39A8	Q9C0K1	1	1	no_dox	Untransfected	680	0.198773
SLC39A8	Q9C0K1	1	1	no_dox	Untransfected	681	0.199316
SLC39A8	Q9C0K1	1	1	no_dox	Untransfected	682	0.199312
SLC39A8	Q9C0K1	1	1	no_dox	Untransfected	683	0.199617
SLC39A8	Q9C0K1	1	1	no_dox	Untransfected	684	0.199596
SLC39A8	Q9C0K1	1	1	no_dox	Untransfected	685	0.200615
SLC39A8	Q9C0K1	1	1	no_dox	Untransfected	686	0.201802
SLC39A8	Q9C0K1	1	1	no_dox	Untransfected	687	0.199851
SLC39A8	Q9C0K1	1	1	no_dox	Untransfected	688	0.199325
SLC39A8	Q9C0K1	1	1	no_dox	Untransfected	689	0.198964
SLC39A8	Q9C0K1	1	1	no_dox	Untransfected	690	0.200531
SLC39A8	Q9C0K1	1	1	no_dox	Untransfected	691	0.198232
SLC39A8	Q9C0K1	1	1	no_dox	Untransfected	692	0.199047
SLC39A8	Q9C0K1	1	1	no_dox	Untransfected	693	0.203054
SLC39A8	Q9C0K1	1	1	no_dox	Untransfected	694	0.199886
SLC39A8	Q9C0K1	1	1	no_dox	Untransfected	695	0.200788
SLC39A8	Q9C0K1	1	1	no_dox	Untransfected	696	0.199098
SLC39A8	Q9C0K1	1	1	no_dox	Untransfected	697	0.199162
SLC39A8	Q9C0K1	1	1	no_dox	Untransfected	698	0.202891
SLC39A8	Q9C0K1	1	1	no_dox	Untransfected	699	0.201802
SLC39A8	Q9C0K1	1	1	no_dox	Untransfected	700	0.200747
SLC39A8	Q9C0K1	1	1	no_dox	Untransfected	701	0.200148
SLC39A8	Q9C0K1	1	1	no_dox	Untransfected	702	0.20017
SLC39A8	Q9C0K1	1	1	no_dox	Untransfected	703	0.202879
SLC39A8	Q9C0K1	1	1	no_dox	Untransfected	704	0.204013
SLC39A8	Q9C0K1	1	1	no_dox	Untransfected	705	0.198532
SLC39A8	Q9C0K1	1	1	no_dox	Untransfected	706	0.20336
SLC39A8	Q9C0K1	1	1	no_dox	Untransfected	707	0.20305
SLC39A8	Q9C0K1	1	1	no_dox	Untransfected	708	0.200098
SLC39A8	Q9C0K1	1	1	no_dox	Untransfected	709	0.204377
SLC39A8	Q9C0K1	1	1	no_dox	Untransfected	710	0.204346
SLC39A8	Q9C0K1	1	1	no_dox	Untransfected	711	0.204385
SLC39A8	Q9C0K1	1	1	no_dox	Untransfected	712	0.203194
SLC39A8	Q9C0K1	1	1	no_dox	Untransfected	713	0.205669
SLC39A8	Q9C0K1	1	1	no_dox	Untransfected	714	0.205503
SLC39A8	Q9C0K1	1	1	no_dox	Untransfected	715	0.20477
SLC39A8	Q9C0K1	1	1	no_dox	Untransfected	716	0.206978
SLC39A8	Q9C0K1	1	1	no_dox	Untransfected	717	0.203085
SLC39A8	Q9C0K1	1	1	no_dox	Untransfected	718	0.207289
SLC39A8	Q9C0K1	1	1	no_dox	Untransfected	719	0.204031
SLC39A8	Q9C0K1	1	1	no_dox	Untransfected	720	0.205937
SLC39A8	Q9C0K1	1	1	no_dox	Untransfected	721	0.210203
SLC39A8	Q9C0K1	1	1	no_dox	Untransfected	722	0.20591
SLC39A8	Q9C0K1	1	1	no_dox	Untransfected	723	0.206085
SLC39A8	Q9C0K1	1	1	no_dox	Untransfected	724	0.206017
SLC39A8	Q9C0K1	1	1	no_dox	Untransfected	725	0.206087
SLC39A8	Q9C0K1	1	1	no_dox	Untransfected	726	0.206764
SLC39A8	Q9C0K1	1	1	no_dox	Untransfected	727	0.205735
SLC39A8	Q9C0K1	1	1	no_dox	Untransfected	728	0.205698
SLC39A8	Q9C0K1	1	1	no_dox	Untransfected	729	0.205863
SLC39A8	Q9C0K1	1	1	no_dox	Untransfected	730	0.205995
SLC39A8	Q9C0K1	1	1	no_dox	Untransfected	731	0.205704
SLC39A8	Q9C0K1	1	1	no_dox	Untransfected	732	0.20683
SLC39A8	Q9C0K1	1	1	no_dox	Untransfected	733	0.205756
SLC39A8	Q9C0K1	1	1	no_dox	Untransfected	734	0.21201
SLC39A8	Q9C0K1	1	1	no_dox	Untransfected	735	0.207281
SLC39A8	Q9C0K1	1	1	no_dox	Untransfected	736	0.208221
SLC39A8	Q9C0K1	1	1	no_dox	Untransfected	737	0.20923
SLC39A8	Q9C0K1	1	1	no_dox	Untransfected	738	0.208468
SLC39A8	Q9C0K1	1	1	no_dox	Untransfected	739	0.212
SLC39A8	Q9C0K1	1	1	no_dox	Untransfected	740	0.20617
SLC39A8	Q9C0K1	1	1	no_dox	Untransfected	741	0.208512
SLC39A8	Q9C0K1	1	1	no_dox	Untransfected	742	0.207437
SLC39A8	Q9C0K1	1	1	no_dox	Untransfected	743	0.210621
SLC39A8	Q9C0K1	1	1	no_dox	Untransfected	744	0.210648
SLC39A8	Q9C0K1	1	1	no_dox	Untransfected	745	0.21202
SLC39A8	Q9C0K1	1	1	no_dox	Untransfected	746	0.208557
SLC39A8	Q9C0K1	1	1	no_dox	Untransfected	747	0.211008
SLC39A8	Q9C0K1	1	1	no_dox	Untransfected	748	0.210191
SLC39A8	Q9C0K1	1	1	no_dox	Untransfected	749	0.210668
SLC39A8	Q9C0K1	1	1	no_dox	Untransfected	750	0.212465
SLC39A8	Q9C0K1	1	1	no_dox	Untransfected	751	0.212076
SLC39A8	Q9C0K1	1	1	no_dox	Untransfected	752	0.211407
SLC39A8	Q9C0K1	1	1	no_dox	Untransfected	753	0.206869
SLC39A8	Q9C0K1	1	1	no_dox	Untransfected	754	0.210936
SLC39A8	Q9C0K1	1	1	no_dox	Untransfected	755	0.210557
SLC39A8	Q9C0K1	1	1	no_dox	Untransfected	756	0.209975
SLC39A8	Q9C0K1	1	1	no_dox	Untransfected	757	0.212335
SLC39A8	Q9C0K1	1	1	no_dox	Untransfected	758	0.213969
SLC39A8	Q9C0K1	1	1	no_dox	Untransfected	759	0.212426
SLC39A8	Q9C0K1	1	1	no_dox	Untransfected	760	0.211872
SLC39A8	Q9C0K1	1	1	no_dox	Untransfected	761	0.212588
SLC39A8	Q9C0K1	1	1	no_dox	Untransfected	762	0.211874
SLC39A8	Q9C0K1	1	1	no_dox	Untransfected	763	0.212623
SLC39A8	Q9C0K1	1	1	no_dox	Untransfected	764	0.212267
SLC39A8	Q9C0K1	1	1	no_dox	Untransfected	765	0.214101
SLC39A8	Q9C0K1	1	1	no_dox	Untransfected	766	0.213938
SLC39A8	Q9C0K1	1	1	no_dox	Untransfected	767	0.212197
SLC39A8	Q9C0K1	1	1	no_dox	Untransfected	768	0.210526
SLC39A8	Q9C0K1	1	1	no_dox	Untransfected	769	0.21415
SLC39A8	Q9C0K1	1	1	no_dox	Untransfected	770	0.214087
SLC39A8	Q9C0K1	1	1	no_dox	Untransfected	771	0.215223
SLC39A8	Q9C0K1	1	1	no_dox	Untransfected	772	0.215482
SLC39A8	Q9C0K1	1	1	no_dox	Untransfected	773	0.214274
SLC39A8	Q9C0K1	1	1	no_dox	Untransfected	774	0.214179
SLC39A8	Q9C0K1	1	1	no_dox	Untransfected	775	0.215396
SLC39A8	Q9C0K1	1	1	no_dox	Untransfected	776	0.214552
SLC39A8	Q9C0K1	1	1	no_dox	Untransfected	777	0.212776
SLC39A8	Q9C0K1	1	1	no_dox	Untransfected	778	0.213379
SLC39A8	Q9C0K1	1	1	no_dox	Untransfected	779	0.215389
SLC39A8	Q9C0K1	1	1	no_dox	Untransfected	780	0.214986
SLC39A8	Q9C0K1	1	1	no_dox	Untransfected	781	0.217561
SLC39A8	Q9C0K1	1	1	no_dox	Untransfected	782	0.216632
SLC39A8	Q9C0K1	1	1	no_dox	Untransfected	783	0.21179
SLC39A8	Q9C0K1	1	1	no_dox	Untransfected	784	0.215079
SLC39A8	Q9C0K1	1	1	no_dox	Untransfected	785	0.215109
SLC39A8	Q9C0K1	1	1	no_dox	Untransfected	786	0.217836
SLC39A8	Q9C0K1	1	1	no_dox	Untransfected	787	0.218596
SLC39A8	Q9C0K1	1	1	no_dox	Untransfected	788	0.215894
SLC39A8	Q9C0K1	1	1	no_dox	Untransfected	789	0.216791
SLC39A8	Q9C0K1	1	1	no_dox	Untransfected	790	0.214885
SLC39A8	Q9C0K1	1	1	no_dox	Untransfected	791	0.216616
SLC39A8	Q9C0K1	1	1	no_dox	Untransfected	792	0.219186
SLC39A8	Q9C0K1	1	1	no_dox	Untransfected	793	0.218209
SLC39A8	Q9C0K1	1	1	no_dox	Untransfected	794	0.218781
SLC39A8	Q9C0K1	1	1	no_dox	Untransfected	795	0.219767
SLC39A8	Q9C0K1	1	1	no_dox	Untransfected	796	0.217182
SLC39A8	Q9C0K1	1	1	no_dox	Untransfected	797	0.219223
SLC39A8	Q9C0K1	1	1	no_dox	Untransfected	798	0.219186
SLC39A8	Q9C0K1	1	1	no_dox	Untransfected	799	0.218904
SLC39A8	Q9C0K1	1	1	no_dox	Untransfected	800	0.219835
SLC39A8	Q9C0K1	1	1	no_dox	Untransfected	801	0.222109
SLC39A8	Q9C0K1	1	2	no_dox	Untransfected	1	0.13837
SLC39A8	Q9C0K1	1	2	no_dox	Untransfected	2	0.138125
SLC39A8	Q9C0K1	1	2	no_dox	Untransfected	3	0.140926
SLC39A8	Q9C0K1	1	2	no_dox	Untransfected	4	0.138872
SLC39A8	Q9C0K1	1	2	no_dox	Untransfected	5	0.138716
SLC39A8	Q9C0K1	1	2	no_dox	Untransfected	6	0.140041
SLC39A8	Q9C0K1	1	2	no_dox	Untransfected	7	0.137609
SLC39A8	Q9C0K1	1	2	no_dox	Untransfected	8	0.138813
SLC39A8	Q9C0K1	1	2	no_dox	Untransfected	9	0.138943
SLC39A8	Q9C0K1	1	2	no_dox	Untransfected	10	0.138451
SLC39A8	Q9C0K1	1	2	no_dox	Untransfected	11	0.138062
SLC39A8	Q9C0K1	1	2	no_dox	Untransfected	12	0.139455
SLC39A8	Q9C0K1	1	2	no_dox	Untransfected	13	0.137617
SLC39A8	Q9C0K1	1	2	no_dox	Untransfected	14	0.142225
SLC39A8	Q9C0K1	1	2	no_dox	Untransfected	15	0.140389
SLC39A8	Q9C0K1	1	2	no_dox	Untransfected	16	0.137963
SLC39A8	Q9C0K1	1	2	no_dox	Untransfected	17	0.137683
SLC39A8	Q9C0K1	1	2	no_dox	Untransfected	18	0.141916
SLC39A8	Q9C0K1	1	2	no_dox	Untransfected	19	0.137605
SLC39A8	Q9C0K1	1	2	no_dox	Untransfected	20	0.13864
SLC39A8	Q9C0K1	1	2	no_dox	Untransfected	21	0.1383
SLC39A8	Q9C0K1	1	2	no_dox	Untransfected	22	0.139885
SLC39A8	Q9C0K1	1	2	no_dox	Untransfected	23	0.136977
SLC39A8	Q9C0K1	1	2	no_dox	Untransfected	24	0.139183
SLC39A8	Q9C0K1	1	2	no_dox	Untransfected	25	0.138368
SLC39A8	Q9C0K1	1	2	no_dox	Untransfected	26	0.139899
SLC39A8	Q9C0K1	1	2	no_dox	Untransfected	27	0.141301
SLC39A8	Q9C0K1	1	2	no_dox	Untransfected	28	0.136884
SLC39A8	Q9C0K1	1	2	no_dox	Untransfected	29	0.139111
SLC39A8	Q9C0K1	1	2	no_dox	Untransfected	30	0.140109
SLC39A8	Q9C0K1	1	2	no_dox	Untransfected	31	0.134042
SLC39A8	Q9C0K1	1	2	no_dox	Untransfected	32	0.136246
SLC39A8	Q9C0K1	1	2	no_dox	Untransfected	33	0.14005
SLC39A8	Q9C0K1	1	2	no_dox	Untransfected	34	0.141052
SLC39A8	Q9C0K1	1	2	no_dox	Untransfected	35	0.136728
SLC39A8	Q9C0K1	1	2	no_dox	Untransfected	36	0.137584
SLC39A8	Q9C0K1	1	2	no_dox	Untransfected	37	0.138243
SLC39A8	Q9C0K1	1	2	no_dox	Untransfected	38	0.141005
SLC39A8	Q9C0K1	1	2	no_dox	Untransfected	39	0.140011
SLC39A8	Q9C0K1	1	2	no_dox	Untransfected	40	0.137681
SLC39A8	Q9C0K1	1	2	no_dox	Untransfected	41	0.139805
SLC39A8	Q9C0K1	1	2	no_dox	Untransfected	42	0.138035
SLC39A8	Q9C0K1	1	2	no_dox	Untransfected	43	0.136543
SLC39A8	Q9C0K1	1	2	no_dox	Untransfected	44	0.134289
SLC39A8	Q9C0K1	1	2	no_dox	Untransfected	45	0.1383
SLC39A8	Q9C0K1	1	2	no_dox	Untransfected	46	0.139618
SLC39A8	Q9C0K1	1	2	no_dox	Untransfected	47	0.137057
SLC39A8	Q9C0K1	1	2	no_dox	Untransfected	48	0.139434
SLC39A8	Q9C0K1	1	2	no_dox	Untransfected	49	0.139276
SLC39A8	Q9C0K1	1	2	no_dox	Untransfected	50	0.136806
SLC39A8	Q9C0K1	1	2	no_dox	Untransfected	51	0.135469
SLC39A8	Q9C0K1	1	2	no_dox	Untransfected	52	0.138397
SLC39A8	Q9C0K1	1	2	no_dox	Untransfected	53	0.141601
SLC39A8	Q9C0K1	1	2	no_dox	Untransfected	54	0.138193
SLC39A8	Q9C0K1	1	2	no_dox	Untransfected	55	0.142151
SLC39A8	Q9C0K1	1	2	no_dox	Untransfected	56	0.141982
SLC39A8	Q9C0K1	1	2	no_dox	Untransfected	57	0.142867
SLC39A8	Q9C0K1	1	2	no_dox	Untransfected	58	0.14234
SLC39A8	Q9C0K1	1	2	no_dox	Untransfected	59	0.145899
SLC39A8	Q9C0K1	1	2	no_dox	Untransfected	60	0.142153
SLC39A8	Q9C0K1	1	2	no_dox	Untransfected	61	0.143182
SLC39A8	Q9C0K1	1	2	no_dox	Untransfected	62	0.142688
SLC39A8	Q9C0K1	1	2	no_dox	Untransfected	63	0.1422
SLC39A8	Q9C0K1	1	2	no_dox	Untransfected	64	0.142902
SLC39A8	Q9C0K1	1	2	no_dox	Untransfected	65	0.14467
SLC39A8	Q9C0K1	1	2	no_dox	Untransfected	66	0.148362
SLC39A8	Q9C0K1	1	2	no_dox	Untransfected	67	0.143806
SLC39A8	Q9C0K1	1	2	no_dox	Untransfected	68	0.14324
SLC39A8	Q9C0K1	1	2	no_dox	Untransfected	69	0.146732
SLC39A8	Q9C0K1	1	2	no_dox	Untransfected	70	0.143904
SLC39A8	Q9C0K1	1	2	no_dox	Untransfected	71	0.144925
SLC39A8	Q9C0K1	1	2	no_dox	Untransfected	72	0.145077
SLC39A8	Q9C0K1	1	2	no_dox	Untransfected	73	0.147442
SLC39A8	Q9C0K1	1	2	no_dox	Untransfected	74	0.144509
SLC39A8	Q9C0K1	1	2	no_dox	Untransfected	75	0.143734
SLC39A8	Q9C0K1	1	2	no_dox	Untransfected	76	0.145734
SLC39A8	Q9C0K1	1	2	no_dox	Untransfected	77	0.144563
SLC39A8	Q9C0K1	1	2	no_dox	Untransfected	78	0.145306
SLC39A8	Q9C0K1	1	2	no_dox	Untransfected	79	0.144509
SLC39A8	Q9C0K1	1	2	no_dox	Untransfected	80	0.143273
SLC39A8	Q9C0K1	1	2	no_dox	Untransfected	81	0.144302
SLC39A8	Q9C0K1	1	2	no_dox	Untransfected	82	0.144553
SLC39A8	Q9C0K1	1	2	no_dox	Untransfected	83	0.143513
SLC39A8	Q9C0K1	1	2	no_dox	Untransfected	84	0.146753
SLC39A8	Q9C0K1	1	2	no_dox	Untransfected	85	0.141745
SLC39A8	Q9C0K1	1	2	no_dox	Untransfected	86	0.14481
SLC39A8	Q9C0K1	1	2	no_dox	Untransfected	87	0.144608
SLC39A8	Q9C0K1	1	2	no_dox	Untransfected	88	0.143431
SLC39A8	Q9C0K1	1	2	no_dox	Untransfected	89	0.148911
SLC39A8	Q9C0K1	1	2	no_dox	Untransfected	90	0.143653
SLC39A8	Q9C0K1	1	2	no_dox	Untransfected	91	0.144647
SLC39A8	Q9C0K1	1	2	no_dox	Untransfected	92	0.143723
SLC39A8	Q9C0K1	1	2	no_dox	Untransfected	93	0.145349
SLC39A8	Q9C0K1	1	2	no_dox	Untransfected	94	0.144454
SLC39A8	Q9C0K1	1	2	no_dox	Untransfected	95	0.146275
SLC39A8	Q9C0K1	1	2	no_dox	Untransfected	96	0.145678
SLC39A8	Q9C0K1	1	2	no_dox	Untransfected	97	0.146469
SLC39A8	Q9C0K1	1	2	no_dox	Untransfected	98	0.146399
SLC39A8	Q9C0K1	1	2	no_dox	Untransfected	99	0.148662
SLC39A8	Q9C0K1	1	2	no_dox	Untransfected	100	0.148578
SLC39A8	Q9C0K1	1	2	no_dox	Untransfected	101	0.145835
SLC39A8	Q9C0K1	1	2	no_dox	Untransfected	102	0.145125
SLC39A8	Q9C0K1	1	2	no_dox	Untransfected	103	0.146306
SLC39A8	Q9C0K1	1	2	no_dox	Untransfected	104	0.148315
SLC39A8	Q9C0K1	1	2	no_dox	Untransfected	105	0.149679
SLC39A8	Q9C0K1	1	2	no_dox	Untransfected	106	0.146512
SLC39A8	Q9C0K1	1	2	no_dox	Untransfected	107	0.150369
SLC39A8	Q9C0K1	1	2	no_dox	Untransfected	108	0.145415
SLC39A8	Q9C0K1	1	2	no_dox	Untransfected	109	0.145176
SLC39A8	Q9C0K1	1	2	no_dox	Untransfected	110	0.148041
SLC39A8	Q9C0K1	1	2	no_dox	Untransfected	111	0.148817
SLC39A8	Q9C0K1	1	2	no_dox	Untransfected	112	0.147014
SLC39A8	Q9C0K1	1	2	no_dox	Untransfected	113	0.146502
SLC39A8	Q9C0K1	1	2	no_dox	Untransfected	114	0.148424
SLC39A8	Q9C0K1	1	2	no_dox	Untransfected	115	0.146695
SLC39A8	Q9C0K1	1	2	no_dox	Untransfected	116	0.147973
SLC39A8	Q9C0K1	1	2	no_dox	Untransfected	117	0.148156
SLC39A8	Q9C0K1	1	2	no_dox	Untransfected	118	0.144991
SLC39A8	Q9C0K1	1	2	no_dox	Untransfected	119	0.144886
SLC39A8	Q9C0K1	1	2	no_dox	Untransfected	120	0.144341
SLC39A8	Q9C0K1	1	2	no_dox	Untransfected	121	0.149401
SLC39A8	Q9C0K1	1	2	no_dox	Untransfected	122	0.148329
SLC39A8	Q9C0K1	1	2	no_dox	Untransfected	123	0.146814
SLC39A8	Q9C0K1	1	2	no_dox	Untransfected	124	0.146376
SLC39A8	Q9C0K1	1	2	no_dox	Untransfected	125	0.147603
SLC39A8	Q9C0K1	1	2	no_dox	Untransfected	126	0.146104
SLC39A8	Q9C0K1	1	2	no_dox	Untransfected	127	0.14601
SLC39A8	Q9C0K1	1	2	no_dox	Untransfected	128	0.151498
SLC39A8	Q9C0K1	1	2	no_dox	Untransfected	129	0.147008
SLC39A8	Q9C0K1	1	2	no_dox	Untransfected	130	0.150132
SLC39A8	Q9C0K1	1	2	no_dox	Untransfected	131	0.149687
SLC39A8	Q9C0K1	1	2	no_dox	Untransfected	132	0.149817
SLC39A8	Q9C0K1	1	2	no_dox	Untransfected	133	0.148944
SLC39A8	Q9C0K1	1	2	no_dox	Untransfected	134	0.150255
SLC39A8	Q9C0K1	1	2	no_dox	Untransfected	135	0.14934
SLC39A8	Q9C0K1	1	2	no_dox	Untransfected	136	0.146088
SLC39A8	Q9C0K1	1	2	no_dox	Untransfected	137	0.145999
SLC39A8	Q9C0K1	1	2	no_dox	Untransfected	138	0.145925
SLC39A8	Q9C0K1	1	2	no_dox	Untransfected	139	0.149163
SLC39A8	Q9C0K1	1	2	no_dox	Untransfected	140	0.147751
SLC39A8	Q9C0K1	1	2	no_dox	Untransfected	141	0.149737
SLC39A8	Q9C0K1	1	2	no_dox	Untransfected	142	0.147664
SLC39A8	Q9C0K1	1	2	no_dox	Untransfected	143	0.148438
SLC39A8	Q9C0K1	1	2	no_dox	Untransfected	144	0.14971
SLC39A8	Q9C0K1	1	2	no_dox	Untransfected	145	0.147059
SLC39A8	Q9C0K1	1	2	no_dox	Untransfected	146	0.14702
SLC39A8	Q9C0K1	1	2	no_dox	Untransfected	147	0.146592
SLC39A8	Q9C0K1	1	2	no_dox	Untransfected	148	0.146288
SLC39A8	Q9C0K1	1	2	no_dox	Untransfected	149	0.150239
SLC39A8	Q9C0K1	1	2	no_dox	Untransfected	150	0.148399
SLC39A8	Q9C0K1	1	2	no_dox	Untransfected	151	0.150356
SLC39A8	Q9C0K1	1	2	no_dox	Untransfected	152	0.146234
SLC39A8	Q9C0K1	1	2	no_dox	Untransfected	153	0.150025
SLC39A8	Q9C0K1	1	2	no_dox	Untransfected	154	0.148755
SLC39A8	Q9C0K1	1	2	no_dox	Untransfected	155	0.147613
SLC39A8	Q9C0K1	1	2	no_dox	Untransfected	156	0.15043
SLC39A8	Q9C0K1	1	2	no_dox	Untransfected	157	0.147037
SLC39A8	Q9C0K1	1	2	no_dox	Untransfected	158	0.146685
SLC39A8	Q9C0K1	1	2	no_dox	Untransfected	159	0.148543
SLC39A8	Q9C0K1	1	2	no_dox	Untransfected	160	0.149076
SLC39A8	Q9C0K1	1	2	no_dox	Untransfected	161	0.148094
SLC39A8	Q9C0K1	1	2	no_dox	Untransfected	162	0.149335
SLC39A8	Q9C0K1	1	2	no_dox	Untransfected	163	0.149702
SLC39A8	Q9C0K1	1	2	no_dox	Untransfected	164	0.146388
SLC39A8	Q9C0K1	1	2	no_dox	Untransfected	165	0.15064
SLC39A8	Q9C0K1	1	2	no_dox	Untransfected	166	0.148734
SLC39A8	Q9C0K1	1	2	no_dox	Untransfected	167	0.149508
SLC39A8	Q9C0K1	1	2	no_dox	Untransfected	168	0.151262
SLC39A8	Q9C0K1	1	2	no_dox	Untransfected	169	0.14899
SLC39A8	Q9C0K1	1	2	no_dox	Untransfected	170	0.148218
SLC39A8	Q9C0K1	1	2	no_dox	Untransfected	171	0.148461
SLC39A8	Q9C0K1	1	2	no_dox	Untransfected	172	0.14991
SLC39A8	Q9C0K1	1	2	no_dox	Untransfected	173	0.148276
SLC39A8	Q9C0K1	1	2	no_dox	Untransfected	174	0.150506
SLC39A8	Q9C0K1	1	2	no_dox	Untransfected	175	0.146934
SLC39A8	Q9C0K1	1	2	no_dox	Untransfected	176	0.148876
SLC39A8	Q9C0K1	1	2	no_dox	Untransfected	177	0.147438
SLC39A8	Q9C0K1	1	2	no_dox	Untransfected	178	0.149788
SLC39A8	Q9C0K1	1	2	no_dox	Untransfected	179	0.150286
SLC39A8	Q9C0K1	1	2	no_dox	Untransfected	180	0.148685
SLC39A8	Q9C0K1	1	2	no_dox	Untransfected	181	0.147683
SLC39A8	Q9C0K1	1	2	no_dox	Untransfected	182	0.150393
SLC39A8	Q9C0K1	1	2	no_dox	Untransfected	183	0.152441
SLC39A8	Q9C0K1	1	2	no_dox	Untransfected	184	0.146771
SLC39A8	Q9C0K1	1	2	no_dox	Untransfected	185	0.150165
SLC39A8	Q9C0K1	1	2	no_dox	Untransfected	186	0.145378
SLC39A8	Q9C0K1	1	2	no_dox	Untransfected	187	0.149772
SLC39A8	Q9C0K1	1	2	no_dox	Untransfected	188	0.151941
SLC39A8	Q9C0K1	1	2	no_dox	Untransfected	189	0.148123
SLC39A8	Q9C0K1	1	2	no_dox	Untransfected	190	0.148669
SLC39A8	Q9C0K1	1	2	no_dox	Untransfected	191	0.148613
SLC39A8	Q9C0K1	1	2	no_dox	Untransfected	192	0.149523
SLC39A8	Q9C0K1	1	2	no_dox	Untransfected	193	0.149152
SLC39A8	Q9C0K1	1	2	no_dox	Untransfected	194	0.150428
SLC39A8	Q9C0K1	1	2	no_dox	Untransfected	195	0.150517
SLC39A8	Q9C0K1	1	2	no_dox	Untransfected	196	0.147349
SLC39A8	Q9C0K1	1	2	no_dox	Untransfected	197	0.153439
SLC39A8	Q9C0K1	1	2	no_dox	Untransfected	198	0.148893
SLC39A8	Q9C0K1	1	2	no_dox	Untransfected	199	0.149434
SLC39A8	Q9C0K1	1	2	no_dox	Untransfected	200	0.150165
SLC39A8	Q9C0K1	1	2	no_dox	Untransfected	201	0.151873
SLC39A8	Q9C0K1	1	2	no_dox	Untransfected	202	0.146674
SLC39A8	Q9C0K1	1	2	no_dox	Untransfected	203	0.150181
SLC39A8	Q9C0K1	1	2	no_dox	Untransfected	204	0.144791
SLC39A8	Q9C0K1	1	2	no_dox	Untransfected	205	0.151087
SLC39A8	Q9C0K1	1	2	no_dox	Untransfected	206	0.150535
SLC39A8	Q9C0K1	1	2	no_dox	Untransfected	207	0.14843
SLC39A8	Q9C0K1	1	2	no_dox	Untransfected	208	0.148739
SLC39A8	Q9C0K1	1	2	no_dox	Untransfected	209	0.14892
SLC39A8	Q9C0K1	1	2	no_dox	Untransfected	210	0.150574
SLC39A8	Q9C0K1	1	2	no_dox	Untransfected	211	0.152517
SLC39A8	Q9C0K1	1	2	no_dox	Untransfected	212	0.149335
SLC39A8	Q9C0K1	1	2	no_dox	Untransfected	213	0.149967
SLC39A8	Q9C0K1	1	2	no_dox	Untransfected	214	0.149671
SLC39A8	Q9C0K1	1	2	no_dox	Untransfected	215	0.150434
SLC39A8	Q9C0K1	1	2	no_dox	Untransfected	216	0.150517
SLC39A8	Q9C0K1	1	2	no_dox	Untransfected	217	0.148786
SLC39A8	Q9C0K1	1	2	no_dox	Untransfected	218	0.152999
SLC39A8	Q9C0K1	1	2	no_dox	Untransfected	219	0.149416
SLC39A8	Q9C0K1	1	2	no_dox	Untransfected	220	0.150959
SLC39A8	Q9C0K1	1	2	no_dox	Untransfected	221	0.150844
SLC39A8	Q9C0K1	1	2	no_dox	Untransfected	222	0.147516
SLC39A8	Q9C0K1	1	2	no_dox	Untransfected	223	0.149809
SLC39A8	Q9C0K1	1	2	no_dox	Untransfected	224	0.15113
SLC39A8	Q9C0K1	1	2	no_dox	Untransfected	225	0.149132
SLC39A8	Q9C0K1	1	2	no_dox	Untransfected	226	0.150249
SLC39A8	Q9C0K1	1	2	no_dox	Untransfected	227	0.150321
SLC39A8	Q9C0K1	1	2	no_dox	Untransfected	228	0.15368
SLC39A8	Q9C0K1	1	2	no_dox	Untransfected	229	0.150323
SLC39A8	Q9C0K1	1	2	no_dox	Untransfected	230	0.152015
SLC39A8	Q9C0K1	1	2	no_dox	Untransfected	231	0.149321
SLC39A8	Q9C0K1	1	2	no_dox	Untransfected	232	0.152324
SLC39A8	Q9C0K1	1	2	no_dox	Untransfected	233	0.146561
SLC39A8	Q9C0K1	1	2	no_dox	Untransfected	234	0.150455
SLC39A8	Q9C0K1	1	2	no_dox	Untransfected	235	0.150817
SLC39A8	Q9C0K1	1	2	no_dox	Untransfected	236	0.152799
SLC39A8	Q9C0K1	1	2	no_dox	Untransfected	237	0.151276
SLC39A8	Q9C0K1	1	2	no_dox	Untransfected	238	0.150928
SLC39A8	Q9C0K1	1	2	no_dox	Untransfected	239	0.152558
SLC39A8	Q9C0K1	1	2	no_dox	Untransfected	240	0.152068
SLC39A8	Q9C0K1	1	2	no_dox	Untransfected	241	0.153085
SLC39A8	Q9C0K1	1	2	no_dox	Untransfected	242	0.151492
SLC39A8	Q9C0K1	1	2	no_dox	Untransfected	243	0.152007
SLC39A8	Q9C0K1	1	2	no_dox	Untransfected	244	0.15269
SLC39A8	Q9C0K1	1	2	no_dox	Untransfected	245	0.151902
SLC39A8	Q9C0K1	1	2	no_dox	Untransfected	246	0.151743
SLC39A8	Q9C0K1	1	2	no_dox	Untransfected	247	0.150994
SLC39A8	Q9C0K1	1	2	no_dox	Untransfected	248	0.150811
SLC39A8	Q9C0K1	1	2	no_dox	Untransfected	249	0.151188
SLC39A8	Q9C0K1	1	2	no_dox	Untransfected	250	0.153867
SLC39A8	Q9C0K1	1	2	no_dox	Untransfected	251	0.149191
SLC39A8	Q9C0K1	1	2	no_dox	Untransfected	252	0.150165
SLC39A8	Q9C0K1	1	2	no_dox	Untransfected	253	0.147751
SLC39A8	Q9C0K1	1	2	no_dox	Untransfected	254	0.153118
SLC39A8	Q9C0K1	1	2	no_dox	Untransfected	255	0.151398
SLC39A8	Q9C0K1	1	2	no_dox	Untransfected	256	0.149934
SLC39A8	Q9C0K1	1	2	no_dox	Untransfected	257	0.1514
SLC39A8	Q9C0K1	1	2	no_dox	Untransfected	258	0.152215
SLC39A8	Q9C0K1	1	2	no_dox	Untransfected	259	0.152641
SLC39A8	Q9C0K1	1	2	no_dox	Untransfected	260	0.149821
SLC39A8	Q9C0K1	1	2	no_dox	Untransfected	261	0.149901
SLC39A8	Q9C0K1	1	2	no_dox	Untransfected	262	0.1512
SLC39A8	Q9C0K1	1	2	no_dox	Untransfected	263	0.149868
SLC39A8	Q9C0K1	1	2	no_dox	Untransfected	264	0.150311
SLC39A8	Q9C0K1	1	2	no_dox	Untransfected	265	0.147843
SLC39A8	Q9C0K1	1	2	no_dox	Untransfected	266	0.147749
SLC39A8	Q9C0K1	1	2	no_dox	Untransfected	267	0.153772
SLC39A8	Q9C0K1	1	2	no_dox	Untransfected	268	0.152906
SLC39A8	Q9C0K1	1	2	no_dox	Untransfected	269	0.15523
SLC39A8	Q9C0K1	1	2	no_dox	Untransfected	270	0.150813
SLC39A8	Q9C0K1	1	2	no_dox	Untransfected	271	0.150883
SLC39A8	Q9C0K1	1	2	no_dox	Untransfected	272	0.153546
SLC39A8	Q9C0K1	1	2	no_dox	Untransfected	273	0.150539
SLC39A8	Q9C0K1	1	2	no_dox	Untransfected	274	0.150624
SLC39A8	Q9C0K1	1	2	no_dox	Untransfected	275	0.152628
SLC39A8	Q9C0K1	1	2	no_dox	Untransfected	276	0.150972
SLC39A8	Q9C0K1	1	2	no_dox	Untransfected	277	0.152462
SLC39A8	Q9C0K1	1	2	no_dox	Untransfected	278	0.150327
SLC39A8	Q9C0K1	1	2	no_dox	Untransfected	279	0.149737
SLC39A8	Q9C0K1	1	2	no_dox	Untransfected	280	0.153859
SLC39A8	Q9C0K1	1	2	no_dox	Untransfected	281	0.151871
SLC39A8	Q9C0K1	1	2	no_dox	Untransfected	282	0.155499
SLC39A8	Q9C0K1	1	2	no_dox	Untransfected	283	0.152667
SLC39A8	Q9C0K1	1	2	no_dox	Untransfected	284	0.152336
SLC39A8	Q9C0K1	1	2	no_dox	Untransfected	285	0.150665
SLC39A8	Q9C0K1	1	2	no_dox	Untransfected	286	0.153165
SLC39A8	Q9C0K1	1	2	no_dox	Untransfected	287	0.153472
SLC39A8	Q9C0K1	1	2	no_dox	Untransfected	288	0.154972
SLC39A8	Q9C0K1	1	2	no_dox	Untransfected	289	0.151303
SLC39A8	Q9C0K1	1	2	no_dox	Untransfected	290	0.151011
SLC39A8	Q9C0K1	1	2	no_dox	Untransfected	291	0.153184
SLC39A8	Q9C0K1	1	2	no_dox	Untransfected	292	0.150058
SLC39A8	Q9C0K1	1	2	no_dox	Untransfected	293	0.154015
SLC39A8	Q9C0K1	1	2	no_dox	Untransfected	294	0.153713
SLC39A8	Q9C0K1	1	2	no_dox	Untransfected	295	0.152853
SLC39A8	Q9C0K1	1	2	no_dox	Untransfected	296	0.152073
SLC39A8	Q9C0K1	1	2	no_dox	Untransfected	297	0.156207
SLC39A8	Q9C0K1	1	2	no_dox	Untransfected	298	0.150556
SLC39A8	Q9C0K1	1	2	no_dox	Untransfected	299	0.153989
SLC39A8	Q9C0K1	1	2	no_dox	Untransfected	300	0.154028
SLC39A8	Q9C0K1	1	2	no_dox	Untransfected	301	0.155106
SLC39A8	Q9C0K1	1	2	no_dox	Untransfected	302	0.150369
SLC39A8	Q9C0K1	1	2	no_dox	Untransfected	303	0.151943
SLC39A8	Q9C0K1	1	2	no_dox	Untransfected	304	0.15036
SLC39A8	Q9C0K1	1	2	no_dox	Untransfected	305	0.154493
SLC39A8	Q9C0K1	1	2	no_dox	Untransfected	306	0.1558
SLC39A8	Q9C0K1	1	2	no_dox	Untransfected	307	0.15568
SLC39A8	Q9C0K1	1	2	no_dox	Untransfected	308	0.15346
SLC39A8	Q9C0K1	1	2	no_dox	Untransfected	309	0.151659
SLC39A8	Q9C0K1	1	2	no_dox	Untransfected	310	0.150268
SLC39A8	Q9C0K1	1	2	no_dox	Untransfected	311	0.155326
SLC39A8	Q9C0K1	1	2	no_dox	Untransfected	312	0.151505
SLC39A8	Q9C0K1	1	2	no_dox	Untransfected	313	0.152128
SLC39A8	Q9C0K1	1	2	no_dox	Untransfected	314	0.153087
SLC39A8	Q9C0K1	1	2	no_dox	Untransfected	315	0.150772
SLC39A8	Q9C0K1	1	2	no_dox	Untransfected	316	0.152624
SLC39A8	Q9C0K1	1	2	no_dox	Untransfected	317	0.153423
SLC39A8	Q9C0K1	1	2	no_dox	Untransfected	318	0.155796
SLC39A8	Q9C0K1	1	2	no_dox	Untransfected	319	0.152523
SLC39A8	Q9C0K1	1	2	no_dox	Untransfected	320	0.153606
SLC39A8	Q9C0K1	1	2	no_dox	Untransfected	321	0.15559
SLC39A8	Q9C0K1	1	2	no_dox	Untransfected	322	0.152365
SLC39A8	Q9C0K1	1	2	no_dox	Untransfected	323	0.15391
SLC39A8	Q9C0K1	1	2	no_dox	Untransfected	324	0.153221
SLC39A8	Q9C0K1	1	2	no_dox	Untransfected	325	0.153229
SLC39A8	Q9C0K1	1	2	no_dox	Untransfected	326	0.151982
SLC39A8	Q9C0K1	1	2	no_dox	Untransfected	327	0.154867
SLC39A8	Q9C0K1	1	2	no_dox	Untransfected	328	0.151046
SLC39A8	Q9C0K1	1	2	no_dox	Untransfected	329	0.152807
SLC39A8	Q9C0K1	1	2	no_dox	Untransfected	330	0.151175
SLC39A8	Q9C0K1	1	2	no_dox	Untransfected	331	0.151665
SLC39A8	Q9C0K1	1	2	no_dox	Untransfected	332	0.15185
SLC39A8	Q9C0K1	1	2	no_dox	Untransfected	333	0.153511
SLC39A8	Q9C0K1	1	2	no_dox	Untransfected	334	0.151922
SLC39A8	Q9C0K1	1	2	no_dox	Untransfected	335	0.154655
SLC39A8	Q9C0K1	1	2	no_dox	Untransfected	336	0.153812
SLC39A8	Q9C0K1	1	2	no_dox	Untransfected	337	0.154935
SLC39A8	Q9C0K1	1	2	no_dox	Untransfected	338	0.152762
SLC39A8	Q9C0K1	1	2	no_dox	Untransfected	339	0.154028
SLC39A8	Q9C0K1	1	2	no_dox	Untransfected	340	0.152937
SLC39A8	Q9C0K1	1	2	no_dox	Untransfected	341	0.152482
SLC39A8	Q9C0K1	1	2	no_dox	Untransfected	342	0.152548
SLC39A8	Q9C0K1	1	2	no_dox	Untransfected	343	0.155656
SLC39A8	Q9C0K1	1	2	no_dox	Untransfected	344	0.154227
SLC39A8	Q9C0K1	1	2	no_dox	Untransfected	345	0.153902
SLC39A8	Q9C0K1	1	2	no_dox	Untransfected	346	0.154124
SLC39A8	Q9C0K1	1	2	no_dox	Untransfected	347	0.15596
SLC39A8	Q9C0K1	1	2	no_dox	Untransfected	348	0.154363
SLC39A8	Q9C0K1	1	2	no_dox	Untransfected	349	0.151309
SLC39A8	Q9C0K1	1	2	no_dox	Untransfected	350	0.154785
SLC39A8	Q9C0K1	1	2	no_dox	Untransfected	351	0.150611
SLC39A8	Q9C0K1	1	2	no_dox	Untransfected	352	0.150616
SLC39A8	Q9C0K1	1	2	no_dox	Untransfected	353	0.153624
SLC39A8	Q9C0K1	1	2	no_dox	Untransfected	354	0.153692
SLC39A8	Q9C0K1	1	2	no_dox	Untransfected	355	0.155581
SLC39A8	Q9C0K1	1	2	no_dox	Untransfected	356	0.156203
SLC39A8	Q9C0K1	1	2	no_dox	Untransfected	357	0.155689
SLC39A8	Q9C0K1	1	2	no_dox	Untransfected	358	0.157156
SLC39A8	Q9C0K1	1	2	no_dox	Untransfected	359	0.153015
SLC39A8	Q9C0K1	1	2	no_dox	Untransfected	360	0.157749
SLC39A8	Q9C0K1	1	2	no_dox	Untransfected	361	0.157775
SLC39A8	Q9C0K1	1	2	no_dox	Untransfected	362	0.159374
SLC39A8	Q9C0K1	1	2	no_dox	Untransfected	363	0.153836
SLC39A8	Q9C0K1	1	2	no_dox	Untransfected	364	0.156685
SLC39A8	Q9C0K1	1	2	no_dox	Untransfected	365	0.158173
SLC39A8	Q9C0K1	1	2	no_dox	Untransfected	366	0.15588
SLC39A8	Q9C0K1	1	2	no_dox	Untransfected	367	0.157224
SLC39A8	Q9C0K1	1	2	no_dox	Untransfected	368	0.161056
SLC39A8	Q9C0K1	1	2	no_dox	Untransfected	369	0.157156
SLC39A8	Q9C0K1	1	2	no_dox	Untransfected	370	0.15993
SLC39A8	Q9C0K1	1	2	no_dox	Untransfected	371	0.155631
SLC39A8	Q9C0K1	1	2	no_dox	Untransfected	372	0.159148
SLC39A8	Q9C0K1	1	2	no_dox	Untransfected	373	0.156822
SLC39A8	Q9C0K1	1	2	no_dox	Untransfected	374	0.160698
SLC39A8	Q9C0K1	1	2	no_dox	Untransfected	375	0.15864
SLC39A8	Q9C0K1	1	2	no_dox	Untransfected	376	0.160356
SLC39A8	Q9C0K1	1	2	no_dox	Untransfected	377	0.166254
SLC39A8	Q9C0K1	1	2	no_dox	Untransfected	378	0.161253
SLC39A8	Q9C0K1	1	2	no_dox	Untransfected	379	0.163484
SLC39A8	Q9C0K1	1	2	no_dox	Untransfected	380	0.160852
SLC39A8	Q9C0K1	1	2	no_dox	Untransfected	381	0.164672
SLC39A8	Q9C0K1	1	2	no_dox	Untransfected	382	0.162544
SLC39A8	Q9C0K1	1	2	no_dox	Untransfected	383	0.162626
SLC39A8	Q9C0K1	1	2	no_dox	Untransfected	384	0.163114
SLC39A8	Q9C0K1	1	2	no_dox	Untransfected	385	0.165017
SLC39A8	Q9C0K1	1	2	no_dox	Untransfected	386	0.166452
SLC39A8	Q9C0K1	1	2	no_dox	Untransfected	387	0.163618
SLC39A8	Q9C0K1	1	2	no_dox	Untransfected	388	0.166919
SLC39A8	Q9C0K1	1	2	no_dox	Untransfected	389	0.167469
SLC39A8	Q9C0K1	1	2	no_dox	Untransfected	390	0.167631
SLC39A8	Q9C0K1	1	2	no_dox	Untransfected	391	0.162291
SLC39A8	Q9C0K1	1	2	no_dox	Untransfected	392	0.164338
SLC39A8	Q9C0K1	1	2	no_dox	Untransfected	393	0.164184
SLC39A8	Q9C0K1	1	2	no_dox	Untransfected	394	0.163278
SLC39A8	Q9C0K1	1	2	no_dox	Untransfected	395	0.165229
SLC39A8	Q9C0K1	1	2	no_dox	Untransfected	396	0.16787
SLC39A8	Q9C0K1	1	2	no_dox	Untransfected	397	0.165166
SLC39A8	Q9C0K1	1	2	no_dox	Untransfected	398	0.165847
SLC39A8	Q9C0K1	1	2	no_dox	Untransfected	399	0.164789
SLC39A8	Q9C0K1	1	2	no_dox	Untransfected	400	0.168541
SLC39A8	Q9C0K1	1	2	no_dox	Untransfected	401	0.170265
SLC39A8	Q9C0K1	1	2	no_dox	Untransfected	402	0.166938
SLC39A8	Q9C0K1	1	2	no_dox	Untransfected	403	0.168642
SLC39A8	Q9C0K1	1	2	no_dox	Untransfected	404	0.165141
SLC39A8	Q9C0K1	1	2	no_dox	Untransfected	405	0.168802
SLC39A8	Q9C0K1	1	2	no_dox	Untransfected	406	0.167674
SLC39A8	Q9C0K1	1	2	no_dox	Untransfected	407	0.166318
SLC39A8	Q9C0K1	1	2	no_dox	Untransfected	408	0.169407
SLC39A8	Q9C0K1	1	2	no_dox	Untransfected	409	0.167956
SLC39A8	Q9C0K1	1	2	no_dox	Untransfected	410	0.166012
SLC39A8	Q9C0K1	1	2	no_dox	Untransfected	411	0.167458
SLC39A8	Q9C0K1	1	2	no_dox	Untransfected	412	0.168588
SLC39A8	Q9C0K1	1	2	no_dox	Untransfected	413	0.169253
SLC39A8	Q9C0K1	1	2	no_dox	Untransfected	414	0.168607
SLC39A8	Q9C0K1	1	2	no_dox	Untransfected	415	0.171716
SLC39A8	Q9C0K1	1	2	no_dox	Untransfected	416	0.171021
SLC39A8	Q9C0K1	1	2	no_dox	Untransfected	417	0.167962
SLC39A8	Q9C0K1	1	2	no_dox	Untransfected	418	0.167882
SLC39A8	Q9C0K1	1	2	no_dox	Untransfected	419	0.169389
SLC39A8	Q9C0K1	1	2	no_dox	Untransfected	420	0.169127
SLC39A8	Q9C0K1	1	2	no_dox	Untransfected	421	0.1707
SLC39A8	Q9C0K1	1	2	no_dox	Untransfected	422	0.169508
SLC39A8	Q9C0K1	1	2	no_dox	Untransfected	423	0.169362
SLC39A8	Q9C0K1	1	2	no_dox	Untransfected	424	0.169673
SLC39A8	Q9C0K1	1	2	no_dox	Untransfected	425	0.171311
SLC39A8	Q9C0K1	1	2	no_dox	Untransfected	426	0.169658
SLC39A8	Q9C0K1	1	2	no_dox	Untransfected	427	0.17134
SLC39A8	Q9C0K1	1	2	no_dox	Untransfected	428	0.169247
SLC39A8	Q9C0K1	1	2	no_dox	Untransfected	429	0.168498
SLC39A8	Q9C0K1	1	2	no_dox	Untransfected	430	0.172153
SLC39A8	Q9C0K1	1	2	no_dox	Untransfected	431	0.170449
SLC39A8	Q9C0K1	1	2	no_dox	Untransfected	432	0.173114
SLC39A8	Q9C0K1	1	2	no_dox	Untransfected	433	0.171027
SLC39A8	Q9C0K1	1	2	no_dox	Untransfected	434	0.172468
SLC39A8	Q9C0K1	1	2	no_dox	Untransfected	435	0.169298
SLC39A8	Q9C0K1	1	2	no_dox	Untransfected	436	0.171428
SLC39A8	Q9C0K1	1	2	no_dox	Untransfected	437	0.173274
SLC39A8	Q9C0K1	1	2	no_dox	Untransfected	438	0.171418
SLC39A8	Q9C0K1	1	2	no_dox	Untransfected	439	0.17333
SLC39A8	Q9C0K1	1	2	no_dox	Untransfected	440	0.171792
SLC39A8	Q9C0K1	1	2	no_dox	Untransfected	441	0.172793
SLC39A8	Q9C0K1	1	2	no_dox	Untransfected	442	0.172465
SLC39A8	Q9C0K1	1	2	no_dox	Untransfected	443	0.171562
SLC39A8	Q9C0K1	1	2	no_dox	Untransfected	444	0.171881
SLC39A8	Q9C0K1	1	2	no_dox	Untransfected	445	0.173733
SLC39A8	Q9C0K1	1	2	no_dox	Untransfected	446	0.170743
SLC39A8	Q9C0K1	1	2	no_dox	Untransfected	447	0.169959
SLC39A8	Q9C0K1	1	2	no_dox	Untransfected	448	0.172706
SLC39A8	Q9C0K1	1	2	no_dox	Untransfected	449	0.170391
SLC39A8	Q9C0K1	1	2	no_dox	Untransfected	450	0.174655
SLC39A8	Q9C0K1	1	2	no_dox	Untransfected	451	0.17292
SLC39A8	Q9C0K1	1	2	no_dox	Untransfected	452	0.172821
SLC39A8	Q9C0K1	1	2	no_dox	Untransfected	453	0.172363
SLC39A8	Q9C0K1	1	2	no_dox	Untransfected	454	0.173412
SLC39A8	Q9C0K1	1	2	no_dox	Untransfected	455	0.176098
SLC39A8	Q9C0K1	1	2	no_dox	Untransfected	456	0.176143
SLC39A8	Q9C0K1	1	2	no_dox	Untransfected	457	0.174828
SLC39A8	Q9C0K1	1	2	no_dox	Untransfected	458	0.174626
SLC39A8	Q9C0K1	1	2	no_dox	Untransfected	459	0.17348
SLC39A8	Q9C0K1	1	2	no_dox	Untransfected	460	0.172961
SLC39A8	Q9C0K1	1	2	no_dox	Untransfected	461	0.176997
SLC39A8	Q9C0K1	1	2	no_dox	Untransfected	462	0.176139
SLC39A8	Q9C0K1	1	2	no_dox	Untransfected	463	0.175279
SLC39A8	Q9C0K1	1	2	no_dox	Untransfected	464	0.175717
SLC39A8	Q9C0K1	1	2	no_dox	Untransfected	465	0.176402
SLC39A8	Q9C0K1	1	2	no_dox	Untransfected	466	0.174933
SLC39A8	Q9C0K1	1	2	no_dox	Untransfected	467	0.175378
SLC39A8	Q9C0K1	1	2	no_dox	Untransfected	468	0.173346
SLC39A8	Q9C0K1	1	2	no_dox	Untransfected	469	0.177442
SLC39A8	Q9C0K1	1	2	no_dox	Untransfected	470	0.175036
SLC39A8	Q9C0K1	1	2	no_dox	Untransfected	471	0.17616
SLC39A8	Q9C0K1	1	2	no_dox	Untransfected	472	0.178604
SLC39A8	Q9C0K1	1	2	no_dox	Untransfected	473	0.175213
SLC39A8	Q9C0K1	1	2	no_dox	Untransfected	474	0.175896
SLC39A8	Q9C0K1	1	2	no_dox	Untransfected	475	0.176304
SLC39A8	Q9C0K1	1	2	no_dox	Untransfected	476	0.177343
SLC39A8	Q9C0K1	1	2	no_dox	Untransfected	477	0.17775
SLC39A8	Q9C0K1	1	2	no_dox	Untransfected	478	0.176612
SLC39A8	Q9C0K1	1	2	no_dox	Untransfected	479	0.174005
SLC39A8	Q9C0K1	1	2	no_dox	Untransfected	480	0.17645
SLC39A8	Q9C0K1	1	2	no_dox	Untransfected	481	0.175275
SLC39A8	Q9C0K1	1	2	no_dox	Untransfected	482	0.179576
SLC39A8	Q9C0K1	1	2	no_dox	Untransfected	483	0.176193
SLC39A8	Q9C0K1	1	2	no_dox	Untransfected	484	0.175577
SLC39A8	Q9C0K1	1	2	no_dox	Untransfected	485	0.177971
SLC39A8	Q9C0K1	1	2	no_dox	Untransfected	486	0.177285
SLC39A8	Q9C0K1	1	2	no_dox	Untransfected	487	0.176742
SLC39A8	Q9C0K1	1	2	no_dox	Untransfected	488	0.177228
SLC39A8	Q9C0K1	1	2	no_dox	Untransfected	489	0.17851
SLC39A8	Q9C0K1	1	2	no_dox	Untransfected	490	0.178104
SLC39A8	Q9C0K1	1	2	no_dox	Untransfected	491	0.178975
SLC39A8	Q9C0K1	1	2	no_dox	Untransfected	492	0.178275
SLC39A8	Q9C0K1	1	2	no_dox	Untransfected	493	0.179218
SLC39A8	Q9C0K1	1	2	no_dox	Untransfected	494	0.179714
SLC39A8	Q9C0K1	1	2	no_dox	Untransfected	495	0.1793
SLC39A8	Q9C0K1	1	2	no_dox	Untransfected	496	0.178524
SLC39A8	Q9C0K1	1	2	no_dox	Untransfected	497	0.180778
SLC39A8	Q9C0K1	1	2	no_dox	Untransfected	498	0.177098
SLC39A8	Q9C0K1	1	2	no_dox	Untransfected	499	0.176293
SLC39A8	Q9C0K1	1	2	no_dox	Untransfected	500	0.177631
SLC39A8	Q9C0K1	1	2	no_dox	Untransfected	501	0.179347
SLC39A8	Q9C0K1	1	2	no_dox	Untransfected	502	0.178137
SLC39A8	Q9C0K1	1	2	no_dox	Untransfected	503	0.180675
SLC39A8	Q9C0K1	1	2	no_dox	Untransfected	504	0.181646
SLC39A8	Q9C0K1	1	2	no_dox	Untransfected	505	0.178757
SLC39A8	Q9C0K1	1	2	no_dox	Untransfected	506	0.179384
SLC39A8	Q9C0K1	1	2	no_dox	Untransfected	507	0.178123
SLC39A8	Q9C0K1	1	2	no_dox	Untransfected	508	0.180393
SLC39A8	Q9C0K1	1	2	no_dox	Untransfected	509	0.181379
SLC39A8	Q9C0K1	1	2	no_dox	Untransfected	510	0.179481
SLC39A8	Q9C0K1	1	2	no_dox	Untransfected	511	0.179033
SLC39A8	Q9C0K1	1	2	no_dox	Untransfected	512	0.181249
SLC39A8	Q9C0K1	1	2	no_dox	Untransfected	513	0.180253
SLC39A8	Q9C0K1	1	2	no_dox	Untransfected	514	0.181021
SLC39A8	Q9C0K1	1	2	no_dox	Untransfected	515	0.182235
SLC39A8	Q9C0K1	1	2	no_dox	Untransfected	516	0.180331
SLC39A8	Q9C0K1	1	2	no_dox	Untransfected	517	0.185495
SLC39A8	Q9C0K1	1	2	no_dox	Untransfected	518	0.184381
SLC39A8	Q9C0K1	1	2	no_dox	Untransfected	519	0.181638
SLC39A8	Q9C0K1	1	2	no_dox	Untransfected	520	0.182533
SLC39A8	Q9C0K1	1	2	no_dox	Untransfected	521	0.185357
SLC39A8	Q9C0K1	1	2	no_dox	Untransfected	522	0.184048
SLC39A8	Q9C0K1	1	2	no_dox	Untransfected	523	0.185003
SLC39A8	Q9C0K1	1	2	no_dox	Untransfected	524	0.184875
SLC39A8	Q9C0K1	1	2	no_dox	Untransfected	525	0.181737
SLC39A8	Q9C0K1	1	2	no_dox	Untransfected	526	0.183373
SLC39A8	Q9C0K1	1	2	no_dox	Untransfected	527	0.185003
SLC39A8	Q9C0K1	1	2	no_dox	Untransfected	528	0.1861
SLC39A8	Q9C0K1	1	2	no_dox	Untransfected	529	0.183649
SLC39A8	Q9C0K1	1	2	no_dox	Untransfected	530	0.186279
SLC39A8	Q9C0K1	1	2	no_dox	Untransfected	531	0.182599
SLC39A8	Q9C0K1	1	2	no_dox	Untransfected	532	0.185112
SLC39A8	Q9C0K1	1	2	no_dox	Untransfected	533	0.182146
SLC39A8	Q9C0K1	1	2	no_dox	Untransfected	534	0.181385
SLC39A8	Q9C0K1	1	2	no_dox	Untransfected	535	0.184565
SLC39A8	Q9C0K1	1	2	no_dox	Untransfected	536	0.183116
SLC39A8	Q9C0K1	1	2	no_dox	Untransfected	537	0.187277
SLC39A8	Q9C0K1	1	2	no_dox	Untransfected	538	0.187662
SLC39A8	Q9C0K1	1	2	no_dox	Untransfected	539	0.185254
SLC39A8	Q9C0K1	1	2	no_dox	Untransfected	540	0.18469
SLC39A8	Q9C0K1	1	2	no_dox	Untransfected	541	0.185233
SLC39A8	Q9C0K1	1	2	no_dox	Untransfected	542	0.184449
SLC39A8	Q9C0K1	1	2	no_dox	Untransfected	543	0.185834
SLC39A8	Q9C0K1	1	2	no_dox	Untransfected	544	0.185945
SLC39A8	Q9C0K1	1	2	no_dox	Untransfected	545	0.184521
SLC39A8	Q9C0K1	1	2	no_dox	Untransfected	546	0.183844
SLC39A8	Q9C0K1	1	2	no_dox	Untransfected	547	0.188765
SLC39A8	Q9C0K1	1	2	no_dox	Untransfected	548	0.188326
SLC39A8	Q9C0K1	1	2	no_dox	Untransfected	549	0.184991
SLC39A8	Q9C0K1	1	2	no_dox	Untransfected	550	0.186701
SLC39A8	Q9C0K1	1	2	no_dox	Untransfected	551	0.187337
SLC39A8	Q9C0K1	1	2	no_dox	Untransfected	552	0.187985
SLC39A8	Q9C0K1	1	2	no_dox	Untransfected	553	0.188726
SLC39A8	Q9C0K1	1	2	no_dox	Untransfected	554	0.186602
SLC39A8	Q9C0K1	1	2	no_dox	Untransfected	555	0.187283
SLC39A8	Q9C0K1	1	2	no_dox	Untransfected	556	0.191031
SLC39A8	Q9C0K1	1	2	no_dox	Untransfected	557	0.189012
SLC39A8	Q9C0K1	1	2	no_dox	Untransfected	558	0.189539
SLC39A8	Q9C0K1	1	2	no_dox	Untransfected	559	0.187785
SLC39A8	Q9C0K1	1	2	no_dox	Untransfected	560	0.188152
SLC39A8	Q9C0K1	1	2	no_dox	Untransfected	561	0.186933
SLC39A8	Q9C0K1	1	2	no_dox	Untransfected	562	0.187649
SLC39A8	Q9C0K1	1	2	no_dox	Untransfected	563	0.191689
SLC39A8	Q9C0K1	1	2	no_dox	Untransfected	564	0.190749
SLC39A8	Q9C0K1	1	2	no_dox	Untransfected	565	0.187971
SLC39A8	Q9C0K1	1	2	no_dox	Untransfected	566	0.190813
SLC39A8	Q9C0K1	1	2	no_dox	Untransfected	567	0.187973
SLC39A8	Q9C0K1	1	2	no_dox	Untransfected	568	0.190607
SLC39A8	Q9C0K1	1	2	no_dox	Untransfected	569	0.188588
SLC39A8	Q9C0K1	1	2	no_dox	Untransfected	570	0.190395
SLC39A8	Q9C0K1	1	2	no_dox	Untransfected	571	0.18951
SLC39A8	Q9C0K1	1	2	no_dox	Untransfected	572	0.189718
SLC39A8	Q9C0K1	1	2	no_dox	Untransfected	573	0.191212
SLC39A8	Q9C0K1	1	2	no_dox	Untransfected	574	0.191134
SLC39A8	Q9C0K1	1	2	no_dox	Untransfected	575	0.19136
SLC39A8	Q9C0K1	1	2	no_dox	Untransfected	576	0.188584
SLC39A8	Q9C0K1	1	2	no_dox	Untransfected	577	0.193284
SLC39A8	Q9C0K1	1	2	no_dox	Untransfected	578	0.192089
SLC39A8	Q9C0K1	1	2	no_dox	Untransfected	579	0.189847
SLC39A8	Q9C0K1	1	2	no_dox	Untransfected	580	0.192617
SLC39A8	Q9C0K1	1	2	no_dox	Untransfected	581	0.192877
SLC39A8	Q9C0K1	1	2	no_dox	Untransfected	582	0.191533
SLC39A8	Q9C0K1	1	2	no_dox	Untransfected	583	0.190216
SLC39A8	Q9C0K1	1	2	no_dox	Untransfected	584	0.192605
SLC39A8	Q9C0K1	1	2	no_dox	Untransfected	585	0.195169
SLC39A8	Q9C0K1	1	2	no_dox	Untransfected	586	0.192593
SLC39A8	Q9C0K1	1	2	no_dox	Untransfected	587	0.191167
SLC39A8	Q9C0K1	1	2	no_dox	Untransfected	588	0.191772
SLC39A8	Q9C0K1	1	2	no_dox	Untransfected	589	0.189584
SLC39A8	Q9C0K1	1	2	no_dox	Untransfected	590	0.192533
SLC39A8	Q9C0K1	1	2	no_dox	Untransfected	591	0.195914
SLC39A8	Q9C0K1	1	2	no_dox	Untransfected	592	0.192101
SLC39A8	Q9C0K1	1	2	no_dox	Untransfected	593	0.194564
SLC39A8	Q9C0K1	1	2	no_dox	Untransfected	594	0.193986
SLC39A8	Q9C0K1	1	2	no_dox	Untransfected	595	0.193111
SLC39A8	Q9C0K1	1	2	no_dox	Untransfected	596	0.193764
SLC39A8	Q9C0K1	1	2	no_dox	Untransfected	597	0.195373
SLC39A8	Q9C0K1	1	2	no_dox	Untransfected	598	0.193832
SLC39A8	Q9C0K1	1	2	no_dox	Untransfected	599	0.193011
SLC39A8	Q9C0K1	1	2	no_dox	Untransfected	600	0.195254
SLC39A8	Q9C0K1	1	2	no_dox	Untransfected	601	0.196517
SLC39A8	Q9C0K1	1	2	no_dox	Untransfected	602	0.196404
SLC39A8	Q9C0K1	1	2	no_dox	Untransfected	603	0.194445
SLC39A8	Q9C0K1	1	2	no_dox	Untransfected	604	0.195038
SLC39A8	Q9C0K1	1	2	no_dox	Untransfected	605	0.195371
SLC39A8	Q9C0K1	1	2	no_dox	Untransfected	606	0.194813
SLC39A8	Q9C0K1	1	2	no_dox	Untransfected	607	0.196213
SLC39A8	Q9C0K1	1	2	no_dox	Untransfected	608	0.193198
SLC39A8	Q9C0K1	1	2	no_dox	Untransfected	609	0.197209
SLC39A8	Q9C0K1	1	2	no_dox	Untransfected	610	0.196291
SLC39A8	Q9C0K1	1	2	no_dox	Untransfected	611	0.195762
SLC39A8	Q9C0K1	1	2	no_dox	Untransfected	612	0.200137
SLC39A8	Q9C0K1	1	2	no_dox	Untransfected	613	0.195252
SLC39A8	Q9C0K1	1	2	no_dox	Untransfected	614	0.193918
SLC39A8	Q9C0K1	1	2	no_dox	Untransfected	615	0.19667
SLC39A8	Q9C0K1	1	2	no_dox	Untransfected	616	0.195655
SLC39A8	Q9C0K1	1	2	no_dox	Untransfected	617	0.195281
SLC39A8	Q9C0K1	1	2	no_dox	Untransfected	618	0.195517
SLC39A8	Q9C0K1	1	2	no_dox	Untransfected	619	0.199415
SLC39A8	Q9C0K1	1	2	no_dox	Untransfected	620	0.199016
SLC39A8	Q9C0K1	1	2	no_dox	Untransfected	621	0.198767
SLC39A8	Q9C0K1	1	2	no_dox	Untransfected	622	0.200802
SLC39A8	Q9C0K1	1	2	no_dox	Untransfected	623	0.198003
SLC39A8	Q9C0K1	1	2	no_dox	Untransfected	624	0.196923
SLC39A8	Q9C0K1	1	2	no_dox	Untransfected	625	0.200043
SLC39A8	Q9C0K1	1	2	no_dox	Untransfected	626	0.198057
SLC39A8	Q9C0K1	1	2	no_dox	Untransfected	627	0.200368
SLC39A8	Q9C0K1	1	2	no_dox	Untransfected	628	0.196894
SLC39A8	Q9C0K1	1	2	no_dox	Untransfected	629	0.20192
SLC39A8	Q9C0K1	1	2	no_dox	Untransfected	630	0.197771
SLC39A8	Q9C0K1	1	2	no_dox	Untransfected	631	0.202955
SLC39A8	Q9C0K1	1	2	no_dox	Untransfected	632	0.197336
SLC39A8	Q9C0K1	1	2	no_dox	Untransfected	633	0.198896
SLC39A8	Q9C0K1	1	2	no_dox	Untransfected	634	0.201333
SLC39A8	Q9C0K1	1	2	no_dox	Untransfected	635	0.200582
SLC39A8	Q9C0K1	1	2	no_dox	Untransfected	636	0.199895
SLC39A8	Q9C0K1	1	2	no_dox	Untransfected	637	0.198849
SLC39A8	Q9C0K1	1	2	no_dox	Untransfected	638	0.198938
SLC39A8	Q9C0K1	1	2	no_dox	Untransfected	639	0.198717
SLC39A8	Q9C0K1	1	2	no_dox	Untransfected	640	0.200718
SLC39A8	Q9C0K1	1	2	no_dox	Untransfected	641	0.202936
SLC39A8	Q9C0K1	1	2	no_dox	Untransfected	642	0.201232
SLC39A8	Q9C0K1	1	2	no_dox	Untransfected	643	0.202395
SLC39A8	Q9C0K1	1	2	no_dox	Untransfected	644	0.200922
SLC39A8	Q9C0K1	1	2	no_dox	Untransfected	645	0.20017
SLC39A8	Q9C0K1	1	2	no_dox	Untransfected	646	0.200854
SLC39A8	Q9C0K1	1	2	no_dox	Untransfected	647	0.202093
SLC39A8	Q9C0K1	1	2	no_dox	Untransfected	648	0.203492
SLC39A8	Q9C0K1	1	2	no_dox	Untransfected	649	0.205081
SLC39A8	Q9C0K1	1	2	no_dox	Untransfected	650	0.202759
SLC39A8	Q9C0K1	1	2	no_dox	Untransfected	651	0.201702
SLC39A8	Q9C0K1	1	2	no_dox	Untransfected	652	0.204717
SLC39A8	Q9C0K1	1	2	no_dox	Untransfected	653	0.202959
SLC39A8	Q9C0K1	1	2	no_dox	Untransfected	654	0.204198
SLC39A8	Q9C0K1	1	2	no_dox	Untransfected	655	0.202971
SLC39A8	Q9C0K1	1	2	no_dox	Untransfected	656	0.204587
SLC39A8	Q9C0K1	1	2	no_dox	Untransfected	657	0.204966
SLC39A8	Q9C0K1	1	2	no_dox	Untransfected	658	0.202235
SLC39A8	Q9C0K1	1	2	no_dox	Untransfected	659	0.203527
SLC39A8	Q9C0K1	1	2	no_dox	Untransfected	660	0.205604
SLC39A8	Q9C0K1	1	2	no_dox	Untransfected	661	0.204552
SLC39A8	Q9C0K1	1	2	no_dox	Untransfected	662	0.204449
SLC39A8	Q9C0K1	1	2	no_dox	Untransfected	663	0.206694
SLC39A8	Q9C0K1	1	2	no_dox	Untransfected	664	0.205229
SLC39A8	Q9C0K1	1	2	no_dox	Untransfected	665	0.206443
SLC39A8	Q9C0K1	1	2	no_dox	Untransfected	666	0.205719
SLC39A8	Q9C0K1	1	2	no_dox	Untransfected	667	0.205822
SLC39A8	Q9C0K1	1	2	no_dox	Untransfected	668	0.206917
SLC39A8	Q9C0K1	1	2	no_dox	Untransfected	669	0.205536
SLC39A8	Q9C0K1	1	2	no_dox	Untransfected	670	0.206583
SLC39A8	Q9C0K1	1	2	no_dox	Untransfected	671	0.208083
SLC39A8	Q9C0K1	1	2	no_dox	Untransfected	672	0.2052
SLC39A8	Q9C0K1	1	2	no_dox	Untransfected	673	0.204902
SLC39A8	Q9C0K1	1	2	no_dox	Untransfected	674	0.205667
SLC39A8	Q9C0K1	1	2	no_dox	Untransfected	675	0.208137
SLC39A8	Q9C0K1	1	2	no_dox	Untransfected	676	0.210308
SLC39A8	Q9C0K1	1	2	no_dox	Untransfected	677	0.207048
SLC39A8	Q9C0K1	1	2	no_dox	Untransfected	678	0.208032
SLC39A8	Q9C0K1	1	2	no_dox	Untransfected	679	0.211549
SLC39A8	Q9C0K1	1	2	no_dox	Untransfected	680	0.209133
SLC39A8	Q9C0K1	1	2	no_dox	Untransfected	681	0.206781
SLC39A8	Q9C0K1	1	2	no_dox	Untransfected	682	0.209446
SLC39A8	Q9C0K1	1	2	no_dox	Untransfected	683	0.209104
SLC39A8	Q9C0K1	1	2	no_dox	Untransfected	684	0.207719
SLC39A8	Q9C0K1	1	2	no_dox	Untransfected	685	0.208402
SLC39A8	Q9C0K1	1	2	no_dox	Untransfected	686	0.20902
SLC39A8	Q9C0K1	1	2	no_dox	Untransfected	687	0.207145
SLC39A8	Q9C0K1	1	2	no_dox	Untransfected	688	0.2084
SLC39A8	Q9C0K1	1	2	no_dox	Untransfected	689	0.210823
SLC39A8	Q9C0K1	1	2	no_dox	Untransfected	690	0.208094
SLC39A8	Q9C0K1	1	2	no_dox	Untransfected	691	0.209505
SLC39A8	Q9C0K1	1	2	no_dox	Untransfected	692	0.208651
SLC39A8	Q9C0K1	1	2	no_dox	Untransfected	693	0.209553
SLC39A8	Q9C0K1	1	2	no_dox	Untransfected	694	0.211014
SLC39A8	Q9C0K1	1	2	no_dox	Untransfected	695	0.211508
SLC39A8	Q9C0K1	1	2	no_dox	Untransfected	696	0.20916
SLC39A8	Q9C0K1	1	2	no_dox	Untransfected	697	0.208693
SLC39A8	Q9C0K1	1	2	no_dox	Untransfected	698	0.209598
SLC39A8	Q9C0K1	1	2	no_dox	Untransfected	699	0.208882
SLC39A8	Q9C0K1	1	2	no_dox	Untransfected	700	0.207707
SLC39A8	Q9C0K1	1	2	no_dox	Untransfected	701	0.210216
SLC39A8	Q9C0K1	1	2	no_dox	Untransfected	702	0.209162
SLC39A8	Q9C0K1	1	2	no_dox	Untransfected	703	0.209987
SLC39A8	Q9C0K1	1	2	no_dox	Untransfected	704	0.20953
SLC39A8	Q9C0K1	1	2	no_dox	Untransfected	705	0.211475
SLC39A8	Q9C0K1	1	2	no_dox	Untransfected	706	0.211391
SLC39A8	Q9C0K1	1	2	no_dox	Untransfected	707	0.212432
SLC39A8	Q9C0K1	1	2	no_dox	Untransfected	708	0.213541
SLC39A8	Q9C0K1	1	2	no_dox	Untransfected	709	0.208178
SLC39A8	Q9C0K1	1	2	no_dox	Untransfected	710	0.213689
SLC39A8	Q9C0K1	1	2	no_dox	Untransfected	711	0.213062
SLC39A8	Q9C0K1	1	2	no_dox	Untransfected	712	0.211784
SLC39A8	Q9C0K1	1	2	no_dox	Untransfected	713	0.213772
SLC39A8	Q9C0K1	1	2	no_dox	Untransfected	714	0.213237
SLC39A8	Q9C0K1	1	2	no_dox	Untransfected	715	0.213992
SLC39A8	Q9C0K1	1	2	no_dox	Untransfected	716	0.214103
SLC39A8	Q9C0K1	1	2	no_dox	Untransfected	717	0.213432
SLC39A8	Q9C0K1	1	2	no_dox	Untransfected	718	0.212206
SLC39A8	Q9C0K1	1	2	no_dox	Untransfected	719	0.21633
SLC39A8	Q9C0K1	1	2	no_dox	Untransfected	720	0.209927
SLC39A8	Q9C0K1	1	2	no_dox	Untransfected	721	0.218373
SLC39A8	Q9C0K1	1	2	no_dox	Untransfected	722	0.21392
SLC39A8	Q9C0K1	1	2	no_dox	Untransfected	723	0.212881
SLC39A8	Q9C0K1	1	2	no_dox	Untransfected	724	0.214846
SLC39A8	Q9C0K1	1	2	no_dox	Untransfected	725	0.215704
SLC39A8	Q9C0K1	1	2	no_dox	Untransfected	726	0.215013
SLC39A8	Q9C0K1	1	2	no_dox	Untransfected	727	0.213718
SLC39A8	Q9C0K1	1	2	no_dox	Untransfected	728	0.21263
SLC39A8	Q9C0K1	1	2	no_dox	Untransfected	729	0.216101
SLC39A8	Q9C0K1	1	2	no_dox	Untransfected	730	0.214756
SLC39A8	Q9C0K1	1	2	no_dox	Untransfected	731	0.215035
SLC39A8	Q9C0K1	1	2	no_dox	Untransfected	732	0.214451
SLC39A8	Q9C0K1	1	2	no_dox	Untransfected	733	0.21486
SLC39A8	Q9C0K1	1	2	no_dox	Untransfected	734	0.215344
SLC39A8	Q9C0K1	1	2	no_dox	Untransfected	735	0.217805
SLC39A8	Q9C0K1	1	2	no_dox	Untransfected	736	0.219635
SLC39A8	Q9C0K1	1	2	no_dox	Untransfected	737	0.214817
SLC39A8	Q9C0K1	1	2	no_dox	Untransfected	738	0.217497
SLC39A8	Q9C0K1	1	2	no_dox	Untransfected	739	0.21954
SLC39A8	Q9C0K1	1	2	no_dox	Untransfected	740	0.219141
SLC39A8	Q9C0K1	1	2	no_dox	Untransfected	741	0.218682
SLC39A8	Q9C0K1	1	2	no_dox	Untransfected	742	0.21952
SLC39A8	Q9C0K1	1	2	no_dox	Untransfected	743	0.217978
SLC39A8	Q9C0K1	1	2	no_dox	Untransfected	744	0.218194
SLC39A8	Q9C0K1	1	2	no_dox	Untransfected	745	0.219458
SLC39A8	Q9C0K1	1	2	no_dox	Untransfected	746	0.219787
SLC39A8	Q9C0K1	1	2	no_dox	Untransfected	747	0.219759
SLC39A8	Q9C0K1	1	2	no_dox	Untransfected	748	0.222292
SLC39A8	Q9C0K1	1	2	no_dox	Untransfected	749	0.21981
SLC39A8	Q9C0K1	1	2	no_dox	Untransfected	750	0.21797
SLC39A8	Q9C0K1	1	2	no_dox	Untransfected	751	0.221796
SLC39A8	Q9C0K1	1	2	no_dox	Untransfected	752	0.220744
SLC39A8	Q9C0K1	1	2	no_dox	Untransfected	753	0.219561
SLC39A8	Q9C0K1	1	2	no_dox	Untransfected	754	0.221203
SLC39A8	Q9C0K1	1	2	no_dox	Untransfected	755	0.220965
SLC39A8	Q9C0K1	1	2	no_dox	Untransfected	756	0.21974
SLC39A8	Q9C0K1	1	2	no_dox	Untransfected	757	0.220495
SLC39A8	Q9C0K1	1	2	no_dox	Untransfected	758	0.218804
SLC39A8	Q9C0K1	1	2	no_dox	Untransfected	759	0.221222
SLC39A8	Q9C0K1	1	2	no_dox	Untransfected	760	0.221016
SLC39A8	Q9C0K1	1	2	no_dox	Untransfected	761	0.21911
SLC39A8	Q9C0K1	1	2	no_dox	Untransfected	762	0.220473
SLC39A8	Q9C0K1	1	2	no_dox	Untransfected	763	0.223027
SLC39A8	Q9C0K1	1	2	no_dox	Untransfected	764	0.221839
SLC39A8	Q9C0K1	1	2	no_dox	Untransfected	765	0.220586
SLC39A8	Q9C0K1	1	2	no_dox	Untransfected	766	0.223341
SLC39A8	Q9C0K1	1	2	no_dox	Untransfected	767	0.222203
SLC39A8	Q9C0K1	1	2	no_dox	Untransfected	768	0.221345
SLC39A8	Q9C0K1	1	2	no_dox	Untransfected	769	0.222905
SLC39A8	Q9C0K1	1	2	no_dox	Untransfected	770	0.224609
SLC39A8	Q9C0K1	1	2	no_dox	Untransfected	771	0.221211
SLC39A8	Q9C0K1	1	2	no_dox	Untransfected	772	0.224484
SLC39A8	Q9C0K1	1	2	no_dox	Untransfected	773	0.224278
SLC39A8	Q9C0K1	1	2	no_dox	Untransfected	774	0.225161
SLC39A8	Q9C0K1	1	2	no_dox	Untransfected	775	0.224377
SLC39A8	Q9C0K1	1	2	no_dox	Untransfected	776	0.224187
SLC39A8	Q9C0K1	1	2	no_dox	Untransfected	777	0.222107
SLC39A8	Q9C0K1	1	2	no_dox	Untransfected	778	0.223628
SLC39A8	Q9C0K1	1	2	no_dox	Untransfected	779	0.225957
SLC39A8	Q9C0K1	1	2	no_dox	Untransfected	780	0.227847
SLC39A8	Q9C0K1	1	2	no_dox	Untransfected	781	0.226772
SLC39A8	Q9C0K1	1	2	no_dox	Untransfected	782	0.223206
SLC39A8	Q9C0K1	1	2	no_dox	Untransfected	783	0.224768
SLC39A8	Q9C0K1	1	2	no_dox	Untransfected	784	0.223092
SLC39A8	Q9C0K1	1	2	no_dox	Untransfected	785	0.223101
SLC39A8	Q9C0K1	1	2	no_dox	Untransfected	786	0.225607
SLC39A8	Q9C0K1	1	2	no_dox	Untransfected	787	0.228927
SLC39A8	Q9C0K1	1	2	no_dox	Untransfected	788	0.224603
SLC39A8	Q9C0K1	1	2	no_dox	Untransfected	789	0.224906
SLC39A8	Q9C0K1	1	2	no_dox	Untransfected	790	0.226575
SLC39A8	Q9C0K1	1	2	no_dox	Untransfected	791	0.225107
SLC39A8	Q9C0K1	1	2	no_dox	Untransfected	792	0.225375
SLC39A8	Q9C0K1	1	2	no_dox	Untransfected	793	0.222245
SLC39A8	Q9C0K1	1	2	no_dox	Untransfected	794	0.226357
SLC39A8	Q9C0K1	1	2	no_dox	Untransfected	795	0.227678
SLC39A8	Q9C0K1	1	2	no_dox	Untransfected	796	0.225208
SLC39A8	Q9C0K1	1	2	no_dox	Untransfected	797	0.226266
SLC39A8	Q9C0K1	1	2	no_dox	Untransfected	798	0.230384
SLC39A8	Q9C0K1	1	2	no_dox	Untransfected	799	0.229987
SLC39A8	Q9C0K1	1	2	no_dox	Untransfected	800	0.228211
SLC39A8	Q9C0K1	1	2	no_dox	Untransfected	801	0.228186
SLC39A8	Q9C0K1	1	1	no_dox	Lipofectamine	1	0.109023
SLC39A8	Q9C0K1	1	1	no_dox	Lipofectamine	2	0.109408
SLC39A8	Q9C0K1	1	1	no_dox	Lipofectamine	3	0.10672
SLC39A8	Q9C0K1	1	1	no_dox	Lipofectamine	4	0.10836
SLC39A8	Q9C0K1	1	1	no_dox	Lipofectamine	5	0.109293
SLC39A8	Q9C0K1	1	1	no_dox	Lipofectamine	6	0.110383
SLC39A8	Q9C0K1	1	1	no_dox	Lipofectamine	7	0.110404
SLC39A8	Q9C0K1	1	1	no_dox	Lipofectamine	8	0.109396
SLC39A8	Q9C0K1	1	1	no_dox	Lipofectamine	9	0.110274
SLC39A8	Q9C0K1	1	1	no_dox	Lipofectamine	10	0.109986
SLC39A8	Q9C0K1	1	1	no_dox	Lipofectamine	11	0.112098
SLC39A8	Q9C0K1	1	1	no_dox	Lipofectamine	12	0.107593
SLC39A8	Q9C0K1	1	1	no_dox	Lipofectamine	13	0.108793
SLC39A8	Q9C0K1	1	1	no_dox	Lipofectamine	14	0.11063
SLC39A8	Q9C0K1	1	1	no_dox	Lipofectamine	15	0.108188
SLC39A8	Q9C0K1	1	1	no_dox	Lipofectamine	16	0.109861
SLC39A8	Q9C0K1	1	1	no_dox	Lipofectamine	17	0.110663
SLC39A8	Q9C0K1	1	1	no_dox	Lipofectamine	18	0.108768
SLC39A8	Q9C0K1	1	1	no_dox	Lipofectamine	19	0.109678
SLC39A8	Q9C0K1	1	1	no_dox	Lipofectamine	20	0.109435
SLC39A8	Q9C0K1	1	1	no_dox	Lipofectamine	21	0.109476
SLC39A8	Q9C0K1	1	1	no_dox	Lipofectamine	22	0.10954
SLC39A8	Q9C0K1	1	1	no_dox	Lipofectamine	23	0.110647
SLC39A8	Q9C0K1	1	1	no_dox	Lipofectamine	24	0.109556
SLC39A8	Q9C0K1	1	1	no_dox	Lipofectamine	25	0.110902
SLC39A8	Q9C0K1	1	1	no_dox	Lipofectamine	26	0.112162
SLC39A8	Q9C0K1	1	1	no_dox	Lipofectamine	27	0.108183
SLC39A8	Q9C0K1	1	1	no_dox	Lipofectamine	28	0.106757
SLC39A8	Q9C0K1	1	1	no_dox	Lipofectamine	29	0.109678
SLC39A8	Q9C0K1	1	1	no_dox	Lipofectamine	30	0.108898
SLC39A8	Q9C0K1	1	1	no_dox	Lipofectamine	31	0.104037
SLC39A8	Q9C0K1	1	1	no_dox	Lipofectamine	32	0.109692
SLC39A8	Q9C0K1	1	1	no_dox	Lipofectamine	33	0.109496
SLC39A8	Q9C0K1	1	1	no_dox	Lipofectamine	34	0.111579
SLC39A8	Q9C0K1	1	1	no_dox	Lipofectamine	35	0.107432
SLC39A8	Q9C0K1	1	1	no_dox	Lipofectamine	36	0.1084
SLC39A8	Q9C0K1	1	1	no_dox	Lipofectamine	37	0.109859
SLC39A8	Q9C0K1	1	1	no_dox	Lipofectamine	38	0.109196
SLC39A8	Q9C0K1	1	1	no_dox	Lipofectamine	39	0.108556
SLC39A8	Q9C0K1	1	1	no_dox	Lipofectamine	40	0.108101
SLC39A8	Q9C0K1	1	1	no_dox	Lipofectamine	41	0.110365
SLC39A8	Q9C0K1	1	1	no_dox	Lipofectamine	42	0.10728
SLC39A8	Q9C0K1	1	1	no_dox	Lipofectamine	43	0.108286
SLC39A8	Q9C0K1	1	1	no_dox	Lipofectamine	44	0.106827
SLC39A8	Q9C0K1	1	1	no_dox	Lipofectamine	45	0.107739
SLC39A8	Q9C0K1	1	1	no_dox	Lipofectamine	46	0.108949
SLC39A8	Q9C0K1	1	1	no_dox	Lipofectamine	47	0.106072
SLC39A8	Q9C0K1	1	1	no_dox	Lipofectamine	48	0.104518
SLC39A8	Q9C0K1	1	1	no_dox	Lipofectamine	49	0.108194
SLC39A8	Q9C0K1	1	1	no_dox	Lipofectamine	50	0.110466
SLC39A8	Q9C0K1	1	1	no_dox	Lipofectamine	51	0.105037
SLC39A8	Q9C0K1	1	1	no_dox	Lipofectamine	52	0.104438
SLC39A8	Q9C0K1	1	1	no_dox	Lipofectamine	53	0.111511
SLC39A8	Q9C0K1	1	1	no_dox	Lipofectamine	54	0.108955
SLC39A8	Q9C0K1	1	1	no_dox	Lipofectamine	55	0.112536
SLC39A8	Q9C0K1	1	1	no_dox	Lipofectamine	56	0.11104
SLC39A8	Q9C0K1	1	1	no_dox	Lipofectamine	57	0.111754
SLC39A8	Q9C0K1	1	1	no_dox	Lipofectamine	58	0.114197
SLC39A8	Q9C0K1	1	1	no_dox	Lipofectamine	59	0.115537
SLC39A8	Q9C0K1	1	1	no_dox	Lipofectamine	60	0.113508
SLC39A8	Q9C0K1	1	1	no_dox	Lipofectamine	61	0.113968
SLC39A8	Q9C0K1	1	1	no_dox	Lipofectamine	62	0.112026
SLC39A8	Q9C0K1	1	1	no_dox	Lipofectamine	63	0.112923
SLC39A8	Q9C0K1	1	1	no_dox	Lipofectamine	64	0.115065
SLC39A8	Q9C0K1	1	1	no_dox	Lipofectamine	65	0.115909
SLC39A8	Q9C0K1	1	1	no_dox	Lipofectamine	66	0.116961
SLC39A8	Q9C0K1	1	1	no_dox	Lipofectamine	67	0.11351
SLC39A8	Q9C0K1	1	1	no_dox	Lipofectamine	68	0.112446
SLC39A8	Q9C0K1	1	1	no_dox	Lipofectamine	69	0.111355
SLC39A8	Q9C0K1	1	1	no_dox	Lipofectamine	70	0.1102
SLC39A8	Q9C0K1	1	1	no_dox	Lipofectamine	71	0.111997
SLC39A8	Q9C0K1	1	1	no_dox	Lipofectamine	72	0.111904
SLC39A8	Q9C0K1	1	1	no_dox	Lipofectamine	73	0.113372
SLC39A8	Q9C0K1	1	1	no_dox	Lipofectamine	74	0.11275
SLC39A8	Q9C0K1	1	1	no_dox	Lipofectamine	75	0.112176
SLC39A8	Q9C0K1	1	1	no_dox	Lipofectamine	76	0.114689
SLC39A8	Q9C0K1	1	1	no_dox	Lipofectamine	77	0.112507
SLC39A8	Q9C0K1	1	1	no_dox	Lipofectamine	78	0.117226
SLC39A8	Q9C0K1	1	1	no_dox	Lipofectamine	79	0.109011
SLC39A8	Q9C0K1	1	1	no_dox	Lipofectamine	80	0.111493
SLC39A8	Q9C0K1	1	1	no_dox	Lipofectamine	81	0.114257
SLC39A8	Q9C0K1	1	1	no_dox	Lipofectamine	82	0.112135
SLC39A8	Q9C0K1	1	1	no_dox	Lipofectamine	83	0.113139
SLC39A8	Q9C0K1	1	1	no_dox	Lipofectamine	84	0.111559
SLC39A8	Q9C0K1	1	1	no_dox	Lipofectamine	85	0.10918
SLC39A8	Q9C0K1	1	1	no_dox	Lipofectamine	86	0.114316
SLC39A8	Q9C0K1	1	1	no_dox	Lipofectamine	87	0.110739
SLC39A8	Q9C0K1	1	1	no_dox	Lipofectamine	88	0.114308
SLC39A8	Q9C0K1	1	1	no_dox	Lipofectamine	89	0.115216
SLC39A8	Q9C0K1	1	1	no_dox	Lipofectamine	90	0.113598
SLC39A8	Q9C0K1	1	1	no_dox	Lipofectamine	91	0.115378
SLC39A8	Q9C0K1	1	1	no_dox	Lipofectamine	92	0.111676
SLC39A8	Q9C0K1	1	1	no_dox	Lipofectamine	93	0.112164
SLC39A8	Q9C0K1	1	1	no_dox	Lipofectamine	94	0.113018
SLC39A8	Q9C0K1	1	1	no_dox	Lipofectamine	95	0.113168
SLC39A8	Q9C0K1	1	1	no_dox	Lipofectamine	96	0.116018
SLC39A8	Q9C0K1	1	1	no_dox	Lipofectamine	97	0.116162
SLC39A8	Q9C0K1	1	1	no_dox	Lipofectamine	98	0.11438
SLC39A8	Q9C0K1	1	1	no_dox	Lipofectamine	99	0.114779
SLC39A8	Q9C0K1	1	1	no_dox	Lipofectamine	100	0.113738
SLC39A8	Q9C0K1	1	1	no_dox	Lipofectamine	101	0.114331
SLC39A8	Q9C0K1	1	1	no_dox	Lipofectamine	102	0.110626
SLC39A8	Q9C0K1	1	1	no_dox	Lipofectamine	103	0.11438
SLC39A8	Q9C0K1	1	1	no_dox	Lipofectamine	104	0.11551
SLC39A8	Q9C0K1	1	1	no_dox	Lipofectamine	105	0.116973
SLC39A8	Q9C0K1	1	1	no_dox	Lipofectamine	106	0.115179
SLC39A8	Q9C0K1	1	1	no_dox	Lipofectamine	107	0.116922
SLC39A8	Q9C0K1	1	1	no_dox	Lipofectamine	108	0.115154
SLC39A8	Q9C0K1	1	1	no_dox	Lipofectamine	109	0.112425
SLC39A8	Q9C0K1	1	1	no_dox	Lipofectamine	110	0.11502
SLC39A8	Q9C0K1	1	1	no_dox	Lipofectamine	111	0.113071
SLC39A8	Q9C0K1	1	1	no_dox	Lipofectamine	112	0.115277
SLC39A8	Q9C0K1	1	1	no_dox	Lipofectamine	113	0.112989
SLC39A8	Q9C0K1	1	1	no_dox	Lipofectamine	114	0.115792
SLC39A8	Q9C0K1	1	1	no_dox	Lipofectamine	115	0.116257
SLC39A8	Q9C0K1	1	1	no_dox	Lipofectamine	116	0.114956
SLC39A8	Q9C0K1	1	1	no_dox	Lipofectamine	117	0.113656
SLC39A8	Q9C0K1	1	1	no_dox	Lipofectamine	118	0.113954
SLC39A8	Q9C0K1	1	1	no_dox	Lipofectamine	119	0.116129
SLC39A8	Q9C0K1	1	1	no_dox	Lipofectamine	120	0.112911
SLC39A8	Q9C0K1	1	1	no_dox	Lipofectamine	121	0.117584
SLC39A8	Q9C0K1	1	1	no_dox	Lipofectamine	122	0.113958
SLC39A8	Q9C0K1	1	1	no_dox	Lipofectamine	123	0.116395
SLC39A8	Q9C0K1	1	1	no_dox	Lipofectamine	124	0.115491
SLC39A8	Q9C0K1	1	1	no_dox	Lipofectamine	125	0.113927
SLC39A8	Q9C0K1	1	1	no_dox	Lipofectamine	126	0.1143
SLC39A8	Q9C0K1	1	1	no_dox	Lipofectamine	127	0.113345
SLC39A8	Q9C0K1	1	1	no_dox	Lipofectamine	128	0.112621
SLC39A8	Q9C0K1	1	1	no_dox	Lipofectamine	129	0.117813
SLC39A8	Q9C0K1	1	1	no_dox	Lipofectamine	130	0.116595
SLC39A8	Q9C0K1	1	1	no_dox	Lipofectamine	131	0.116757
SLC39A8	Q9C0K1	1	1	no_dox	Lipofectamine	132	0.115172
SLC39A8	Q9C0K1	1	1	no_dox	Lipofectamine	133	0.115893
SLC39A8	Q9C0K1	1	1	no_dox	Lipofectamine	134	0.115049
SLC39A8	Q9C0K1	1	1	no_dox	Lipofectamine	135	0.114372
SLC39A8	Q9C0K1	1	1	no_dox	Lipofectamine	136	0.116901
SLC39A8	Q9C0K1	1	1	no_dox	Lipofectamine	137	0.114236
SLC39A8	Q9C0K1	1	1	no_dox	Lipofectamine	138	0.113621
SLC39A8	Q9C0K1	1	1	no_dox	Lipofectamine	139	0.115265
SLC39A8	Q9C0K1	1	1	no_dox	Lipofectamine	140	0.116286
SLC39A8	Q9C0K1	1	1	no_dox	Lipofectamine	141	0.115417
SLC39A8	Q9C0K1	1	1	no_dox	Lipofectamine	142	0.116008
SLC39A8	Q9C0K1	1	1	no_dox	Lipofectamine	143	0.113366
SLC39A8	Q9C0K1	1	1	no_dox	Lipofectamine	144	0.11557
SLC39A8	Q9C0K1	1	1	no_dox	Lipofectamine	145	0.118085
SLC39A8	Q9C0K1	1	1	no_dox	Lipofectamine	146	0.115621
SLC39A8	Q9C0K1	1	1	no_dox	Lipofectamine	147	0.114648
SLC39A8	Q9C0K1	1	1	no_dox	Lipofectamine	148	0.118659
SLC39A8	Q9C0K1	1	1	no_dox	Lipofectamine	149	0.117922
SLC39A8	Q9C0K1	1	1	no_dox	Lipofectamine	150	0.116228
SLC39A8	Q9C0K1	1	1	no_dox	Lipofectamine	151	0.11645
SLC39A8	Q9C0K1	1	1	no_dox	Lipofectamine	152	0.117076
SLC39A8	Q9C0K1	1	1	no_dox	Lipofectamine	153	0.117167
SLC39A8	Q9C0K1	1	1	no_dox	Lipofectamine	154	0.119128
SLC39A8	Q9C0K1	1	1	no_dox	Lipofectamine	155	0.114322
SLC39A8	Q9C0K1	1	1	no_dox	Lipofectamine	156	0.117177
SLC39A8	Q9C0K1	1	1	no_dox	Lipofectamine	157	0.11616
SLC39A8	Q9C0K1	1	1	no_dox	Lipofectamine	158	0.115549
SLC39A8	Q9C0K1	1	1	no_dox	Lipofectamine	159	0.114294
SLC39A8	Q9C0K1	1	1	no_dox	Lipofectamine	160	0.117043
SLC39A8	Q9C0K1	1	1	no_dox	Lipofectamine	161	0.118548
SLC39A8	Q9C0K1	1	1	no_dox	Lipofectamine	162	0.116683
SLC39A8	Q9C0K1	1	1	no_dox	Lipofectamine	163	0.11741
SLC39A8	Q9C0K1	1	1	no_dox	Lipofectamine	164	0.117827
SLC39A8	Q9C0K1	1	1	no_dox	Lipofectamine	165	0.118323
SLC39A8	Q9C0K1	1	1	no_dox	Lipofectamine	166	0.116008
SLC39A8	Q9C0K1	1	1	no_dox	Lipofectamine	167	0.116288
SLC39A8	Q9C0K1	1	1	no_dox	Lipofectamine	168	0.112931
SLC39A8	Q9C0K1	1	1	no_dox	Lipofectamine	169	0.120748
SLC39A8	Q9C0K1	1	1	no_dox	Lipofectamine	170	0.116667
SLC39A8	Q9C0K1	1	1	no_dox	Lipofectamine	171	0.114528
SLC39A8	Q9C0K1	1	1	no_dox	Lipofectamine	172	0.116745
SLC39A8	Q9C0K1	1	1	no_dox	Lipofectamine	173	0.115775
SLC39A8	Q9C0K1	1	1	no_dox	Lipofectamine	174	0.115426
SLC39A8	Q9C0K1	1	1	no_dox	Lipofectamine	175	0.116938
SLC39A8	Q9C0K1	1	1	no_dox	Lipofectamine	176	0.116695
SLC39A8	Q9C0K1	1	1	no_dox	Lipofectamine	177	0.116308
SLC39A8	Q9C0K1	1	1	no_dox	Lipofectamine	178	0.120134
SLC39A8	Q9C0K1	1	1	no_dox	Lipofectamine	179	0.11628
SLC39A8	Q9C0K1	1	1	no_dox	Lipofectamine	180	0.11622
SLC39A8	Q9C0K1	1	1	no_dox	Lipofectamine	181	0.115271
SLC39A8	Q9C0K1	1	1	no_dox	Lipofectamine	182	0.119537
SLC39A8	Q9C0K1	1	1	no_dox	Lipofectamine	183	0.118249
SLC39A8	Q9C0K1	1	1	no_dox	Lipofectamine	184	0.119513
SLC39A8	Q9C0K1	1	1	no_dox	Lipofectamine	185	0.113588
SLC39A8	Q9C0K1	1	1	no_dox	Lipofectamine	186	0.11863
SLC39A8	Q9C0K1	1	1	no_dox	Lipofectamine	187	0.116977
SLC39A8	Q9C0K1	1	1	no_dox	Lipofectamine	188	0.118541
SLC39A8	Q9C0K1	1	1	no_dox	Lipofectamine	189	0.115481
SLC39A8	Q9C0K1	1	1	no_dox	Lipofectamine	190	0.117786
SLC39A8	Q9C0K1	1	1	no_dox	Lipofectamine	191	0.11707
SLC39A8	Q9C0K1	1	1	no_dox	Lipofectamine	192	0.117718
SLC39A8	Q9C0K1	1	1	no_dox	Lipofectamine	193	0.116788
SLC39A8	Q9C0K1	1	1	no_dox	Lipofectamine	194	0.118268
SLC39A8	Q9C0K1	1	1	no_dox	Lipofectamine	195	0.118474
SLC39A8	Q9C0K1	1	1	no_dox	Lipofectamine	196	0.116741
SLC39A8	Q9C0K1	1	1	no_dox	Lipofectamine	197	0.118062
SLC39A8	Q9C0K1	1	1	no_dox	Lipofectamine	198	0.116144
SLC39A8	Q9C0K1	1	1	no_dox	Lipofectamine	199	0.121079
SLC39A8	Q9C0K1	1	1	no_dox	Lipofectamine	200	0.117689
SLC39A8	Q9C0K1	1	1	no_dox	Lipofectamine	201	0.115652
SLC39A8	Q9C0K1	1	1	no_dox	Lipofectamine	202	0.119138
SLC39A8	Q9C0K1	1	1	no_dox	Lipofectamine	203	0.118245
SLC39A8	Q9C0K1	1	1	no_dox	Lipofectamine	204	0.115654
SLC39A8	Q9C0K1	1	1	no_dox	Lipofectamine	205	0.117148
SLC39A8	Q9C0K1	1	1	no_dox	Lipofectamine	206	0.117405
SLC39A8	Q9C0K1	1	1	no_dox	Lipofectamine	207	0.118181
SLC39A8	Q9C0K1	1	1	no_dox	Lipofectamine	208	0.117724
SLC39A8	Q9C0K1	1	1	no_dox	Lipofectamine	209	0.114471
SLC39A8	Q9C0K1	1	1	no_dox	Lipofectamine	210	0.119455
SLC39A8	Q9C0K1	1	1	no_dox	Lipofectamine	211	0.118062
SLC39A8	Q9C0K1	1	1	no_dox	Lipofectamine	212	0.116092
SLC39A8	Q9C0K1	1	1	no_dox	Lipofectamine	213	0.114736
SLC39A8	Q9C0K1	1	1	no_dox	Lipofectamine	214	0.115648
SLC39A8	Q9C0K1	1	1	no_dox	Lipofectamine	215	0.117193
SLC39A8	Q9C0K1	1	1	no_dox	Lipofectamine	216	0.11771
SLC39A8	Q9C0K1	1	1	no_dox	Lipofectamine	217	0.11857
SLC39A8	Q9C0K1	1	1	no_dox	Lipofectamine	218	0.118949
SLC39A8	Q9C0K1	1	1	no_dox	Lipofectamine	219	0.119791
SLC39A8	Q9C0K1	1	1	no_dox	Lipofectamine	220	0.118799
SLC39A8	Q9C0K1	1	1	no_dox	Lipofectamine	221	0.115928
SLC39A8	Q9C0K1	1	1	no_dox	Lipofectamine	222	0.118511
SLC39A8	Q9C0K1	1	1	no_dox	Lipofectamine	223	0.116004
SLC39A8	Q9C0K1	1	1	no_dox	Lipofectamine	224	0.119552
SLC39A8	Q9C0K1	1	1	no_dox	Lipofectamine	225	0.118074
SLC39A8	Q9C0K1	1	1	no_dox	Lipofectamine	226	0.117018
SLC39A8	Q9C0K1	1	1	no_dox	Lipofectamine	227	0.118087
SLC39A8	Q9C0K1	1	1	no_dox	Lipofectamine	228	0.118657
SLC39A8	Q9C0K1	1	1	no_dox	Lipofectamine	229	0.119824
SLC39A8	Q9C0K1	1	1	no_dox	Lipofectamine	230	0.115714
SLC39A8	Q9C0K1	1	1	no_dox	Lipofectamine	231	0.117772
SLC39A8	Q9C0K1	1	1	no_dox	Lipofectamine	232	0.116564
SLC39A8	Q9C0K1	1	1	no_dox	Lipofectamine	233	0.118056
SLC39A8	Q9C0K1	1	1	no_dox	Lipofectamine	234	0.11871
SLC39A8	Q9C0K1	1	1	no_dox	Lipofectamine	235	0.115469
SLC39A8	Q9C0K1	1	1	no_dox	Lipofectamine	236	0.118245
SLC39A8	Q9C0K1	1	1	no_dox	Lipofectamine	237	0.117263
SLC39A8	Q9C0K1	1	1	no_dox	Lipofectamine	238	0.11663
SLC39A8	Q9C0K1	1	1	no_dox	Lipofectamine	239	0.120824
SLC39A8	Q9C0K1	1	1	no_dox	Lipofectamine	240	0.116403
SLC39A8	Q9C0K1	1	1	no_dox	Lipofectamine	241	0.116064
SLC39A8	Q9C0K1	1	1	no_dox	Lipofectamine	242	0.119608
SLC39A8	Q9C0K1	1	1	no_dox	Lipofectamine	243	0.117552
SLC39A8	Q9C0K1	1	1	no_dox	Lipofectamine	244	0.119533
SLC39A8	Q9C0K1	1	1	no_dox	Lipofectamine	245	0.118013
SLC39A8	Q9C0K1	1	1	no_dox	Lipofectamine	246	0.116625
SLC39A8	Q9C0K1	1	1	no_dox	Lipofectamine	247	0.119457
SLC39A8	Q9C0K1	1	1	no_dox	Lipofectamine	248	0.115621
SLC39A8	Q9C0K1	1	1	no_dox	Lipofectamine	249	0.116646
SLC39A8	Q9C0K1	1	1	no_dox	Lipofectamine	250	0.118327
SLC39A8	Q9C0K1	1	1	no_dox	Lipofectamine	251	0.119227
SLC39A8	Q9C0K1	1	1	no_dox	Lipofectamine	252	0.115444
SLC39A8	Q9C0K1	1	1	no_dox	Lipofectamine	253	0.115829
SLC39A8	Q9C0K1	1	1	no_dox	Lipofectamine	254	0.117566
SLC39A8	Q9C0K1	1	1	no_dox	Lipofectamine	255	0.120044
SLC39A8	Q9C0K1	1	1	no_dox	Lipofectamine	256	0.117893
SLC39A8	Q9C0K1	1	1	no_dox	Lipofectamine	257	0.117932
SLC39A8	Q9C0K1	1	1	no_dox	Lipofectamine	258	0.115524
SLC39A8	Q9C0K1	1	1	no_dox	Lipofectamine	259	0.120643
SLC39A8	Q9C0K1	1	1	no_dox	Lipofectamine	260	0.116251
SLC39A8	Q9C0K1	1	1	no_dox	Lipofectamine	261	0.11649
SLC39A8	Q9C0K1	1	1	no_dox	Lipofectamine	262	0.118288
SLC39A8	Q9C0K1	1	1	no_dox	Lipofectamine	263	0.120711
SLC39A8	Q9C0K1	1	1	no_dox	Lipofectamine	264	0.117887
SLC39A8	Q9C0K1	1	1	no_dox	Lipofectamine	265	0.117086
SLC39A8	Q9C0K1	1	1	no_dox	Lipofectamine	266	0.116533
SLC39A8	Q9C0K1	1	1	no_dox	Lipofectamine	267	0.116905
SLC39A8	Q9C0K1	1	1	no_dox	Lipofectamine	268	0.119747
SLC39A8	Q9C0K1	1	1	no_dox	Lipofectamine	269	0.11656
SLC39A8	Q9C0K1	1	1	no_dox	Lipofectamine	270	0.117391
SLC39A8	Q9C0K1	1	1	no_dox	Lipofectamine	271	0.116747
SLC39A8	Q9C0K1	1	1	no_dox	Lipofectamine	272	0.120525
SLC39A8	Q9C0K1	1	1	no_dox	Lipofectamine	273	0.120437
SLC39A8	Q9C0K1	1	1	no_dox	Lipofectamine	274	0.118082
SLC39A8	Q9C0K1	1	1	no_dox	Lipofectamine	275	0.116942
SLC39A8	Q9C0K1	1	1	no_dox	Lipofectamine	276	0.116549
SLC39A8	Q9C0K1	1	1	no_dox	Lipofectamine	277	0.121583
SLC39A8	Q9C0K1	1	1	no_dox	Lipofectamine	278	0.118117
SLC39A8	Q9C0K1	1	1	no_dox	Lipofectamine	279	0.118856
SLC39A8	Q9C0K1	1	1	no_dox	Lipofectamine	280	0.117805
SLC39A8	Q9C0K1	1	1	no_dox	Lipofectamine	281	0.119132
SLC39A8	Q9C0K1	1	1	no_dox	Lipofectamine	282	0.119688
SLC39A8	Q9C0K1	1	1	no_dox	Lipofectamine	283	0.119321
SLC39A8	Q9C0K1	1	1	no_dox	Lipofectamine	284	0.118877
SLC39A8	Q9C0K1	1	1	no_dox	Lipofectamine	285	0.118906
SLC39A8	Q9C0K1	1	1	no_dox	Lipofectamine	286	0.119453
SLC39A8	Q9C0K1	1	1	no_dox	Lipofectamine	287	0.118338
SLC39A8	Q9C0K1	1	1	no_dox	Lipofectamine	288	0.116862
SLC39A8	Q9C0K1	1	1	no_dox	Lipofectamine	289	0.118605
SLC39A8	Q9C0K1	1	1	no_dox	Lipofectamine	290	0.118554
SLC39A8	Q9C0K1	1	1	no_dox	Lipofectamine	291	0.12004
SLC39A8	Q9C0K1	1	1	no_dox	Lipofectamine	292	0.117677
SLC39A8	Q9C0K1	1	1	no_dox	Lipofectamine	293	0.117467
SLC39A8	Q9C0K1	1	1	no_dox	Lipofectamine	294	0.118548
SLC39A8	Q9C0K1	1	1	no_dox	Lipofectamine	295	0.120285
SLC39A8	Q9C0K1	1	1	no_dox	Lipofectamine	296	0.117161
SLC39A8	Q9C0K1	1	1	no_dox	Lipofectamine	297	0.120192
SLC39A8	Q9C0K1	1	1	no_dox	Lipofectamine	298	0.118047
SLC39A8	Q9C0K1	1	1	no_dox	Lipofectamine	299	0.119815
SLC39A8	Q9C0K1	1	1	no_dox	Lipofectamine	300	0.119146
SLC39A8	Q9C0K1	1	1	no_dox	Lipofectamine	301	0.11899
SLC39A8	Q9C0K1	1	1	no_dox	Lipofectamine	302	0.119807
SLC39A8	Q9C0K1	1	1	no_dox	Lipofectamine	303	0.120003
SLC39A8	Q9C0K1	1	1	no_dox	Lipofectamine	304	0.117955
SLC39A8	Q9C0K1	1	1	no_dox	Lipofectamine	305	0.118657
SLC39A8	Q9C0K1	1	1	no_dox	Lipofectamine	306	0.12056
SLC39A8	Q9C0K1	1	1	no_dox	Lipofectamine	307	0.117043
SLC39A8	Q9C0K1	1	1	no_dox	Lipofectamine	308	0.120313
SLC39A8	Q9C0K1	1	1	no_dox	Lipofectamine	309	0.118167
SLC39A8	Q9C0K1	1	1	no_dox	Lipofectamine	310	0.117099
SLC39A8	Q9C0K1	1	1	no_dox	Lipofectamine	311	0.120414
SLC39A8	Q9C0K1	1	1	no_dox	Lipofectamine	312	0.117764
SLC39A8	Q9C0K1	1	1	no_dox	Lipofectamine	313	0.119937
SLC39A8	Q9C0K1	1	1	no_dox	Lipofectamine	314	0.118367
SLC39A8	Q9C0K1	1	1	no_dox	Lipofectamine	315	0.118947
SLC39A8	Q9C0K1	1	1	no_dox	Lipofectamine	316	0.115596
SLC39A8	Q9C0K1	1	1	no_dox	Lipofectamine	317	0.118817
SLC39A8	Q9C0K1	1	1	no_dox	Lipofectamine	318	0.119857
SLC39A8	Q9C0K1	1	1	no_dox	Lipofectamine	319	0.117677
SLC39A8	Q9C0K1	1	1	no_dox	Lipofectamine	320	0.11652
SLC39A8	Q9C0K1	1	1	no_dox	Lipofectamine	321	0.120134
SLC39A8	Q9C0K1	1	1	no_dox	Lipofectamine	322	0.117971
SLC39A8	Q9C0K1	1	1	no_dox	Lipofectamine	323	0.119723
SLC39A8	Q9C0K1	1	1	no_dox	Lipofectamine	324	0.119064
SLC39A8	Q9C0K1	1	1	no_dox	Lipofectamine	325	0.118257
SLC39A8	Q9C0K1	1	1	no_dox	Lipofectamine	326	0.116274
SLC39A8	Q9C0K1	1	1	no_dox	Lipofectamine	327	0.120278
SLC39A8	Q9C0K1	1	1	no_dox	Lipofectamine	328	0.119478
SLC39A8	Q9C0K1	1	1	no_dox	Lipofectamine	329	0.12113
SLC39A8	Q9C0K1	1	1	no_dox	Lipofectamine	330	0.119513
SLC39A8	Q9C0K1	1	1	no_dox	Lipofectamine	331	0.116562
SLC39A8	Q9C0K1	1	1	no_dox	Lipofectamine	332	0.119342
SLC39A8	Q9C0K1	1	1	no_dox	Lipofectamine	333	0.118626
SLC39A8	Q9C0K1	1	1	no_dox	Lipofectamine	334	0.119511
SLC39A8	Q9C0K1	1	1	no_dox	Lipofectamine	335	0.119295
SLC39A8	Q9C0K1	1	1	no_dox	Lipofectamine	336	0.119449
SLC39A8	Q9C0K1	1	1	no_dox	Lipofectamine	337	0.118432
SLC39A8	Q9C0K1	1	1	no_dox	Lipofectamine	338	0.11779
SLC39A8	Q9C0K1	1	1	no_dox	Lipofectamine	339	0.119721
SLC39A8	Q9C0K1	1	1	no_dox	Lipofectamine	340	0.117342
SLC39A8	Q9C0K1	1	1	no_dox	Lipofectamine	341	0.123425
SLC39A8	Q9C0K1	1	1	no_dox	Lipofectamine	342	0.119791
SLC39A8	Q9C0K1	1	1	no_dox	Lipofectamine	343	0.115601
SLC39A8	Q9C0K1	1	1	no_dox	Lipofectamine	344	0.1185
SLC39A8	Q9C0K1	1	1	no_dox	Lipofectamine	345	0.120861
SLC39A8	Q9C0K1	1	1	no_dox	Lipofectamine	346	0.118068
SLC39A8	Q9C0K1	1	1	no_dox	Lipofectamine	347	0.119537
SLC39A8	Q9C0K1	1	1	no_dox	Lipofectamine	348	0.118154
SLC39A8	Q9C0K1	1	1	no_dox	Lipofectamine	349	0.117399
SLC39A8	Q9C0K1	1	1	no_dox	Lipofectamine	350	0.11898
SLC39A8	Q9C0K1	1	1	no_dox	Lipofectamine	351	0.11971
SLC39A8	Q9C0K1	1	1	no_dox	Lipofectamine	352	0.116957
SLC39A8	Q9C0K1	1	1	no_dox	Lipofectamine	353	0.117663
SLC39A8	Q9C0K1	1	1	no_dox	Lipofectamine	354	0.119412
SLC39A8	Q9C0K1	1	1	no_dox	Lipofectamine	355	0.121402
SLC39A8	Q9C0K1	1	1	no_dox	Lipofectamine	356	0.120202
SLC39A8	Q9C0K1	1	1	no_dox	Lipofectamine	357	0.120587
SLC39A8	Q9C0K1	1	1	no_dox	Lipofectamine	358	0.121575
SLC39A8	Q9C0K1	1	1	no_dox	Lipofectamine	359	0.118848
SLC39A8	Q9C0K1	1	1	no_dox	Lipofectamine	360	0.123001
SLC39A8	Q9C0K1	1	1	no_dox	Lipofectamine	361	0.122102
SLC39A8	Q9C0K1	1	1	no_dox	Lipofectamine	362	0.12068
SLC39A8	Q9C0K1	1	1	no_dox	Lipofectamine	363	0.119976
SLC39A8	Q9C0K1	1	1	no_dox	Lipofectamine	364	0.122886
SLC39A8	Q9C0K1	1	1	no_dox	Lipofectamine	365	0.123046
SLC39A8	Q9C0K1	1	1	no_dox	Lipofectamine	366	0.123339
SLC39A8	Q9C0K1	1	1	no_dox	Lipofectamine	367	0.122579
SLC39A8	Q9C0K1	1	1	no_dox	Lipofectamine	368	0.120651
SLC39A8	Q9C0K1	1	1	no_dox	Lipofectamine	369	0.124458
SLC39A8	Q9C0K1	1	1	no_dox	Lipofectamine	370	0.124962
SLC39A8	Q9C0K1	1	1	no_dox	Lipofectamine	371	0.12289
SLC39A8	Q9C0K1	1	1	no_dox	Lipofectamine	372	0.122231
SLC39A8	Q9C0K1	1	1	no_dox	Lipofectamine	373	0.124427
SLC39A8	Q9C0K1	1	1	no_dox	Lipofectamine	374	0.124837
SLC39A8	Q9C0K1	1	1	no_dox	Lipofectamine	375	0.125794
SLC39A8	Q9C0K1	1	1	no_dox	Lipofectamine	376	0.123509
SLC39A8	Q9C0K1	1	1	no_dox	Lipofectamine	377	0.121871
SLC39A8	Q9C0K1	1	1	no_dox	Lipofectamine	378	0.125271
SLC39A8	Q9C0K1	1	1	no_dox	Lipofectamine	379	0.124382
SLC39A8	Q9C0K1	1	1	no_dox	Lipofectamine	380	0.124454
SLC39A8	Q9C0K1	1	1	no_dox	Lipofectamine	381	0.124014
SLC39A8	Q9C0K1	1	1	no_dox	Lipofectamine	382	0.123594
SLC39A8	Q9C0K1	1	1	no_dox	Lipofectamine	383	0.127981
SLC39A8	Q9C0K1	1	1	no_dox	Lipofectamine	384	0.124619
SLC39A8	Q9C0K1	1	1	no_dox	Lipofectamine	385	0.123431
SLC39A8	Q9C0K1	1	1	no_dox	Lipofectamine	386	0.12651
SLC39A8	Q9C0K1	1	1	no_dox	Lipofectamine	387	0.125121
SLC39A8	Q9C0K1	1	1	no_dox	Lipofectamine	388	0.125059
SLC39A8	Q9C0K1	1	1	no_dox	Lipofectamine	389	0.125681
SLC39A8	Q9C0K1	1	1	no_dox	Lipofectamine	390	0.126337
SLC39A8	Q9C0K1	1	1	no_dox	Lipofectamine	391	0.123425
SLC39A8	Q9C0K1	1	1	no_dox	Lipofectamine	392	0.12751
SLC39A8	Q9C0K1	1	1	no_dox	Lipofectamine	393	0.126321
SLC39A8	Q9C0K1	1	1	no_dox	Lipofectamine	394	0.127315
SLC39A8	Q9C0K1	1	1	no_dox	Lipofectamine	395	0.126119
SLC39A8	Q9C0K1	1	1	no_dox	Lipofectamine	396	0.126082
SLC39A8	Q9C0K1	1	1	no_dox	Lipofectamine	397	0.124752
[truncated: 491,417+ more rows]

## Sheet: Dataset_EV12B
Bait_GeneName	Bait_UniProtKB	Induction_Condition	RNAi pool	Image	mean_RFU	stdev_RFU	Time [mm:ss:msms]
SLC39A8	Q9C0K1	dox	GOLM1 RNAi Pool1	1	0.0785171	0.00588991	00:00:00
SLC39A8	Q9C0K1	dox	GOLM1 RNAi Pool1	2	0.077697	0.00546181	00:00:01.563000
SLC39A8	Q9C0K1	dox	GOLM1 RNAi Pool1	3	0.0777938	0.00483269	00:00:03.126000
SLC39A8	Q9C0K1	dox	GOLM1 RNAi Pool1	4	0.0778573	0.0049838	00:00:04.689000
SLC39A8	Q9C0K1	dox	GOLM1 RNAi Pool1	5	0.0776848	0.00561989	00:00:06.253000
SLC39A8	Q9C0K1	dox	GOLM1 RNAi Pool1	6	0.0775366	0.00582676	00:00:07.816000
SLC39A8	Q9C0K1	dox	GOLM1 RNAi Pool1	7	0.0772936	0.00547276	00:00:09.379000
SLC39A8	Q9C0K1	dox	GOLM1 RNAi Pool1	8	0.0775859	0.00571752	00:00:10.942000
SLC39A8	Q9C0K1	dox	GOLM1 RNAi Pool1	9	0.0772845	0.00628848	00:00:12.505000
SLC39A8	Q9C0K1	dox	GOLM1 RNAi Pool1	10	0.0779271	0.00553547	00:00:14.068000
SLC39A8	Q9C0K1	dox	GOLM1 RNAi Pool1	11	0.0777865	0.00581623	00:00:15.631000
SLC39A8	Q9C0K1	dox	GOLM1 RNAi Pool1	12	0.077973	0.00599188	00:00:17.194000
SLC39A8	Q9C0K1	dox	GOLM1 RNAi Pool1	13	0.0769893	0.00578476	00:00:18.758000
SLC39A8	Q9C0K1	dox	GOLM1 RNAi Pool1	14	0.0775105	0.00576494	00:00:20.321000
SLC39A8	Q9C0K1	dox	GOLM1 RNAi Pool1	15	0.0772986	0.0059003	00:00:21.884000
SLC39A8	Q9C0K1	dox	GOLM1 RNAi Pool1	16	0.0771652	0.00611611	00:00:23.447000
SLC39A8	Q9C0K1	dox	GOLM1 RNAi Pool1	17	0.0770256	0.00566388	00:00:25.010000
SLC39A8	Q9C0K1	dox	GOLM1 RNAi Pool1	18	0.0771324	0.00646218	00:00:26.573000
SLC39A8	Q9C0K1	dox	GOLM1 RNAi Pool1	19	0.0769537	0.00530088	00:00:28.136000
SLC39A8	Q9C0K1	dox	GOLM1 RNAi Pool1	20	0.0772067	0.00523283	00:00:29.699000
SLC39A8	Q9C0K1	dox	GOLM1 RNAi Pool1	21	0.0775386	0.00526043	00:00:31.263000
SLC39A8	Q9C0K1	dox	GOLM1 RNAi Pool1	22	0.0769524	0.00562128	00:00:32.826000
SLC39A8	Q9C0K1	dox	GOLM1 RNAi Pool1	23	0.0772183	0.00522077	00:00:34.389000
SLC39A8	Q9C0K1	dox	GOLM1 RNAi Pool1	24	0.0773593	0.00619935	00:00:35.952000
SLC39A8	Q9C0K1	dox	GOLM1 RNAi Pool1	25	0.0768535	0.0052522	00:00:37.515000
SLC39A8	Q9C0K1	dox	GOLM1 RNAi Pool1	26	0.0765205	0.00607942	00:00:39.078000
SLC39A8	Q9C0K1	dox	GOLM1 RNAi Pool1	27	0.0771192	0.00548667	00:00:40.641000
SLC39A8	Q9C0K1	dox	GOLM1 RNAi Pool1	28	0.0770419	0.00500691	00:00:42.204000
SLC39A8	Q9C0K1	dox	GOLM1 RNAi Pool1	29	0.0767604	0.00563493	00:00:43.768000
SLC39A8	Q9C0K1	dox	GOLM1 RNAi Pool1	30	0.0766765	0.00597893	00:00:45.331000
SLC39A8	Q9C0K1	dox	GOLM1 RNAi Pool1	31	0.076348	0.00542518	00:00:46.894000
SLC39A8	Q9C0K1	dox	GOLM1 RNAi Pool1	32	0.0768655	0.00557401	00:00:48.457000
SLC39A8	Q9C0K1	dox	GOLM1 RNAi Pool1	33	0.0771097	0.00525652	00:00:50.020000
SLC39A8	Q9C0K1	dox	GOLM1 RNAi Pool1	34	0.0769829	0.00539945	00:00:51.583000
SLC39A8	Q9C0K1	dox	GOLM1 RNAi Pool1	35	0.0770598	0.00616831	00:00:53.146000
SLC39A8	Q9C0K1	dox	GOLM1 RNAi Pool1	36	0.0769125	0.0052545	00:00:54.709000
SLC39A8	Q9C0K1	dox	GOLM1 RNAi Pool1	37	0.0770768	0.00573894	00:00:56.273000
SLC39A8	Q9C0K1	dox	GOLM1 RNAi Pool1	38	0.0764192	0.00492926	00:00:57.836000
SLC39A8	Q9C0K1	dox	GOLM1 RNAi Pool1	39	0.0770742	0.0054897	00:00:59.399000
SLC39A8	Q9C0K1	dox	GOLM1 RNAi Pool1	40	0.0766293	0.0050945	00:01:00.962000
SLC39A8	Q9C0K1	dox	GOLM1 RNAi Pool1	41	0.0763811	0.00518636	00:01:02.525000
SLC39A8	Q9C0K1	dox	GOLM1 RNAi Pool1	42	0.0767306	0.00616556	00:01:04.088000
SLC39A8	Q9C0K1	dox	GOLM1 RNAi Pool1	43	0.0763801	0.0053432	00:01:05.651000
SLC39A8	Q9C0K1	dox	GOLM1 RNAi Pool1	44	0.0766028	0.00594882	00:01:07.214000
SLC39A8	Q9C0K1	dox	GOLM1 RNAi Pool1	45	0.0763124	0.00536367	00:01:08.778000
SLC39A8	Q9C0K1	dox	GOLM1 RNAi Pool1	46	0.0761189	0.0056509	00:01:10.341000
SLC39A8	Q9C0K1	dox	GOLM1 RNAi Pool1	47	0.0758988	0.00606235	00:01:11.904000
SLC39A8	Q9C0K1	dox	GOLM1 RNAi Pool1	48	0.0758213	0.00550646	00:01:13.467000
SLC39A8	Q9C0K1	dox	GOLM1 RNAi Pool1	49	0.0763737	0.00511994	00:01:15.030000
SLC39A8	Q9C0K1	dox	GOLM1 RNAi Pool1	50	0.0762439	0.00549215	00:01:16.593000
SLC39A8	Q9C0K1	dox	GOLM1 RNAi Pool1	51	0.0772746	0.00516942	00:01:18.156000
SLC39A8	Q9C0K1	dox	GOLM1 RNAi Pool1	52	0.0788373	0.00691535	00:01:19.719000
SLC39A8	Q9C0K1	dox	GOLM1 RNAi Pool1	53	0.0799492	0.00628565	00:01:21.283000
SLC39A8	Q9C0K1	dox	GOLM1 RNAi Pool1	54	0.0802785	0.00703166	00:01:22.846000
SLC39A8	Q9C0K1	dox	GOLM1 RNAi Pool1	55	0.0807054	0.00651427	00:01:24.409000
SLC39A8	Q9C0K1	dox	GOLM1 RNAi Pool1	56	0.0808383	0.00598039	00:01:25.972000
SLC39A8	Q9C0K1	dox	GOLM1 RNAi Pool1	57	0.0816967	0.00634068	00:01:27.535000
SLC39A8	Q9C0K1	dox	GOLM1 RNAi Pool1	58	0.0812129	0.00653	00:01:29.098000
SLC39A8	Q9C0K1	dox	GOLM1 RNAi Pool1	59	0.0825268	0.0065296	00:01:30.661000
SLC39A8	Q9C0K1	dox	GOLM1 RNAi Pool1	60	0.0813874	0.00638286	00:01:32.224000
SLC39A8	Q9C0K1	dox	GOLM1 RNAi Pool1	61	0.0819127	0.00657163	00:01:33.788000
SLC39A8	Q9C0K1	dox	GOLM1 RNAi Pool1	62	0.0820516	0.00648938	00:01:35.351000
SLC39A8	Q9C0K1	dox	GOLM1 RNAi Pool1	63	0.082163	0.00620028	00:01:36.914000
SLC39A8	Q9C0K1	dox	GOLM1 RNAi Pool1	64	0.0820773	0.00572689	00:01:38.477000
SLC39A8	Q9C0K1	dox	GOLM1 RNAi Pool1	65	0.0820537	0.00661481	00:01:40.040000
SLC39A8	Q9C0K1	dox	GOLM1 RNAi Pool1	66	0.0847987	0.00730122	00:01:41.603000
SLC39A8	Q9C0K1	dox	GOLM1 RNAi Pool1	67	0.0819382	0.00642995	00:01:43.166000
SLC39A8	Q9C0K1	dox	GOLM1 RNAi Pool1	68	0.0819932	0.00628248	00:01:44.729000
SLC39A8	Q9C0K1	dox	GOLM1 RNAi Pool1	69	0.0818956	0.00730687	00:01:46.293000
SLC39A8	Q9C0K1	dox	GOLM1 RNAi Pool1	70	0.0816317	0.00681241	00:01:47.856000
SLC39A8	Q9C0K1	dox	GOLM1 RNAi Pool1	71	0.0815102	0.00647996	00:01:49.419000
SLC39A8	Q9C0K1	dox	GOLM1 RNAi Pool1	72	0.0818105	0.00649792	00:01:50.982000
SLC39A8	Q9C0K1	dox	GOLM1 RNAi Pool1	73	0.0817033	0.00659559	00:01:52.545000
SLC39A8	Q9C0K1	dox	GOLM1 RNAi Pool1	74	0.0820679	0.00717084	00:01:54.108000
SLC39A8	Q9C0K1	dox	GOLM1 RNAi Pool1	75	0.0815237	0.00674523	00:01:55.671000
SLC39A8	Q9C0K1	dox	GOLM1 RNAi Pool1	76	0.0827618	0.00705102	00:01:57.234000
SLC39A8	Q9C0K1	dox	GOLM1 RNAi Pool1	77	0.0821764	0.00626367	00:01:58.798000
SLC39A8	Q9C0K1	dox	GOLM1 RNAi Pool1	78	0.0821037	0.00679923	00:02:00.361000
SLC39A8	Q9C0K1	dox	GOLM1 RNAi Pool1	79	0.0813921	0.00665916	00:02:01.924000
SLC39A8	Q9C0K1	dox	GOLM1 RNAi Pool1	80	0.0827488	0.00644114	00:02:03.487000
SLC39A8	Q9C0K1	dox	GOLM1 RNAi Pool1	81	0.0825471	0.00671902	00:02:05.050000
SLC39A8	Q9C0K1	dox	GOLM1 RNAi Pool1	82	0.0819114	0.00602053	00:02:06.613000
SLC39A8	Q9C0K1	dox	GOLM1 RNAi Pool1	83	0.0824216	0.00679414	00:02:08.176000
SLC39A8	Q9C0K1	dox	GOLM1 RNAi Pool1	84	0.0822032	0.00690673	00:02:09.739000
SLC39A8	Q9C0K1	dox	GOLM1 RNAi Pool1	85	0.0825501	0.00644376	00:02:11.303000
SLC39A8	Q9C0K1	dox	GOLM1 RNAi Pool1	86	0.0818612	0.00665457	00:02:12.866000
SLC39A8	Q9C0K1	dox	GOLM1 RNAi Pool1	87	0.0820323	0.00647901	00:02:14.429000
SLC39A8	Q9C0K1	dox	GOLM1 RNAi Pool1	88	0.0828126	0.00651721	00:02:15.992000
SLC39A8	Q9C0K1	dox	GOLM1 RNAi Pool1	89	0.0826712	0.00688775	00:02:17.555000
SLC39A8	Q9C0K1	dox	GOLM1 RNAi Pool1	90	0.082461	0.00685304	00:02:19.118000
SLC39A8	Q9C0K1	dox	GOLM1 RNAi Pool1	91	0.0822412	0.00698452	00:02:20.681000
SLC39A8	Q9C0K1	dox	GOLM1 RNAi Pool1	92	0.0821755	0.00704492	00:02:22.244000
SLC39A8	Q9C0K1	dox	GOLM1 RNAi Pool1	93	0.0825741	0.00633971	00:02:23.808000
SLC39A8	Q9C0K1	dox	GOLM1 RNAi Pool1	94	0.0830522	0.00643919	00:02:25.371000
SLC39A8	Q9C0K1	dox	GOLM1 RNAi Pool1	95	0.0827378	0.00654853	00:02:26.934000
SLC39A8	Q9C0K1	dox	GOLM1 RNAi Pool1	96	0.0832624	0.00683684	00:02:28.497000
SLC39A8	Q9C0K1	dox	GOLM1 RNAi Pool1	97	0.0828377	0.00671815	00:02:30.060000
SLC39A8	Q9C0K1	dox	GOLM1 RNAi Pool1	98	0.082383	0.0062081	00:02:31.623000
SLC39A8	Q9C0K1	dox	GOLM1 RNAi Pool1	99	0.0827699	0.00695963	00:02:33.186000
SLC39A8	Q9C0K1	dox	GOLM1 RNAi Pool1	100	0.0832665	0.00665579	00:02:34.749000
SLC39A8	Q9C0K1	dox	GOLM1 RNAi Pool1	101	0.0827965	0.00725563	00:02:36.313000
SLC39A8	Q9C0K1	dox	GOLM1 RNAi Pool1	102	0.0834405	0.00677297	00:02:37.876000
SLC39A8	Q9C0K1	dox	GOLM1 RNAi Pool1	103	0.0826197	0.00706411	00:02:39.439000
SLC39A8	Q9C0K1	dox	GOLM1 RNAi Pool1	104	0.0830577	0.0075259	00:02:41.002000
SLC39A8	Q9C0K1	dox	GOLM1 RNAi Pool1	105	0.0829543	0.00647168	00:02:42.565000
SLC39A8	Q9C0K1	dox	GOLM1 RNAi Pool1	106	0.0828362	0.00670171	00:02:44.128000
SLC39A8	Q9C0K1	dox	GOLM1 RNAi Pool1	107	0.0837276	0.00708568	00:02:45.691000
SLC39A8	Q9C0K1	dox	GOLM1 RNAi Pool1	108	0.0830193	0.00703534	00:02:47.254000
SLC39A8	Q9C0K1	dox	GOLM1 RNAi Pool1	109	0.0833899	0.00712676	00:02:48.818000
SLC39A8	Q9C0K1	dox	GOLM1 RNAi Pool1	110	0.0832302	0.00705299	00:02:50.381000
SLC39A8	Q9C0K1	dox	GOLM1 RNAi Pool1	111	0.083214	0.00651463	00:02:51.944000
SLC39A8	Q9C0K1	dox	GOLM1 RNAi Pool1	112	0.0831662	0.0063593	00:02:53.507000
SLC39A8	Q9C0K1	dox	GOLM1 RNAi Pool1	113	0.0831247	0.00702345	00:02:55.070000
SLC39A8	Q9C0K1	dox	GOLM1 RNAi Pool1	114	0.083489	0.00695114	00:02:56.633000
SLC39A8	Q9C0K1	dox	GOLM1 RNAi Pool1	115	0.0834072	0.00673636	00:02:58.196000
SLC39A8	Q9C0K1	dox	GOLM1 RNAi Pool1	116	0.0831997	0.00708934	00:02:59.759000
SLC39A8	Q9C0K1	dox	GOLM1 RNAi Pool1	117	0.0832695	0.0075067	00:03:01.323000
SLC39A8	Q9C0K1	dox	GOLM1 RNAi Pool1	118	0.0839853	0.00679222	00:03:02.886000
SLC39A8	Q9C0K1	dox	GOLM1 RNAi Pool1	119	0.0835895	0.00695236	00:03:04.449000
SLC39A8	Q9C0K1	dox	GOLM1 RNAi Pool1	120	0.0831783	0.00685925	00:03:06.012000
SLC39A8	Q9C0K1	dox	GOLM1 RNAi Pool1	121	0.0841402	0.00709981	00:03:07.575000
SLC39A8	Q9C0K1	dox	GOLM1 RNAi Pool1	122	0.083732	0.00724726	00:03:09.138000
SLC39A8	Q9C0K1	dox	GOLM1 RNAi Pool1	123	0.08394	0.00653059	00:03:10.701000
SLC39A8	Q9C0K1	dox	GOLM1 RNAi Pool1	124	0.0832575	0.00669148	00:03:12.264000
SLC39A8	Q9C0K1	dox	GOLM1 RNAi Pool1	125	0.0834969	0.00655284	00:03:13.828000
SLC39A8	Q9C0K1	dox	GOLM1 RNAi Pool1	126	0.0842928	0.00652531	00:03:15.391000
SLC39A8	Q9C0K1	dox	GOLM1 RNAi Pool1	127	0.0833212	0.00762925	00:03:16.954000
SLC39A8	Q9C0K1	dox	GOLM1 RNAi Pool1	128	0.0839266	0.00690914	00:03:18.517000
SLC39A8	Q9C0K1	dox	GOLM1 RNAi Pool1	129	0.083725	0.00703051	00:03:20.080000
SLC39A8	Q9C0K1	dox	GOLM1 RNAi Pool1	130	0.0846944	0.00668726	00:03:21.643000
SLC39A8	Q9C0K1	dox	GOLM1 RNAi Pool1	131	0.0840197	0.00726381	00:03:23.206000
SLC39A8	Q9C0K1	dox	GOLM1 RNAi Pool1	132	0.0842052	0.00679236	00:03:24.769000
SLC39A8	Q9C0K1	dox	GOLM1 RNAi Pool1	133	0.083523	0.00683023	00:03:26.333000
SLC39A8	Q9C0K1	dox	GOLM1 RNAi Pool1	134	0.083899	0.007334	00:03:27.896000
SLC39A8	Q9C0K1	dox	GOLM1 RNAi Pool1	135	0.08463	0.00670826	00:03:29.459000
SLC39A8	Q9C0K1	dox	GOLM1 RNAi Pool1	136	0.0845572	0.00658957	00:03:31.022000
SLC39A8	Q9C0K1	dox	GOLM1 RNAi Pool1	137	0.0840829	0.0070187	00:03:32.585000
SLC39A8	Q9C0K1	dox	GOLM1 RNAi Pool1	138	0.0840248	0.00695438	00:03:34.148000
SLC39A8	Q9C0K1	dox	GOLM1 RNAi Pool1	139	0.0846792	0.00682928	00:03:35.711000
SLC39A8	Q9C0K1	dox	GOLM1 RNAi Pool1	140	0.0840927	0.00634247	00:03:37.274000
SLC39A8	Q9C0K1	dox	GOLM1 RNAi Pool1	141	0.0842283	0.00648517	00:03:38.838000
SLC39A8	Q9C0K1	dox	GOLM1 RNAi Pool1	142	0.0845671	0.00777158	00:03:40.401000
SLC39A8	Q9C0K1	dox	GOLM1 RNAi Pool1	143	0.0848515	0.00780389	00:03:41.964000
SLC39A8	Q9C0K1	dox	GOLM1 RNAi Pool1	144	0.084484	0.00609409	00:03:43.527000
SLC39A8	Q9C0K1	dox	GOLM1 RNAi Pool1	145	0.0841583	0.00634885	00:03:45.090000
SLC39A8	Q9C0K1	dox	GOLM1 RNAi Pool1	146	0.0843566	0.00719411	00:03:46.653000
SLC39A8	Q9C0K1	dox	GOLM1 RNAi Pool1	147	0.0849725	0.00757737	00:03:48.216000
SLC39A8	Q9C0K1	dox	GOLM1 RNAi Pool1	148	0.0843984	0.00712654	00:03:49.779000
SLC39A8	Q9C0K1	dox	GOLM1 RNAi Pool1	149	0.0844404	0.00680348	00:03:51.343000
SLC39A8	Q9C0K1	dox	GOLM1 RNAi Pool1	150	0.0851867	0.00655139	00:03:52.906000
SLC39A8	Q9C0K1	dox	GOLM1 RNAi Pool1	151	0.08471	0.00679883	00:03:54.469000
SLC39A8	Q9C0K1	dox	GOLM1 RNAi Pool1	152	0.084897	0.00693892	00:03:56.032000
SLC39A8	Q9C0K1	dox	GOLM1 RNAi Pool1	153	0.0851893	0.00713793	00:03:57.595000
SLC39A8	Q9C0K1	dox	GOLM1 RNAi Pool1	154	0.0844696	0.00716296	00:03:59.158000
SLC39A8	Q9C0K1	dox	GOLM1 RNAi Pool1	155	0.084955	0.00727271	00:04:00.721000
SLC39A8	Q9C0K1	dox	GOLM1 RNAi Pool1	156	0.085086	0.0069927	00:04:02.284000
SLC39A8	Q9C0K1	dox	GOLM1 RNAi Pool1	157	0.08515	0.00652977	00:04:03.848000
SLC39A8	Q9C0K1	dox	GOLM1 RNAi Pool1	158	0.0859815	0.00691645	00:04:05.411000
SLC39A8	Q9C0K1	dox	GOLM1 RNAi Pool1	159	0.0853062	0.00686169	00:04:06.974000
SLC39A8	Q9C0K1	dox	GOLM1 RNAi Pool1	160	0.0846108	0.00739911	00:04:08.537000
SLC39A8	Q9C0K1	dox	GOLM1 RNAi Pool1	161	0.0852094	0.0072981	00:04:10.100000
SLC39A8	Q9C0K1	dox	GOLM1 RNAi Pool1	162	0.0863325	0.00732772	00:04:11.663000
SLC39A8	Q9C0K1	dox	GOLM1 RNAi Pool1	163	0.0852146	0.00648414	00:04:13.226000
SLC39A8	Q9C0K1	dox	GOLM1 RNAi Pool1	164	0.0853691	0.00683521	00:04:14.789000
SLC39A8	Q9C0K1	dox	GOLM1 RNAi Pool1	165	0.0852972	0.00699447	00:04:16.353000
SLC39A8	Q9C0K1	dox	GOLM1 RNAi Pool1	166	0.0856725	0.00741415	00:04:17.916000
SLC39A8	Q9C0K1	dox	GOLM1 RNAi Pool1	167	0.0861762	0.00702055	00:04:19.479000
SLC39A8	Q9C0K1	dox	GOLM1 RNAi Pool1	168	0.0855955	0.00651433	00:04:21.042000
SLC39A8	Q9C0K1	dox	GOLM1 RNAi Pool1	169	0.0854063	0.00682261	00:04:22.605000
SLC39A8	Q9C0K1	dox	GOLM1 RNAi Pool1	170	0.0856192	0.00746887	00:04:24.168000
SLC39A8	Q9C0K1	dox	GOLM1 RNAi Pool1	171	0.0853867	0.00717593	00:04:25.731000
SLC39A8	Q9C0K1	dox	GOLM1 RNAi Pool1	172	0.0858134	0.00770412	00:04:27.294000
SLC39A8	Q9C0K1	dox	GOLM1 RNAi Pool1	173	0.0854255	0.00697639	00:04:28.858000
SLC39A8	Q9C0K1	dox	GOLM1 RNAi Pool1	174	0.0866611	0.0071505	00:04:30.421000
SLC39A8	Q9C0K1	dox	GOLM1 RNAi Pool1	175	0.0860669	0.00746197	00:04:31.984000
SLC39A8	Q9C0K1	dox	GOLM1 RNAi Pool1	176	0.086125	0.00750349	00:04:33.547000
SLC39A8	Q9C0K1	dox	GOLM1 RNAi Pool1	177	0.086149	0.00695239	00:04:35.110000
SLC39A8	Q9C0K1	dox	GOLM1 RNAi Pool1	178	0.0858814	0.00750622	00:04:36.673000
SLC39A8	Q9C0K1	dox	GOLM1 RNAi Pool1	179	0.0858943	0.00708291	00:04:38.236000
SLC39A8	Q9C0K1	dox	GOLM1 RNAi Pool1	180	0.0862258	0.00713883	00:04:39.799000
SLC39A8	Q9C0K1	dox	GOLM1 RNAi Pool1	181	0.0856902	0.00740687	00:04:41.363000
SLC39A8	Q9C0K1	dox	GOLM1 RNAi Pool1	182	0.0863332	0.00689516	00:04:42.926000
SLC39A8	Q9C0K1	dox	GOLM1 RNAi Pool1	183	0.0866487	0.007433	00:04:44.489000
SLC39A8	Q9C0K1	dox	GOLM1 RNAi Pool1	184	0.0862141	0.00639949	00:04:46.052000
SLC39A8	Q9C0K1	dox	GOLM1 RNAi Pool1	185	0.0868248	0.0070794	00:04:47.615000
SLC39A8	Q9C0K1	dox	GOLM1 RNAi Pool1	186	0.0865442	0.00766232	00:04:49.178000
SLC39A8	Q9C0K1	dox	GOLM1 RNAi Pool1	187	0.0864109	0.00688545	00:04:50.741000
SLC39A8	Q9C0K1	dox	GOLM1 RNAi Pool1	188	0.0861771	0.00731412	00:04:52.304000
SLC39A8	Q9C0K1	dox	GOLM1 RNAi Pool1	189	0.0865094	0.00672501	00:04:53.868000
SLC39A8	Q9C0K1	dox	GOLM1 RNAi Pool1	190	0.0861155	0.00697768	00:04:55.431000
SLC39A8	Q9C0K1	dox	GOLM1 RNAi Pool1	191	0.0864936	0.00729661	00:04:56.994000
SLC39A8	Q9C0K1	dox	GOLM1 RNAi Pool1	192	0.0872102	0.00714343	00:04:58.557000
SLC39A8	Q9C0K1	dox	GOLM1 RNAi Pool1	193	0.0866635	0.00695858	00:05:00.120000
SLC39A8	Q9C0K1	dox	GOLM1 RNAi Pool1	194	0.0869981	0.00723524	00:05:01.683000
SLC39A8	Q9C0K1	dox	GOLM1 RNAi Pool1	195	0.0873516	0.00695684	00:05:03.246000
SLC39A8	Q9C0K1	dox	GOLM1 RNAi Pool1	196	0.0878011	0.00714524	00:05:04.809000
SLC39A8	Q9C0K1	dox	GOLM1 RNAi Pool1	197	0.087116	0.00692096	00:05:06.373000
SLC39A8	Q9C0K1	dox	GOLM1 RNAi Pool1	198	0.0865402	0.00647073	00:05:07.936000
SLC39A8	Q9C0K1	dox	GOLM1 RNAi Pool1	199	0.0869361	0.00657958	00:05:09.499000
SLC39A8	Q9C0K1	dox	GOLM1 RNAi Pool1	200	0.0868337	0.00746359	00:05:11.062000
SLC39A8	Q9C0K1	dox	GOLM1 RNAi Pool1	201	0.0877324	0.00673253	00:05:12.625000
SLC39A8	Q9C0K1	dox	GOLM1 RNAi Pool1	202	0.0875954	0.00710276	00:05:14.188000
SLC39A8	Q9C0K1	dox	GOLM1 RNAi Pool1	203	0.087058	0.00738407	00:05:15.751000
SLC39A8	Q9C0K1	dox	GOLM1 RNAi Pool1	204	0.0873532	0.00760246	00:05:17.314000
SLC39A8	Q9C0K1	dox	GOLM1 RNAi Pool1	205	0.0872792	0.00768034	00:05:18.878000
SLC39A8	Q9C0K1	dox	GOLM1 RNAi Pool1	206	0.0872914	0.00691809	00:05:20.441000
SLC39A8	Q9C0K1	dox	GOLM1 RNAi Pool1	207	0.0870514	0.0070666	00:05:22.004000
SLC39A8	Q9C0K1	dox	GOLM1 RNAi Pool1	208	0.0870001	0.00704439	00:05:23.567000
SLC39A8	Q9C0K1	dox	GOLM1 RNAi Pool1	209	0.0875865	0.00702413	00:05:25.130000
SLC39A8	Q9C0K1	dox	GOLM1 RNAi Pool1	210	0.0877833	0.0077778	00:05:26.693000
SLC39A8	Q9C0K1	dox	GOLM1 RNAi Pool1	211	0.0880319	0.00656724	00:05:28.256000
SLC39A8	Q9C0K1	dox	GOLM1 RNAi Pool1	212	0.0869972	0.00701861	00:05:29.819000
SLC39A8	Q9C0K1	dox	GOLM1 RNAi Pool1	213	0.0879549	0.00705657	00:05:31.383000
SLC39A8	Q9C0K1	dox	GOLM1 RNAi Pool1	214	0.0875829	0.00718809	00:05:32.946000
SLC39A8	Q9C0K1	dox	GOLM1 RNAi Pool1	215	0.0877882	0.0071044	00:05:34.509000
SLC39A8	Q9C0K1	dox	GOLM1 RNAi Pool1	216	0.0881373	0.00738426	00:05:36.072000
SLC39A8	Q9C0K1	dox	GOLM1 RNAi Pool1	217	0.0881715	0.00719242	00:05:37.635000
SLC39A8	Q9C0K1	dox	GOLM1 RNAi Pool1	218	0.0873712	0.00673306	00:05:39.198000
SLC39A8	Q9C0K1	dox	GOLM1 RNAi Pool1	219	0.0876072	0.00712938	00:05:40.761000
SLC39A8	Q9C0K1	dox	GOLM1 RNAi Pool1	220	0.087345	0.00700954	00:05:42.324000
SLC39A8	Q9C0K1	dox	GOLM1 RNAi Pool1	221	0.0883021	0.00693619	00:05:43.888000
SLC39A8	Q9C0K1	dox	GOLM1 RNAi Pool1	222	0.0879151	0.00747692	00:05:45.451000
SLC39A8	Q9C0K1	dox	GOLM1 RNAi Pool1	223	0.0878416	0.00690941	00:05:47.014000
SLC39A8	Q9C0K1	dox	GOLM1 RNAi Pool1	224	0.0880635	0.00733541	00:05:48.577000
SLC39A8	Q9C0K1	dox	GOLM1 RNAi Pool1	225	0.0883689	0.00803064	00:05:50.140000
SLC39A8	Q9C0K1	dox	GOLM1 RNAi Pool1	226	0.0882306	0.00671495	00:05:51.703000
SLC39A8	Q9C0K1	dox	GOLM1 RNAi Pool1	227	0.0881867	0.00735138	00:05:53.266000
SLC39A8	Q9C0K1	dox	GOLM1 RNAi Pool1	228	0.0885089	0.00694455	00:05:54.829000
SLC39A8	Q9C0K1	dox	GOLM1 RNAi Pool1	229	0.0881896	0.00743731	00:05:56.393000
SLC39A8	Q9C0K1	dox	GOLM1 RNAi Pool1	230	0.0882257	0.00732366	00:05:57.956000
SLC39A8	Q9C0K1	dox	GOLM1 RNAi Pool1	231	0.0881699	0.00723079	00:05:59.519000
SLC39A8	Q9C0K1	dox	GOLM1 RNAi Pool1	232	0.0887245	0.00651988	00:06:01.082000
SLC39A8	Q9C0K1	dox	GOLM1 RNAi Pool1	233	0.087999	0.00736682	00:06:02.645000
SLC39A8	Q9C0K1	dox	GOLM1 RNAi Pool1	234	0.08871	0.00685601	00:06:04.208000
SLC39A8	Q9C0K1	dox	GOLM1 RNAi Pool1	235	0.0883927	0.00679922	00:06:05.771000
SLC39A8	Q9C0K1	dox	GOLM1 RNAi Pool1	236	0.0883259	0.00724957	00:06:07.334000
SLC39A8	Q9C0K1	dox	GOLM1 RNAi Pool1	237	0.0888125	0.00720398	00:06:08.898000
SLC39A8	Q9C0K1	dox	GOLM1 RNAi Pool1	238	0.0884854	0.00714769	00:06:10.461000
SLC39A8	Q9C0K1	dox	GOLM1 RNAi Pool1	239	0.0888949	0.00708029	00:06:12.024000
SLC39A8	Q9C0K1	dox	GOLM1 RNAi Pool1	240	0.0892662	0.00697766	00:06:13.587000
SLC39A8	Q9C0K1	dox	GOLM1 RNAi Pool1	241	0.0887758	0.00663818	00:06:15.150000
SLC39A8	Q9C0K1	dox	GOLM1 RNAi Pool1	242	0.0892913	0.00694267	00:06:16.713000
SLC39A8	Q9C0K1	dox	GOLM1 RNAi Pool1	243	0.0889991	0.00723842	00:06:18.276000
SLC39A8	Q9C0K1	dox	GOLM1 RNAi Pool1	244	0.0890161	0.00698566	00:06:19.839000
SLC39A8	Q9C0K1	dox	GOLM1 RNAi Pool1	245	0.0892994	0.00766676	00:06:21.403000
SLC39A8	Q9C0K1	dox	GOLM1 RNAi Pool1	246	0.0893648	0.00744777	00:06:22.966000
SLC39A8	Q9C0K1	dox	GOLM1 RNAi Pool1	247	0.0893199	0.00692904	00:06:24.529000
SLC39A8	Q9C0K1	dox	GOLM1 RNAi Pool1	248	0.0885961	0.00739592	00:06:26.092000
SLC39A8	Q9C0K1	dox	GOLM1 RNAi Pool1	249	0.0892484	0.00644233	00:06:27.655000
SLC39A8	Q9C0K1	dox	GOLM1 RNAi Pool1	250	0.0894672	0.00725538	00:06:29.218000
SLC39A8	Q9C0K1	dox	GOLM1 RNAi Pool1	251	0.0890361	0.00653013	00:06:30.781000
SLC39A8	Q9C0K1	dox	GOLM1 RNAi Pool1	252	0.0886551	0.00634414	00:06:32.344000
SLC39A8	Q9C0K1	dox	GOLM1 RNAi Pool1	253	0.0891068	0.0060664	00:06:33.908000
SLC39A8	Q9C0K1	dox	GOLM1 RNAi Pool1	254	0.0894062	0.00659437	00:06:35.471000
SLC39A8	Q9C0K1	dox	GOLM1 RNAi Pool1	255	0.0898237	0.0066945	00:06:37.034000
SLC39A8	Q9C0K1	dox	GOLM1 RNAi Pool1	256	0.0901002	0.00689226	00:06:38.597000
SLC39A8	Q9C0K1	dox	GOLM1 RNAi Pool1	257	0.0894985	0.00741681	00:06:40.160000
SLC39A8	Q9C0K1	dox	GOLM1 RNAi Pool1	258	0.0895265	0.00722338	00:06:41.723000
SLC39A8	Q9C0K1	dox	GOLM1 RNAi Pool1	259	0.0895087	0.00682448	00:06:43.286000
SLC39A8	Q9C0K1	dox	GOLM1 RNAi Pool1	260	0.0897741	0.00732546	00:06:44.849000
SLC39A8	Q9C0K1	dox	GOLM1 RNAi Pool1	261	0.0899556	0.00770316	00:06:46.413000
SLC39A8	Q9C0K1	dox	GOLM1 RNAi Pool1	262	0.0897337	0.00733478	00:06:47.976000
SLC39A8	Q9C0K1	dox	GOLM1 RNAi Pool1	263	0.0898498	0.00765222	00:06:49.539000
SLC39A8	Q9C0K1	dox	GOLM1 RNAi Pool1	264	0.0899052	0.00733424	00:06:51.102000
SLC39A8	Q9C0K1	dox	GOLM1 RNAi Pool1	265	0.0893875	0.00775619	00:06:52.665000
SLC39A8	Q9C0K1	dox	GOLM1 RNAi Pool1	266	0.0899145	0.00764861	00:06:54.228000
SLC39A8	Q9C0K1	dox	GOLM1 RNAi Pool1	267	0.0899073	0.00729304	00:06:55.791000
SLC39A8	Q9C0K1	dox	GOLM1 RNAi Pool1	268	0.0900361	0.00673605	00:06:57.354000
SLC39A8	Q9C0K1	dox	GOLM1 RNAi Pool1	269	0.0903773	0.00714344	00:06:58.918000
SLC39A8	Q9C0K1	dox	GOLM1 RNAi Pool1	270	0.0905014	0.00754959	00:07:00.481000
SLC39A8	Q9C0K1	dox	GOLM1 RNAi Pool1	271	0.0896232	0.00655829	00:07:02.044000
SLC39A8	Q9C0K1	dox	GOLM1 RNAi Pool1	272	0.0902009	0.00680844	00:07:03.607000
SLC39A8	Q9C0K1	dox	GOLM1 RNAi Pool1	273	0.090116	0.00679578	00:07:05.170000
SLC39A8	Q9C0K1	dox	GOLM1 RNAi Pool1	274	0.0906366	0.00714942	00:07:06.733000
SLC39A8	Q9C0K1	dox	GOLM1 RNAi Pool1	275	0.0908252	0.00684239	00:07:08.296000
SLC39A8	Q9C0K1	dox	GOLM1 RNAi Pool1	276	0.090533	0.00679931	00:07:09.859000
SLC39A8	Q9C0K1	dox	GOLM1 RNAi Pool1	277	0.0905176	0.00701457	00:07:11.423000
SLC39A8	Q9C0K1	dox	GOLM1 RNAi Pool1	278	0.0903411	0.00745051	00:07:12.986000
SLC39A8	Q9C0K1	dox	GOLM1 RNAi Pool1	279	0.0902904	0.00702333	00:07:14.549000
SLC39A8	Q9C0K1	dox	GOLM1 RNAi Pool1	280	0.0907104	0.00730374	00:07:16.112000
SLC39A8	Q9C0K1	dox	GOLM1 RNAi Pool1	281	0.0914355	0.00726724	00:07:17.675000
SLC39A8	Q9C0K1	dox	GOLM1 RNAi Pool1	282	0.0904433	0.00755376	00:07:19.238000
SLC39A8	Q9C0K1	dox	GOLM1 RNAi Pool1	283	0.090666	0.00694608	00:07:20.801000
SLC39A8	Q9C0K1	dox	GOLM1 RNAi Pool1	284	0.0898141	0.00751213	00:07:22.364000
SLC39A8	Q9C0K1	dox	GOLM1 RNAi Pool1	285	0.0904108	0.00689975	00:07:23.928000
SLC39A8	Q9C0K1	dox	GOLM1 RNAi Pool1	286	0.0909233	0.00653622	00:07:25.491000
SLC39A8	Q9C0K1	dox	GOLM1 RNAi Pool1	287	0.0903624	0.00709017	00:07:27.054000
SLC39A8	Q9C0K1	dox	GOLM1 RNAi Pool1	288	0.0905599	0.00740961	00:07:28.617000
SLC39A8	Q9C0K1	dox	GOLM1 RNAi Pool1	289	0.0905987	0.00734885	00:07:30.180000
SLC39A8	Q9C0K1	dox	GOLM1 RNAi Pool1	290	0.0910553	0.00732693	00:07:31.743000
SLC39A8	Q9C0K1	dox	GOLM1 RNAi Pool1	291	0.0906285	0.00715212	00:07:33.306000
SLC39A8	Q9C0K1	dox	GOLM1 RNAi Pool1	292	0.0913776	0.00695153	00:07:34.869000
SLC39A8	Q9C0K1	dox	GOLM1 RNAi Pool1	293	0.0912709	0.00740417	00:07:36.433000
SLC39A8	Q9C0K1	dox	GOLM1 RNAi Pool1	294	0.0913639	0.00657466	00:07:37.996000
SLC39A8	Q9C0K1	dox	GOLM1 RNAi Pool1	295	0.0916647	0.0060045	00:07:39.559000
SLC39A8	Q9C0K1	dox	GOLM1 RNAi Pool1	296	0.0909217	0.00656946	00:07:41.122000
SLC39A8	Q9C0K1	dox	GOLM1 RNAi Pool1	297	0.0938348	0.00728831	00:07:42.685000
SLC39A8	Q9C0K1	dox	GOLM1 RNAi Pool1	298	0.0911347	0.00708243	00:07:44.248000
SLC39A8	Q9C0K1	dox	GOLM1 RNAi Pool1	299	0.0919344	0.00737516	00:07:45.811000
SLC39A8	Q9C0K1	dox	GOLM1 RNAi Pool1	300	0.0926063	0.00726612	00:07:47.374000
SLC39A8	Q9C0K1	dox	GOLM1 RNAi Pool1	301	0.0917995	0.00711945	00:07:48.938000
SLC39A8	Q9C0K1	dox	GOLM1 RNAi Pool1	302	0.0919906	0.00646937	00:07:50.501000
SLC39A8	Q9C0K1	dox	GOLM1 RNAi Pool1	303	0.0912062	0.0068766	00:07:52.064000
SLC39A8	Q9C0K1	dox	GOLM1 RNAi Pool1	304	0.0917514	0.00680779	00:07:53.627000
SLC39A8	Q9C0K1	dox	GOLM1 RNAi Pool1	305	0.0926999	0.00720953	00:07:55.190000
SLC39A8	Q9C0K1	dox	GOLM1 RNAi Pool1	306	0.0912018	0.00617796	00:07:56.753000
SLC39A8	Q9C0K1	dox	GOLM1 RNAi Pool1	307	0.0916804	0.00671844	00:07:58.316000
SLC39A8	Q9C0K1	dox	GOLM1 RNAi Pool1	308	0.0924826	0.00686585	00:07:59.879000
SLC39A8	Q9C0K1	dox	GOLM1 RNAi Pool1	309	0.0916123	0.00656773	00:08:01.443000
SLC39A8	Q9C0K1	dox	GOLM1 RNAi Pool1	310	0.091956	0.00686528	00:08:03.006000
SLC39A8	Q9C0K1	dox	GOLM1 RNAi Pool1	311	0.0917063	0.00675968	00:08:04.569000
SLC39A8	Q9C0K1	dox	GOLM1 RNAi Pool1	312	0.0920453	0.00680269	00:08:06.132000
SLC39A8	Q9C0K1	dox	GOLM1 RNAi Pool1	313	0.09176	0.00709323	00:08:07.695000
SLC39A8	Q9C0K1	dox	GOLM1 RNAi Pool1	314	0.0918089	0.00705784	00:08:09.258000
SLC39A8	Q9C0K1	dox	GOLM1 RNAi Pool1	315	0.0918924	0.00668103	00:08:10.821000
SLC39A8	Q9C0K1	dox	GOLM1 RNAi Pool1	316	0.0916507	0.0066495	00:08:12.384000
SLC39A8	Q9C0K1	dox	GOLM1 RNAi Pool1	317	0.0925256	0.00715736	00:08:13.948000
SLC39A8	Q9C0K1	dox	GOLM1 RNAi Pool1	318	0.0921325	0.00660221	00:08:15.511000
SLC39A8	Q9C0K1	dox	GOLM1 RNAi Pool1	319	0.0918709	0.00674908	00:08:17.074000
SLC39A8	Q9C0K1	dox	GOLM1 RNAi Pool1	320	0.0918273	0.00645493	00:08:18.637000
SLC39A8	Q9C0K1	dox	GOLM1 RNAi Pool1	321	0.0919403	0.00696532	00:08:20.200000
SLC39A8	Q9C0K1	dox	GOLM1 RNAi Pool1	322	0.092328	0.00667577	00:08:21.763000
SLC39A8	Q9C0K1	dox	GOLM1 RNAi Pool1	323	0.0916187	0.00635519	00:08:23.326000
SLC39A8	Q9C0K1	dox	GOLM1 RNAi Pool1	324	0.0917296	0.0074244	00:08:24.889000
SLC39A8	Q9C0K1	dox	GOLM1 RNAi Pool1	325	0.0919406	0.00751879	00:08:26.453000
SLC39A8	Q9C0K1	dox	GOLM1 RNAi Pool1	326	0.0918114	0.00595705	00:08:28.016000
SLC39A8	Q9C0K1	dox	GOLM1 RNAi Pool1	327	0.092641	0.00701925	00:08:29.579000
SLC39A8	Q9C0K1	dox	GOLM1 RNAi Pool1	328	0.092704	0.00608789	00:08:31.142000
SLC39A8	Q9C0K1	dox	GOLM1 RNAi Pool1	329	0.0928786	0.00652345	00:08:32.705000
SLC39A8	Q9C0K1	dox	GOLM1 RNAi Pool1	330	0.0927344	0.0063721	00:08:34.268000
SLC39A8	Q9C0K1	dox	GOLM1 RNAi Pool1	331	0.0923996	0.00732344	00:08:35.831000
SLC39A8	Q9C0K1	dox	GOLM1 RNAi Pool1	332	0.0923	0.00642198	00:08:37.394000
SLC39A8	Q9C0K1	dox	GOLM1 RNAi Pool1	333	0.0924937	0.00640599	00:08:38.958000
SLC39A8	Q9C0K1	dox	GOLM1 RNAi Pool1	334	0.0933977	0.00713217	00:08:40.521000
SLC39A8	Q9C0K1	dox	GOLM1 RNAi Pool1	335	0.094102	0.00647161	00:08:42.084000
SLC39A8	Q9C0K1	dox	GOLM1 RNAi Pool1	336	0.0926195	0.00678294	00:08:43.647000
SLC39A8	Q9C0K1	dox	GOLM1 RNAi Pool1	337	0.0924328	0.00679465	00:08:45.210000
SLC39A8	Q9C0K1	dox	GOLM1 RNAi Pool1	338	0.093279	0.00640313	00:08:46.773000
SLC39A8	Q9C0K1	dox	GOLM1 RNAi Pool1	339	0.0931401	0.0076852	00:08:48.336000
SLC39A8	Q9C0K1	dox	GOLM1 RNAi Pool1	340	0.0928626	0.00641923	00:08:49.899000
SLC39A8	Q9C0K1	dox	GOLM1 RNAi Pool1	341	0.0927297	0.00665361	00:08:51.463000
SLC39A8	Q9C0K1	dox	GOLM1 RNAi Pool1	342	0.0927859	0.00591889	00:08:53.026000
SLC39A8	Q9C0K1	dox	GOLM1 RNAi Pool1	343	0.093078	0.00731166	00:08:54.589000
SLC39A8	Q9C0K1	dox	GOLM1 RNAi Pool1	344	0.093284	0.00668277	00:08:56.152000
SLC39A8	Q9C0K1	dox	GOLM1 RNAi Pool1	345	0.0925725	0.00714902	00:08:57.715000
SLC39A8	Q9C0K1	dox	GOLM1 RNAi Pool1	346	0.0929923	0.00739363	00:08:59.278000
SLC39A8	Q9C0K1	dox	GOLM1 RNAi Pool1	347	0.0926571	0.00601841	00:09:00.841000
SLC39A8	Q9C0K1	dox	GOLM1 RNAi Pool1	348	0.0927228	0.00607673	00:09:02.404000
SLC39A8	Q9C0K1	dox	GOLM1 RNAi Pool1	349	0.0930195	0.00668262	00:09:03.968000
SLC39A8	Q9C0K1	dox	GOLM1 RNAi Pool1	350	0.0930806	0.00681869	00:09:05.531000
SLC39A8	Q9C0K1	dox	GOLM1 RNAi Pool1	351	0.0932572	0.00797796	00:09:07.094000
SLC39A8	Q9C0K1	dox	GOLM1 RNAi Pool1	352	0.0961766	0.011073	00:09:08.657000
SLC39A8	Q9C0K1	dox	GOLM1 RNAi Pool1	353	0.0977525	0.0111493	00:09:10.220000
SLC39A8	Q9C0K1	dox	GOLM1 RNAi Pool1	354	0.0993085	0.0107487	00:09:11.783000
SLC39A8	Q9C0K1	dox	GOLM1 RNAi Pool1	355	0.101353	0.0112987	00:09:13.346000
SLC39A8	Q9C0K1	dox	GOLM1 RNAi Pool1	356	0.101375	0.0109759	00:09:14.909000
SLC39A8	Q9C0K1	dox	GOLM1 RNAi Pool1	357	0.102911	0.0108151	00:09:16.473000
SLC39A8	Q9C0K1	dox	GOLM1 RNAi Pool1	358	0.104735	0.0108055	00:09:18.036000
SLC39A8	Q9C0K1	dox	GOLM1 RNAi Pool1	359	0.104485	0.0105768	00:09:19.599000
SLC39A8	Q9C0K1	dox	GOLM1 RNAi Pool1	360	0.106812	0.0104731	00:09:21.162000
SLC39A8	Q9C0K1	dox	GOLM1 RNAi Pool1	361	0.108114	0.010778	00:09:22.725000
SLC39A8	Q9C0K1	dox	GOLM1 RNAi Pool1	362	0.109954	0.0114826	00:09:24.288000
SLC39A8	Q9C0K1	dox	GOLM1 RNAi Pool1	363	0.11034	0.0109874	00:09:25.851000
SLC39A8	Q9C0K1	dox	GOLM1 RNAi Pool1	364	0.111985	0.0107651	00:09:27.414000
SLC39A8	Q9C0K1	dox	GOLM1 RNAi Pool1	365	0.112764	0.0110909	00:09:28.978000
SLC39A8	Q9C0K1	dox	GOLM1 RNAi Pool1	366	0.114395	0.0102625	00:09:30.541000
SLC39A8	Q9C0K1	dox	GOLM1 RNAi Pool1	367	0.115608	0.0101741	00:09:32.104000
SLC39A8	Q9C0K1	dox	GOLM1 RNAi Pool1	368	0.117123	0.0111412	00:09:33.667000
SLC39A8	Q9C0K1	dox	GOLM1 RNAi Pool1	369	0.118208	0.0114827	00:09:35.230000
SLC39A8	Q9C0K1	dox	GOLM1 RNAi Pool1	370	0.119293	0.0106812	00:09:36.793000
SLC39A8	Q9C0K1	dox	GOLM1 RNAi Pool1	371	0.121176	0.0118503	00:09:38.356000
SLC39A8	Q9C0K1	dox	GOLM1 RNAi Pool1	372	0.121306	0.0106787	00:09:39.919000
SLC39A8	Q9C0K1	dox	GOLM1 RNAi Pool1	373	0.123338	0.0115699	00:09:41.483000
SLC39A8	Q9C0K1	dox	GOLM1 RNAi Pool1	374	0.124568	0.0110053	00:09:43.046000
SLC39A8	Q9C0K1	dox	GOLM1 RNAi Pool1	375	0.125605	0.0114745	00:09:44.609000
SLC39A8	Q9C0K1	dox	GOLM1 RNAi Pool1	376	0.126295	0.0113401	00:09:46.172000
SLC39A8	Q9C0K1	dox	GOLM1 RNAi Pool1	377	0.128038	0.0108414	00:09:47.735000
SLC39A8	Q9C0K1	dox	GOLM1 RNAi Pool1	378	0.128792	0.0116381	00:09:49.298000
SLC39A8	Q9C0K1	dox	GOLM1 RNAi Pool1	379	0.129909	0.0115169	00:09:50.861000
SLC39A8	Q9C0K1	dox	GOLM1 RNAi Pool1	380	0.131893	0.0116125	00:09:52.424000
SLC39A8	Q9C0K1	dox	GOLM1 RNAi Pool1	381	0.132674	0.0124013	00:09:53.988000
SLC39A8	Q9C0K1	dox	GOLM1 RNAi Pool1	382	0.13424	0.0115648	00:09:55.551000
SLC39A8	Q9C0K1	dox	GOLM1 RNAi Pool1	383	0.135732	0.0118731	00:09:57.114000
SLC39A8	Q9C0K1	dox	GOLM1 RNAi Pool1	384	0.135914	0.0119523	00:09:58.677000
SLC39A8	Q9C0K1	dox	GOLM1 RNAi Pool1	385	0.137248	0.0127571	00:10:00.240000
SLC39A8	Q9C0K1	dox	GOLM1 RNAi Pool1	386	0.138971	0.0121997	00:10:01.803000
SLC39A8	Q9C0K1	dox	GOLM1 RNAi Pool1	387	0.139509	0.0120095	00:10:03.366000
SLC39A8	Q9C0K1	dox	GOLM1 RNAi Pool1	388	0.140989	0.0127037	00:10:04.929000
SLC39A8	Q9C0K1	dox	GOLM1 RNAi Pool1	389	0.141656	0.0128598	00:10:06.493000
SLC39A8	Q9C0K1	dox	GOLM1 RNAi Pool1	390	0.14257	0.0125643	00:10:08.056000
SLC39A8	Q9C0K1	dox	GOLM1 RNAi Pool1	391	0.144196	0.0131167	00:10:09.619000
SLC39A8	Q9C0K1	dox	GOLM1 RNAi Pool1	392	0.145039	0.0128988	00:10:11.182000
SLC39A8	Q9C0K1	dox	GOLM1 RNAi Pool1	393	0.146071	0.0133595	00:10:12.745000
SLC39A8	Q9C0K1	dox	GOLM1 RNAi Pool1	394	0.146685	0.0131253	00:10:14.308000
SLC39A8	Q9C0K1	dox	GOLM1 RNAi Pool1	395	0.14799	0.0139384	00:10:15.871000
SLC39A8	Q9C0K1	dox	GOLM1 RNAi Pool1	396	0.149684	0.0136248	00:10:17.434000
SLC39A8	Q9C0K1	dox	GOLM1 RNAi Pool1	397	0.150623	0.0140674	00:10:18.998000
SLC39A8	Q9C0K1	dox	GOLM1 RNAi Pool1	398	0.150966	0.0144364	00:10:20.561000
SLC39A8	Q9C0K1	dox	GOLM1 RNAi Pool1	399	0.152579	0.0152318	00:10:22.124000
SLC39A8	Q9C0K1	dox	GOLM1 RNAi Pool1	400	0.153246	0.0149084	00:10:23.687000
SLC39A8	Q9C0K1	dox	GOLM1 RNAi Pool1	401	0.154195	0.0142786	00:10:25.250000
SLC39A8	Q9C0K1	dox	GOLM1 RNAi Pool1	402	0.155263	0.0151299	00:10:26.813000
SLC39A8	Q9C0K1	dox	GOLM1 RNAi Pool1	403	0.156231	0.0147465	00:10:28.376000
SLC39A8	Q9C0K1	dox	GOLM1 RNAi Pool1	404	0.157792	0.0159998	00:10:29.939000
SLC39A8	Q9C0K1	dox	GOLM1 RNAi Pool1	405	0.158466	0.0150129	00:10:31.503000
SLC39A8	Q9C0K1	dox	GOLM1 RNAi Pool1	406	0.15955	0.0152515	00:10:33.066000
SLC39A8	Q9C0K1	dox	GOLM1 RNAi Pool1	407	0.160181	0.0160667	00:10:34.629000
SLC39A8	Q9C0K1	dox	GOLM1 RNAi Pool1	408	0.161567	0.0156627	00:10:36.192000
SLC39A8	Q9C0K1	dox	GOLM1 RNAi Pool1	409	0.162521	0.0164045	00:10:37.755000
SLC39A8	Q9C0K1	dox	GOLM1 RNAi Pool1	410	0.162642	0.0161613	00:10:39.318000
SLC39A8	Q9C0K1	dox	GOLM1 RNAi Pool1	411	0.163564	0.0162118	00:10:40.881000
SLC39A8	Q9C0K1	dox	GOLM1 RNAi Pool1	412	0.165404	0.0167944	00:10:42.444000
SLC39A8	Q9C0K1	dox	GOLM1 RNAi Pool1	413	0.165942	0.0168215	00:10:44.008000
SLC39A8	Q9C0K1	dox	GOLM1 RNAi Pool1	414	0.166093	0.0179782	00:10:45.571000
SLC39A8	Q9C0K1	dox	GOLM1 RNAi Pool1	415	0.168044	0.0162623	00:10:47.134000
SLC39A8	Q9C0K1	dox	GOLM1 RNAi Pool1	416	0.168932	0.0177473	00:10:48.697000
SLC39A8	Q9C0K1	dox	GOLM1 RNAi Pool1	417	0.169102	0.017109	00:10:50.260000
SLC39A8	Q9C0K1	dox	GOLM1 RNAi Pool1	418	0.170518	0.0176806	00:10:51.823000
SLC39A8	Q9C0K1	dox	GOLM1 RNAi Pool1	419	0.171662	0.0181	00:10:53.386000
SLC39A8	Q9C0K1	dox	GOLM1 RNAi Pool1	420	0.172549	0.017973	00:10:54.949000
SLC39A8	Q9C0K1	dox	GOLM1 RNAi Pool1	421	0.173281	0.0178629	00:10:56.513000
SLC39A8	Q9C0K1	dox	GOLM1 RNAi Pool1	422	0.174006	0.0180395	00:10:58.076000
SLC39A8	Q9C0K1	dox	GOLM1 RNAi Pool1	423	0.173849	0.0182048	00:10:59.639000
SLC39A8	Q9C0K1	dox	GOLM1 RNAi Pool1	424	0.174463	0.0187689	00:11:01.202000
SLC39A8	Q9C0K1	dox	GOLM1 RNAi Pool1	425	0.176634	0.0187528	00:11:02.765000
SLC39A8	Q9C0K1	dox	GOLM1 RNAi Pool1	426	0.177008	0.018868	00:11:04.328000
SLC39A8	Q9C0K1	dox	GOLM1 RNAi Pool1	427	0.178343	0.0192817	00:11:05.891000
SLC39A8	Q9C0K1	dox	GOLM1 RNAi Pool1	428	0.178962	0.0199881	00:11:07.454000
SLC39A8	Q9C0K1	dox	GOLM1 RNAi Pool1	429	0.180076	0.0198737	00:11:09.018000
SLC39A8	Q9C0K1	dox	GOLM1 RNAi Pool1	430	0.180833	0.0204779	00:11:10.581000
SLC39A8	Q9C0K1	dox	GOLM1 RNAi Pool1	431	0.181171	0.0197567	00:11:12.144000
SLC39A8	Q9C0K1	dox	GOLM1 RNAi Pool1	432	0.181745	0.0202511	00:11:13.707000
SLC39A8	Q9C0K1	dox	GOLM1 RNAi Pool1	433	0.182775	0.021297	00:11:15.270000
SLC39A8	Q9C0K1	dox	GOLM1 RNAi Pool1	434	0.183197	0.0209099	00:11:16.833000
SLC39A8	Q9C0K1	dox	GOLM1 RNAi Pool1	435	0.184098	0.0210794	00:11:18.396000
SLC39A8	Q9C0K1	dox	GOLM1 RNAi Pool1	436	0.185428	0.0210999	00:11:19.959000
SLC39A8	Q9C0K1	dox	GOLM1 RNAi Pool1	437	0.186342	0.0216425	00:11:21.523000
SLC39A8	Q9C0K1	dox	GOLM1 RNAi Pool1	438	0.186549	0.0214719	00:11:23.086000
SLC39A8	Q9C0K1	dox	GOLM1 RNAi Pool1	439	0.187994	0.0210075	00:11:24.649000
SLC39A8	Q9C0K1	dox	GOLM1 RNAi Pool1	440	0.188234	0.0222654	00:11:26.212000
SLC39A8	Q9C0K1	dox	GOLM1 RNAi Pool1	441	0.188984	0.0217001	00:11:27.775000
SLC39A8	Q9C0K1	dox	GOLM1 RNAi Pool1	442	0.189728	0.0224389	00:11:29.338000
SLC39A8	Q9C0K1	dox	GOLM1 RNAi Pool1	443	0.190093	0.0223507	00:11:30.901000
SLC39A8	Q9C0K1	dox	GOLM1 RNAi Pool1	444	0.191222	0.022789	00:11:32.464000
SLC39A8	Q9C0K1	dox	GOLM1 RNAi Pool1	445	0.192842	0.0231545	00:11:34.028000
SLC39A8	Q9C0K1	dox	GOLM1 RNAi Pool1	446	0.193138	0.0231009	00:11:35.591000
SLC39A8	Q9C0K1	dox	GOLM1 RNAi Pool1	447	0.193314	0.0233739	00:11:37.154000
SLC39A8	Q9C0K1	dox	GOLM1 RNAi Pool1	448	0.193444	0.0228173	00:11:38.717000
SLC39A8	Q9C0K1	dox	GOLM1 RNAi Pool1	449	0.194291	0.023228	00:11:40.280000
SLC39A8	Q9C0K1	dox	GOLM1 RNAi Pool1	450	0.195575	0.0234417	00:11:41.843000
SLC39A8	Q9C0K1	dox	GOLM1 RNAi Pool1	451	0.195764	0.0244253	00:11:43.406000
SLC39A8	Q9C0K1	dox	GOLM1 RNAi Pool1	452	0.196658	0.0239192	00:11:44.969000
SLC39A8	Q9C0K1	dox	GOLM1 RNAi Pool1	453	0.198141	0.0243684	00:11:46.533000
SLC39A8	Q9C0K1	dox	GOLM1 RNAi Pool1	454	0.198127	0.0240491	00:11:48.096000
SLC39A8	Q9C0K1	dox	GOLM1 RNAi Pool1	455	0.199054	0.0246712	00:11:49.659000
SLC39A8	Q9C0K1	dox	GOLM1 RNAi Pool1	456	0.200067	0.0247497	00:11:51.222000
SLC39A8	Q9C0K1	dox	GOLM1 RNAi Pool1	457	0.200518	0.0246227	00:11:52.785000
SLC39A8	Q9C0K1	dox	GOLM1 RNAi Pool1	458	0.201151	0.0252607	00:11:54.348000
SLC39A8	Q9C0K1	dox	GOLM1 RNAi Pool1	459	0.201463	0.0254907	00:11:55.911000
SLC39A8	Q9C0K1	dox	GOLM1 RNAi Pool1	460	0.202503	0.0254612	00:11:57.474000
SLC39A8	Q9C0K1	dox	GOLM1 RNAi Pool1	461	0.202907	0.0257213	00:11:59.038000
SLC39A8	Q9C0K1	dox	GOLM1 RNAi Pool1	462	0.203795	0.0259043	00:12:00.601000
SLC39A8	Q9C0K1	dox	GOLM1 RNAi Pool1	463	0.204272	0.0258063	00:12:02.164000
SLC39A8	Q9C0K1	dox	GOLM1 RNAi Pool1	464	0.204968	0.0261401	00:12:03.727000
SLC39A8	Q9C0K1	dox	GOLM1 RNAi Pool1	465	0.20558	0.026099	00:12:05.290000
SLC39A8	Q9C0K1	dox	GOLM1 RNAi Pool1	466	0.206109	0.0268112	00:12:06.853000
SLC39A8	Q9C0K1	dox	GOLM1 RNAi Pool1	467	0.207309	0.0269146	00:12:08.416000
SLC39A8	Q9C0K1	dox	GOLM1 RNAi Pool1	468	0.206926	0.0270331	00:12:09.979000
SLC39A8	Q9C0K1	dox	GOLM1 RNAi Pool1	469	0.208144	0.0267899	00:12:11.543000
SLC39A8	Q9C0K1	dox	GOLM1 RNAi Pool1	470	0.208837	0.0280641	00:12:13.106000
SLC39A8	Q9C0K1	dox	GOLM1 RNAi Pool1	471	0.209216	0.0280466	00:12:14.669000
SLC39A8	Q9C0K1	dox	GOLM1 RNAi Pool1	472	0.210589	0.0275813	00:12:16.232000
SLC39A8	Q9C0K1	dox	GOLM1 RNAi Pool1	473	0.211148	0.0283682	00:12:17.795000
SLC39A8	Q9C0K1	dox	GOLM1 RNAi Pool1	474	0.211543	0.0288606	00:12:19.358000
SLC39A8	Q9C0K1	dox	GOLM1 RNAi Pool1	475	0.212671	0.0281911	00:12:20.921000
SLC39A8	Q9C0K1	dox	GOLM1 RNAi Pool1	476	0.21265	0.0293119	00:12:22.484000
SLC39A8	Q9C0K1	dox	GOLM1 RNAi Pool1	477	0.213735	0.0291288	00:12:24.048000
SLC39A8	Q9C0K1	dox	GOLM1 RNAi Pool1	478	0.214045	0.0294852	00:12:25.611000
SLC39A8	Q9C0K1	dox	GOLM1 RNAi Pool1	479	0.214764	0.0295036	00:12:27.174000
SLC39A8	Q9C0K1	dox	GOLM1 RNAi Pool1	480	0.21509	0.0293407	00:12:28.737000
SLC39A8	Q9C0K1	dox	GOLM1 RNAi Pool1	481	0.216008	0.02972	00:12:30.300000
SLC39A8	Q9C0K1	dox	GOLM1 RNAi Pool1	482	0.216724	0.0294966	00:12:31.863000
SLC39A8	Q9C0K1	dox	GOLM1 RNAi Pool1	483	0.216985	0.030191	00:12:33.426000
SLC39A8	Q9C0K1	dox	GOLM1 RNAi Pool1	484	0.218467	0.0294757	00:12:34.989000
SLC39A8	Q9C0K1	dox	GOLM1 RNAi Pool1	485	0.218983	0.0313878	00:12:36.553000
SLC39A8	Q9C0K1	dox	GOLM1 RNAi Pool1	486	0.2189	0.031465	00:12:38.116000
SLC39A8	Q9C0K1	dox	GOLM1 RNAi Pool1	487	0.219927	0.0301539	00:12:39.679000
SLC39A8	Q9C0K1	dox	GOLM1 RNAi Pool1	488	0.220909	0.031464	00:12:41.242000
SLC39A8	Q9C0K1	dox	GOLM1 RNAi Pool1	489	0.22063	0.0314586	00:12:42.805000
SLC39A8	Q9C0K1	dox	GOLM1 RNAi Pool1	490	0.222448	0.0313747	00:12:44.368000
SLC39A8	Q9C0K1	dox	GOLM1 RNAi Pool1	491	0.221828	0.0317794	00:12:45.931000
SLC39A8	Q9C0K1	dox	GOLM1 RNAi Pool1	492	0.223017	0.0323192	00:12:47.494000
SLC39A8	Q9C0K1	dox	GOLM1 RNAi Pool1	493	0.223572	0.0319931	00:12:49.058000
SLC39A8	Q9C0K1	dox	GOLM1 RNAi Pool1	494	0.224068	0.0324454	00:12:50.621000
SLC39A8	Q9C0K1	dox	GOLM1 RNAi Pool1	495	0.224311	0.0319889	00:12:52.184000
SLC39A8	Q9C0K1	dox	GOLM1 RNAi Pool1	496	0.225753	0.0326954	00:12:53.747000
SLC39A8	Q9C0K1	dox	GOLM1 RNAi Pool1	497	0.226009	0.0321314	00:12:55.310000
SLC39A8	Q9C0K1	dox	GOLM1 RNAi Pool1	498	0.227292	0.033602	00:12:56.873000
SLC39A8	Q9C0K1	dox	GOLM1 RNAi Pool1	499	0.226333	0.0330325	00:12:58.436000
SLC39A8	Q9C0K1	dox	GOLM1 RNAi Pool1	500	0.227737	0.0346076	00:12:59.999000
SLC39A8	Q9C0K1	dox	GOLM1 RNAi Pool1	501	0.228453	0.0327112	00:13:01.563000
SLC39A8	Q9C0K1	dox	GOLM1 RNAi Pool1	502	0.229143	0.0332667	00:13:03.126000
SLC39A8	Q9C0K1	dox	GOLM1 RNAi Pool1	503	0.228736	0.0343458	00:13:04.689000
SLC39A8	Q9C0K1	dox	GOLM1 RNAi Pool1	504	0.230095	0.0340716	00:13:06.252000
SLC39A8	Q9C0K1	dox	GOLM1 RNAi Pool1	505	0.230616	0.0347396	00:13:07.815000
SLC39A8	Q9C0K1	dox	GOLM1 RNAi Pool1	506	0.231332	0.0346801	00:13:09.378000
SLC39A8	Q9C0K1	dox	GOLM1 RNAi Pool1	507	0.231485	0.0346872	00:13:10.941000
SLC39A8	Q9C0K1	dox	GOLM1 RNAi Pool1	508	0.232721	0.0351077	00:13:12.504000
SLC39A8	Q9C0K1	dox	GOLM1 RNAi Pool1	509	0.233247	0.0349551	00:13:14.068000
SLC39A8	Q9C0K1	dox	GOLM1 RNAi Pool1	510	0.233519	0.0356698	00:13:15.631000
SLC39A8	Q9C0K1	dox	GOLM1 RNAi Pool1	511	0.234135	0.0356971	00:13:17.194000
SLC39A8	Q9C0K1	dox	GOLM1 RNAi Pool1	512	0.234856	0.0352246	00:13:18.757000
SLC39A8	Q9C0K1	dox	GOLM1 RNAi Pool1	513	0.235625	0.0358886	00:13:20.320000
SLC39A8	Q9C0K1	dox	GOLM1 RNAi Pool1	514	0.235835	0.0368465	00:13:21.883000
SLC39A8	Q9C0K1	dox	GOLM1 RNAi Pool1	515	0.236121	0.0361346	00:13:23.446000
SLC39A8	Q9C0K1	dox	GOLM1 RNAi Pool1	516	0.237296	0.0366848	00:13:25.009000
SLC39A8	Q9C0K1	dox	GOLM1 RNAi Pool1	517	0.237912	0.0370185	00:13:26.573000
SLC39A8	Q9C0K1	dox	GOLM1 RNAi Pool1	518	0.238745	0.0370044	00:13:28.136000
SLC39A8	Q9C0K1	dox	GOLM1 RNAi Pool1	519	0.238806	0.0373315	00:13:29.699000
SLC39A8	Q9C0K1	dox	GOLM1 RNAi Pool1	520	0.239153	0.0362695	00:13:31.262000
SLC39A8	Q9C0K1	dox	GOLM1 RNAi Pool1	521	0.24015	0.0368071	00:13:32.825000
SLC39A8	Q9C0K1	dox	GOLM1 RNAi Pool1	522	0.240849	0.037915	00:13:34.388000
SLC39A8	Q9C0K1	dox	GOLM1 RNAi Pool1	523	0.241751	0.0380618	00:13:35.951000
SLC39A8	Q9C0K1	dox	GOLM1 RNAi Pool1	524	0.242429	0.038003	00:13:37.514000
SLC39A8	Q9C0K1	dox	GOLM1 RNAi Pool1	525	0.241503	0.037962	00:13:39.078000
SLC39A8	Q9C0K1	dox	GOLM1 RNAi Pool1	526	0.242949	0.0381992	00:13:40.641000
SLC39A8	Q9C0K1	dox	GOLM1 RNAi Pool1	527	0.243957	0.0392613	00:13:42.204000
SLC39A8	Q9C0K1	dox	GOLM1 RNAi Pool1	528	0.243561	0.0390493	00:13:43.767000
SLC39A8	Q9C0K1	dox	GOLM1 RNAi Pool1	529	0.24491	0.0392758	00:13:45.330000
SLC39A8	Q9C0K1	dox	GOLM1 RNAi Pool1	530	0.245486	0.0389256	00:13:46.893000
SLC39A8	Q9C0K1	dox	GOLM1 RNAi Pool1	531	0.245081	0.0387284	00:13:48.456000
SLC39A8	Q9C0K1	dox	GOLM1 RNAi Pool1	532	0.246996	0.0398143	00:13:50.019000
SLC39A8	Q9C0K1	dox	GOLM1 RNAi Pool1	533	0.247313	0.0404922	00:13:51.583000
SLC39A8	Q9C0K1	dox	GOLM1 RNAi Pool1	534	0.247605	0.0399317	00:13:53.146000
SLC39A8	Q9C0K1	dox	GOLM1 RNAi Pool1	535	0.248093	0.0407906	00:13:54.709000
SLC39A8	Q9C0K1	dox	GOLM1 RNAi Pool1	536	0.248904	0.0405801	00:13:56.272000
SLC39A8	Q9C0K1	dox	GOLM1 RNAi Pool1	537	0.250057	0.0410065	00:13:57.835000
SLC39A8	Q9C0K1	dox	GOLM1 RNAi Pool1	538	0.250933	0.0409161	00:13:59.398000
SLC39A8	Q9C0K1	dox	GOLM1 RNAi Pool1	539	0.250378	0.0408765	00:14:00.961000
SLC39A8	Q9C0K1	dox	GOLM1 RNAi Pool1	540	0.251287	0.0418005	00:14:02.524000
SLC39A8	Q9C0K1	dox	GOLM1 RNAi Pool1	541	0.251466	0.0418742	00:14:04.088000
SLC39A8	Q9C0K1	dox	GOLM1 RNAi Pool1	542	0.251849	0.0412611	00:14:05.651000
SLC39A8	Q9C0K1	dox	GOLM1 RNAi Pool1	543	0.252363	0.0418328	00:14:07.214000
SLC39A8	Q9C0K1	dox	GOLM1 RNAi Pool1	544	0.25358	0.0414946	00:14:08.777000
SLC39A8	Q9C0K1	dox	GOLM1 RNAi Pool1	545	0.253385	0.0419025	00:14:10.340000
SLC39A8	Q9C0K1	dox	GOLM1 RNAi Pool1	546	0.254298	0.0415614	00:14:11.903000
SLC39A8	Q9C0K1	dox	GOLM1 RNAi Pool1	547	0.254958	0.0431479	00:14:13.466000
SLC39A8	Q9C0K1	dox	GOLM1 RNAi Pool1	548	0.255592	0.0424409	00:14:15.029000
SLC39A8	Q9C0K1	dox	GOLM1 RNAi Pool1	549	0.255993	0.0432479	00:14:16.593000
SLC39A8	Q9C0K1	dox	GOLM1 RNAi Pool1	550	0.257103	0.0429151	00:14:18.156000
SLC39A8	Q9C0K1	dox	GOLM1 RNAi Pool1	551	0.257189	0.0436649	00:14:19.719000
SLC39A8	Q9C0K1	dox	GOLM1 RNAi Pool1	552	0.257619	0.0432836	00:14:21.282000
SLC39A8	Q9C0K1	dox	GOLM1 RNAi Pool1	553	0.25868	0.0441393	00:14:22.845000
SLC39A8	Q9C0K1	dox	GOLM1 RNAi Pool1	554	0.258628	0.0443559	00:14:24.408000
SLC39A8	Q9C0K1	dox	GOLM1 RNAi Pool1	555	0.25918	0.0441998	00:14:25.971000
SLC39A8	Q9C0K1	dox	GOLM1 RNAi Pool1	556	0.260116	0.0440037	00:14:27.534000
SLC39A8	Q9C0K1	dox	GOLM1 RNAi Pool1	557	0.260659	0.0442331	00:14:29.098000
SLC39A8	Q9C0K1	dox	GOLM1 RNAi Pool1	558	0.261348	0.0450753	00:14:30.661000
SLC39A8	Q9C0K1	dox	GOLM1 RNAi Pool1	559	0.261758	0.0452532	00:14:32.224000
SLC39A8	Q9C0K1	dox	GOLM1 RNAi Pool1	560	0.261715	0.0448227	00:14:33.787000
SLC39A8	Q9C0K1	dox	GOLM1 RNAi Pool1	561	0.263253	0.0451722	00:14:35.350000
SLC39A8	Q9C0K1	dox	GOLM1 RNAi Pool1	562	0.263602	0.0452373	00:14:36.913000
SLC39A8	Q9C0K1	dox	GOLM1 RNAi Pool1	563	0.264751	0.0452554	00:14:38.476000
SLC39A8	Q9C0K1	dox	GOLM1 RNAi Pool1	564	0.264255	0.0452984	00:14:40.039000
SLC39A8	Q9C0K1	dox	GOLM1 RNAi Pool1	565	0.265694	0.0454242	00:14:41.603000
SLC39A8	Q9C0K1	dox	GOLM1 RNAi Pool1	566	0.265674	0.0455248	00:14:43.166000
SLC39A8	Q9C0K1	dox	GOLM1 RNAi Pool1	567	0.26609	0.0458534	00:14:44.729000
SLC39A8	Q9C0K1	dox	GOLM1 RNAi Pool1	568	0.266974	0.0469125	00:14:46.292000
SLC39A8	Q9C0K1	dox	GOLM1 RNAi Pool1	569	0.267369	0.046489	00:14:47.855000
SLC39A8	Q9C0K1	dox	GOLM1 RNAi Pool1	570	0.267601	0.0473091	00:14:49.418000
SLC39A8	Q9C0K1	dox	GOLM1 RNAi Pool1	571	0.267961	0.0473305	00:14:50.981000
SLC39A8	Q9C0K1	dox	GOLM1 RNAi Pool1	572	0.269104	0.0471118	00:14:52.544000
SLC39A8	Q9C0K1	dox	GOLM1 RNAi Pool1	573	0.270214	0.0481221	00:14:54.108000
SLC39A8	Q9C0K1	dox	GOLM1 RNAi Pool1	574	0.270711	0.0482348	00:14:55.671000
SLC39A8	Q9C0K1	dox	GOLM1 RNAi Pool1	575	0.270299	0.0486139	00:14:57.234000
SLC39A8	Q9C0K1	dox	GOLM1 RNAi Pool1	576	0.270762	0.0481685	00:14:58.797000
SLC39A8	Q9C0K1	dox	GOLM1 RNAi Pool1	577	0.271476	0.0484872	00:15:00.360000
SLC39A8	Q9C0K1	dox	GOLM1 RNAi Pool1	578	0.272436	0.0486648	00:15:01.923000
SLC39A8	Q9C0K1	dox	GOLM1 RNAi Pool1	579	0.272719	0.0488275	00:15:03.486000
SLC39A8	Q9C0K1	dox	GOLM1 RNAi Pool1	580	0.27305	0.0493155	00:15:05.049000
SLC39A8	Q9C0K1	dox	GOLM1 RNAi Pool1	581	0.273666	0.0499833	00:15:06.613000
SLC39A8	Q9C0K1	dox	GOLM1 RNAi Pool1	582	0.274963	0.0497324	00:15:08.176000
SLC39A8	Q9C0K1	dox	GOLM1 RNAi Pool1	583	0.274396	0.0502935	00:15:09.739000
SLC39A8	Q9C0K1	dox	GOLM1 RNAi Pool1	584	0.274582	0.0511996	00:15:11.302000
SLC39A8	Q9C0K1	dox	GOLM1 RNAi Pool1	585	0.276429	0.0506425	00:15:12.865000
SLC39A8	Q9C0K1	dox	GOLM1 RNAi Pool1	586	0.276229	0.0512587	00:15:14.428000
SLC39A8	Q9C0K1	dox	GOLM1 RNAi Pool1	587	0.277488	0.0510662	00:15:15.991000
SLC39A8	Q9C0K1	dox	GOLM1 RNAi Pool1	588	0.277109	0.0512108	00:15:17.554000
SLC39A8	Q9C0K1	dox	GOLM1 RNAi Pool1	589	0.277758	0.0504907	00:15:19.118000
SLC39A8	Q9C0K1	dox	GOLM1 RNAi Pool1	590	0.278511	0.0507449	00:15:20.681000
SLC39A8	Q9C0K1	dox	GOLM1 RNAi Pool1	591	0.27916	0.0508592	00:15:22.244000
SLC39A8	Q9C0K1	dox	GOLM1 RNAi Pool1	592	0.278777	0.0511479	00:15:23.807000
SLC39A8	Q9C0K1	dox	GOLM1 RNAi Pool1	593	0.279838	0.0518453	00:15:25.370000
SLC39A8	Q9C0K1	dox	GOLM1 RNAi Pool1	594	0.280586	0.0522088	00:15:26.933000
SLC39A8	Q9C0K1	dox	GOLM1 RNAi Pool1	595	0.281192	0.0522599	00:15:28.496000
SLC39A8	Q9C0K1	dox	GOLM1 RNAi Pool1	596	0.281913	0.0531886	00:15:30.059000
SLC39A8	Q9C0K1	dox	GOLM1 RNAi Pool1	597	0.282493	0.0530113	00:15:31.623000
SLC39A8	Q9C0K1	dox	GOLM1 RNAi Pool1	598	0.28298	0.0537998	00:15:33.186000
SLC39A8	Q9C0K1	dox	GOLM1 RNAi Pool1	599	0.283746	0.0528206	00:15:34.749000
SLC39A8	Q9C0K1	dox	GOLM1 RNAi Pool1	600	0.283733	0.0539488	00:15:36.312000
SLC39A8	Q9C0K1	dox	GOLM1 RNAi Pool1	601	0.283451	0.0539413	00:15:37.875000
SLC39A8	Q9C0K1	dox	GOLM1 RNAi Pool1	602	0.284521	0.0549589	00:15:39.438000
SLC39A8	Q9C0K1	dox	GOLM1 RNAi Pool1	603	0.285007	0.0546406	00:15:41.001000
SLC39A8	Q9C0K1	dox	GOLM1 RNAi Pool1	604	0.285163	0.0548513	00:15:42.564000
SLC39A8	Q9C0K1	dox	GOLM1 RNAi Pool1	605	0.286614	0.0539844	00:15:44.128000
SLC39A8	Q9C0K1	dox	GOLM1 RNAi Pool1	606	0.286808	0.0554365	00:15:45.691000
SLC39A8	Q9C0K1	dox	GOLM1 RNAi Pool1	607	0.287837	0.0558599	00:15:47.254000
SLC39A8	Q9C0K1	dox	GOLM1 RNAi Pool1	608	0.287499	0.0556273	00:15:48.817000
SLC39A8	Q9C0K1	dox	GOLM1 RNAi Pool1	609	0.288518	0.0557438	00:15:50.380000
SLC39A8	Q9C0K1	dox	GOLM1 RNAi Pool1	610	0.289202	0.0558675	00:15:51.943000
SLC39A8	Q9C0K1	dox	GOLM1 RNAi Pool1	611	0.288769	0.0560604	00:15:53.506000
SLC39A8	Q9C0K1	dox	GOLM1 RNAi Pool1	612	0.290288	0.0566128	00:15:55.069000
SLC39A8	Q9C0K1	dox	GOLM1 RNAi Pool1	613	0.290016	0.0565215	00:15:56.633000
SLC39A8	Q9C0K1	dox	GOLM1 RNAi Pool1	614	0.290353	0.0567615	00:15:58.196000
SLC39A8	Q9C0K1	dox	GOLM1 RNAi Pool1	615	0.291245	0.0571375	00:15:59.759000
SLC39A8	Q9C0K1	dox	GOLM1 RNAi Pool1	616	0.291543	0.0573997	00:16:01.322000
SLC39A8	Q9C0K1	dox	GOLM1 RNAi Pool1	617	0.291898	0.0570727	00:16:02.885000
SLC39A8	Q9C0K1	dox	GOLM1 RNAi Pool1	618	0.292593	0.0580354	00:16:04.448000
SLC39A8	Q9C0K1	dox	GOLM1 RNAi Pool1	619	0.293043	0.0576276	00:16:06.011000
SLC39A8	Q9C0K1	dox	GOLM1 RNAi Pool1	620	0.294224	0.0578085	00:16:07.574000
SLC39A8	Q9C0K1	dox	GOLM1 RNAi Pool1	621	0.294623	0.0589437	00:16:09.138000
SLC39A8	Q9C0K1	dox	GOLM1 RNAi Pool1	622	0.294999	0.058339	00:16:10.701000
SLC39A8	Q9C0K1	dox	GOLM1 RNAi Pool1	623	0.296024	0.0592546	00:16:12.264000
SLC39A8	Q9C0K1	dox	GOLM1 RNAi Pool1	624	0.296173	0.0589376	00:16:13.827000
SLC39A8	Q9C0K1	dox	GOLM1 RNAi Pool1	625	0.296393	0.0594495	00:16:15.390000
SLC39A8	Q9C0K1	dox	GOLM1 RNAi Pool1	626	0.29725	0.0608137	00:16:16.953000
SLC39A8	Q9C0K1	dox	GOLM1 RNAi Pool1	627	0.297167	0.0596766	00:16:18.516000
SLC39A8	Q9C0K1	dox	GOLM1 RNAi Pool1	628	0.297834	0.0604248	00:16:20.079000
SLC39A8	Q9C0K1	dox	GOLM1 RNAi Pool1	629	0.298746	0.0601006	00:16:21.643000
SLC39A8	Q9C0K1	dox	GOLM1 RNAi Pool1	630	0.299347	0.0610402	00:16:23.206000
SLC39A8	Q9C0K1	dox	GOLM1 RNAi Pool1	631	0.2997	0.0604071	00:16:24.769000
SLC39A8	Q9C0K1	dox	GOLM1 RNAi Pool1	632	0.299916	0.0607806	00:16:26.332000
SLC39A8	Q9C0K1	dox	GOLM1 RNAi Pool1	633	0.30022	0.0617745	00:16:27.895000
SLC39A8	Q9C0K1	dox	GOLM1 RNAi Pool1	634	0.301365	0.0621404	00:16:29.458000
SLC39A8	Q9C0K1	dox	GOLM1 RNAi Pool1	635	0.301327	0.0613967	00:16:31.021000
SLC39A8	Q9C0K1	dox	GOLM1 RNAi Pool1	636	0.302397	0.0615206	00:16:32.584000
SLC39A8	Q9C0K1	dox	GOLM1 RNAi Pool1	637	0.302584	0.0624082	00:16:34.148000
SLC39A8	Q9C0K1	dox	GOLM1 RNAi Pool1	638	0.302692	0.0631326	00:16:35.711000
SLC39A8	Q9C0K1	dox	GOLM1 RNAi Pool1	639	0.302793	0.0623232	00:16:37.274000
SLC39A8	Q9C0K1	dox	GOLM1 RNAi Pool1	640	0.303513	0.0634425	00:16:38.837000
SLC39A8	Q9C0K1	dox	GOLM1 RNAi Pool1	641	0.304727	0.0627502	00:16:40.400000
SLC39A8	Q9C0K1	dox	GOLM1 RNAi Pool1	642	0.305194	0.0634504	00:16:41.963000
SLC39A8	Q9C0K1	dox	GOLM1 RNAi Pool1	643	0.305014	0.0638026	00:16:43.526000
SLC39A8	Q9C0K1	dox	GOLM1 RNAi Pool1	644	0.30578	0.0642691	00:16:45.089000
SLC39A8	Q9C0K1	dox	GOLM1 RNAi Pool1	645	0.306268	0.0632407	00:16:46.653000
SLC39A8	Q9C0K1	dox	GOLM1 RNAi Pool1	646	0.306609	0.0639046	00:16:48.216000
SLC39A8	Q9C0K1	dox	GOLM1 RNAi Pool1	647	0.307334	0.0644671	00:16:49.779000
SLC39A8	Q9C0K1	dox	GOLM1 RNAi Pool1	648	0.307876	0.0648192	00:16:51.342000
SLC39A8	Q9C0K1	dox	GOLM1 RNAi Pool1	649	0.30826	0.0647625	00:16:52.905000
SLC39A8	Q9C0K1	dox	GOLM1 RNAi Pool1	650	0.309289	0.0653921	00:16:54.468000
SLC39A8	Q9C0K1	dox	GOLM1 RNAi Pool1	651	0.309107	0.0654038	00:16:56.031000
SLC39A8	Q9C0K1	dox	GOLM1 RNAi Pool1	652	0.310207	0.0662134	00:16:57.594000
SLC39A8	Q9C0K1	dox	GOLM1 RNAi Pool1	653	0.310478	0.0656716	00:16:59.158000
SLC39A8	Q9C0K1	dox	GOLM1 RNAi Pool1	654	0.310929	0.0651696	00:17:00.721000
SLC39A8	Q9C0K1	dox	GOLM1 RNAi Pool1	655	0.312142	0.0662042	00:17:02.284000
SLC39A8	Q9C0K1	dox	GOLM1 RNAi Pool1	656	0.311458	0.0673173	00:17:03.847000
SLC39A8	Q9C0K1	dox	GOLM1 RNAi Pool1	657	0.31283	0.0662363	00:17:05.410000
SLC39A8	Q9C0K1	dox	GOLM1 RNAi Pool1	658	0.313237	0.0669618	00:17:06.973000
SLC39A8	Q9C0K1	dox	GOLM1 RNAi Pool1	659	0.313734	0.0670643	00:17:08.536000
SLC39A8	Q9C0K1	dox	GOLM1 RNAi Pool1	660	0.31379	0.0668307	00:17:10.099000
SLC39A8	Q9C0K1	dox	GOLM1 RNAi Pool1	661	0.315101	0.0679073	00:17:11.663000
SLC39A8	Q9C0K1	dox	GOLM1 RNAi Pool1	662	0.314113	0.0673371	00:17:13.226000
SLC39A8	Q9C0K1	dox	GOLM1 RNAi Pool1	663	0.315787	0.067956	00:17:14.789000
SLC39A8	Q9C0K1	dox	GOLM1 RNAi Pool1	664	0.315447	0.0686632	00:17:16.352000
SLC39A8	Q9C0K1	dox	GOLM1 RNAi Pool1	665	0.317191	0.0681452	00:17:17.915000
SLC39A8	Q9C0K1	dox	GOLM1 RNAi Pool1	666	0.316817	0.0687507	00:17:19.478000
SLC39A8	Q9C0K1	dox	GOLM1 RNAi Pool1	667	0.317913	0.0687816	00:17:21.041000
SLC39A8	Q9C0K1	dox	GOLM1 RNAi Pool1	668	0.317602	0.0700323	00:17:22.604000
SLC39A8	Q9C0K1	dox	GOLM1 RNAi Pool1	669	0.318701	0.0698076	00:17:24.168000
SLC39A8	Q9C0K1	dox	GOLM1 RNAi Pool1	670	0.318837	0.0686914	00:17:25.731000
SLC39A8	Q9C0K1	dox	GOLM1 RNAi Pool1	671	0.320241	0.070504	00:17:27.294000
SLC39A8	Q9C0K1	dox	GOLM1 RNAi Pool1	672	0.319864	0.0699197	00:17:28.857000
SLC39A8	Q9C0K1	dox	GOLM1 RNAi Pool1	673	0.320734	0.0701317	00:17:30.420000
SLC39A8	Q9C0K1	dox	GOLM1 RNAi Pool1	674	0.32107	0.0702474	00:17:31.983000
SLC39A8	Q9C0K1	dox	GOLM1 RNAi Pool1	675	0.322383	0.0712881	00:17:33.546000
SLC39A8	Q9C0K1	dox	GOLM1 RNAi Pool1	676	0.322402	0.0716433	00:17:35.109000
SLC39A8	Q9C0K1	dox	GOLM1 RNAi Pool1	677	0.322819	0.0708664	00:17:36.673000
SLC39A8	Q9C0K1	dox	GOLM1 RNAi Pool1	678	0.322668	0.0710026	00:17:38.236000
SLC39A8	Q9C0K1	dox	GOLM1 RNAi Pool1	679	0.323783	0.071177	00:17:39.799000
SLC39A8	Q9C0K1	dox	GOLM1 RNAi Pool1	680	0.323654	0.072149	00:17:41.362000
SLC39A8	Q9C0K1	dox	GOLM1 RNAi Pool1	681	0.32468	0.0729179	00:17:42.925000
SLC39A8	Q9C0K1	dox	GOLM1 RNAi Pool1	682	0.325146	0.0714224	00:17:44.488000
SLC39A8	Q9C0K1	dox	GOLM1 RNAi Pool1	683	0.325947	0.0727173	00:17:46.051000
SLC39A8	Q9C0K1	dox	GOLM1 RNAi Pool1	684	0.325337	0.0726322	00:17:47.614000
SLC39A8	Q9C0K1	dox	GOLM1 RNAi Pool1	685	0.326163	0.0731712	00:17:49.178000
SLC39A8	Q9C0K1	dox	GOLM1 RNAi Pool1	686	0.326735	0.0728456	00:17:50.741000
SLC39A8	Q9C0K1	dox	GOLM1 RNAi Pool1	687	0.326894	0.0731821	00:17:52.304000
SLC39A8	Q9C0K1	dox	GOLM1 RNAi Pool1	688	0.328123	0.0732272	00:17:53.867000
SLC39A8	Q9C0K1	dox	GOLM1 RNAi Pool1	689	0.327687	0.0733928	00:17:55.430000
SLC39A8	Q9C0K1	dox	GOLM1 RNAi Pool1	690	0.329563	0.0741547	00:17:56.993000
SLC39A8	Q9C0K1	dox	GOLM1 RNAi Pool1	691	0.329824	0.0741098	00:17:58.556000
SLC39A8	Q9C0K1	dox	GOLM1 RNAi Pool1	692	0.33072	0.0746747	00:18:00.119000
SLC39A8	Q9C0K1	dox	GOLM1 RNAi Pool1	693	0.330319	0.0749139	00:18:01.683000
SLC39A8	Q9C0K1	dox	GOLM1 RNAi Pool1	694	0.330203	0.0747725	00:18:03.246000
SLC39A8	Q9C0K1	dox	GOLM1 RNAi Pool1	695	0.330917	0.0743589	00:18:04.809000
SLC39A8	Q9C0K1	dox	GOLM1 RNAi Pool1	696	0.331903	0.0752673	00:18:06.372000
SLC39A8	Q9C0K1	dox	GOLM1 RNAi Pool1	697	0.332911	0.0758288	00:18:07.935000
SLC39A8	Q9C0K1	dox	GOLM1 RNAi Pool1	698	0.332795	0.0753892	00:18:09.498000
SLC39A8	Q9C0K1	dox	GOLM1 RNAi Pool1	699	0.333522	0.0757224	00:18:11.061000
SLC39A8	Q9C0K1	dox	GOLM1 RNAi Pool1	700	0.33384	0.0757306	00:18:12.624000
SLC39A8	Q9C0K1	dox	GOLM1 RNAi Pool1	701	0.334264	0.0768487	00:18:14.188000
SLC39A8	Q9C0K1	dox	GOLM1 RNAi Pool1	702	0.334609	0.0759255	00:18:15.751000
SLC39A8	Q9C0K1	dox	GOLM1 RNAi Pool1	703	0.335042	0.0764785	00:18:17.314000
SLC39A8	Q9C0K1	dox	GOLM1 RNAi Pool1	704	0.335338	0.0766809	00:18:18.877000
SLC39A8	Q9C0K1	dox	GOLM1 RNAi Pool1	705	0.336425	0.0784593	00:18:20.440000
SLC39A8	Q9C0K1	dox	GOLM1 RNAi Pool1	706	0.336305	0.0775902	00:18:22.003000
SLC39A8	Q9C0K1	dox	GOLM1 RNAi Pool1	707	0.337461	0.0770754	00:18:23.566000
SLC39A8	Q9C0K1	dox	GOLM1 RNAi Pool1	708	0.338393	0.077736	00:18:25.129000
SLC39A8	Q9C0K1	dox	GOLM1 RNAi Pool1	709	0.337889	0.0785708	00:18:26.693000
SLC39A8	Q9C0K1	dox	GOLM1 RNAi Pool1	710	0.338276	0.0776886	00:18:28.256000
SLC39A8	Q9C0K1	dox	GOLM1 RNAi Pool1	711	0.339053	0.0790271	00:18:29.819000
SLC39A8	Q9C0K1	dox	GOLM1 RNAi Pool1	712	0.340028	0.078977	00:18:31.382000
SLC39A8	Q9C0K1	dox	GOLM1 RNAi Pool1	713	0.339746	0.0789224	00:18:32.945000
SLC39A8	Q9C0K1	dox	GOLM1 RNAi Pool1	714	0.340772	0.0801477	00:18:34.508000
SLC39A8	Q9C0K1	dox	GOLM1 RNAi Pool1	715	0.341146	0.0788519	00:18:36.071000
SLC39A8	Q9C0K1	dox	GOLM1 RNAi Pool1	716	0.341775	0.0795319	00:18:37.634000
SLC39A8	Q9C0K1	dox	GOLM1 RNAi Pool1	717	0.342462	0.0800233	00:18:39.198000
SLC39A8	Q9C0K1	dox	GOLM1 RNAi Pool1	718	0.342163	0.0801192	00:18:40.761000
SLC39A8	Q9C0K1	dox	GOLM1 RNAi Pool1	719	0.342338	0.0797571	00:18:42.324000
SLC39A8	Q9C0K1	dox	GOLM1 RNAi Pool1	720	0.343519	0.0812206	00:18:43.887000
SLC39A8	Q9C0K1	dox	GOLM1 RNAi Pool1	721	0.344287	0.0807669	00:18:45.450000
SLC39A8	Q9C0K1	dox	GOLM1 RNAi Pool1	722	0.344401	0.0810682	00:18:47.013000
SLC39A8	Q9C0K1	dox	GOLM1 RNAi Pool1	723	0.344569	0.0807785	00:18:48.576000
SLC39A8	Q9C0K1	dox	GOLM1 RNAi Pool1	724	0.345227	0.08088	00:18:50.139000
SLC39A8	Q9C0K1	dox	GOLM1 RNAi Pool1	725	0.34569	0.081645	00:18:51.703000
SLC39A8	Q9C0K1	dox	GOLM1 RNAi Pool1	726	0.346566	0.0821651	00:18:53.266000
SLC39A8	Q9C0K1	dox	GOLM1 RNAi Pool1	727	0.346242	0.0820431	00:18:54.829000
SLC39A8	Q9C0K1	dox	GOLM1 RNAi Pool1	728	0.347037	0.0822692	00:18:56.392000
SLC39A8	Q9C0K1	dox	GOLM1 RNAi Pool1	729	0.34743	0.0820345	00:18:57.955000
SLC39A8	Q9C0K1	dox	GOLM1 RNAi Pool1	730	0.348	0.0830832	00:18:59.518000
SLC39A8	Q9C0K1	dox	GOLM1 RNAi Pool1	731	0.349573	0.0825374	00:19:01.081000
SLC39A8	Q9C0K1	dox	GOLM1 RNAi Pool1	732	0.348644	0.0824943	00:19:02.644000
SLC39A8	Q9C0K1	dox	GOLM1 RNAi Pool1	733	0.350244	0.082721	00:19:04.208000
SLC39A8	Q9C0K1	dox	GOLM1 RNAi Pool1	734	0.350409	0.0830105	00:19:05.771000
SLC39A8	Q9C0K1	dox	GOLM1 RNAi Pool1	735	0.35029	0.0832123	00:19:07.334000
SLC39A8	Q9C0K1	dox	GOLM1 RNAi Pool1	736	0.351152	0.0836175	00:19:08.897000
SLC39A8	Q9C0K1	dox	GOLM1 RNAi Pool1	737	0.352242	0.0831828	00:19:10.460000
SLC39A8	Q9C0K1	dox	GOLM1 RNAi Pool1	738	0.352274	0.0838648	00:19:12.023000
SLC39A8	Q9C0K1	dox	GOLM1 RNAi Pool1	739	0.352752	0.0842234	00:19:13.586000
SLC39A8	Q9C0K1	dox	GOLM1 RNAi Pool1	740	0.353361	0.0848618	00:19:15.149000
SLC39A8	Q9C0K1	dox	GOLM1 RNAi Pool1	741	0.353984	0.0843804	00:19:16.713000
SLC39A8	Q9C0K1	dox	GOLM1 RNAi Pool1	742	0.353849	0.0847451	00:19:18.276000
SLC39A8	Q9C0K1	dox	GOLM1 RNAi Pool1	743	0.355135	0.0848851	00:19:19.839000
SLC39A8	Q9C0K1	dox	GOLM1 RNAi Pool1	744	0.35426	0.0852832	00:19:21.402000
SLC39A8	Q9C0K1	dox	GOLM1 RNAi Pool1	745	0.355817	0.0841601	00:19:22.965000
SLC39A8	Q9C0K1	dox	GOLM1 RNAi Pool1	746	0.356125	0.0847312	00:19:24.528000
SLC39A8	Q9C0K1	dox	GOLM1 RNAi Pool1	747	0.356081	0.0852763	00:19:26.091000
SLC39A8	Q9C0K1	dox	GOLM1 RNAi Pool1	748	0.357544	0.0857114	00:19:27.654000
SLC39A8	Q9C0K1	dox	GOLM1 RNAi Pool1	749	0.357007	0.0863766	00:19:29.218000
SLC39A8	Q9C0K1	dox	GOLM1 RNAi Pool1	750	0.358456	0.0862334	00:19:30.781000
SLC39A8	Q9C0K1	dox	GOLM1 RNAi Pool1	751	0.357991	0.0869906	00:19:32.344000
SLC39A8	Q9C0K1	dox	GOLM1 RNAi Pool1	752	0.358853	0.0868867	00:19:33.907000
SLC39A8	Q9C0K1	dox	GOLM1 RNAi Pool1	753	0.359133	0.0864709	00:19:35.470000
SLC39A8	Q9C0K1	dox	GOLM1 RNAi Pool1	754	0.360389	0.0872027	00:19:37.033000
SLC39A8	Q9C0K1	dox	GOLM1 RNAi Pool1	755	0.360252	0.087773	00:19:38.596000
SLC39A8	Q9C0K1	dox	GOLM1 RNAi Pool1	756	0.361093	0.0880723	00:19:40.159000
SLC39A8	Q9C0K1	dox	GOLM1 RNAi Pool1	757	0.361795	0.0871378	00:19:41.723000
SLC39A8	Q9C0K1	dox	GOLM1 RNAi Pool1	758	0.3621	0.0889281	00:19:43.286000
SLC39A8	Q9C0K1	dox	GOLM1 RNAi Pool1	759	0.362031	0.088331	00:19:44.849000
SLC39A8	Q9C0K1	dox	GOLM1 RNAi Pool1	760	0.361826	0.0888021	00:19:46.412000
SLC39A8	Q9C0K1	dox	GOLM1 RNAi Pool1	761	0.362659	0.0885183	00:19:47.975000
SLC39A8	Q9C0K1	dox	GOLM1 RNAi Pool1	762	0.364083	0.0891315	00:19:49.538000
SLC39A8	Q9C0K1	dox	GOLM1 RNAi Pool1	763	0.363915	0.0894179	00:19:51.101000
SLC39A8	Q9C0K1	dox	GOLM1 RNAi Pool1	764	0.364002	0.0895897	00:19:52.664000
SLC39A8	Q9C0K1	dox	GOLM1 RNAi Pool1	765	0.365394	0.0888499	00:19:54.228000
SLC39A8	Q9C0K1	dox	GOLM1 RNAi Pool1	766	0.365533	0.0894314	00:19:55.791000
SLC39A8	Q9C0K1	dox	GOLM1 RNAi Pool1	767	0.36622	0.0901621	00:19:57.354000
SLC39A8	Q9C0K1	dox	GOLM1 RNAi Pool1	768	0.366362	0.0904809	00:19:58.917000
SLC39A8	Q9C0K1	dox	GOLM1 RNAi Pool1	769	0.367003	0.0905399	00:20:00.480000
SLC39A8	Q9C0K1	dox	GOLM1 RNAi Pool1	770	0.36792	0.0906814	00:20:02.043000
SLC39A8	Q9C0K1	dox	GOLM1 RNAi Pool1	771	0.368499	0.0911421	00:20:03.606000
SLC39A8	Q9C0K1	dox	GOLM1 RNAi Pool1	772	0.368488	0.0909696	00:20:05.169000
SLC39A8	Q9C0K1	dox	GOLM1 RNAi Pool1	773	0.368958	0.0903199	00:20:06.733000
SLC39A8	Q9C0K1	dox	GOLM1 RNAi Pool1	774	0.369519	0.0913419	00:20:08.296000
SLC39A8	Q9C0K1	dox	GOLM1 RNAi Pool1	775	0.370511	0.0921462	00:20:09.859000
SLC39A8	Q9C0K1	dox	GOLM1 RNAi Pool1	776	0.369858	0.0924928	00:20:11.422000
SLC39A8	Q9C0K1	dox	GOLM1 RNAi Pool1	777	0.370703	0.0922604	00:20:12.985000
SLC39A8	Q9C0K1	dox	GOLM1 RNAi Pool1	778	0.371369	0.0928737	00:20:14.548000
SLC39A8	Q9C0K1	dox	GOLM1 RNAi Pool1	779	0.371889	0.0928043	00:20:16.111000
SLC39A8	Q9C0K1	dox	GOLM1 RNAi Pool1	780	0.372162	0.0926331	00:20:17.674000
SLC39A8	Q9C0K1	dox	GOLM1 RNAi Pool1	781	0.372329	0.0927875	00:20:19.238000
SLC39A8	Q9C0K1	dox	GOLM1 RNAi Pool1	782	0.373285	0.0932752	00:20:20.801000
SLC39A8	Q9C0K1	dox	GOLM1 RNAi Pool1	783	0.37406	0.0932402	00:20:22.364000
SLC39A8	Q9C0K1	dox	GOLM1 RNAi Pool1	784	0.374467	0.093277	00:20:23.927000
SLC39A8	Q9C0K1	dox	GOLM1 RNAi Pool1	785	0.375293	0.094073	00:20:25.490000
SLC39A8	Q9C0K1	dox	GOLM1 RNAi Pool1	786	0.375776	0.094294	00:20:27.053000
SLC39A8	Q9C0K1	dox	GOLM1 RNAi Pool1	787	0.375954	0.0940231	00:20:28.616000
SLC39A8	Q9C0K1	dox	GOLM1 RNAi Pool1	788	0.375563	0.0941362	00:20:30.179000
SLC39A8	Q9C0K1	dox	GOLM1 RNAi Pool1	789	0.376027	0.095183	00:20:31.743000
SLC39A8	Q9C0K1	dox	GOLM1 RNAi Pool1	790	0.376913	0.0938132	00:20:33.306000
SLC39A8	Q9C0K1	dox	GOLM1 RNAi Pool1	791	0.376887	0.0945857	00:20:34.869000
SLC39A8	Q9C0K1	dox	GOLM1 RNAi Pool1	792	0.378065	0.0953029	00:20:36.432000
SLC39A8	Q9C0K1	dox	GOLM1 RNAi Pool1	793	0.377526	0.0945514	00:20:37.995000
SLC39A8	Q9C0K1	dox	GOLM1 RNAi Pool1	794	0.378589	0.0950364	00:20:39.558000
SLC39A8	Q9C0K1	dox	GOLM1 RNAi Pool1	795	0.379444	0.095158	00:20:41.121000
SLC39A8	Q9C0K1	dox	GOLM1 RNAi Pool1	796	0.379792	0.0954836	00:20:42.684000
SLC39A8	Q9C0K1	dox	GOLM1 RNAi Pool1	797	0.380317	0.0953081	00:20:44.248000
SLC39A8	Q9C0K1	dox	GOLM1 RNAi Pool1	798	0.380628	0.0952141	00:20:45.811000
SLC39A8	Q9C0K1	dox	GOLM1 RNAi Pool1	799	0.381021	0.0964353	00:20:47.374000
SLC39A8	Q9C0K1	dox	GOLM1 RNAi Pool1	800	0.381148	0.0970132	00:20:48.937000
SLC39A8	Q9C0K1	dox	GOLM1 RNAi Pool1	801	0.382185	0.0974867	00:20:50.500000
SLC39A8	Q9C0K1	no_dox	GOLM1 RNAi Pool1	1	0.036587	0.0103247	00:00:00
SLC39A8	Q9C0K1	no_dox	GOLM1 RNAi Pool1	2	0.0359504	0.00992488	00:00:01.563000
SLC39A8	Q9C0K1	no_dox	GOLM1 RNAi Pool1	3	0.0359385	0.00985441	00:00:03.126000
SLC39A8	Q9C0K1	no_dox	GOLM1 RNAi Pool1	4	0.0359543	0.0101635	00:00:04.689000
SLC39A8	Q9C0K1	no_dox	GOLM1 RNAi Pool1	5	0.0365333	0.0103161	00:00:06.253000
SLC39A8	Q9C0K1	no_dox	GOLM1 RNAi Pool1	6	0.0361557	0.0103278	00:00:07.816000
SLC39A8	Q9C0K1	no_dox	GOLM1 RNAi Pool1	7	0.0354459	0.010349	00:00:09.379000
SLC39A8	Q9C0K1	no_dox	GOLM1 RNAi Pool1	8	0.0352058	0.010329	00:00:10.942000
SLC39A8	Q9C0K1	no_dox	GOLM1 RNAi Pool1	9	0.0355123	0.0102852	00:00:12.505000
SLC39A8	Q9C0K1	no_dox	GOLM1 RNAi Pool1	10	0.0355929	0.00964497	00:00:14.068000
SLC39A8	Q9C0K1	no_dox	GOLM1 RNAi Pool1	11	0.0355035	0.0105259	00:00:15.631000
SLC39A8	Q9C0K1	no_dox	GOLM1 RNAi Pool1	12	0.0357312	0.0101253	00:00:17.194000
SLC39A8	Q9C0K1	no_dox	GOLM1 RNAi Pool1	13	0.0350506	0.0100546	00:00:18.758000
SLC39A8	Q9C0K1	no_dox	GOLM1 RNAi Pool1	14	0.0353656	0.0103933	00:00:20.321000
SLC39A8	Q9C0K1	no_dox	GOLM1 RNAi Pool1	15	0.0351847	0.0100963	00:00:21.884000
SLC39A8	Q9C0K1	no_dox	GOLM1 RNAi Pool1	16	0.0352806	0.0105871	00:00:23.447000
SLC39A8	Q9C0K1	no_dox	GOLM1 RNAi Pool1	17	0.0351739	0.0100728	00:00:25.010000
SLC39A8	Q9C0K1	no_dox	GOLM1 RNAi Pool1	18	0.0349345	0.010221	00:00:26.573000
SLC39A8	Q9C0K1	no_dox	GOLM1 RNAi Pool1	19	0.0351333	0.00993626	00:00:28.136000
SLC39A8	Q9C0K1	no_dox	GOLM1 RNAi Pool1	20	0.034589	0.0100352	00:00:29.699000
SLC39A8	Q9C0K1	no_dox	GOLM1 RNAi Pool1	21	0.0352423	0.0100344	00:00:31.263000
SLC39A8	Q9C0K1	no_dox	GOLM1 RNAi Pool1	22	0.0349257	0.00924303	00:00:32.826000
SLC39A8	Q9C0K1	no_dox	GOLM1 RNAi Pool1	23	0.0348437	0.00936402	00:00:34.389000
SLC39A8	Q9C0K1	no_dox	GOLM1 RNAi Pool1	24	0.0346475	0.0101533	00:00:35.952000
SLC39A8	Q9C0K1	no_dox	GOLM1 RNAi Pool1	25	0.0347509	0.00954679	00:00:37.515000
SLC39A8	Q9C0K1	no_dox	GOLM1 RNAi Pool1	26	0.0342413	0.00967811	00:00:39.078000
SLC39A8	Q9C0K1	no_dox	GOLM1 RNAi Pool1	27	0.0345361	0.0104784	00:00:40.641000
SLC39A8	Q9C0K1	no_dox	GOLM1 RNAi Pool1	28	0.0348612	0.0101459	00:00:42.204000
SLC39A8	Q9C0K1	no_dox	GOLM1 RNAi Pool1	29	0.0347121	0.00970181	00:00:43.768000
SLC39A8	Q9C0K1	no_dox	GOLM1 RNAi Pool1	30	0.034867	0.0103747	00:00:45.331000
SLC39A8	Q9C0K1	no_dox	GOLM1 RNAi Pool1	31	0.0341629	0.00970865	00:00:46.894000
SLC39A8	Q9C0K1	no_dox	GOLM1 RNAi Pool1	32	0.0343127	0.0103392	00:00:48.457000
SLC39A8	Q9C0K1	no_dox	GOLM1 RNAi Pool1	33	0.0348587	0.00981812	00:00:50.020000
SLC39A8	Q9C0K1	no_dox	GOLM1 RNAi Pool1	34	0.0349327	0.0102931	00:00:51.583000
SLC39A8	Q9C0K1	no_dox	GOLM1 RNAi Pool1	35	0.0343626	0.010183	00:00:53.146000
SLC39A8	Q9C0K1	no_dox	GOLM1 RNAi Pool1	36	0.0343261	0.0101192	00:00:54.709000
SLC39A8	Q9C0K1	no_dox	GOLM1 RNAi Pool1	37	0.0343123	0.0103461	00:00:56.273000
SLC39A8	Q9C0K1	no_dox	GOLM1 RNAi Pool1	38	0.0340162	0.0102325	00:00:57.836000
SLC39A8	Q9C0K1	no_dox	GOLM1 RNAi Pool1	39	0.0344989	0.00993931	00:00:59.399000
SLC39A8	Q9C0K1	no_dox	GOLM1 RNAi Pool1	40	0.0337775	0.00966086	00:01:00.962000
SLC39A8	Q9C0K1	no_dox	GOLM1 RNAi Pool1	41	0.0340464	0.0101757	00:01:02.525000
SLC39A8	Q9C0K1	no_dox	GOLM1 RNAi Pool1	42	0.0341212	0.00983392	00:01:04.088000
SLC39A8	Q9C0K1	no_dox	GOLM1 RNAi Pool1	43	0.0344194	0.00974517	00:01:05.651000
SLC39A8	Q9C0K1	no_dox	GOLM1 RNAi Pool1	44	0.0343738	0.00995176	00:01:07.214000
SLC39A8	Q9C0K1	no_dox	GOLM1 RNAi Pool1	45	0.0340398	0.00982458	00:01:08.778000
SLC39A8	Q9C0K1	no_dox	GOLM1 RNAi Pool1	46	0.0336273	0.0104165	00:01:10.341000
SLC39A8	Q9C0K1	no_dox	GOLM1 RNAi Pool1	47	0.0340551	0.00926983	00:01:11.904000
SLC39A8	Q9C0K1	no_dox	GOLM1 RNAi Pool1	48	0.0339524	0.0100038	00:01:13.467000
SLC39A8	Q9C0K1	no_dox	GOLM1 RNAi Pool1	49	0.0338096	0.0100651	00:01:15.030000
SLC39A8	Q9C0K1	no_dox	GOLM1 RNAi Pool1	50	0.0338865	0.00976685	00:01:16.593000
SLC39A8	Q9C0K1	no_dox	GOLM1 RNAi Pool1	51	0.0359917	0.00792444	00:01:18.156000
SLC39A8	Q9C0K1	no_dox	GOLM1 RNAi Pool1	52	0.0378936	0.00562565	00:01:19.719000
SLC39A8	Q9C0K1	no_dox	GOLM1 RNAi Pool1	53	0.0393114	0.00569462	00:01:21.283000
SLC39A8	Q9C0K1	no_dox	GOLM1 RNAi Pool1	54	0.0395039	0.0057595	00:01:22.846000
SLC39A8	Q9C0K1	no_dox	GOLM1 RNAi Pool1	55	0.0397848	0.0058586	00:01:24.409000
SLC39A8	Q9C0K1	no_dox	GOLM1 RNAi Pool1	56	0.0400664	0.00565545	00:01:25.972000
SLC39A8	Q9C0K1	no_dox	GOLM1 RNAi Pool1	57	0.040757	0.00592942	00:01:27.535000
SLC39A8	Q9C0K1	no_dox	GOLM1 RNAi Pool1	58	0.0406116	0.00603551	00:01:29.098000
SLC39A8	Q9C0K1	no_dox	GOLM1 RNAi Pool1	59	0.0419135	0.00571461	00:01:30.661000
SLC39A8	Q9C0K1	no_dox	GOLM1 RNAi Pool1	60	0.0405448	0.00644133	00:01:32.224000
SLC39A8	Q9C0K1	no_dox	GOLM1 RNAi Pool1	61	0.0409691	0.00670547	00:01:33.788000
SLC39A8	Q9C0K1	no_dox	GOLM1 RNAi Pool1	62	0.0411	0.00601585	00:01:35.351000
SLC39A8	Q9C0K1	no_dox	GOLM1 RNAi Pool1	63	0.0415129	0.0062216	00:01:36.914000
SLC39A8	Q9C0K1	no_dox	GOLM1 RNAi Pool1	64	0.0413302	0.00616798	00:01:38.477000
SLC39A8	Q9C0K1	no_dox	GOLM1 RNAi Pool1	65	0.0414184	0.0061166	00:01:40.040000
SLC39A8	Q9C0K1	no_dox	GOLM1 RNAi Pool1	66	0.0439428	0.00549192	00:01:41.603000
SLC39A8	Q9C0K1	no_dox	GOLM1 RNAi Pool1	67	0.040921	0.00638393	00:01:43.166000
SLC39A8	Q9C0K1	no_dox	GOLM1 RNAi Pool1	68	0.0415217	0.0060809	00:01:44.729000
SLC39A8	Q9C0K1	no_dox	GOLM1 RNAi Pool1	69	0.0413663	0.00613046	00:01:46.293000
SLC39A8	Q9C0K1	no_dox	GOLM1 RNAi Pool1	70	0.0415696	0.00592037	00:01:47.856000
SLC39A8	Q9C0K1	no_dox	GOLM1 RNAi Pool1	71	0.0411975	0.00636121	00:01:49.419000
SLC39A8	Q9C0K1	no_dox	GOLM1 RNAi Pool1	72	0.0410889	0.00586058	00:01:50.982000
SLC39A8	Q9C0K1	no_dox	GOLM1 RNAi Pool1	73	0.0409957	0.00623349	00:01:52.545000
SLC39A8	Q9C0K1	no_dox	GOLM1 RNAi Pool1	74	0.041338	0.00640364	00:01:54.108000
SLC39A8	Q9C0K1	no_dox	GOLM1 RNAi Pool1	75	0.0412562	0.00650592	00:01:55.671000
SLC39A8	Q9C0K1	no_dox	GOLM1 RNAi Pool1	76	0.0423288	0.00608566	00:01:57.234000
SLC39A8	Q9C0K1	no_dox	GOLM1 RNAi Pool1	77	0.0413095	0.00565494	00:01:58.798000
SLC39A8	Q9C0K1	no_dox	GOLM1 RNAi Pool1	78	0.0415475	0.00609094	00:02:00.361000
SLC39A8	Q9C0K1	no_dox	GOLM1 RNAi Pool1	79	0.0413557	0.00539135	00:02:01.924000
SLC39A8	Q9C0K1	no_dox	GOLM1 RNAi Pool1	80	0.0417671	0.00538864	00:02:03.487000
SLC39A8	Q9C0K1	no_dox	GOLM1 RNAi Pool1	81	0.0422792	0.00626234	00:02:05.050000
SLC39A8	Q9C0K1	no_dox	GOLM1 RNAi Pool1	82	0.0417226	0.0060941	00:02:06.613000
SLC39A8	Q9C0K1	no_dox	GOLM1 RNAi Pool1	83	0.0413484	0.0065608	00:02:08.176000
SLC39A8	Q9C0K1	no_dox	GOLM1 RNAi Pool1	84	0.0411705	0.00603961	00:02:09.739000
SLC39A8	Q9C0K1	no_dox	GOLM1 RNAi Pool1	85	0.0416151	0.00654291	00:02:11.303000
SLC39A8	Q9C0K1	no_dox	GOLM1 RNAi Pool1	86	0.0416503	0.00659475	00:02:12.866000
SLC39A8	Q9C0K1	no_dox	GOLM1 RNAi Pool1	87	0.0417273	0.00589292	00:02:14.429000
SLC39A8	Q9C0K1	no_dox	GOLM1 RNAi Pool1	88	0.0422092	0.00573238	00:02:15.992000
SLC39A8	Q9C0K1	no_dox	GOLM1 RNAi Pool1	89	0.0421302	0.00627326	00:02:17.555000
SLC39A8	Q9C0K1	no_dox	GOLM1 RNAi Pool1	90	0.0421518	0.00589052	00:02:19.118000
SLC39A8	Q9C0K1	no_dox	GOLM1 RNAi Pool1	91	0.0414148	0.0059466	00:02:20.681000
SLC39A8	Q9C0K1	no_dox	GOLM1 RNAi Pool1	92	0.0418835	0.00560982	00:02:22.244000
SLC39A8	Q9C0K1	no_dox	GOLM1 RNAi Pool1	93	0.041984	0.00605118	00:02:23.808000
SLC39A8	Q9C0K1	no_dox	GOLM1 RNAi Pool1	94	0.0416461	0.00621706	00:02:25.371000
SLC39A8	Q9C0K1	no_dox	GOLM1 RNAi Pool1	95	0.042018	0.00556809	00:02:26.934000
SLC39A8	Q9C0K1	no_dox	GOLM1 RNAi Pool1	96	0.0421638	0.00563489	00:02:28.497000
SLC39A8	Q9C0K1	no_dox	GOLM1 RNAi Pool1	97	0.0420286	0.00593832	00:02:30.060000
SLC39A8	Q9C0K1	no_dox	GOLM1 RNAi Pool1	98	0.0420818	0.00637583	00:02:31.623000
SLC39A8	Q9C0K1	no_dox	GOLM1 RNAi Pool1	99	0.0416791	0.00627653	00:02:33.186000
SLC39A8	Q9C0K1	no_dox	GOLM1 RNAi Pool1	100	0.0418919	0.00571377	00:02:34.749000
SLC39A8	Q9C0K1	no_dox	GOLM1 RNAi Pool1	101	0.0419543	0.00659446	00:02:36.313000
SLC39A8	Q9C0K1	no_dox	GOLM1 RNAi Pool1	102	0.0415444	0.00632348	00:02:37.876000
SLC39A8	Q9C0K1	no_dox	GOLM1 RNAi Pool1	103	0.0418005	0.00635609	00:02:39.439000
SLC39A8	Q9C0K1	no_dox	GOLM1 RNAi Pool1	104	0.0417894	0.005715	00:02:41.002000
SLC39A8	Q9C0K1	no_dox	GOLM1 RNAi Pool1	105	0.0421824	0.00603532	00:02:42.565000
SLC39A8	Q9C0K1	no_dox	GOLM1 RNAi Pool1	106	0.0422368	0.00628955	00:02:44.128000
SLC39A8	Q9C0K1	no_dox	GOLM1 RNAi Pool1	107	0.0418207	0.00588806	00:02:45.691000
SLC39A8	Q9C0K1	no_dox	GOLM1 RNAi Pool1	108	0.0422799	0.00622197	00:02:47.254000
SLC39A8	Q9C0K1	no_dox	GOLM1 RNAi Pool1	109	0.0423226	0.00625773	00:02:48.818000
SLC39A8	Q9C0K1	no_dox	GOLM1 RNAi Pool1	110	0.0419125	0.00572339	00:02:50.381000
SLC39A8	Q9C0K1	no_dox	GOLM1 RNAi Pool1	111	0.042277	0.00649379	00:02:51.944000
SLC39A8	Q9C0K1	no_dox	GOLM1 RNAi Pool1	112	0.0423631	0.00603318	00:02:53.507000
SLC39A8	Q9C0K1	no_dox	GOLM1 RNAi Pool1	113	0.0418015	0.00601283	00:02:55.070000
SLC39A8	Q9C0K1	no_dox	GOLM1 RNAi Pool1	114	0.0419922	0.00597744	00:02:56.633000
SLC39A8	Q9C0K1	no_dox	GOLM1 RNAi Pool1	115	0.0422066	0.00591961	00:02:58.196000
SLC39A8	Q9C0K1	no_dox	GOLM1 RNAi Pool1	116	0.0421724	0.00636605	00:02:59.759000
SLC39A8	Q9C0K1	no_dox	GOLM1 RNAi Pool1	117	0.0419587	0.00545825	00:03:01.323000
SLC39A8	Q9C0K1	no_dox	GOLM1 RNAi Pool1	118	0.0423909	0.00629871	00:03:02.886000
SLC39A8	Q9C0K1	no_dox	GOLM1 RNAi Pool1	119	0.0419413	0.00624639	00:03:04.449000
SLC39A8	Q9C0K1	no_dox	GOLM1 RNAi Pool1	120	0.041972	0.00588482	00:03:06.012000
SLC39A8	Q9C0K1	no_dox	GOLM1 RNAi Pool1	121	0.042476	0.0058915	00:03:07.575000
SLC39A8	Q9C0K1	no_dox	GOLM1 RNAi Pool1	122	0.0413975	0.00544387	00:03:09.138000
SLC39A8	Q9C0K1	no_dox	GOLM1 RNAi Pool1	123	0.0421296	0.00605766	00:03:10.701000
SLC39A8	Q9C0K1	no_dox	GOLM1 RNAi Pool1	124	0.0422767	0.0061259	00:03:12.264000
SLC39A8	Q9C0K1	no_dox	GOLM1 RNAi Pool1	125	0.0417318	0.0066845	00:03:13.828000
SLC39A8	Q9C0K1	no_dox	GOLM1 RNAi Pool1	126	0.0425738	0.00699903	00:03:15.391000
SLC39A8	Q9C0K1	no_dox	GOLM1 RNAi Pool1	127	0.0416459	0.00556177	00:03:16.954000
SLC39A8	Q9C0K1	no_dox	GOLM1 RNAi Pool1	128	0.0420618	0.00594728	00:03:18.517000
SLC39A8	Q9C0K1	no_dox	GOLM1 RNAi Pool1	129	0.042761	0.00539076	00:03:20.080000
SLC39A8	Q9C0K1	no_dox	GOLM1 RNAi Pool1	130	0.0417913	0.00618573	00:03:21.643000
SLC39A8	Q9C0K1	no_dox	GOLM1 RNAi Pool1	131	0.0419181	0.00586173	00:03:23.206000
SLC39A8	Q9C0K1	no_dox	GOLM1 RNAi Pool1	132	0.0426651	0.00636927	00:03:24.769000
SLC39A8	Q9C0K1	no_dox	GOLM1 RNAi Pool1	133	0.0418047	0.00594478	00:03:26.333000
SLC39A8	Q9C0K1	no_dox	GOLM1 RNAi Pool1	134	0.0419187	0.00657053	00:03:27.896000
SLC39A8	Q9C0K1	no_dox	GOLM1 RNAi Pool1	135	0.0425226	0.00591974	00:03:29.459000
SLC39A8	Q9C0K1	no_dox	GOLM1 RNAi Pool1	136	0.0431006	0.00632536	00:03:31.022000
SLC39A8	Q9C0K1	no_dox	GOLM1 RNAi Pool1	137	0.0417169	0.00634722	00:03:32.585000
SLC39A8	Q9C0K1	no_dox	GOLM1 RNAi Pool1	138	0.0419077	0.00592684	00:03:34.148000
SLC39A8	Q9C0K1	no_dox	GOLM1 RNAi Pool1	139	0.0423603	0.00598139	00:03:35.711000
SLC39A8	Q9C0K1	no_dox	GOLM1 RNAi Pool1	140	0.0423202	0.00607487	00:03:37.274000
SLC39A8	Q9C0K1	no_dox	GOLM1 RNAi Pool1	141	0.0419525	0.00684533	00:03:38.838000
SLC39A8	Q9C0K1	no_dox	GOLM1 RNAi Pool1	142	0.0422165	0.00580327	00:03:40.401000
SLC39A8	Q9C0K1	no_dox	GOLM1 RNAi Pool1	143	0.0425415	0.00654589	00:03:41.964000
SLC39A8	Q9C0K1	no_dox	GOLM1 RNAi Pool1	144	0.0419644	0.00641222	00:03:43.527000
SLC39A8	Q9C0K1	no_dox	GOLM1 RNAi Pool1	145	0.0421255	0.00643299	00:03:45.090000
SLC39A8	Q9C0K1	no_dox	GOLM1 RNAi Pool1	146	0.042222	0.00565181	00:03:46.653000
SLC39A8	Q9C0K1	no_dox	GOLM1 RNAi Pool1	147	0.0424303	0.00583947	00:03:48.216000
SLC39A8	Q9C0K1	no_dox	GOLM1 RNAi Pool1	148	0.0417924	0.00596454	00:03:49.779000
SLC39A8	Q9C0K1	no_dox	GOLM1 RNAi Pool1	149	0.0422971	0.00615338	00:03:51.343000
SLC39A8	Q9C0K1	no_dox	GOLM1 RNAi Pool1	150	0.0423896	0.00662744	00:03:52.906000
SLC39A8	Q9C0K1	no_dox	GOLM1 RNAi Pool1	151	0.0419768	0.00610971	00:03:54.469000
SLC39A8	Q9C0K1	no_dox	GOLM1 RNAi Pool1	152	0.0418964	0.00633348	00:03:56.032000
SLC39A8	Q9C0K1	no_dox	GOLM1 RNAi Pool1	153	0.04208	0.00624062	00:03:57.595000
SLC39A8	Q9C0K1	no_dox	GOLM1 RNAi Pool1	154	0.0425772	0.00620937	00:03:59.158000
SLC39A8	Q9C0K1	no_dox	GOLM1 RNAi Pool1	155	0.0427987	0.00586704	00:04:00.721000
SLC39A8	Q9C0K1	no_dox	GOLM1 RNAi Pool1	156	0.04234	0.00606781	00:04:02.284000
SLC39A8	Q9C0K1	no_dox	GOLM1 RNAi Pool1	157	0.0423382	0.00611562	00:04:03.848000
SLC39A8	Q9C0K1	no_dox	GOLM1 RNAi Pool1	158	0.0424623	0.00607901	00:04:05.411000
SLC39A8	Q9C0K1	no_dox	GOLM1 RNAi Pool1	159	0.0426996	0.00609515	00:04:06.974000
SLC39A8	Q9C0K1	no_dox	GOLM1 RNAi Pool1	160	0.0422327	0.00556604	00:04:08.537000
SLC39A8	Q9C0K1	no_dox	GOLM1 RNAi Pool1	161	0.0425221	0.00568846	00:04:10.100000
SLC39A8	Q9C0K1	no_dox	GOLM1 RNAi Pool1	162	0.0425888	0.00569126	00:04:11.663000
SLC39A8	Q9C0K1	no_dox	GOLM1 RNAi Pool1	163	0.0425637	0.00607253	00:04:13.226000
SLC39A8	Q9C0K1	no_dox	GOLM1 RNAi Pool1	164	0.0427012	0.00658	00:04:14.789000
SLC39A8	Q9C0K1	no_dox	GOLM1 RNAi Pool1	165	0.0421885	0.00628077	00:04:16.353000
SLC39A8	Q9C0K1	no_dox	GOLM1 RNAi Pool1	166	0.0420164	0.00557086	00:04:17.916000
SLC39A8	Q9C0K1	no_dox	GOLM1 RNAi Pool1	167	0.0427229	0.00570723	00:04:19.479000
SLC39A8	Q9C0K1	no_dox	GOLM1 RNAi Pool1	168	0.0426315	0.0062092	00:04:21.042000
SLC39A8	Q9C0K1	no_dox	GOLM1 RNAi Pool1	169	0.042418	0.00597913	00:04:22.605000
SLC39A8	Q9C0K1	no_dox	GOLM1 RNAi Pool1	170	0.0419806	0.00630136	00:04:24.168000
SLC39A8	Q9C0K1	no_dox	GOLM1 RNAi Pool1	171	0.0419348	0.00637021	00:04:25.731000
SLC39A8	Q9C0K1	no_dox	GOLM1 RNAi Pool1	172	0.0420088	0.00631221	00:04:27.294000
SLC39A8	Q9C0K1	no_dox	GOLM1 RNAi Pool1	173	0.0422352	0.00604526	00:04:28.858000
SLC39A8	Q9C0K1	no_dox	GOLM1 RNAi Pool1	174	0.042545	0.00615235	00:04:30.421000
SLC39A8	Q9C0K1	no_dox	GOLM1 RNAi Pool1	175	0.042376	0.00612513	00:04:31.984000
SLC39A8	Q9C0K1	no_dox	GOLM1 RNAi Pool1	176	0.0425257	0.00620358	00:04:33.547000
SLC39A8	Q9C0K1	no_dox	GOLM1 RNAi Pool1	177	0.0422337	0.00658727	00:04:35.110000
SLC39A8	Q9C0K1	no_dox	GOLM1 RNAi Pool1	178	0.0429367	0.00557388	00:04:36.673000
SLC39A8	Q9C0K1	no_dox	GOLM1 RNAi Pool1	179	0.0426354	0.00659153	00:04:38.236000
SLC39A8	Q9C0K1	no_dox	GOLM1 RNAi Pool1	180	0.0425346	0.0065533	00:04:39.799000
SLC39A8	Q9C0K1	no_dox	GOLM1 RNAi Pool1	181	0.0419187	0.00603935	00:04:41.363000
SLC39A8	Q9C0K1	no_dox	GOLM1 RNAi Pool1	182	0.0423167	0.00648256	00:04:42.926000
SLC39A8	Q9C0K1	no_dox	GOLM1 RNAi Pool1	183	0.0428886	0.00656986	00:04:44.489000
SLC39A8	Q9C0K1	no_dox	GOLM1 RNAi Pool1	184	0.0429043	0.00663503	00:04:46.052000
SLC39A8	Q9C0K1	no_dox	GOLM1 RNAi Pool1	185	0.0427389	0.00657534	00:04:47.615000
SLC39A8	Q9C0K1	no_dox	GOLM1 RNAi Pool1	186	0.0427003	0.00555979	00:04:49.178000
SLC39A8	Q9C0K1	no_dox	GOLM1 RNAi Pool1	187	0.0425437	0.00626274	00:04:50.741000
SLC39A8	Q9C0K1	no_dox	GOLM1 RNAi Pool1	188	0.0421982	0.00669884	00:04:52.304000
SLC39A8	Q9C0K1	no_dox	GOLM1 RNAi Pool1	189	0.0423747	0.00638564	00:04:53.868000
SLC39A8	Q9C0K1	no_dox	GOLM1 RNAi Pool1	190	0.0422497	0.0062227	00:04:55.431000
SLC39A8	Q9C0K1	no_dox	GOLM1 RNAi Pool1	191	0.042563	0.00588686	00:04:56.994000
SLC39A8	Q9C0K1	no_dox	GOLM1 RNAi Pool1	192	0.0427159	0.0059472	00:04:58.557000
SLC39A8	Q9C0K1	no_dox	GOLM1 RNAi Pool1	193	0.0429213	0.00627574	00:05:00.120000
SLC39A8	Q9C0K1	no_dox	GOLM1 RNAi Pool1	194	0.0423549	0.00630827	00:05:01.683000
SLC39A8	Q9C0K1	no_dox	GOLM1 RNAi Pool1	195	0.0428702	0.00680183	00:05:03.246000
SLC39A8	Q9C0K1	no_dox	GOLM1 RNAi Pool1	196	0.0428323	0.00598669	00:05:04.809000
SLC39A8	Q9C0K1	no_dox	GOLM1 RNAi Pool1	197	0.0431752	0.00583328	00:05:06.373000
SLC39A8	Q9C0K1	no_dox	GOLM1 RNAi Pool1	198	0.0425697	0.00648162	00:05:07.936000
SLC39A8	Q9C0K1	no_dox	GOLM1 RNAi Pool1	199	0.0431581	0.00628284	00:05:09.499000
SLC39A8	Q9C0K1	no_dox	GOLM1 RNAi Pool1	200	0.0424839	0.0059671	00:05:11.062000
SLC39A8	Q9C0K1	no_dox	GOLM1 RNAi Pool1	201	0.0425507	0.00592545	00:05:12.625000
SLC39A8	Q9C0K1	no_dox	GOLM1 RNAi Pool1	202	0.0430553	0.00595294	00:05:14.188000
SLC39A8	Q9C0K1	no_dox	GOLM1 RNAi Pool1	203	0.0428779	0.00668947	00:05:15.751000
SLC39A8	Q9C0K1	no_dox	GOLM1 RNAi Pool1	204	0.042735	0.00561383	00:05:17.314000
SLC39A8	Q9C0K1	no_dox	GOLM1 RNAi Pool1	205	0.0422673	0.00634498	00:05:18.878000
SLC39A8	Q9C0K1	no_dox	GOLM1 RNAi Pool1	206	0.0427384	0.00642003	00:05:20.441000
SLC39A8	Q9C0K1	no_dox	GOLM1 RNAi Pool1	207	0.0424072	0.00606516	00:05:22.004000
SLC39A8	Q9C0K1	no_dox	GOLM1 RNAi Pool1	208	0.0425732	0.00542091	00:05:23.567000
SLC39A8	Q9C0K1	no_dox	GOLM1 RNAi Pool1	209	0.0425253	0.00625799	00:05:25.130000
SLC39A8	Q9C0K1	no_dox	GOLM1 RNAi Pool1	210	0.0427861	0.00582208	00:05:26.693000
SLC39A8	Q9C0K1	no_dox	GOLM1 RNAi Pool1	211	0.0424722	0.00610628	00:05:28.256000
SLC39A8	Q9C0K1	no_dox	GOLM1 RNAi Pool1	212	0.042327	0.00588477	00:05:29.819000
SLC39A8	Q9C0K1	no_dox	GOLM1 RNAi Pool1	213	0.0429496	0.00629894	00:05:31.383000
SLC39A8	Q9C0K1	no_dox	GOLM1 RNAi Pool1	214	0.0429256	0.00607779	00:05:32.946000
SLC39A8	Q9C0K1	no_dox	GOLM1 RNAi Pool1	215	0.0421618	0.00676173	00:05:34.509000
SLC39A8	Q9C0K1	no_dox	GOLM1 RNAi Pool1	216	0.043153	0.00640395	00:05:36.072000
SLC39A8	Q9C0K1	no_dox	GOLM1 RNAi Pool1	217	0.0430674	0.00614784	00:05:37.635000
SLC39A8	Q9C0K1	no_dox	GOLM1 RNAi Pool1	218	0.0425303	0.00577888	00:05:39.198000
SLC39A8	Q9C0K1	no_dox	GOLM1 RNAi Pool1	219	0.0423534	0.00616572	00:05:40.761000
SLC39A8	Q9C0K1	no_dox	GOLM1 RNAi Pool1	220	0.0421816	0.00590582	00:05:42.324000
SLC39A8	Q9C0K1	no_dox	GOLM1 RNAi Pool1	221	0.0424625	0.00659775	00:05:43.888000
SLC39A8	Q9C0K1	no_dox	GOLM1 RNAi Pool1	222	0.0422761	0.00607997	00:05:45.451000
SLC39A8	Q9C0K1	no_dox	GOLM1 RNAi Pool1	223	0.04301	0.00636544	00:05:47.014000
SLC39A8	Q9C0K1	no_dox	GOLM1 RNAi Pool1	224	0.0425709	0.00585423	00:05:48.577000
SLC39A8	Q9C0K1	no_dox	GOLM1 RNAi Pool1	225	0.0425327	0.00564311	00:05:50.140000
SLC39A8	Q9C0K1	no_dox	GOLM1 RNAi Pool1	226	0.0428036	0.005484	00:05:51.703000
SLC39A8	Q9C0K1	no_dox	GOLM1 RNAi Pool1	227	0.0428556	0.00670079	00:05:53.266000
SLC39A8	Q9C0K1	no_dox	GOLM1 RNAi Pool1	228	0.0427553	0.00608516	00:05:54.829000
SLC39A8	Q9C0K1	no_dox	GOLM1 RNAi Pool1	229	0.0430429	0.0058683	00:05:56.393000
SLC39A8	Q9C0K1	no_dox	GOLM1 RNAi Pool1	230	0.0430934	0.0061241	00:05:57.956000
SLC39A8	Q9C0K1	no_dox	GOLM1 RNAi Pool1	231	0.0430245	0.0061824	00:05:59.519000
SLC39A8	Q9C0K1	no_dox	GOLM1 RNAi Pool1	232	0.042745	0.00656594	00:06:01.082000
SLC39A8	Q9C0K1	no_dox	GOLM1 RNAi Pool1	233	0.0419194	0.00619349	00:06:02.645000
SLC39A8	Q9C0K1	no_dox	GOLM1 RNAi Pool1	234	0.0427044	0.00636254	00:06:04.208000
SLC39A8	Q9C0K1	no_dox	GOLM1 RNAi Pool1	235	0.0427601	0.0068938	00:06:05.771000
SLC39A8	Q9C0K1	no_dox	GOLM1 RNAi Pool1	236	0.0427321	0.00600514	00:06:07.334000
SLC39A8	Q9C0K1	no_dox	GOLM1 RNAi Pool1	237	0.0423245	0.00665263	00:06:08.898000
SLC39A8	Q9C0K1	no_dox	GOLM1 RNAi Pool1	238	0.0428654	0.00686189	00:06:10.461000
SLC39A8	Q9C0K1	no_dox	GOLM1 RNAi Pool1	239	0.0420594	0.00642133	00:06:12.024000
SLC39A8	Q9C0K1	no_dox	GOLM1 RNAi Pool1	240	0.0429386	0.00551264	00:06:13.587000
SLC39A8	Q9C0K1	no_dox	GOLM1 RNAi Pool1	241	0.0427326	0.00546747	00:06:15.150000
SLC39A8	Q9C0K1	no_dox	GOLM1 RNAi Pool1	242	0.0427521	0.00568352	00:06:16.713000
SLC39A8	Q9C0K1	no_dox	GOLM1 RNAi Pool1	243	0.0427476	0.00626927	00:06:18.276000
SLC39A8	Q9C0K1	no_dox	GOLM1 RNAi Pool1	244	0.0427554	0.00639669	00:06:19.839000
SLC39A8	Q9C0K1	no_dox	GOLM1 RNAi Pool1	245	0.0432518	0.00578303	00:06:21.403000
SLC39A8	Q9C0K1	no_dox	GOLM1 RNAi Pool1	246	0.0432296	0.00605287	00:06:22.966000
SLC39A8	Q9C0K1	no_dox	GOLM1 RNAi Pool1	247	0.0431252	0.0060383	00:06:24.529000
SLC39A8	Q9C0K1	no_dox	GOLM1 RNAi Pool1	248	0.0426114	0.00629824	00:06:26.092000
SLC39A8	Q9C0K1	no_dox	GOLM1 RNAi Pool1	249	0.0429237	0.006678	00:06:27.655000
SLC39A8	Q9C0K1	no_dox	GOLM1 RNAi Pool1	250	0.0432773	0.00667284	00:06:29.218000
SLC39A8	Q9C0K1	no_dox	GOLM1 RNAi Pool1	251	0.042953	0.00703791	00:06:30.781000
SLC39A8	Q9C0K1	no_dox	GOLM1 RNAi Pool1	252	0.0417988	0.00671898	00:06:32.344000
SLC39A8	Q9C0K1	no_dox	GOLM1 RNAi Pool1	253	0.0427252	0.00602041	00:06:33.908000
SLC39A8	Q9C0K1	no_dox	GOLM1 RNAi Pool1	254	0.0430258	0.00620728	00:06:35.471000
SLC39A8	Q9C0K1	no_dox	GOLM1 RNAi Pool1	255	0.0426453	0.00573817	00:06:37.034000
SLC39A8	Q9C0K1	no_dox	GOLM1 RNAi Pool1	256	0.0431832	0.00638869	00:06:38.597000
SLC39A8	Q9C0K1	no_dox	GOLM1 RNAi Pool1	257	0.0425705	0.00604646	00:06:40.160000
SLC39A8	Q9C0K1	no_dox	GOLM1 RNAi Pool1	258	0.0426031	0.00627493	00:06:41.723000
SLC39A8	Q9C0K1	no_dox	GOLM1 RNAi Pool1	259	0.0431939	0.00637546	00:06:43.286000
SLC39A8	Q9C0K1	no_dox	GOLM1 RNAi Pool1	260	0.043016	0.00630462	00:06:44.849000
SLC39A8	Q9C0K1	no_dox	GOLM1 RNAi Pool1	261	0.0428527	0.00584974	00:06:46.413000
SLC39A8	Q9C0K1	no_dox	GOLM1 RNAi Pool1	262	0.042992	0.00674002	00:06:47.976000
SLC39A8	Q9C0K1	no_dox	GOLM1 RNAi Pool1	263	0.0427442	0.00592019	00:06:49.539000
SLC39A8	Q9C0K1	no_dox	GOLM1 RNAi Pool1	264	0.0427211	0.00589592	00:06:51.102000
SLC39A8	Q9C0K1	no_dox	GOLM1 RNAi Pool1	265	0.0429762	0.00578102	00:06:52.665000
SLC39A8	Q9C0K1	no_dox	GOLM1 RNAi Pool1	266	0.0426105	0.00656028	00:06:54.228000
SLC39A8	Q9C0K1	no_dox	GOLM1 RNAi Pool1	267	0.0431219	0.00651984	00:06:55.791000
SLC39A8	Q9C0K1	no_dox	GOLM1 RNAi Pool1	268	0.0433854	0.00614725	00:06:57.354000
SLC39A8	Q9C0K1	no_dox	GOLM1 RNAi Pool1	269	0.042986	0.00637976	00:06:58.918000
SLC39A8	Q9C0K1	no_dox	GOLM1 RNAi Pool1	270	0.0434602	0.00598642	00:07:00.481000
SLC39A8	Q9C0K1	no_dox	GOLM1 RNAi Pool1	271	0.0425895	0.00637422	00:07:02.044000
SLC39A8	Q9C0K1	no_dox	GOLM1 RNAi Pool1	272	0.0432188	0.00643609	00:07:03.607000
SLC39A8	Q9C0K1	no_dox	GOLM1 RNAi Pool1	273	0.0430784	0.00578879	00:07:05.170000
SLC39A8	Q9C0K1	no_dox	GOLM1 RNAi Pool1	274	0.0434118	0.0061133	00:07:06.733000
SLC39A8	Q9C0K1	no_dox	GOLM1 RNAi Pool1	275	0.0429997	0.00639541	00:07:08.296000
SLC39A8	Q9C0K1	no_dox	GOLM1 RNAi Pool1	276	0.0433157	0.00653032	00:07:09.859000
SLC39A8	Q9C0K1	no_dox	GOLM1 RNAi Pool1	277	0.043121	0.0064921	00:07:11.423000
SLC39A8	Q9C0K1	no_dox	GOLM1 RNAi Pool1	278	0.0428887	0.00648143	00:07:12.986000
SLC39A8	Q9C0K1	no_dox	GOLM1 RNAi Pool1	279	0.0428607	0.00684241	00:07:14.549000
SLC39A8	Q9C0K1	no_dox	GOLM1 RNAi Pool1	280	0.0428356	0.00544256	00:07:16.112000
SLC39A8	Q9C0K1	no_dox	GOLM1 RNAi Pool1	281	0.0438366	0.00624954	00:07:17.675000
SLC39A8	Q9C0K1	no_dox	GOLM1 RNAi Pool1	282	0.0427952	0.00616814	00:07:19.238000
SLC39A8	Q9C0K1	no_dox	GOLM1 RNAi Pool1	283	0.043028	0.00712977	00:07:20.801000
SLC39A8	Q9C0K1	no_dox	GOLM1 RNAi Pool1	284	0.0431179	0.0062514	00:07:22.364000
SLC39A8	Q9C0K1	no_dox	GOLM1 RNAi Pool1	285	0.042826	0.00613949	00:07:23.928000
SLC39A8	Q9C0K1	no_dox	GOLM1 RNAi Pool1	286	0.0431179	0.00583051	00:07:25.491000
SLC39A8	Q9C0K1	no_dox	GOLM1 RNAi Pool1	287	0.0432067	0.0060887	00:07:27.054000
SLC39A8	Q9C0K1	no_dox	GOLM1 RNAi Pool1	288	0.043442	0.00625076	00:07:28.617000
SLC39A8	Q9C0K1	no_dox	GOLM1 RNAi Pool1	289	0.0429742	0.00624778	00:07:30.180000
SLC39A8	Q9C0K1	no_dox	GOLM1 RNAi Pool1	290	0.0427483	0.00543467	00:07:31.743000
SLC39A8	Q9C0K1	no_dox	GOLM1 RNAi Pool1	291	0.0432778	0.00587037	00:07:33.306000
SLC39A8	Q9C0K1	no_dox	GOLM1 RNAi Pool1	292	0.0434971	0.00621063	00:07:34.869000
SLC39A8	Q9C0K1	no_dox	GOLM1 RNAi Pool1	293	0.0432574	0.00621941	00:07:36.433000
SLC39A8	Q9C0K1	no_dox	GOLM1 RNAi Pool1	294	0.0432223	0.00674643	00:07:37.996000
SLC39A8	Q9C0K1	no_dox	GOLM1 RNAi Pool1	295	0.0433592	0.0066678	00:07:39.559000
SLC39A8	Q9C0K1	no_dox	GOLM1 RNAi Pool1	296	0.0433316	0.00657798	00:07:41.122000
SLC39A8	Q9C0K1	no_dox	GOLM1 RNAi Pool1	297	0.0458449	0.00627444	00:07:42.685000
SLC39A8	Q9C0K1	no_dox	GOLM1 RNAi Pool1	298	0.0435074	0.00648884	00:07:44.248000
SLC39A8	Q9C0K1	no_dox	GOLM1 RNAi Pool1	299	0.0440999	0.00562756	00:07:45.811000
SLC39A8	Q9C0K1	no_dox	GOLM1 RNAi Pool1	300	0.0438913	0.00624617	00:07:47.374000
SLC39A8	Q9C0K1	no_dox	GOLM1 RNAi Pool1	301	0.0437904	0.00606891	00:07:48.938000
SLC39A8	Q9C0K1	no_dox	GOLM1 RNAi Pool1	302	0.0434723	0.00656579	00:07:50.501000
SLC39A8	Q9C0K1	no_dox	GOLM1 RNAi Pool1	303	0.0429917	0.00653845	00:07:52.064000
SLC39A8	Q9C0K1	no_dox	GOLM1 RNAi Pool1	304	0.0434775	0.00675193	00:07:53.627000
SLC39A8	Q9C0K1	no_dox	GOLM1 RNAi Pool1	305	0.0444939	0.00651795	00:07:55.190000
SLC39A8	Q9C0K1	no_dox	GOLM1 RNAi Pool1	306	0.0434273	0.00630264	00:07:56.753000
SLC39A8	Q9C0K1	no_dox	GOLM1 RNAi Pool1	307	0.0437228	0.00621751	00:07:58.316000
SLC39A8	Q9C0K1	no_dox	GOLM1 RNAi Pool1	308	0.0438147	0.00604241	00:07:59.879000
SLC39A8	Q9C0K1	no_dox	GOLM1 RNAi Pool1	309	0.0435054	0.00650766	00:08:01.443000
SLC39A8	Q9C0K1	no_dox	GOLM1 RNAi Pool1	310	0.0428426	0.0065821	00:08:03.006000
SLC39A8	Q9C0K1	no_dox	GOLM1 RNAi Pool1	311	0.0431221	0.00643753	00:08:04.569000
SLC39A8	Q9C0K1	no_dox	GOLM1 RNAi Pool1	312	0.0430637	0.00659733	00:08:06.132000
SLC39A8	Q9C0K1	no_dox	GOLM1 RNAi Pool1	313	0.0429815	0.00629313	00:08:07.695000
SLC39A8	Q9C0K1	no_dox	GOLM1 RNAi Pool1	314	0.0433207	0.0067946	00:08:09.258000
SLC39A8	Q9C0K1	no_dox	GOLM1 RNAi Pool1	315	0.0426019	0.00632216	00:08:10.821000
SLC39A8	Q9C0K1	no_dox	GOLM1 RNAi Pool1	316	0.0430474	0.00625239	00:08:12.384000
SLC39A8	Q9C0K1	no_dox	GOLM1 RNAi Pool1	317	0.0433741	0.00649064	00:08:13.948000
SLC39A8	Q9C0K1	no_dox	GOLM1 RNAi Pool1	318	0.0434394	0.00624121	00:08:15.511000
SLC39A8	Q9C0K1	no_dox	GOLM1 RNAi Pool1	319	0.0428247	0.00642164	00:08:17.074000
SLC39A8	Q9C0K1	no_dox	GOLM1 RNAi Pool1	320	0.0430858	0.00639757	00:08:18.637000
SLC39A8	Q9C0K1	no_dox	GOLM1 RNAi Pool1	321	0.0432879	0.00659216	00:08:20.200000
SLC39A8	Q9C0K1	no_dox	GOLM1 RNAi Pool1	322	0.0435728	0.00673514	00:08:21.763000
SLC39A8	Q9C0K1	no_dox	GOLM1 RNAi Pool1	323	0.0428544	0.005844	00:08:23.326000
SLC39A8	Q9C0K1	no_dox	GOLM1 RNAi Pool1	324	0.0430192	0.0059829	00:08:24.889000
SLC39A8	Q9C0K1	no_dox	GOLM1 RNAi Pool1	325	0.0427203	0.00606795	00:08:26.453000
SLC39A8	Q9C0K1	no_dox	GOLM1 RNAi Pool1	326	0.043331	0.0069934	00:08:28.016000
SLC39A8	Q9C0K1	no_dox	GOLM1 RNAi Pool1	327	0.0434502	0.00625951	00:08:29.579000
SLC39A8	Q9C0K1	no_dox	GOLM1 RNAi Pool1	328	0.0435632	0.0068177	00:08:31.142000
SLC39A8	Q9C0K1	no_dox	GOLM1 RNAi Pool1	329	0.0434316	0.00641214	00:08:32.705000
SLC39A8	Q9C0K1	no_dox	GOLM1 RNAi Pool1	330	0.0430378	0.0065107	00:08:34.268000
SLC39A8	Q9C0K1	no_dox	GOLM1 RNAi Pool1	331	0.043386	0.00643875	00:08:35.831000
SLC39A8	Q9C0K1	no_dox	GOLM1 RNAi Pool1	332	0.0433891	0.00650007	00:08:37.394000
SLC39A8	Q9C0K1	no_dox	GOLM1 RNAi Pool1	333	0.0432949	0.00663445	00:08:38.958000
SLC39A8	Q9C0K1	no_dox	GOLM1 RNAi Pool1	334	0.0435597	0.00644723	00:08:40.521000
SLC39A8	Q9C0K1	no_dox	GOLM1 RNAi Pool1	335	0.0443039	0.00661839	00:08:42.084000
SLC39A8	Q9C0K1	no_dox	GOLM1 RNAi Pool1	336	0.0434718	0.00630881	00:08:43.647000
SLC39A8	Q9C0K1	no_dox	GOLM1 RNAi Pool1	337	0.0430933	0.00668338	00:08:45.210000
SLC39A8	Q9C0K1	no_dox	GOLM1 RNAi Pool1	338	0.0437634	0.00640055	00:08:46.773000
SLC39A8	Q9C0K1	no_dox	GOLM1 RNAi Pool1	339	0.0439426	0.00621061	00:08:48.336000
SLC39A8	Q9C0K1	no_dox	GOLM1 RNAi Pool1	340	0.0432657	0.00658357	00:08:49.899000
SLC39A8	Q9C0K1	no_dox	GOLM1 RNAi Pool1	341	0.0433754	0.00655315	00:08:51.463000
SLC39A8	Q9C0K1	no_dox	GOLM1 RNAi Pool1	342	0.0433536	0.00693414	00:08:53.026000
SLC39A8	Q9C0K1	no_dox	GOLM1 RNAi Pool1	343	0.0437505	0.00651812	00:08:54.589000
SLC39A8	Q9C0K1	no_dox	GOLM1 RNAi Pool1	344	0.043695	0.00603789	00:08:56.152000
SLC39A8	Q9C0K1	no_dox	GOLM1 RNAi Pool1	345	0.043284	0.00694792	00:08:57.715000
SLC39A8	Q9C0K1	no_dox	GOLM1 RNAi Pool1	346	0.0432522	0.0060555	00:08:59.278000
SLC39A8	Q9C0K1	no_dox	GOLM1 RNAi Pool1	347	0.0433713	0.0073864	00:09:00.841000
SLC39A8	Q9C0K1	no_dox	GOLM1 RNAi Pool1	348	0.0430576	0.00663652	00:09:02.404000
SLC39A8	Q9C0K1	no_dox	GOLM1 RNAi Pool1	349	0.0430472	0.00594456	00:09:03.968000
SLC39A8	Q9C0K1	no_dox	GOLM1 RNAi Pool1	350	0.0431537	0.00675312	00:09:05.531000
SLC39A8	Q9C0K1	no_dox	GOLM1 RNAi Pool1	351	0.0435601	0.00544243	00:09:07.094000
SLC39A8	Q9C0K1	no_dox	GOLM1 RNAi Pool1	352	0.0456881	0.0032412	00:09:08.657000
SLC39A8	Q9C0K1	no_dox	GOLM1 RNAi Pool1	353	0.0462693	0.00175972	00:09:10.220000
SLC39A8	Q9C0K1	no_dox	GOLM1 RNAi Pool1	354	0.0472477	0.00336272	00:09:11.783000
SLC39A8	Q9C0K1	no_dox	GOLM1 RNAi Pool1	355	0.0481585	0.00315597	00:09:13.346000
SLC39A8	Q9C0K1	no_dox	GOLM1 RNAi Pool1	356	0.0470404	0.00370846	00:09:14.909000
SLC39A8	Q9C0K1	no_dox	GOLM1 RNAi Pool1	357	0.0469857	0.00362736	00:09:16.473000
SLC39A8	Q9C0K1	no_dox	GOLM1 RNAi Pool1	358	0.0478241	0.00359485	00:09:18.036000
SLC39A8	Q9C0K1	no_dox	GOLM1 RNAi Pool1	359	0.0465059	0.00344033	00:09:19.599000
SLC39A8	Q9C0K1	no_dox	GOLM1 RNAi Pool1	360	0.047756	0.00385848	00:09:21.162000
SLC39A8	Q9C0K1	no_dox	GOLM1 RNAi Pool1	361	0.0478116	0.00332912	00:09:22.725000
SLC39A8	Q9C0K1	no_dox	GOLM1 RNAi Pool1	362	0.0477803	0.00355173	00:09:24.288000
SLC39A8	Q9C0K1	no_dox	GOLM1 RNAi Pool1	363	0.0475246	0.00383933	00:09:25.851000
SLC39A8	Q9C0K1	no_dox	GOLM1 RNAi Pool1	364	0.0480726	0.004273	00:09:27.414000
SLC39A8	Q9C0K1	no_dox	GOLM1 RNAi Pool1	365	0.0478458	0.00420162	00:09:28.978000
SLC39A8	Q9C0K1	no_dox	GOLM1 RNAi Pool1	366	0.0477427	0.00510748	00:09:30.541000
SLC39A8	Q9C0K1	no_dox	GOLM1 RNAi Pool1	367	0.0478512	0.00491913	00:09:32.104000
SLC39A8	Q9C0K1	no_dox	GOLM1 RNAi Pool1	368	0.0477249	0.00498894	00:09:33.667000
SLC39A8	Q9C0K1	no_dox	GOLM1 RNAi Pool1	369	0.0478323	0.00443246	00:09:35.230000
SLC39A8	Q9C0K1	no_dox	GOLM1 RNAi Pool1	370	0.0478143	0.00516617	00:09:36.793000
SLC39A8	Q9C0K1	no_dox	GOLM1 RNAi Pool1	371	0.0480188	0.00527784	00:09:38.356000
SLC39A8	Q9C0K1	no_dox	GOLM1 RNAi Pool1	372	0.048043	0.0052444	00:09:39.919000
SLC39A8	Q9C0K1	no_dox	GOLM1 RNAi Pool1	373	0.048024	0.00522165	00:09:41.483000
SLC39A8	Q9C0K1	no_dox	GOLM1 RNAi Pool1	374	0.0477493	0.00571709	00:09:43.046000
SLC39A8	Q9C0K1	no_dox	GOLM1 RNAi Pool1	375	0.0478627	0.00535334	00:09:44.609000
SLC39A8	Q9C0K1	no_dox	GOLM1 RNAi Pool1	376	0.0477643	0.00575938	00:09:46.172000
SLC39A8	Q9C0K1	no_dox	GOLM1 RNAi Pool1	377	0.0485751	0.00596859	00:09:47.735000
SLC39A8	Q9C0K1	no_dox	GOLM1 RNAi Pool1	378	0.0477634	0.00574655	00:09:49.298000
SLC39A8	Q9C0K1	no_dox	GOLM1 RNAi Pool1	379	0.0474948	0.00565803	00:09:50.861000
SLC39A8	Q9C0K1	no_dox	GOLM1 RNAi Pool1	380	0.0478733	0.00635855	00:09:52.424000
SLC39A8	Q9C0K1	no_dox	GOLM1 RNAi Pool1	381	0.0481419	0.00617173	00:09:53.988000
SLC39A8	Q9C0K1	no_dox	GOLM1 RNAi Pool1	382	0.0481214	0.00670915	00:09:55.551000
SLC39A8	Q9C0K1	no_dox	GOLM1 RNAi Pool1	383	0.048312	0.00669638	00:09:57.114000
SLC39A8	Q9C0K1	no_dox	GOLM1 RNAi Pool1	384	0.048421	0.00715362	00:09:58.677000
SLC39A8	Q9C0K1	no_dox	GOLM1 RNAi Pool1	385	0.047856	0.00667773	00:10:00.240000
SLC39A8	Q9C0K1	no_dox	GOLM1 RNAi Pool1	386	0.048166	0.00689622	00:10:01.803000
SLC39A8	Q9C0K1	no_dox	GOLM1 RNAi Pool1	387	0.04756	0.00728601	00:10:03.366000
SLC39A8	Q9C0K1	no_dox	GOLM1 RNAi Pool1	388	0.0479156	0.00683596	00:10:04.929000
SLC39A8	Q9C0K1	no_dox	GOLM1 RNAi Pool1	389	0.048254	0.00764485	00:10:06.493000
SLC39A8	Q9C0K1	no_dox	GOLM1 RNAi Pool1	390	0.048113	0.00736326	00:10:08.056000
SLC39A8	Q9C0K1	no_dox	GOLM1 RNAi Pool1	391	0.0480296	0.0077539	00:10:09.619000
SLC39A8	Q9C0K1	no_dox	GOLM1 RNAi Pool1	392	0.0477736	0.00787056	00:10:11.182000
SLC39A8	Q9C0K1	no_dox	GOLM1 RNAi Pool1	393	0.0481212	0.00714478	00:10:12.745000
SLC39A8	Q9C0K1	no_dox	GOLM1 RNAi Pool1	394	0.0478748	0.00780399	00:10:14.308000
SLC39A8	Q9C0K1	no_dox	GOLM1 RNAi Pool1	395	0.048379	0.00784328	00:10:15.871000
SLC39A8	Q9C0K1	no_dox	GOLM1 RNAi Pool1	396	0.0480802	0.00820053	00:10:17.434000
SLC39A8	Q9C0K1	no_dox	GOLM1 RNAi Pool1	397	0.048088	0.00851389	00:10:18.998000
SLC39A8	Q9C0K1	no_dox	GOLM1 RNAi Pool1	398	0.0477908	0.00841524	00:10:20.561000
SLC39A8	Q9C0K1	no_dox	GOLM1 RNAi Pool1	399	0.0481242	0.00809977	00:10:22.124000
SLC39A8	Q9C0K1	no_dox	GOLM1 RNAi Pool1	400	0.0482	0.00810095	00:10:23.687000
SLC39A8	Q9C0K1	no_dox	GOLM1 RNAi Pool1	401	0.0484405	0.00857839	00:10:25.250000
SLC39A8	Q9C0K1	no_dox	GOLM1 RNAi Pool1	402	0.0483473	0.00884789	00:10:26.813000
SLC39A8	Q9C0K1	no_dox	GOLM1 RNAi Pool1	403	0.0478571	0.00865414	00:10:28.376000
SLC39A8	Q9C0K1	no_dox	GOLM1 RNAi Pool1	404	0.0483405	0.00810028	00:10:29.939000
SLC39A8	Q9C0K1	no_dox	GOLM1 RNAi Pool1	405	0.0484571	0.00844416	00:10:31.503000
SLC39A8	Q9C0K1	no_dox	GOLM1 RNAi Pool1	406	0.0482516	0.00907361	00:10:33.066000
SLC39A8	Q9C0K1	no_dox	GOLM1 RNAi Pool1	407	0.0481954	0.00848553	00:10:34.629000
SLC39A8	Q9C0K1	no_dox	GOLM1 RNAi Pool1	408	0.0484449	0.00914517	00:10:36.192000
SLC39A8	Q9C0K1	no_dox	GOLM1 RNAi Pool1	409	0.0482028	0.008939	00:10:37.755000
SLC39A8	Q9C0K1	no_dox	GOLM1 RNAi Pool1	410	0.0483588	0.00888591	00:10:39.318000
SLC39A8	Q9C0K1	no_dox	GOLM1 RNAi Pool1	411	0.0482177	0.00919372	00:10:40.881000
SLC39A8	Q9C0K1	no_dox	GOLM1 RNAi Pool1	412	0.0486526	0.00918438	00:10:42.444000
SLC39A8	Q9C0K1	no_dox	GOLM1 RNAi Pool1	413	0.0490506	0.00851025	00:10:44.008000
SLC39A8	Q9C0K1	no_dox	GOLM1 RNAi Pool1	414	0.048638	0.00844091	00:10:45.571000
SLC39A8	Q9C0K1	no_dox	GOLM1 RNAi Pool1	415	0.0489866	0.00983715	00:10:47.134000
SLC39A8	Q9C0K1	no_dox	GOLM1 RNAi Pool1	416	0.0483945	0.00912874	00:10:48.697000
SLC39A8	Q9C0K1	no_dox	GOLM1 RNAi Pool1	417	0.0486471	0.00938504	00:10:50.260000
SLC39A8	Q9C0K1	no_dox	GOLM1 RNAi Pool1	418	0.0487731	0.00955053	00:10:51.823000
SLC39A8	Q9C0K1	no_dox	GOLM1 RNAi Pool1	419	0.0495667	0.00985141	00:10:53.386000
SLC39A8	Q9C0K1	no_dox	GOLM1 RNAi Pool1	420	0.0491808	0.00981208	00:10:54.949000
SLC39A8	Q9C0K1	no_dox	GOLM1 RNAi Pool1	421	0.048886	0.00924991	00:10:56.513000
SLC39A8	Q9C0K1	no_dox	GOLM1 RNAi Pool1	422	0.0485999	0.0100376	00:10:58.076000
SLC39A8	Q9C0K1	no_dox	GOLM1 RNAi Pool1	423	0.0487829	0.0101543	00:10:59.639000
SLC39A8	Q9C0K1	no_dox	GOLM1 RNAi Pool1	424	0.048517	0.00963667	00:11:01.202000
SLC39A8	Q9C0K1	no_dox	GOLM1 RNAi Pool1	425	0.0489585	0.00953274	00:11:02.765000
SLC39A8	Q9C0K1	no_dox	GOLM1 RNAi Pool1	426	0.0488601	0.00927348	00:11:04.328000
SLC39A8	Q9C0K1	no_dox	GOLM1 RNAi Pool1	427	0.0493103	0.009388	00:11:05.891000
SLC39A8	Q9C0K1	no_dox	GOLM1 RNAi Pool1	428	0.0489091	0.00950561	00:11:07.454000
SLC39A8	Q9C0K1	no_dox	GOLM1 RNAi Pool1	429	0.0492242	0.00934099	00:11:09.018000
SLC39A8	Q9C0K1	no_dox	GOLM1 RNAi Pool1	430	0.0494734	0.00942259	00:11:10.581000
SLC39A8	Q9C0K1	no_dox	GOLM1 RNAi Pool1	431	0.0493782	0.0102556	00:11:12.144000
SLC39A8	Q9C0K1	no_dox	GOLM1 RNAi Pool1	432	0.0491232	0.0101075	00:11:13.707000
SLC39A8	Q9C0K1	no_dox	GOLM1 RNAi Pool1	433	0.0489565	0.0104795	00:11:15.270000
SLC39A8	Q9C0K1	no_dox	GOLM1 RNAi Pool1	434	0.0493075	0.00975642	00:11:16.833000
SLC39A8	Q9C0K1	no_dox	GOLM1 RNAi Pool1	435	0.0492556	0.0100841	00:11:18.396000
SLC39A8	Q9C0K1	no_dox	GOLM1 RNAi Pool1	436	0.0490889	0.0107989	00:11:19.959000
SLC39A8	Q9C0K1	no_dox	GOLM1 RNAi Pool1	437	0.0494366	0.0104887	00:11:21.523000
SLC39A8	Q9C0K1	no_dox	GOLM1 RNAi Pool1	438	0.0492297	0.0102287	00:11:23.086000
SLC39A8	Q9C0K1	no_dox	GOLM1 RNAi Pool1	439	0.0496172	0.0109168	00:11:24.649000
SLC39A8	Q9C0K1	no_dox	GOLM1 RNAi Pool1	440	0.0499422	0.0102282	00:11:26.212000
SLC39A8	Q9C0K1	no_dox	GOLM1 RNAi Pool1	441	0.0496082	0.00984349	00:11:27.775000
SLC39A8	Q9C0K1	no_dox	GOLM1 RNAi Pool1	442	0.0500757	0.0100863	00:11:29.338000
SLC39A8	Q9C0K1	no_dox	GOLM1 RNAi Pool1	443	0.0491299	0.0110207	00:11:30.901000
SLC39A8	Q9C0K1	no_dox	GOLM1 RNAi Pool1	444	0.0497902	0.0101332	00:11:32.464000
SLC39A8	Q9C0K1	no_dox	GOLM1 RNAi Pool1	445	0.0500638	0.00989944	00:11:34.028000
SLC39A8	Q9C0K1	no_dox	GOLM1 RNAi Pool1	446	0.0500049	0.0104709	00:11:35.591000
SLC39A8	Q9C0K1	no_dox	GOLM1 RNAi Pool1	447	0.0495735	0.0110577	00:11:37.154000
SLC39A8	Q9C0K1	no_dox	GOLM1 RNAi Pool1	448	0.0497885	0.0101403	00:11:38.717000
SLC39A8	Q9C0K1	no_dox	GOLM1 RNAi Pool1	449	0.0499049	0.0114441	00:11:40.280000
SLC39A8	Q9C0K1	no_dox	GOLM1 RNAi Pool1	450	0.0502556	0.0105083	00:11:41.843000
SLC39A8	Q9C0K1	no_dox	GOLM1 RNAi Pool1	451	0.0499148	0.0100064	00:11:43.406000
SLC39A8	Q9C0K1	no_dox	GOLM1 RNAi Pool1	452	0.0496208	0.0108645	00:11:44.969000
SLC39A8	Q9C0K1	no_dox	GOLM1 RNAi Pool1	453	0.0502118	0.0105018	00:11:46.533000
SLC39A8	Q9C0K1	no_dox	GOLM1 RNAi Pool1	454	0.0498295	0.0111247	00:11:48.096000
SLC39A8	Q9C0K1	no_dox	GOLM1 RNAi Pool1	455	0.0498722	0.0105038	00:11:49.659000
SLC39A8	Q9C0K1	no_dox	GOLM1 RNAi Pool1	456	0.0501295	0.0112399	00:11:51.222000
SLC39A8	Q9C0K1	no_dox	GOLM1 RNAi Pool1	457	0.0505249	0.0110244	00:11:52.785000
SLC39A8	Q9C0K1	no_dox	GOLM1 RNAi Pool1	458	0.0509792	0.0103612	00:11:54.348000
SLC39A8	Q9C0K1	no_dox	GOLM1 RNAi Pool1	459	0.050398	0.0109045	00:11:55.911000
SLC39A8	Q9C0K1	no_dox	GOLM1 RNAi Pool1	460	0.0507302	0.0106054	00:11:57.474000
SLC39A8	Q9C0K1	no_dox	GOLM1 RNAi Pool1	461	0.050502	0.0111725	00:11:59.038000
SLC39A8	Q9C0K1	no_dox	GOLM1 RNAi Pool1	462	0.0508595	0.0109041	00:12:00.601000
SLC39A8	Q9C0K1	no_dox	GOLM1 RNAi Pool1	463	0.0508232	0.011126	00:12:02.164000
SLC39A8	Q9C0K1	no_dox	GOLM1 RNAi Pool1	464	0.050588	0.0108733	00:12:03.727000
SLC39A8	Q9C0K1	no_dox	GOLM1 RNAi Pool1	465	0.0507455	0.0108662	00:12:05.290000
SLC39A8	Q9C0K1	no_dox	GOLM1 RNAi Pool1	466	0.0509413	0.0114068	00:12:06.853000
SLC39A8	Q9C0K1	no_dox	GOLM1 RNAi Pool1	467	0.051051	0.0103392	00:12:08.416000
SLC39A8	Q9C0K1	no_dox	GOLM1 RNAi Pool1	468	0.0509532	0.0109934	00:12:09.979000
SLC39A8	Q9C0K1	no_dox	GOLM1 RNAi Pool1	469	0.0517311	0.0109409	00:12:11.543000
SLC39A8	Q9C0K1	no_dox	GOLM1 RNAi Pool1	470	0.0506524	0.0117093	00:12:13.106000
SLC39A8	Q9C0K1	no_dox	GOLM1 RNAi Pool1	471	0.0507937	0.0115066	00:12:14.669000
SLC39A8	Q9C0K1	no_dox	GOLM1 RNAi Pool1	472	0.0515425	0.0114962	00:12:16.232000
SLC39A8	Q9C0K1	no_dox	GOLM1 RNAi Pool1	473	0.0515547	0.0104553	00:12:17.795000
SLC39A8	Q9C0K1	no_dox	GOLM1 RNAi Pool1	474	0.0513977	0.0109764	00:12:19.358000
SLC39A8	Q9C0K1	no_dox	GOLM1 RNAi Pool1	475	0.0514529	0.011332	00:12:20.921000
SLC39A8	Q9C0K1	no_dox	GOLM1 RNAi Pool1	476	0.0513164	0.0109744	00:12:22.484000
SLC39A8	Q9C0K1	no_dox	GOLM1 RNAi Pool1	477	0.0515882	0.0110772	00:12:24.048000
SLC39A8	Q9C0K1	no_dox	GOLM1 RNAi Pool1	478	0.0512692	0.0106889	00:12:25.611000
SLC39A8	Q9C0K1	no_dox	GOLM1 RNAi Pool1	479	0.0517319	0.011896	00:12:27.174000
SLC39A8	Q9C0K1	no_dox	GOLM1 RNAi Pool1	480	0.0515607	0.0117664	00:12:28.737000
SLC39A8	Q9C0K1	no_dox	GOLM1 RNAi Pool1	481	0.0515203	0.0108831	00:12:30.300000
SLC39A8	Q9C0K1	no_dox	GOLM1 RNAi Pool1	482	0.0515195	0.0113375	00:12:31.863000
SLC39A8	Q9C0K1	no_dox	GOLM1 RNAi Pool1	483	0.0517729	0.0111501	00:12:33.426000
SLC39A8	Q9C0K1	no_dox	GOLM1 RNAi Pool1	484	0.0520993	0.0110215	00:12:34.989000
SLC39A8	Q9C0K1	no_dox	GOLM1 RNAi Pool1	485	0.0519789	0.0107974	00:12:36.553000
SLC39A8	Q9C0K1	no_dox	GOLM1 RNAi Pool1	486	0.0517612	0.011118	00:12:38.116000
SLC39A8	Q9C0K1	no_dox	GOLM1 RNAi Pool1	487	0.0519446	0.0116298	00:12:39.679000
SLC39A8	Q9C0K1	no_dox	GOLM1 RNAi Pool1	488	0.0518067	0.0111004	00:12:41.242000
SLC39A8	Q9C0K1	no_dox	GOLM1 RNAi Pool1	489	0.0516984	0.0117062	00:12:42.805000
SLC39A8	Q9C0K1	no_dox	GOLM1 RNAi Pool1	490	0.052438	0.0117729	00:12:44.368000
SLC39A8	Q9C0K1	no_dox	GOLM1 RNAi Pool1	491	0.0520856	0.011154	00:12:45.931000
SLC39A8	Q9C0K1	no_dox	GOLM1 RNAi Pool1	492	0.0523187	0.0112905	00:12:47.494000
SLC39A8	Q9C0K1	no_dox	GOLM1 RNAi Pool1	493	0.052384	0.0119178	00:12:49.058000
SLC39A8	Q9C0K1	no_dox	GOLM1 RNAi Pool1	494	0.052387	0.0120773	00:12:50.621000
SLC39A8	Q9C0K1	no_dox	GOLM1 RNAi Pool1	495	0.0523446	0.0114868	00:12:52.184000
SLC39A8	Q9C0K1	no_dox	GOLM1 RNAi Pool1	496	0.0525178	0.0107973	00:12:53.747000
SLC39A8	Q9C0K1	no_dox	GOLM1 RNAi Pool1	497	0.0525995	0.0116475	00:12:55.310000
SLC39A8	Q9C0K1	no_dox	GOLM1 RNAi Pool1	498	0.0524336	0.0118238	00:12:56.873000
SLC39A8	Q9C0K1	no_dox	GOLM1 RNAi Pool1	499	0.0523608	0.0115113	00:12:58.436000
SLC39A8	Q9C0K1	no_dox	GOLM1 RNAi Pool1	500	0.052508	0.0118894	00:12:59.999000
SLC39A8	Q9C0K1	no_dox	GOLM1 RNAi Pool1	501	0.0524369	0.0118419	00:13:01.563000
SLC39A8	Q9C0K1	no_dox	GOLM1 RNAi Pool1	502	0.0526918	0.012069	00:13:03.126000
SLC39A8	Q9C0K1	no_dox	GOLM1 RNAi Pool1	503	0.0524023	0.0120979	00:13:04.689000
SLC39A8	Q9C0K1	no_dox	GOLM1 RNAi Pool1	504	0.052797	0.0120655	00:13:06.252000
SLC39A8	Q9C0K1	no_dox	GOLM1 RNAi Pool1	505	0.0528222	0.0108029	00:13:07.815000
SLC39A8	Q9C0K1	no_dox	GOLM1 RNAi Pool1	506	0.0530758	0.0117408	00:13:09.378000
SLC39A8	Q9C0K1	no_dox	GOLM1 RNAi Pool1	507	0.0529701	0.0117255	00:13:10.941000
SLC39A8	Q9C0K1	no_dox	GOLM1 RNAi Pool1	508	0.0530802	0.0115575	00:13:12.504000
SLC39A8	Q9C0K1	no_dox	GOLM1 RNAi Pool1	509	0.0530886	0.0116322	00:13:14.068000
SLC39A8	Q9C0K1	no_dox	GOLM1 RNAi Pool1	510	0.0535198	0.0116339	00:13:15.631000
SLC39A8	Q9C0K1	no_dox	GOLM1 RNAi Pool1	511	0.0534735	0.0118615	00:13:17.194000
SLC39A8	Q9C0K1	no_dox	GOLM1 RNAi Pool1	512	0.0532118	0.0118602	00:13:18.757000
SLC39A8	Q9C0K1	no_dox	GOLM1 RNAi Pool1	513	0.0537493	0.0113305	00:13:20.320000
SLC39A8	Q9C0K1	no_dox	GOLM1 RNAi Pool1	514	0.0533726	0.0122375	00:13:21.883000
SLC39A8	Q9C0K1	no_dox	GOLM1 RNAi Pool1	515	0.0529722	0.0117291	00:13:23.446000
SLC39A8	Q9C0K1	no_dox	GOLM1 RNAi Pool1	516	0.0540298	0.0122438	00:13:25.009000
SLC39A8	Q9C0K1	no_dox	GOLM1 RNAi Pool1	517	0.0537385	0.0122582	00:13:26.573000
SLC39A8	Q9C0K1	no_dox	GOLM1 RNAi Pool1	518	0.0536481	0.0121734	00:13:28.136000
SLC39A8	Q9C0K1	no_dox	GOLM1 RNAi Pool1	519	0.0537435	0.0129007	00:13:29.699000
SLC39A8	Q9C0K1	no_dox	GOLM1 RNAi Pool1	520	0.0532408	0.012083	00:13:31.262000
SLC39A8	Q9C0K1	no_dox	GOLM1 RNAi Pool1	521	0.0538529	0.0117511	00:13:32.825000
SLC39A8	Q9C0K1	no_dox	GOLM1 RNAi Pool1	522	0.0540981	0.0124648	00:13:34.388000
SLC39A8	Q9C0K1	no_dox	GOLM1 RNAi Pool1	523	0.0540443	0.0117302	00:13:35.951000
SLC39A8	Q9C0K1	no_dox	GOLM1 RNAi Pool1	524	0.0540241	0.0119736	00:13:37.514000
SLC39A8	Q9C0K1	no_dox	GOLM1 RNAi Pool1	525	0.0535192	0.0124158	00:13:39.078000
SLC39A8	Q9C0K1	no_dox	GOLM1 RNAi Pool1	526	0.054338	0.0119576	00:13:40.641000
SLC39A8	Q9C0K1	no_dox	GOLM1 RNAi Pool1	527	0.0540262	0.0122469	00:13:42.204000
SLC39A8	Q9C0K1	no_dox	GOLM1 RNAi Pool1	528	0.0539977	0.0123184	00:13:43.767000
SLC39A8	Q9C0K1	no_dox	GOLM1 RNAi Pool1	529	0.0542745	0.0121624	00:13:45.330000
SLC39A8	Q9C0K1	no_dox	GOLM1 RNAi Pool1	530	0.053909	0.0129182	00:13:46.893000
SLC39A8	Q9C0K1	no_dox	GOLM1 RNAi Pool1	531	0.0544152	0.0123089	00:13:48.456000
SLC39A8	Q9C0K1	no_dox	GOLM1 RNAi Pool1	532	0.0538207	0.0125816	00:13:50.019000
SLC39A8	Q9C0K1	no_dox	GOLM1 RNAi Pool1	533	0.0546256	0.0120355	00:13:51.583000
SLC39A8	Q9C0K1	no_dox	GOLM1 RNAi Pool1	534	0.0543377	0.0122684	00:13:53.146000
SLC39A8	Q9C0K1	no_dox	GOLM1 RNAi Pool1	535	0.0545914	0.0119706	00:13:54.709000
SLC39A8	Q9C0K1	no_dox	GOLM1 RNAi Pool1	536	0.0551933	0.0118506	00:13:56.272000
SLC39A8	Q9C0K1	no_dox	GOLM1 RNAi Pool1	537	0.0548389	0.0117837	00:13:57.835000
SLC39A8	Q9C0K1	no_dox	GOLM1 RNAi Pool1	538	0.0553977	0.0125674	00:13:59.398000
SLC39A8	Q9C0K1	no_dox	GOLM1 RNAi Pool1	539	0.054829	0.0122894	00:14:00.961000
SLC39A8	Q9C0K1	no_dox	GOLM1 RNAi Pool1	540	0.0550413	0.012332	00:14:02.524000
SLC39A8	Q9C0K1	no_dox	GOLM1 RNAi Pool1	541	0.0550446	0.0125232	00:14:04.088000
SLC39A8	Q9C0K1	no_dox	GOLM1 RNAi Pool1	542	0.0552487	0.0123913	00:14:05.651000
SLC39A8	Q9C0K1	no_dox	GOLM1 RNAi Pool1	543	0.0546516	0.0125529	00:14:07.214000
SLC39A8	Q9C0K1	no_dox	GOLM1 RNAi Pool1	544	0.055603	0.012502	00:14:08.777000
SLC39A8	Q9C0K1	no_dox	GOLM1 RNAi Pool1	545	0.0552452	0.0117169	00:14:10.340000
SLC39A8	Q9C0K1	no_dox	GOLM1 RNAi Pool1	546	0.0557464	0.0126795	00:14:11.903000
SLC39A8	Q9C0K1	no_dox	GOLM1 RNAi Pool1	547	0.0552459	0.0127096	00:14:13.466000
SLC39A8	Q9C0K1	no_dox	GOLM1 RNAi Pool1	548	0.0555601	0.0125884	00:14:15.029000
SLC39A8	Q9C0K1	no_dox	GOLM1 RNAi Pool1	549	0.0554858	0.0125768	00:14:16.593000
SLC39A8	Q9C0K1	no_dox	GOLM1 RNAi Pool1	550	0.055846	0.0124361	00:14:18.156000
SLC39A8	Q9C0K1	no_dox	GOLM1 RNAi Pool1	551	0.0554071	0.0133577	00:14:19.719000
SLC39A8	Q9C0K1	no_dox	GOLM1 RNAi Pool1	552	0.0551256	0.0130631	00:14:21.282000
SLC39A8	Q9C0K1	no_dox	GOLM1 RNAi Pool1	553	0.0556936	0.012786	00:14:22.845000
SLC39A8	Q9C0K1	no_dox	GOLM1 RNAi Pool1	554	0.055637	0.0125647	00:14:24.408000
SLC39A8	Q9C0K1	no_dox	GOLM1 RNAi Pool1	555	0.0559037	0.0126622	00:14:25.971000
SLC39A8	Q9C0K1	no_dox	GOLM1 RNAi Pool1	556	0.0559788	0.0126954	00:14:27.534000
SLC39A8	Q9C0K1	no_dox	GOLM1 RNAi Pool1	557	0.0558257	0.0122436	00:14:29.098000
SLC39A8	Q9C0K1	no_dox	GOLM1 RNAi Pool1	558	0.0562962	0.0126269	00:14:30.661000
SLC39A8	Q9C0K1	no_dox	GOLM1 RNAi Pool1	559	0.0559266	0.0126748	00:14:32.224000
SLC39A8	Q9C0K1	no_dox	GOLM1 RNAi Pool1	560	0.0562989	0.0130345	00:14:33.787000
SLC39A8	Q9C0K1	no_dox	GOLM1 RNAi Pool1	561	0.0560787	0.0127869	00:14:35.350000
SLC39A8	Q9C0K1	no_dox	GOLM1 RNAi Pool1	562	0.0561846	0.0130608	00:14:36.913000
SLC39A8	Q9C0K1	no_dox	GOLM1 RNAi Pool1	563	0.0563553	0.0121325	00:14:38.476000
SLC39A8	Q9C0K1	no_dox	GOLM1 RNAi Pool1	564	0.0567663	0.013573	00:14:40.039000
SLC39A8	Q9C0K1	no_dox	GOLM1 RNAi Pool1	565	0.0564471	0.0125417	00:14:41.603000
SLC39A8	Q9C0K1	no_dox	GOLM1 RNAi Pool1	566	0.0566972	0.012996	00:14:43.166000
SLC39A8	Q9C0K1	no_dox	GOLM1 RNAi Pool1	567	0.056433	0.0127323	00:14:44.729000
SLC39A8	Q9C0K1	no_dox	GOLM1 RNAi Pool1	568	0.0563386	0.0127723	00:14:46.292000
SLC39A8	Q9C0K1	no_dox	GOLM1 RNAi Pool1	569	0.0569558	0.0127092	00:14:47.855000
SLC39A8	Q9C0K1	no_dox	GOLM1 RNAi Pool1	570	0.0565705	0.0122685	00:14:49.418000
SLC39A8	Q9C0K1	no_dox	GOLM1 RNAi Pool1	571	0.0568655	0.0125332	00:14:50.981000
SLC39A8	Q9C0K1	no_dox	GOLM1 RNAi Pool1	572	0.0568891	0.0130985	00:14:52.544000
SLC39A8	Q9C0K1	no_dox	GOLM1 RNAi Pool1	573	0.0571412	0.0121793	00:14:54.108000
SLC39A8	Q9C0K1	no_dox	GOLM1 RNAi Pool1	574	0.0570819	0.012522	00:14:55.671000
SLC39A8	Q9C0K1	no_dox	GOLM1 RNAi Pool1	575	0.0573787	0.0124796	00:14:57.234000
SLC39A8	Q9C0K1	no_dox	GOLM1 RNAi Pool1	576	0.0570657	0.0130189	00:14:58.797000
SLC39A8	Q9C0K1	no_dox	GOLM1 RNAi Pool1	577	0.0567954	0.0121977	00:15:00.360000
SLC39A8	Q9C0K1	no_dox	GOLM1 RNAi Pool1	578	0.0572443	0.0120214	00:15:01.923000
SLC39A8	Q9C0K1	no_dox	GOLM1 RNAi Pool1	579	0.0576486	0.0125705	00:15:03.486000
SLC39A8	Q9C0K1	no_dox	GOLM1 RNAi Pool1	580	0.0575489	0.0129183	00:15:05.049000
SLC39A8	Q9C0K1	no_dox	GOLM1 RNAi Pool1	581	0.0573055	0.0129406	00:15:06.613000
SLC39A8	Q9C0K1	no_dox	GOLM1 RNAi Pool1	582	0.0575109	0.0132364	00:15:08.176000
SLC39A8	Q9C0K1	no_dox	GOLM1 RNAi Pool1	583	0.0577877	0.012407	00:15:09.739000
SLC39A8	Q9C0K1	no_dox	GOLM1 RNAi Pool1	584	0.057298	0.0134339	00:15:11.302000
SLC39A8	Q9C0K1	no_dox	GOLM1 RNAi Pool1	585	0.0576143	0.012725	00:15:12.865000
SLC39A8	Q9C0K1	no_dox	GOLM1 RNAi Pool1	586	0.0574189	0.0127875	00:15:14.428000
SLC39A8	Q9C0K1	no_dox	GOLM1 RNAi Pool1	587	0.0579766	0.0129616	00:15:15.991000
SLC39A8	Q9C0K1	no_dox	GOLM1 RNAi Pool1	588	0.0574458	0.0127694	00:15:17.554000
SLC39A8	Q9C0K1	no_dox	GOLM1 RNAi Pool1	589	0.0580089	0.0130825	00:15:19.118000
SLC39A8	Q9C0K1	no_dox	GOLM1 RNAi Pool1	590	0.0582072	0.0130275	00:15:20.681000
SLC39A8	Q9C0K1	no_dox	GOLM1 RNAi Pool1	591	0.0578298	0.0135724	00:15:22.244000
SLC39A8	Q9C0K1	no_dox	GOLM1 RNAi Pool1	592	0.0575114	0.0127014	00:15:23.807000
SLC39A8	Q9C0K1	no_dox	GOLM1 RNAi Pool1	593	0.0578454	0.0135622	00:15:25.370000
SLC39A8	Q9C0K1	no_dox	GOLM1 RNAi Pool1	594	0.0587827	0.0131416	00:15:26.933000
SLC39A8	Q9C0K1	no_dox	GOLM1 RNAi Pool1	595	0.0580808	0.0133169	00:15:28.496000
SLC39A8	Q9C0K1	no_dox	GOLM1 RNAi Pool1	596	0.0586621	0.0123508	00:15:30.059000
SLC39A8	Q9C0K1	no_dox	GOLM1 RNAi Pool1	597	0.0582038	0.0132448	00:15:31.623000
SLC39A8	Q9C0K1	no_dox	GOLM1 RNAi Pool1	598	0.0587448	0.0130231	00:15:33.186000
SLC39A8	Q9C0K1	no_dox	GOLM1 RNAi Pool1	599	0.0585094	0.0130862	00:15:34.749000
SLC39A8	Q9C0K1	no_dox	GOLM1 RNAi Pool1	600	0.0585406	0.0136031	00:15:36.312000
SLC39A8	Q9C0K1	no_dox	GOLM1 RNAi Pool1	601	0.0586322	0.0125964	00:15:37.875000
SLC39A8	Q9C0K1	no_dox	GOLM1 RNAi Pool1	602	0.0585642	0.0135972	00:15:39.438000
SLC39A8	Q9C0K1	no_dox	GOLM1 RNAi Pool1	603	0.0582934	0.0135887	00:15:41.001000
SLC39A8	Q9C0K1	no_dox	GOLM1 RNAi Pool1	604	0.0587594	0.0131043	00:15:42.564000
SLC39A8	Q9C0K1	no_dox	GOLM1 RNAi Pool1	605	0.0588682	0.0126969	00:15:44.128000
SLC39A8	Q9C0K1	no_dox	GOLM1 RNAi Pool1	606	0.0590164	0.0134056	00:15:45.691000
SLC39A8	Q9C0K1	no_dox	GOLM1 RNAi Pool1	607	0.0588317	0.0132995	00:15:47.254000
SLC39A8	Q9C0K1	no_dox	GOLM1 RNAi Pool1	608	0.0586063	0.0131768	00:15:48.817000
SLC39A8	Q9C0K1	no_dox	GOLM1 RNAi Pool1	609	0.0590331	0.0132104	00:15:50.380000
SLC39A8	Q9C0K1	no_dox	GOLM1 RNAi Pool1	610	0.0590852	0.0132142	00:15:51.943000
SLC39A8	Q9C0K1	no_dox	GOLM1 RNAi Pool1	611	0.0591654	0.0129381	00:15:53.506000
SLC39A8	Q9C0K1	no_dox	GOLM1 RNAi Pool1	612	0.0596271	0.0132521	00:15:55.069000
SLC39A8	Q9C0K1	no_dox	GOLM1 RNAi Pool1	613	0.0592182	0.0136958	00:15:56.633000
SLC39A8	Q9C0K1	no_dox	GOLM1 RNAi Pool1	614	0.0590966	0.0133961	00:15:58.196000
SLC39A8	Q9C0K1	no_dox	GOLM1 RNAi Pool1	615	0.0598382	0.0135297	00:15:59.759000
SLC39A8	Q9C0K1	no_dox	GOLM1 RNAi Pool1	616	0.0593547	0.0133525	00:16:01.322000
SLC39A8	Q9C0K1	no_dox	GOLM1 RNAi Pool1	617	0.0596307	0.013021	00:16:02.885000
SLC39A8	Q9C0K1	no_dox	GOLM1 RNAi Pool1	618	0.0592794	0.0132154	00:16:04.448000
SLC39A8	Q9C0K1	no_dox	GOLM1 RNAi Pool1	619	0.0599907	0.0136546	00:16:06.011000
SLC39A8	Q9C0K1	no_dox	GOLM1 RNAi Pool1	620	0.0600377	0.0130896	00:16:07.574000
SLC39A8	Q9C0K1	no_dox	GOLM1 RNAi Pool1	621	0.0597207	0.0137688	00:16:09.138000
SLC39A8	Q9C0K1	no_dox	GOLM1 RNAi Pool1	622	0.059977	0.0136657	00:16:10.701000
SLC39A8	Q9C0K1	no_dox	GOLM1 RNAi Pool1	623	0.0603108	0.0135817	00:16:12.264000
SLC39A8	Q9C0K1	no_dox	GOLM1 RNAi Pool1	624	0.0601707	0.0137652	00:16:13.827000
SLC39A8	Q9C0K1	no_dox	GOLM1 RNAi Pool1	625	0.0599093	0.0139806	00:16:15.390000
SLC39A8	Q9C0K1	no_dox	GOLM1 RNAi Pool1	626	0.0603919	0.0131778	00:16:16.953000
SLC39A8	Q9C0K1	no_dox	GOLM1 RNAi Pool1	627	0.0601706	0.0136169	00:16:18.516000
SLC39A8	Q9C0K1	no_dox	GOLM1 RNAi Pool1	628	0.0606953	0.0132654	00:16:20.079000
SLC39A8	Q9C0K1	no_dox	GOLM1 RNAi Pool1	629	0.0605789	0.0135085	00:16:21.643000
SLC39A8	Q9C0K1	no_dox	GOLM1 RNAi Pool1	630	0.0606912	0.0133777	00:16:23.206000
SLC39A8	Q9C0K1	no_dox	GOLM1 RNAi Pool1	631	0.0602558	0.0131734	00:16:24.769000
SLC39A8	Q9C0K1	no_dox	GOLM1 RNAi Pool1	632	0.0604334	0.0133008	00:16:26.332000
SLC39A8	Q9C0K1	no_dox	GOLM1 RNAi Pool1	633	0.0601653	0.0135484	00:16:27.895000
SLC39A8	Q9C0K1	no_dox	GOLM1 RNAi Pool1	634	0.060495	0.0136184	00:16:29.458000
SLC39A8	Q9C0K1	no_dox	GOLM1 RNAi Pool1	635	0.0608588	0.0133863	00:16:31.021000
SLC39A8	Q9C0K1	no_dox	GOLM1 RNAi Pool1	636	0.0609274	0.0138451	00:16:32.584000
SLC39A8	Q9C0K1	no_dox	GOLM1 RNAi Pool1	637	0.0613332	0.0135995	00:16:34.148000
SLC39A8	Q9C0K1	no_dox	GOLM1 RNAi Pool1	638	0.0611884	0.0137425	00:16:35.711000
SLC39A8	Q9C0K1	no_dox	GOLM1 RNAi Pool1	639	0.0605942	0.0138656	00:16:37.274000
SLC39A8	Q9C0K1	no_dox	GOLM1 RNAi Pool1	640	0.0611738	0.0131878	00:16:38.837000
SLC39A8	Q9C0K1	no_dox	GOLM1 RNAi Pool1	641	0.0612975	0.0133479	00:16:40.400000
SLC39A8	Q9C0K1	no_dox	GOLM1 RNAi Pool1	642	0.0608786	0.0134345	00:16:41.963000
SLC39A8	Q9C0K1	no_dox	GOLM1 RNAi Pool1	643	0.0607513	0.0137053	00:16:43.526000
SLC39A8	Q9C0K1	no_dox	GOLM1 RNAi Pool1	644	0.0610217	0.0137331	00:16:45.089000
SLC39A8	Q9C0K1	no_dox	GOLM1 RNAi Pool1	645	0.0611549	0.0136594	00:16:46.653000
SLC39A8	Q9C0K1	no_dox	GOLM1 RNAi Pool1	646	0.061423	0.0140884	00:16:48.216000
SLC39A8	Q9C0K1	no_dox	GOLM1 RNAi Pool1	647	0.0615952	0.0132145	00:16:49.779000
SLC39A8	Q9C0K1	no_dox	GOLM1 RNAi Pool1	648	0.0618308	0.0137374	00:16:51.342000
SLC39A8	Q9C0K1	no_dox	GOLM1 RNAi Pool1	649	0.0613534	0.0142211	00:16:52.905000
SLC39A8	Q9C0K1	no_dox	GOLM1 RNAi Pool1	650	0.061437	0.0137915	00:16:54.468000
SLC39A8	Q9C0K1	no_dox	GOLM1 RNAi Pool1	651	0.0619122	0.013267	00:16:56.031000
SLC39A8	Q9C0K1	no_dox	GOLM1 RNAi Pool1	652	0.0618577	0.014012	00:16:57.594000
SLC39A8	Q9C0K1	no_dox	GOLM1 RNAi Pool1	653	0.0618838	0.0133484	00:16:59.158000
SLC39A8	Q9C0K1	no_dox	GOLM1 RNAi Pool1	654	0.0626338	0.0136534	00:17:00.721000
SLC39A8	Q9C0K1	no_dox	GOLM1 RNAi Pool1	655	0.0623995	0.0133486	00:17:02.284000
SLC39A8	Q9C0K1	no_dox	GOLM1 RNAi Pool1	656	0.061723	0.0137229	00:17:03.847000
SLC39A8	Q9C0K1	no_dox	GOLM1 RNAi Pool1	657	0.0623432	0.0131759	00:17:05.410000
SLC39A8	Q9C0K1	no_dox	GOLM1 RNAi Pool1	658	0.0624965	0.0142405	00:17:06.973000
SLC39A8	Q9C0K1	no_dox	GOLM1 RNAi Pool1	659	0.0621238	0.0144327	00:17:08.536000
SLC39A8	Q9C0K1	no_dox	GOLM1 RNAi Pool1	660	0.0624227	0.0134993	00:17:10.099000
SLC39A8	Q9C0K1	no_dox	GOLM1 RNAi Pool1	661	0.0624885	0.0137978	00:17:11.663000
SLC39A8	Q9C0K1	no_dox	GOLM1 RNAi Pool1	662	0.0622772	0.0139564	00:17:13.226000
SLC39A8	Q9C0K1	no_dox	GOLM1 RNAi Pool1	663	0.0622299	0.0143882	00:17:14.789000
SLC39A8	Q9C0K1	no_dox	GOLM1 RNAi Pool1	664	0.062933	0.0145101	00:17:16.352000
SLC39A8	Q9C0K1	no_dox	GOLM1 RNAi Pool1	665	0.0629693	0.0138075	00:17:17.915000
SLC39A8	Q9C0K1	no_dox	GOLM1 RNAi Pool1	666	0.0629872	0.0136526	00:17:19.478000
SLC39A8	Q9C0K1	no_dox	GOLM1 RNAi Pool1	667	0.062986	0.0139831	00:17:21.041000
SLC39A8	Q9C0K1	no_dox	GOLM1 RNAi Pool1	668	0.0630958	0.0140197	00:17:22.604000
SLC39A8	Q9C0K1	no_dox	GOLM1 RNAi Pool1	669	0.0633186	0.0133305	00:17:24.168000
SLC39A8	Q9C0K1	no_dox	GOLM1 RNAi Pool1	670	0.0629393	0.0136507	00:17:25.731000
SLC39A8	Q9C0K1	no_dox	GOLM1 RNAi Pool1	671	0.0635488	0.0137942	00:17:27.294000
SLC39A8	Q9C0K1	no_dox	GOLM1 RNAi Pool1	672	0.0632314	0.0144367	00:17:28.857000
SLC39A8	Q9C0K1	no_dox	GOLM1 RNAi Pool1	673	0.0633425	0.0139242	00:17:30.420000
SLC39A8	Q9C0K1	no_dox	GOLM1 RNAi Pool1	674	0.0633116	0.0144018	00:17:31.983000
SLC39A8	Q9C0K1	no_dox	GOLM1 RNAi Pool1	675	0.0635187	0.0139105	00:17:33.546000
SLC39A8	Q9C0K1	no_dox	GOLM1 RNAi Pool1	676	0.0631775	0.0142188	00:17:35.109000
SLC39A8	Q9C0K1	no_dox	GOLM1 RNAi Pool1	677	0.0635401	0.0145199	00:17:36.673000
SLC39A8	Q9C0K1	no_dox	GOLM1 RNAi Pool1	678	0.0637012	0.0138057	00:17:38.236000
SLC39A8	Q9C0K1	no_dox	GOLM1 RNAi Pool1	679	0.0636564	0.0151395	00:17:39.799000
SLC39A8	Q9C0K1	no_dox	GOLM1 RNAi Pool1	680	0.0637858	0.0146179	00:17:41.362000
SLC39A8	Q9C0K1	no_dox	GOLM1 RNAi Pool1	681	0.0636936	0.0146708	00:17:42.925000
SLC39A8	Q9C0K1	no_dox	GOLM1 RNAi Pool1	682	0.0638479	0.0138772	00:17:44.488000
SLC39A8	Q9C0K1	no_dox	GOLM1 RNAi Pool1	683	0.0640259	0.0143701	00:17:46.051000
SLC39A8	Q9C0K1	no_dox	GOLM1 RNAi Pool1	684	0.0638081	0.0139664	00:17:47.614000
SLC39A8	Q9C0K1	no_dox	GOLM1 RNAi Pool1	685	0.0641223	0.0135325	00:17:49.178000
SLC39A8	Q9C0K1	no_dox	GOLM1 RNAi Pool1	686	0.0638013	0.0134379	00:17:50.741000
SLC39A8	Q9C0K1	no_dox	GOLM1 RNAi Pool1	687	0.0643702	0.0141207	00:17:52.304000
SLC39A8	Q9C0K1	no_dox	GOLM1 RNAi Pool1	688	0.0645873	0.0146587	00:17:53.867000
SLC39A8	Q9C0K1	no_dox	GOLM1 RNAi Pool1	689	0.0639666	0.0140301	00:17:55.430000
SLC39A8	Q9C0K1	no_dox	GOLM1 RNAi Pool1	690	0.0645595	0.0137038	00:17:56.993000
SLC39A8	Q9C0K1	no_dox	GOLM1 RNAi Pool1	691	0.0642753	0.0137474	00:17:58.556000
SLC39A8	Q9C0K1	no_dox	GOLM1 RNAi Pool1	692	0.0648906	0.0138625	00:18:00.119000
SLC39A8	Q9C0K1	no_dox	GOLM1 RNAi Pool1	693	0.0650212	0.0144144	00:18:01.683000
SLC39A8	Q9C0K1	no_dox	GOLM1 RNAi Pool1	694	0.0643691	0.0137373	00:18:03.246000
SLC39A8	Q9C0K1	no_dox	GOLM1 RNAi Pool1	695	0.0646797	0.0140116	00:18:04.809000
SLC39A8	Q9C0K1	no_dox	GOLM1 RNAi Pool1	696	0.0650733	0.0143591	00:18:06.372000
SLC39A8	Q9C0K1	no_dox	GOLM1 RNAi Pool1	697	0.0647745	0.0142465	00:18:07.935000
SLC39A8	Q9C0K1	no_dox	GOLM1 RNAi Pool1	698	0.0651849	0.0146128	00:18:09.498000
SLC39A8	Q9C0K1	no_dox	GOLM1 RNAi Pool1	699	0.0650555	0.0141312	00:18:11.061000
SLC39A8	Q9C0K1	no_dox	GOLM1 RNAi Pool1	700	0.0646891	0.0139766	00:18:12.624000
SLC39A8	Q9C0K1	no_dox	GOLM1 RNAi Pool1	701	0.0649843	0.0141123	00:18:14.188000
SLC39A8	Q9C0K1	no_dox	GOLM1 RNAi Pool1	702	0.0648372	0.014128	00:18:15.751000
SLC39A8	Q9C0K1	no_dox	GOLM1 RNAi Pool1	703	0.065105	0.0139092	00:18:17.314000
SLC39A8	Q9C0K1	no_dox	GOLM1 RNAi Pool1	704	0.0653509	0.0139059	00:18:18.877000
SLC39A8	Q9C0K1	no_dox	GOLM1 RNAi Pool1	705	0.0656182	0.0147387	00:18:20.440000
SLC39A8	Q9C0K1	no_dox	GOLM1 RNAi Pool1	706	0.0650751	0.0149501	00:18:22.003000
SLC39A8	Q9C0K1	no_dox	GOLM1 RNAi Pool1	707	0.0655047	0.0139757	00:18:23.566000
SLC39A8	Q9C0K1	no_dox	GOLM1 RNAi Pool1	708	0.0655077	0.0142208	00:18:25.129000
SLC39A8	Q9C0K1	no_dox	GOLM1 RNAi Pool1	709	0.06578	0.0148915	00:18:26.693000
SLC39A8	Q9C0K1	no_dox	GOLM1 RNAi Pool1	710	0.0653108	0.0147296	00:18:28.256000
SLC39A8	Q9C0K1	no_dox	GOLM1 RNAi Pool1	711	0.0656072	0.0151488	00:18:29.819000
SLC39A8	Q9C0K1	no_dox	GOLM1 RNAi Pool1	712	0.065768	0.0143146	00:18:31.382000
SLC39A8	Q9C0K1	no_dox	GOLM1 RNAi Pool1	713	0.0659282	0.0142262	00:18:32.945000
SLC39A8	Q9C0K1	no_dox	GOLM1 RNAi Pool1	714	0.0659857	0.0153682	00:18:34.508000
SLC39A8	Q9C0K1	no_dox	GOLM1 RNAi Pool1	715	0.0662059	0.0140204	00:18:36.071000
SLC39A8	Q9C0K1	no_dox	GOLM1 RNAi Pool1	716	0.0660769	0.0149218	00:18:37.634000
SLC39A8	Q9C0K1	no_dox	GOLM1 RNAi Pool1	717	0.0662337	0.0146535	00:18:39.198000
SLC39A8	Q9C0K1	no_dox	GOLM1 RNAi Pool1	718	0.0657846	0.014537	00:18:40.761000
SLC39A8	Q9C0K1	no_dox	GOLM1 RNAi Pool1	719	0.0664788	0.0146029	00:18:42.324000
SLC39A8	Q9C0K1	no_dox	GOLM1 RNAi Pool1	720	0.0669709	0.0150324	00:18:43.887000
SLC39A8	Q9C0K1	no_dox	GOLM1 RNAi Pool1	721	0.0667389	0.0142775	00:18:45.450000
SLC39A8	Q9C0K1	no_dox	GOLM1 RNAi Pool1	722	0.0665655	0.0146557	00:18:47.013000
SLC39A8	Q9C0K1	no_dox	GOLM1 RNAi Pool1	723	0.0663226	0.0142956	00:18:48.576000
SLC39A8	Q9C0K1	no_dox	GOLM1 RNAi Pool1	724	0.0667547	0.0139338	00:18:50.139000
SLC39A8	Q9C0K1	no_dox	GOLM1 RNAi Pool1	725	0.0665973	0.0145697	00:18:51.703000
SLC39A8	Q9C0K1	no_dox	GOLM1 RNAi Pool1	726	0.0667805	0.014263	00:18:53.266000
SLC39A8	Q9C0K1	no_dox	GOLM1 RNAi Pool1	727	0.06666	0.0147073	00:18:54.829000
SLC39A8	Q9C0K1	no_dox	GOLM1 RNAi Pool1	728	0.0665256	0.0139979	00:18:56.392000
SLC39A8	Q9C0K1	no_dox	GOLM1 RNAi Pool1	729	0.06709	0.0149042	00:18:57.955000
SLC39A8	Q9C0K1	no_dox	GOLM1 RNAi Pool1	730	0.0668637	0.0147098	00:18:59.518000
SLC39A8	Q9C0K1	no_dox	GOLM1 RNAi Pool1	731	0.0671958	0.0149687	00:19:01.081000
SLC39A8	Q9C0K1	no_dox	GOLM1 RNAi Pool1	732	0.0669688	0.0142099	00:19:02.644000
SLC39A8	Q9C0K1	no_dox	GOLM1 RNAi Pool1	733	0.0672065	0.0145184	00:19:04.208000
SLC39A8	Q9C0K1	no_dox	GOLM1 RNAi Pool1	734	0.0679061	0.0153773	00:19:05.771000
SLC39A8	Q9C0K1	no_dox	GOLM1 RNAi Pool1	735	0.06789	0.0149722	00:19:07.334000
SLC39A8	Q9C0K1	no_dox	GOLM1 RNAi Pool1	736	0.0677117	0.014656	00:19:08.897000
SLC39A8	Q9C0K1	no_dox	GOLM1 RNAi Pool1	737	0.0675473	0.0144323	00:19:10.460000
SLC39A8	Q9C0K1	no_dox	GOLM1 RNAi Pool1	738	0.067467	0.0147366	00:19:12.023000
SLC39A8	Q9C0K1	no_dox	GOLM1 RNAi Pool1	739	0.067426	0.0149563	00:19:13.586000
SLC39A8	Q9C0K1	no_dox	GOLM1 RNAi Pool1	740	0.0678785	0.0148787	00:19:15.149000
SLC39A8	Q9C0K1	no_dox	GOLM1 RNAi Pool1	741	0.0679029	0.0145974	00:19:16.713000
SLC39A8	Q9C0K1	no_dox	GOLM1 RNAi Pool1	742	0.0677166	0.0152752	00:19:18.276000
SLC39A8	Q9C0K1	no_dox	GOLM1 RNAi Pool1	743	0.0678955	0.0145569	00:19:19.839000
SLC39A8	Q9C0K1	no_dox	GOLM1 RNAi Pool1	744	0.0676467	0.0149703	00:19:21.402000
SLC39A8	Q9C0K1	no_dox	GOLM1 RNAi Pool1	745	0.0678699	0.0143048	00:19:22.965000
SLC39A8	Q9C0K1	no_dox	GOLM1 RNAi Pool1	746	0.0682835	0.0145693	00:19:24.528000
SLC39A8	Q9C0K1	no_dox	GOLM1 RNAi Pool1	747	0.0683091	0.0149515	00:19:26.091000
SLC39A8	Q9C0K1	no_dox	GOLM1 RNAi Pool1	748	0.0681272	0.0149441	00:19:27.654000
SLC39A8	Q9C0K1	no_dox	GOLM1 RNAi Pool1	749	0.0677846	0.0150637	00:19:29.218000
SLC39A8	Q9C0K1	no_dox	GOLM1 RNAi Pool1	750	0.0685539	0.015019	00:19:30.781000
SLC39A8	Q9C0K1	no_dox	GOLM1 RNAi Pool1	751	0.0686947	0.0152601	00:19:32.344000
SLC39A8	Q9C0K1	no_dox	GOLM1 RNAi Pool1	752	0.0686849	0.0144517	00:19:33.907000
SLC39A8	Q9C0K1	no_dox	GOLM1 RNAi Pool1	753	0.0687021	0.0145847	00:19:35.470000
SLC39A8	Q9C0K1	no_dox	GOLM1 RNAi Pool1	754	0.0687657	0.0143937	00:19:37.033000
SLC39A8	Q9C0K1	no_dox	GOLM1 RNAi Pool1	755	0.0687221	0.0146641	00:19:38.596000
SLC39A8	Q9C0K1	no_dox	GOLM1 RNAi Pool1	756	0.0691103	0.0151732	00:19:40.159000
SLC39A8	Q9C0K1	no_dox	GOLM1 RNAi Pool1	757	0.0691719	0.0145493	00:19:41.723000
SLC39A8	Q9C0K1	no_dox	GOLM1 RNAi Pool1	758	0.0689544	0.0152674	00:19:43.286000
SLC39A8	Q9C0K1	no_dox	GOLM1 RNAi Pool1	759	0.0686702	0.0156761	00:19:44.849000
SLC39A8	Q9C0K1	no_dox	GOLM1 RNAi Pool1	760	0.0689184	0.014633	00:19:46.412000
SLC39A8	Q9C0K1	no_dox	GOLM1 RNAi Pool1	761	0.0689173	0.0149809	00:19:47.975000
SLC39A8	Q9C0K1	no_dox	GOLM1 RNAi Pool1	762	0.0698481	0.0147801	00:19:49.538000
SLC39A8	Q9C0K1	no_dox	GOLM1 RNAi Pool1	763	0.0692312	0.0152113	00:19:51.101000
SLC39A8	Q9C0K1	no_dox	GOLM1 RNAi Pool1	764	0.0690167	0.014801	00:19:52.664000
SLC39A8	Q9C0K1	no_dox	GOLM1 RNAi Pool1	765	0.0694881	0.0150428	00:19:54.228000
SLC39A8	Q9C0K1	no_dox	GOLM1 RNAi Pool1	766	0.0702249	0.0153087	00:19:55.791000
SLC39A8	Q9C0K1	no_dox	GOLM1 RNAi Pool1	767	0.0695671	0.0153664	00:19:57.354000
SLC39A8	Q9C0K1	no_dox	GOLM1 RNAi Pool1	768	0.0691452	0.0149623	00:19:58.917000
SLC39A8	Q9C0K1	no_dox	GOLM1 RNAi Pool1	769	0.0694018	0.0148971	00:20:00.480000
SLC39A8	Q9C0K1	no_dox	GOLM1 RNAi Pool1	770	0.0696371	0.0159251	00:20:02.043000
SLC39A8	Q9C0K1	no_dox	GOLM1 RNAi Pool1	771	0.0702805	0.0150516	00:20:03.606000
SLC39A8	Q9C0K1	no_dox	GOLM1 RNAi Pool1	772	0.0702823	0.0154206	00:20:05.169000
SLC39A8	Q9C0K1	no_dox	GOLM1 RNAi Pool1	773	0.0704268	0.0148172	00:20:06.733000
SLC39A8	Q9C0K1	no_dox	GOLM1 RNAi Pool1	774	0.0700173	0.0154086	00:20:08.296000
SLC39A8	Q9C0K1	no_dox	GOLM1 RNAi Pool1	775	0.0704513	0.0152225	00:20:09.859000
SLC39A8	Q9C0K1	no_dox	GOLM1 RNAi Pool1	776	0.0697736	0.0152601	00:20:11.422000
SLC39A8	Q9C0K1	no_dox	GOLM1 RNAi Pool1	777	0.0705098	0.0152253	00:20:12.985000
SLC39A8	Q9C0K1	no_dox	GOLM1 RNAi Pool1	778	0.0701233	0.0153996	00:20:14.548000
SLC39A8	Q9C0K1	no_dox	GOLM1 RNAi Pool1	779	0.0702207	0.0151399	00:20:16.111000
SLC39A8	Q9C0K1	no_dox	GOLM1 RNAi Pool1	780	0.0705387	0.0156354	00:20:17.674000
SLC39A8	Q9C0K1	no_dox	GOLM1 RNAi Pool1	781	0.0702348	0.0156881	00:20:19.238000
SLC39A8	Q9C0K1	no_dox	GOLM1 RNAi Pool1	782	0.0703507	0.0155154	00:20:20.801000
SLC39A8	Q9C0K1	no_dox	GOLM1 RNAi Pool1	783	0.0709968	0.015213	00:20:22.364000
SLC39A8	Q9C0K1	no_dox	GOLM1 RNAi Pool1	784	0.0710849	0.0155897	00:20:23.927000
SLC39A8	Q9C0K1	no_dox	GOLM1 RNAi Pool1	785	0.0711725	0.015135	00:20:25.490000
SLC39A8	Q9C0K1	no_dox	GOLM1 RNAi Pool1	786	0.0709651	0.0149386	00:20:27.053000
SLC39A8	Q9C0K1	no_dox	GOLM1 RNAi Pool1	787	0.0709287	0.014974	00:20:28.616000
SLC39A8	Q9C0K1	no_dox	GOLM1 RNAi Pool1	788	0.0711978	0.0154648	00:20:30.179000
SLC39A8	Q9C0K1	no_dox	GOLM1 RNAi Pool1	789	0.0709953	0.015728	00:20:31.743000
SLC39A8	Q9C0K1	no_dox	GOLM1 RNAi Pool1	790	0.0714198	0.0158761	00:20:33.306000
SLC39A8	Q9C0K1	no_dox	GOLM1 RNAi Pool1	791	0.0715108	0.0151996	00:20:34.869000
SLC39A8	Q9C0K1	no_dox	GOLM1 RNAi Pool1	792	0.0715705	0.0155576	00:20:36.432000
SLC39A8	Q9C0K1	no_dox	GOLM1 RNAi Pool1	793	0.0708897	0.0149848	00:20:37.995000
SLC39A8	Q9C0K1	no_dox	GOLM1 RNAi Pool1	794	0.0716832	0.0155599	00:20:39.558000
SLC39A8	Q9C0K1	no_dox	GOLM1 RNAi Pool1	795	0.0715647	0.0157099	00:20:41.121000
SLC39A8	Q9C0K1	no_dox	GOLM1 RNAi Pool1	796	0.0716122	0.015927	00:20:42.684000
SLC39A8	Q9C0K1	no_dox	GOLM1 RNAi Pool1	797	0.071519	0.0154019	00:20:44.248000
SLC39A8	Q9C0K1	no_dox	GOLM1 RNAi Pool1	798	0.0717662	0.0158102	00:20:45.811000
SLC39A8	Q9C0K1	no_dox	GOLM1 RNAi Pool1	799	0.0723232	0.0158073	00:20:47.374000
SLC39A8	Q9C0K1	no_dox	GOLM1 RNAi Pool1	800	0.0719244	0.015807	00:20:48.937000
SLC39A8	Q9C0K1	no_dox	GOLM1 RNAi Pool1	801	0.07166	0.0156169	00:20:50.500000
SLC39A8	Q9C0K1	dox	GOLM1 RNAi Pool2	1	0.102576	0.03403	00:00:00
SLC39A8	Q9C0K1	dox	GOLM1 RNAi Pool2	2	0.101314	0.0338114	00:00:01.563000
SLC39A8	Q9C0K1	dox	GOLM1 RNAi Pool2	3	0.10114	0.0340785	00:00:03.126000
SLC39A8	Q9C0K1	dox	GOLM1 RNAi Pool2	4	0.101084	0.0343946	00:00:04.689000
SLC39A8	Q9C0K1	dox	GOLM1 RNAi Pool2	5	0.102053	0.0341556	00:00:06.253000
SLC39A8	Q9C0K1	dox	GOLM1 RNAi Pool2	6	0.101474	0.0345693	00:00:07.816000
SLC39A8	Q9C0K1	dox	GOLM1 RNAi Pool2	7	0.100527	0.0332299	00:00:09.379000
SLC39A8	Q9C0K1	dox	GOLM1 RNAi Pool2	8	0.100836	0.034665	00:00:10.942000
SLC39A8	Q9C0K1	dox	GOLM1 RNAi Pool2	9	0.101121	0.0345157	00:00:12.505000
SLC39A8	Q9C0K1	dox	GOLM1 RNAi Pool2	10	0.101248	0.0339139	00:00:14.068000
SLC39A8	Q9C0K1	dox	GOLM1 RNAi Pool2	11	0.100791	0.034415	00:00:15.631000
SLC39A8	Q9C0K1	dox	GOLM1 RNAi Pool2	12	0.100871	0.0343123	00:00:17.194000
SLC39A8	Q9C0K1	dox	GOLM1 RNAi Pool2	13	0.100901	0.0338394	00:00:18.758000
SLC39A8	Q9C0K1	dox	GOLM1 RNAi Pool2	14	0.101059	0.0338552	00:00:20.321000
SLC39A8	Q9C0K1	dox	GOLM1 RNAi Pool2	15	0.100837	0.0344601	00:00:21.884000
SLC39A8	Q9C0K1	dox	GOLM1 RNAi Pool2	16	0.101261	0.0348078	00:00:23.447000
SLC39A8	Q9C0K1	dox	GOLM1 RNAi Pool2	17	0.10064	0.0332418	00:00:25.010000
SLC39A8	Q9C0K1	dox	GOLM1 RNAi Pool2	18	0.100408	0.0343663	00:00:26.573000
SLC39A8	Q9C0K1	dox	GOLM1 RNAi Pool2	19	0.10078	0.0340302	00:00:28.136000
SLC39A8	Q9C0K1	dox	GOLM1 RNAi Pool2	20	0.100642	0.0328938	00:00:29.699000
SLC39A8	Q9C0K1	dox	GOLM1 RNAi Pool2	21	0.100993	0.0341437	00:00:31.263000
SLC39A8	Q9C0K1	dox	GOLM1 RNAi Pool2	22	0.100567	0.0335663	00:00:32.826000
SLC39A8	Q9C0K1	dox	GOLM1 RNAi Pool2	23	0.100451	0.0341787	00:00:34.389000
SLC39A8	Q9C0K1	dox	GOLM1 RNAi Pool2	24	0.100603	0.0345236	00:00:35.952000
SLC39A8	Q9C0K1	dox	GOLM1 RNAi Pool2	25	0.100191	0.0340379	00:00:37.515000
SLC39A8	Q9C0K1	dox	GOLM1 RNAi Pool2	26	0.0994851	0.033216	00:00:39.078000
SLC39A8	Q9C0K1	dox	GOLM1 RNAi Pool2	27	0.100371	0.0343959	00:00:40.641000
SLC39A8	Q9C0K1	dox	GOLM1 RNAi Pool2	28	0.100295	0.0332826	00:00:42.204000
SLC39A8	Q9C0K1	dox	GOLM1 RNAi Pool2	29	0.100886	0.0346401	00:00:43.768000
SLC39A8	Q9C0K1	dox	GOLM1 RNAi Pool2	30	0.0999784	0.0344814	00:00:45.331000
SLC39A8	Q9C0K1	dox	GOLM1 RNAi Pool2	31	0.0990342	0.0333644	00:00:46.894000
SLC39A8	Q9C0K1	dox	GOLM1 RNAi Pool2	32	0.100386	0.0348788	00:00:48.457000
SLC39A8	Q9C0K1	dox	GOLM1 RNAi Pool2	33	0.100076	0.0338756	00:00:50.020000
SLC39A8	Q9C0K1	dox	GOLM1 RNAi Pool2	34	0.100141	0.0348292	00:00:51.583000
SLC39A8	Q9C0K1	dox	GOLM1 RNAi Pool2	35	0.100247	0.0341919	00:00:53.146000
SLC39A8	Q9C0K1	dox	GOLM1 RNAi Pool2	36	0.100175	0.0328817	00:00:54.709000
SLC39A8	Q9C0K1	dox	GOLM1 RNAi Pool2	37	0.100681	0.0341487	00:00:56.273000
SLC39A8	Q9C0K1	dox	GOLM1 RNAi Pool2	38	0.099169	0.0331883	00:00:57.836000
SLC39A8	Q9C0K1	dox	GOLM1 RNAi Pool2	39	0.100616	0.0331523	00:00:59.399000
SLC39A8	Q9C0K1	dox	GOLM1 RNAi Pool2	40	0.0988343	0.0333537	00:01:00.962000
SLC39A8	Q9C0K1	dox	GOLM1 RNAi Pool2	41	0.0999625	0.0341479	00:01:02.525000
SLC39A8	Q9C0K1	dox	GOLM1 RNAi Pool2	42	0.0994559	0.0336998	00:01:04.088000
SLC39A8	Q9C0K1	dox	GOLM1 RNAi Pool2	43	0.100098	0.0334652	00:01:05.651000
SLC39A8	Q9C0K1	dox	GOLM1 RNAi Pool2	44	0.0999608	0.0340154	00:01:07.214000
SLC39A8	Q9C0K1	dox	GOLM1 RNAi Pool2	45	0.0997721	0.0334559	00:01:08.778000
SLC39A8	Q9C0K1	dox	GOLM1 RNAi Pool2	46	0.0995173	0.0339803	00:01:10.341000
SLC39A8	Q9C0K1	dox	GOLM1 RNAi Pool2	47	0.0992848	0.0338835	00:01:11.904000
SLC39A8	Q9C0K1	dox	GOLM1 RNAi Pool2	48	0.0990475	0.0333465	00:01:13.467000
SLC39A8	Q9C0K1	dox	GOLM1 RNAi Pool2	49	0.0998966	0.0337804	00:01:15.030000
SLC39A8	Q9C0K1	dox	GOLM1 RNAi Pool2	50	0.0998294	0.0337516	00:01:16.593000
SLC39A8	Q9C0K1	dox	GOLM1 RNAi Pool2	51	0.0988147	0.0310901	00:01:18.156000
SLC39A8	Q9C0K1	dox	GOLM1 RNAi Pool2	52	0.100306	0.0303921	00:01:19.719000
SLC39A8	Q9C0K1	dox	GOLM1 RNAi Pool2	53	0.101837	0.0308105	00:01:21.283000
SLC39A8	Q9C0K1	dox	GOLM1 RNAi Pool2	54	0.102587	0.031205	00:01:22.846000
SLC39A8	Q9C0K1	dox	GOLM1 RNAi Pool2	55	0.103417	0.0307459	00:01:24.409000
SLC39A8	Q9C0K1	dox	GOLM1 RNAi Pool2	56	0.10322	0.0312263	00:01:25.972000
SLC39A8	Q9C0K1	dox	GOLM1 RNAi Pool2	57	0.104165	0.031319	00:01:27.535000
SLC39A8	Q9C0K1	dox	GOLM1 RNAi Pool2	58	0.103815	0.0315472	00:01:29.098000
SLC39A8	Q9C0K1	dox	GOLM1 RNAi Pool2	59	0.105559	0.0321722	00:01:30.661000
SLC39A8	Q9C0K1	dox	GOLM1 RNAi Pool2	60	0.103914	0.0308912	00:01:32.224000
SLC39A8	Q9C0K1	dox	GOLM1 RNAi Pool2	61	0.104887	0.031953	00:01:33.788000
SLC39A8	Q9C0K1	dox	GOLM1 RNAi Pool2	62	0.10448	0.0316187	00:01:35.351000
SLC39A8	Q9C0K1	dox	GOLM1 RNAi Pool2	63	0.104787	0.0311301	00:01:36.914000
SLC39A8	Q9C0K1	dox	GOLM1 RNAi Pool2	64	0.105108	0.0320475	00:01:38.477000
SLC39A8	Q9C0K1	dox	GOLM1 RNAi Pool2	65	0.104978	0.0314395	00:01:40.040000
SLC39A8	Q9C0K1	dox	GOLM1 RNAi Pool2	66	0.107585	0.0324118	00:01:41.603000
SLC39A8	Q9C0K1	dox	GOLM1 RNAi Pool2	67	0.104134	0.0313739	00:01:43.166000
SLC39A8	Q9C0K1	dox	GOLM1 RNAi Pool2	68	0.104774	0.0319642	00:01:44.729000
SLC39A8	Q9C0K1	dox	GOLM1 RNAi Pool2	69	0.104994	0.0317004	00:01:46.293000
SLC39A8	Q9C0K1	dox	GOLM1 RNAi Pool2	70	0.105162	0.0308496	00:01:47.856000
SLC39A8	Q9C0K1	dox	GOLM1 RNAi Pool2	71	0.104879	0.0315339	00:01:49.419000
SLC39A8	Q9C0K1	dox	GOLM1 RNAi Pool2	72	0.104868	0.031195	00:01:50.982000
SLC39A8	Q9C0K1	dox	GOLM1 RNAi Pool2	73	0.104902	0.0323302	00:01:52.545000
SLC39A8	Q9C0K1	dox	GOLM1 RNAi Pool2	74	0.104632	0.0328772	00:01:54.108000
SLC39A8	Q9C0K1	dox	GOLM1 RNAi Pool2	75	0.10502	0.0313045	00:01:55.671000
SLC39A8	Q9C0K1	dox	GOLM1 RNAi Pool2	76	0.105991	0.0313415	00:01:57.234000
SLC39A8	Q9C0K1	dox	GOLM1 RNAi Pool2	77	0.104911	0.0308207	00:01:58.798000
SLC39A8	Q9C0K1	dox	GOLM1 RNAi Pool2	78	0.105437	0.0319225	00:02:00.361000
SLC39A8	Q9C0K1	dox	GOLM1 RNAi Pool2	79	0.104988	0.0314474	00:02:01.924000
SLC39A8	Q9C0K1	dox	GOLM1 RNAi Pool2	80	0.105858	0.0309993	00:02:03.487000
SLC39A8	Q9C0K1	dox	GOLM1 RNAi Pool2	81	0.106091	0.0311246	00:02:05.050000
SLC39A8	Q9C0K1	dox	GOLM1 RNAi Pool2	82	0.105529	0.031655	00:02:06.613000
SLC39A8	Q9C0K1	dox	GOLM1 RNAi Pool2	83	0.105289	0.0311437	00:02:08.176000
SLC39A8	Q9C0K1	dox	GOLM1 RNAi Pool2	84	0.105668	0.031651	00:02:09.739000
SLC39A8	Q9C0K1	dox	GOLM1 RNAi Pool2	85	0.105625	0.0309395	00:02:11.303000
SLC39A8	Q9C0K1	dox	GOLM1 RNAi Pool2	86	0.105493	0.0313483	00:02:12.866000
SLC39A8	Q9C0K1	dox	GOLM1 RNAi Pool2	87	0.105539	0.0317611	00:02:14.429000
SLC39A8	Q9C0K1	dox	GOLM1 RNAi Pool2	88	0.10588	0.0312794	00:02:15.992000
SLC39A8	Q9C0K1	dox	GOLM1 RNAi Pool2	89	0.106495	0.0326281	00:02:17.555000
SLC39A8	Q9C0K1	dox	GOLM1 RNAi Pool2	90	0.105949	0.0309494	00:02:19.118000
SLC39A8	Q9C0K1	dox	GOLM1 RNAi Pool2	91	0.105981	0.0310525	00:02:20.681000
SLC39A8	Q9C0K1	dox	GOLM1 RNAi Pool2	92	0.106086	0.0314592	00:02:22.244000
SLC39A8	Q9C0K1	dox	GOLM1 RNAi Pool2	93	0.106204	0.0308994	00:02:23.808000
SLC39A8	Q9C0K1	dox	GOLM1 RNAi Pool2	94	0.106694	0.0313524	00:02:25.371000
SLC39A8	Q9C0K1	dox	GOLM1 RNAi Pool2	95	0.106267	0.0315471	00:02:26.934000
SLC39A8	Q9C0K1	dox	GOLM1 RNAi Pool2	96	0.106628	0.0312525	00:02:28.497000
SLC39A8	Q9C0K1	dox	GOLM1 RNAi Pool2	97	0.106014	0.0311268	00:02:30.060000
SLC39A8	Q9C0K1	dox	GOLM1 RNAi Pool2	98	0.106633	0.0314154	00:02:31.623000
SLC39A8	Q9C0K1	dox	GOLM1 RNAi Pool2	99	0.106411	0.0317839	00:02:33.186000
SLC39A8	Q9C0K1	dox	GOLM1 RNAi Pool2	100	0.106786	0.0326079	00:02:34.749000
SLC39A8	Q9C0K1	dox	GOLM1 RNAi Pool2	101	0.106965	0.0322614	00:02:36.313000
SLC39A8	Q9C0K1	dox	GOLM1 RNAi Pool2	102	0.106566	0.0312073	00:02:37.876000
SLC39A8	Q9C0K1	dox	GOLM1 RNAi Pool2	103	0.106909	0.0316957	00:02:39.439000
SLC39A8	Q9C0K1	dox	GOLM1 RNAi Pool2	104	0.106858	0.0319217	00:02:41.002000
SLC39A8	Q9C0K1	dox	GOLM1 RNAi Pool2	105	0.106914	0.0318642	00:02:42.565000
SLC39A8	Q9C0K1	dox	GOLM1 RNAi Pool2	106	0.107036	0.032169	00:02:44.128000
SLC39A8	Q9C0K1	dox	GOLM1 RNAi Pool2	107	0.107753	0.0323146	00:02:45.691000
SLC39A8	Q9C0K1	dox	GOLM1 RNAi Pool2	108	0.107484	0.0314174	00:02:47.254000
SLC39A8	Q9C0K1	dox	GOLM1 RNAi Pool2	109	0.107041	0.0322547	00:02:48.818000
SLC39A8	Q9C0K1	dox	GOLM1 RNAi Pool2	110	0.107113	0.0318881	00:02:50.381000
SLC39A8	Q9C0K1	dox	GOLM1 RNAi Pool2	111	0.107193	0.0317889	00:02:51.944000
SLC39A8	Q9C0K1	dox	GOLM1 RNAi Pool2	112	0.107663	0.0314049	00:02:53.507000
SLC39A8	Q9C0K1	dox	GOLM1 RNAi Pool2	113	0.107098	0.0308622	00:02:55.070000
SLC39A8	Q9C0K1	dox	GOLM1 RNAi Pool2	114	0.10714	0.0321657	00:02:56.633000
SLC39A8	Q9C0K1	dox	GOLM1 RNAi Pool2	115	0.107527	0.0316771	00:02:58.196000
SLC39A8	Q9C0K1	dox	GOLM1 RNAi Pool2	116	0.107389	0.0321904	00:02:59.759000
SLC39A8	Q9C0K1	dox	GOLM1 RNAi Pool2	117	0.107713	0.0325006	00:03:01.323000
SLC39A8	Q9C0K1	dox	GOLM1 RNAi Pool2	118	0.107623	0.0313228	00:03:02.886000
SLC39A8	Q9C0K1	dox	GOLM1 RNAi Pool2	119	0.10753	0.0325026	00:03:04.449000
SLC39A8	Q9C0K1	dox	GOLM1 RNAi Pool2	120	0.107451	0.031301	00:03:06.012000
SLC39A8	Q9C0K1	dox	GOLM1 RNAi Pool2	121	0.108498	0.0312081	00:03:07.575000
SLC39A8	Q9C0K1	dox	GOLM1 RNAi Pool2	122	0.107651	0.0319339	00:03:09.138000
SLC39A8	Q9C0K1	dox	GOLM1 RNAi Pool2	123	0.108137	0.0319943	00:03:10.701000
SLC39A8	Q9C0K1	dox	GOLM1 RNAi Pool2	124	0.108396	0.0313498	00:03:12.264000
SLC39A8	Q9C0K1	dox	GOLM1 RNAi Pool2	125	0.107635	0.0317153	00:03:13.828000
SLC39A8	Q9C0K1	dox	GOLM1 RNAi Pool2	126	0.10829	0.0314658	00:03:15.391000
SLC39A8	Q9C0K1	dox	GOLM1 RNAi Pool2	127	0.106966	0.0316673	00:03:16.954000
SLC39A8	Q9C0K1	dox	GOLM1 RNAi Pool2	128	0.108462	0.0309755	00:03:18.517000
SLC39A8	Q9C0K1	dox	GOLM1 RNAi Pool2	129	0.10794	0.0312287	00:03:20.080000
SLC39A8	Q9C0K1	dox	GOLM1 RNAi Pool2	130	0.108749	0.0325918	00:03:21.643000
SLC39A8	Q9C0K1	dox	GOLM1 RNAi Pool2	131	0.107934	0.0316557	00:03:23.206000
SLC39A8	Q9C0K1	dox	GOLM1 RNAi Pool2	132	0.108289	0.0309985	00:03:24.769000
SLC39A8	Q9C0K1	dox	GOLM1 RNAi Pool2	133	0.10804	0.0322279	00:03:26.333000
SLC39A8	Q9C0K1	dox	GOLM1 RNAi Pool2	134	0.109102	0.0320962	00:03:27.896000
SLC39A8	Q9C0K1	dox	GOLM1 RNAi Pool2	135	0.108603	0.0319653	00:03:29.459000
SLC39A8	Q9C0K1	dox	GOLM1 RNAi Pool2	136	0.109097	0.0313967	00:03:31.022000
SLC39A8	Q9C0K1	dox	GOLM1 RNAi Pool2	137	0.108847	0.0321387	00:03:32.585000
SLC39A8	Q9C0K1	dox	GOLM1 RNAi Pool2	138	0.108586	0.0311058	00:03:34.148000
SLC39A8	Q9C0K1	dox	GOLM1 RNAi Pool2	139	0.109333	0.0312152	00:03:35.711000
SLC39A8	Q9C0K1	dox	GOLM1 RNAi Pool2	140	0.108602	0.0313061	00:03:37.274000
SLC39A8	Q9C0K1	dox	GOLM1 RNAi Pool2	141	0.108967	0.031685	00:03:38.838000
SLC39A8	Q9C0K1	dox	GOLM1 RNAi Pool2	142	0.108993	0.0316901	00:03:40.401000
SLC39A8	Q9C0K1	dox	GOLM1 RNAi Pool2	143	0.108842	0.0312027	00:03:41.964000
SLC39A8	Q9C0K1	dox	GOLM1 RNAi Pool2	144	0.108679	0.0313063	00:03:43.527000
SLC39A8	Q9C0K1	dox	GOLM1 RNAi Pool2	145	0.108851	0.0312028	00:03:45.090000
SLC39A8	Q9C0K1	dox	GOLM1 RNAi Pool2	146	0.109156	0.0315518	00:03:46.653000
SLC39A8	Q9C0K1	dox	GOLM1 RNAi Pool2	147	0.109272	0.0314442	00:03:48.216000
SLC39A8	Q9C0K1	dox	GOLM1 RNAi Pool2	148	0.10914	0.031742	00:03:49.779000
SLC39A8	Q9C0K1	dox	GOLM1 RNAi Pool2	149	0.108732	0.0322316	00:03:51.343000
SLC39A8	Q9C0K1	dox	GOLM1 RNAi Pool2	150	0.109381	0.0308341	00:03:52.906000
SLC39A8	Q9C0K1	dox	GOLM1 RNAi Pool2	151	0.109467	0.0315029	00:03:54.469000
SLC39A8	Q9C0K1	dox	GOLM1 RNAi Pool2	152	0.109069	0.0316506	00:03:56.032000
SLC39A8	Q9C0K1	dox	GOLM1 RNAi Pool2	153	0.109645	0.0324893	00:03:57.595000
SLC39A8	Q9C0K1	dox	GOLM1 RNAi Pool2	154	0.109757	0.032068	00:03:59.158000
SLC39A8	Q9C0K1	dox	GOLM1 RNAi Pool2	155	0.10956	0.0320712	00:04:00.721000
SLC39A8	Q9C0K1	dox	GOLM1 RNAi Pool2	156	0.109651	0.0316032	00:04:02.284000
SLC39A8	Q9C0K1	dox	GOLM1 RNAi Pool2	157	0.109601	0.0315477	00:04:03.848000
SLC39A8	Q9C0K1	dox	GOLM1 RNAi Pool2	158	0.110076	0.0317423	00:04:05.411000
SLC39A8	Q9C0K1	dox	GOLM1 RNAi Pool2	159	0.110046	0.0313796	00:04:06.974000
SLC39A8	Q9C0K1	dox	GOLM1 RNAi Pool2	160	0.109755	0.0312411	00:04:08.537000
SLC39A8	Q9C0K1	dox	GOLM1 RNAi Pool2	161	0.110273	0.0318923	00:04:10.100000
SLC39A8	Q9C0K1	dox	GOLM1 RNAi Pool2	162	0.110324	0.0318556	00:04:11.663000
SLC39A8	Q9C0K1	dox	GOLM1 RNAi Pool2	163	0.110741	0.031449	00:04:13.226000
SLC39A8	Q9C0K1	dox	GOLM1 RNAi Pool2	164	0.110137	0.0312402	00:04:14.789000
SLC39A8	Q9C0K1	dox	GOLM1 RNAi Pool2	165	0.11014	0.0315095	00:04:16.353000
SLC39A8	Q9C0K1	dox	GOLM1 RNAi Pool2	166	0.110397	0.0319815	00:04:17.916000
SLC39A8	Q9C0K1	dox	GOLM1 RNAi Pool2	167	0.11108	0.0308107	00:04:19.479000
SLC39A8	Q9C0K1	dox	GOLM1 RNAi Pool2	168	0.110547	0.0313176	00:04:21.042000
SLC39A8	Q9C0K1	dox	GOLM1 RNAi Pool2	169	0.110006	0.0309965	00:04:22.605000
SLC39A8	Q9C0K1	dox	GOLM1 RNAi Pool2	170	0.110524	0.0319272	00:04:24.168000
SLC39A8	Q9C0K1	dox	GOLM1 RNAi Pool2	171	0.110506	0.0318223	00:04:25.731000
SLC39A8	Q9C0K1	dox	GOLM1 RNAi Pool2	172	0.110974	0.0313939	00:04:27.294000
SLC39A8	Q9C0K1	dox	GOLM1 RNAi Pool2	173	0.110852	0.0311344	00:04:28.858000
SLC39A8	Q9C0K1	dox	GOLM1 RNAi Pool2	174	0.111279	0.0311217	00:04:30.421000
SLC39A8	Q9C0K1	dox	GOLM1 RNAi Pool2	175	0.110634	0.0315597	00:04:31.984000
SLC39A8	Q9C0K1	dox	GOLM1 RNAi Pool2	176	0.111469	0.0322424	00:04:33.547000
SLC39A8	Q9C0K1	dox	GOLM1 RNAi Pool2	177	0.110766	0.0316626	00:04:35.110000
SLC39A8	Q9C0K1	dox	GOLM1 RNAi Pool2	178	0.110915	0.0323009	00:04:36.673000
SLC39A8	Q9C0K1	dox	GOLM1 RNAi Pool2	179	0.11119	0.0317903	00:04:38.236000
SLC39A8	Q9C0K1	dox	GOLM1 RNAi Pool2	180	0.111283	0.0314189	00:04:39.799000
SLC39A8	Q9C0K1	dox	GOLM1 RNAi Pool2	181	0.110789	0.0310524	00:04:41.363000
SLC39A8	Q9C0K1	dox	GOLM1 RNAi Pool2	182	0.111144	0.0316569	00:04:42.926000
SLC39A8	Q9C0K1	dox	GOLM1 RNAi Pool2	183	0.111521	0.0318427	00:04:44.489000
SLC39A8	Q9C0K1	dox	GOLM1 RNAi Pool2	184	0.112113	0.0313392	00:04:46.052000
SLC39A8	Q9C0K1	dox	GOLM1 RNAi Pool2	185	0.112208	0.0319442	00:04:47.615000
SLC39A8	Q9C0K1	dox	GOLM1 RNAi Pool2	186	0.11172	0.0316144	00:04:49.178000
SLC39A8	Q9C0K1	dox	GOLM1 RNAi Pool2	187	0.111699	0.0309833	00:04:50.741000
SLC39A8	Q9C0K1	dox	GOLM1 RNAi Pool2	188	0.11124	0.0322942	00:04:52.304000
SLC39A8	Q9C0K1	dox	GOLM1 RNAi Pool2	189	0.112131	0.0312242	00:04:53.868000
SLC39A8	Q9C0K1	dox	GOLM1 RNAi Pool2	190	0.111946	0.0315822	00:04:55.431000
SLC39A8	Q9C0K1	dox	GOLM1 RNAi Pool2	191	0.111503	0.0323836	00:04:56.994000
SLC39A8	Q9C0K1	dox	GOLM1 RNAi Pool2	192	0.112585	0.0320406	00:04:58.557000
SLC39A8	Q9C0K1	dox	GOLM1 RNAi Pool2	193	0.112328	0.0317605	00:05:00.120000
SLC39A8	Q9C0K1	dox	GOLM1 RNAi Pool2	194	0.112335	0.0318138	00:05:01.683000
SLC39A8	Q9C0K1	dox	GOLM1 RNAi Pool2	195	0.113078	0.0314519	00:05:03.246000
SLC39A8	Q9C0K1	dox	GOLM1 RNAi Pool2	196	0.112776	0.0321833	00:05:04.809000
SLC39A8	Q9C0K1	dox	GOLM1 RNAi Pool2	197	0.112984	0.0314082	00:05:06.373000
SLC39A8	Q9C0K1	dox	GOLM1 RNAi Pool2	198	0.112113	0.031724	00:05:07.936000
SLC39A8	Q9C0K1	dox	GOLM1 RNAi Pool2	199	0.112866	0.0319051	00:05:09.499000
SLC39A8	Q9C0K1	dox	GOLM1 RNAi Pool2	200	0.112479	0.0313275	00:05:11.062000
SLC39A8	Q9C0K1	dox	GOLM1 RNAi Pool2	201	0.112852	0.0317532	00:05:12.625000
SLC39A8	Q9C0K1	dox	GOLM1 RNAi Pool2	202	0.112948	0.0317616	00:05:14.188000
SLC39A8	Q9C0K1	dox	GOLM1 RNAi Pool2	203	0.112975	0.0320269	00:05:15.751000
SLC39A8	Q9C0K1	dox	GOLM1 RNAi Pool2	204	0.112694	0.0311502	00:05:17.314000
SLC39A8	Q9C0K1	dox	GOLM1 RNAi Pool2	205	0.112877	0.0309294	00:05:18.878000
SLC39A8	Q9C0K1	dox	GOLM1 RNAi Pool2	206	0.113086	0.0310736	00:05:20.441000
SLC39A8	Q9C0K1	dox	GOLM1 RNAi Pool2	207	0.113477	0.0314102	00:05:22.004000
SLC39A8	Q9C0K1	dox	GOLM1 RNAi Pool2	208	0.112964	0.0312017	00:05:23.567000
SLC39A8	Q9C0K1	dox	GOLM1 RNAi Pool2	209	0.113167	0.0310335	00:05:25.130000
SLC39A8	Q9C0K1	dox	GOLM1 RNAi Pool2	210	0.113422	0.0312545	00:05:26.693000
SLC39A8	Q9C0K1	dox	GOLM1 RNAi Pool2	211	0.113579	0.0310989	00:05:28.256000
SLC39A8	Q9C0K1	dox	GOLM1 RNAi Pool2	212	0.1136	0.0311621	00:05:29.819000
SLC39A8	Q9C0K1	dox	GOLM1 RNAi Pool2	213	0.113334	0.0313294	00:05:31.383000
SLC39A8	Q9C0K1	dox	GOLM1 RNAi Pool2	214	0.113541	0.0301075	00:05:32.946000
SLC39A8	Q9C0K1	dox	GOLM1 RNAi Pool2	215	0.11308	0.0314232	00:05:34.509000
SLC39A8	Q9C0K1	dox	GOLM1 RNAi Pool2	216	0.113685	0.0312956	00:05:36.072000
SLC39A8	Q9C0K1	dox	GOLM1 RNAi Pool2	217	0.113802	0.0313138	00:05:37.635000
SLC39A8	Q9C0K1	dox	GOLM1 RNAi Pool2	218	0.114229	0.0317723	00:05:39.198000
SLC39A8	Q9C0K1	dox	GOLM1 RNAi Pool2	219	0.113788	0.0319554	00:05:40.761000
SLC39A8	Q9C0K1	dox	GOLM1 RNAi Pool2	220	0.113477	0.0312708	00:05:42.324000
SLC39A8	Q9C0K1	dox	GOLM1 RNAi Pool2	221	0.113566	0.0313481	00:05:43.888000
SLC39A8	Q9C0K1	dox	GOLM1 RNAi Pool2	222	0.113738	0.0314255	00:05:45.451000
SLC39A8	Q9C0K1	dox	GOLM1 RNAi Pool2	223	0.113631	0.0309893	00:05:47.014000
SLC39A8	Q9C0K1	dox	GOLM1 RNAi Pool2	224	0.114222	0.0315869	00:05:48.577000
SLC39A8	Q9C0K1	dox	GOLM1 RNAi Pool2	225	0.114279	0.0315595	00:05:50.140000
SLC39A8	Q9C0K1	dox	GOLM1 RNAi Pool2	226	0.114478	0.030486	00:05:51.703000
SLC39A8	Q9C0K1	dox	GOLM1 RNAi Pool2	227	0.11425	0.0314686	00:05:53.266000
SLC39A8	Q9C0K1	dox	GOLM1 RNAi Pool2	228	0.11458	0.0318016	00:05:54.829000
SLC39A8	Q9C0K1	dox	GOLM1 RNAi Pool2	229	0.114579	0.0323212	00:05:56.393000
SLC39A8	Q9C0K1	dox	GOLM1 RNAi Pool2	230	0.114162	0.0315409	00:05:57.956000
SLC39A8	Q9C0K1	dox	GOLM1 RNAi Pool2	231	0.114032	0.0309303	00:05:59.519000
SLC39A8	Q9C0K1	dox	GOLM1 RNAi Pool2	232	0.114749	0.0314517	00:06:01.082000
SLC39A8	Q9C0K1	dox	GOLM1 RNAi Pool2	233	0.113957	0.0309007	00:06:02.645000
SLC39A8	Q9C0K1	dox	GOLM1 RNAi Pool2	234	0.115053	0.0314463	00:06:04.208000
SLC39A8	Q9C0K1	dox	GOLM1 RNAi Pool2	235	0.114789	0.0317561	00:06:05.771000
SLC39A8	Q9C0K1	dox	GOLM1 RNAi Pool2	236	0.114348	0.0315454	00:06:07.334000
SLC39A8	Q9C0K1	dox	GOLM1 RNAi Pool2	237	0.114438	0.0311222	00:06:08.898000
SLC39A8	Q9C0K1	dox	GOLM1 RNAi Pool2	238	0.114787	0.0314821	00:06:10.461000
SLC39A8	Q9C0K1	dox	GOLM1 RNAi Pool2	239	0.114581	0.0314274	00:06:12.024000
SLC39A8	Q9C0K1	dox	GOLM1 RNAi Pool2	240	0.115308	0.0311781	00:06:13.587000
SLC39A8	Q9C0K1	dox	GOLM1 RNAi Pool2	241	0.114889	0.0317124	00:06:15.150000
SLC39A8	Q9C0K1	dox	GOLM1 RNAi Pool2	242	0.115083	0.0311881	00:06:16.713000
SLC39A8	Q9C0K1	dox	GOLM1 RNAi Pool2	243	0.115623	0.0311839	00:06:18.276000
SLC39A8	Q9C0K1	dox	GOLM1 RNAi Pool2	244	0.11546	0.0310054	00:06:19.839000
SLC39A8	Q9C0K1	dox	GOLM1 RNAi Pool2	245	0.115623	0.0311524	00:06:21.403000
SLC39A8	Q9C0K1	dox	GOLM1 RNAi Pool2	246	0.115547	0.030693	00:06:22.966000
SLC39A8	Q9C0K1	dox	GOLM1 RNAi Pool2	247	0.115364	0.0314498	00:06:24.529000
SLC39A8	Q9C0K1	dox	GOLM1 RNAi Pool2	248	0.114977	0.0321288	00:06:26.092000
SLC39A8	Q9C0K1	dox	GOLM1 RNAi Pool2	249	0.115651	0.0319005	00:06:27.655000
SLC39A8	Q9C0K1	dox	GOLM1 RNAi Pool2	250	0.116032	0.03183	00:06:29.218000
SLC39A8	Q9C0K1	dox	GOLM1 RNAi Pool2	251	0.115431	0.0315782	00:06:30.781000
SLC39A8	Q9C0K1	dox	GOLM1 RNAi Pool2	252	0.115618	0.0312478	00:06:32.344000
SLC39A8	Q9C0K1	dox	GOLM1 RNAi Pool2	253	0.115676	0.0310655	00:06:33.908000
SLC39A8	Q9C0K1	dox	GOLM1 RNAi Pool2	254	0.115828	0.031431	00:06:35.471000
SLC39A8	Q9C0K1	dox	GOLM1 RNAi Pool2	255	0.116196	0.0309586	00:06:37.034000
SLC39A8	Q9C0K1	dox	GOLM1 RNAi Pool2	256	0.116814	0.0314354	00:06:38.597000
SLC39A8	Q9C0K1	dox	GOLM1 RNAi Pool2	257	0.11604	0.0313467	00:06:40.160000
SLC39A8	Q9C0K1	dox	GOLM1 RNAi Pool2	258	0.116472	0.0308662	00:06:41.723000
SLC39A8	Q9C0K1	dox	GOLM1 RNAi Pool2	259	0.116368	0.0314984	00:06:43.286000
SLC39A8	Q9C0K1	dox	GOLM1 RNAi Pool2	260	0.116357	0.0314872	00:06:44.849000
SLC39A8	Q9C0K1	dox	GOLM1 RNAi Pool2	261	0.117163	0.0315616	00:06:46.413000
SLC39A8	Q9C0K1	dox	GOLM1 RNAi Pool2	262	0.116351	0.0310783	00:06:47.976000
SLC39A8	Q9C0K1	dox	GOLM1 RNAi Pool2	263	0.116846	0.0316981	00:06:49.539000
SLC39A8	Q9C0K1	dox	GOLM1 RNAi Pool2	264	0.116671	0.0311922	00:06:51.102000
SLC39A8	Q9C0K1	dox	GOLM1 RNAi Pool2	265	0.11635	0.030769	00:06:52.665000
SLC39A8	Q9C0K1	dox	GOLM1 RNAi Pool2	266	0.116422	0.0316955	00:06:54.228000
SLC39A8	Q9C0K1	dox	GOLM1 RNAi Pool2	267	0.11705	0.0310199	00:06:55.791000
SLC39A8	Q9C0K1	dox	GOLM1 RNAi Pool2	268	0.116581	0.0315443	00:06:57.354000
SLC39A8	Q9C0K1	dox	GOLM1 RNAi Pool2	269	0.116994	0.0317515	00:06:58.918000
SLC39A8	Q9C0K1	dox	GOLM1 RNAi Pool2	270	0.11724	0.0312379	00:07:00.481000
SLC39A8	Q9C0K1	dox	GOLM1 RNAi Pool2	271	0.116677	0.0306986	00:07:02.044000
SLC39A8	Q9C0K1	dox	GOLM1 RNAi Pool2	272	0.116794	0.0319182	00:07:03.607000
SLC39A8	Q9C0K1	dox	GOLM1 RNAi Pool2	273	0.116825	0.0310264	00:07:05.170000
SLC39A8	Q9C0K1	dox	GOLM1 RNAi Pool2	274	0.117348	0.030996	00:07:06.733000
SLC39A8	Q9C0K1	dox	GOLM1 RNAi Pool2	275	0.117399	0.0307601	00:07:08.296000
SLC39A8	Q9C0K1	dox	GOLM1 RNAi Pool2	276	0.117173	0.0307837	00:07:09.859000
SLC39A8	Q9C0K1	dox	GOLM1 RNAi Pool2	277	0.117711	0.0310085	00:07:11.423000
SLC39A8	Q9C0K1	dox	GOLM1 RNAi Pool2	278	0.117081	0.0308983	00:07:12.986000
SLC39A8	Q9C0K1	dox	GOLM1 RNAi Pool2	279	0.117758	0.0315802	00:07:14.549000
SLC39A8	Q9C0K1	dox	GOLM1 RNAi Pool2	280	0.117816	0.0309447	00:07:16.112000
SLC39A8	Q9C0K1	dox	GOLM1 RNAi Pool2	281	0.118824	0.0300473	00:07:17.675000
SLC39A8	Q9C0K1	dox	GOLM1 RNAi Pool2	282	0.117595	0.0312944	00:07:19.238000
SLC39A8	Q9C0K1	dox	GOLM1 RNAi Pool2	283	0.117543	0.0307293	00:07:20.801000
SLC39A8	Q9C0K1	dox	GOLM1 RNAi Pool2	284	0.117985	0.0318414	00:07:22.364000
SLC39A8	Q9C0K1	dox	GOLM1 RNAi Pool2	285	0.117889	0.0315132	00:07:23.928000
SLC39A8	Q9C0K1	dox	GOLM1 RNAi Pool2	286	0.117987	0.0314631	00:07:25.491000
SLC39A8	Q9C0K1	dox	GOLM1 RNAi Pool2	287	0.117873	0.0312014	00:07:27.054000
SLC39A8	Q9C0K1	dox	GOLM1 RNAi Pool2	288	0.118113	0.0310939	00:07:28.617000
SLC39A8	Q9C0K1	dox	GOLM1 RNAi Pool2	289	0.118063	0.0309239	00:07:30.180000
SLC39A8	Q9C0K1	dox	GOLM1 RNAi Pool2	290	0.118538	0.0303428	00:07:31.743000
SLC39A8	Q9C0K1	dox	GOLM1 RNAi Pool2	291	0.118291	0.0311849	00:07:33.306000
SLC39A8	Q9C0K1	dox	GOLM1 RNAi Pool2	292	0.118345	0.0311443	00:07:34.869000
SLC39A8	Q9C0K1	dox	GOLM1 RNAi Pool2	293	0.118745	0.0312171	00:07:36.433000
SLC39A8	Q9C0K1	dox	GOLM1 RNAi Pool2	294	0.118114	0.0306291	00:07:37.996000
SLC39A8	Q9C0K1	dox	GOLM1 RNAi Pool2	295	0.119003	0.0312845	00:07:39.559000
SLC39A8	Q9C0K1	dox	GOLM1 RNAi Pool2	296	0.118768	0.0309489	00:07:41.122000
SLC39A8	Q9C0K1	dox	GOLM1 RNAi Pool2	297	0.121544	0.0319383	00:07:42.685000
SLC39A8	Q9C0K1	dox	GOLM1 RNAi Pool2	298	0.118574	0.03104	00:07:44.248000
SLC39A8	Q9C0K1	dox	GOLM1 RNAi Pool2	299	0.119327	0.0305545	00:07:45.811000
SLC39A8	Q9C0K1	dox	GOLM1 RNAi Pool2	300	0.119682	0.0313077	00:07:47.374000
SLC39A8	Q9C0K1	dox	GOLM1 RNAi Pool2	301	0.119281	0.0309672	00:07:48.938000
SLC39A8	Q9C0K1	dox	GOLM1 RNAi Pool2	302	0.11927	0.0300542	00:07:50.501000
SLC39A8	Q9C0K1	dox	GOLM1 RNAi Pool2	303	0.118707	0.0314641	00:07:52.064000
SLC39A8	Q9C0K1	dox	GOLM1 RNAi Pool2	304	0.119121	0.030323	00:07:53.627000
SLC39A8	Q9C0K1	dox	GOLM1 RNAi Pool2	305	0.119731	0.0312255	00:07:55.190000
SLC39A8	Q9C0K1	dox	GOLM1 RNAi Pool2	306	0.118464	0.0309141	00:07:56.753000
SLC39A8	Q9C0K1	dox	GOLM1 RNAi Pool2	307	0.119452	0.0312946	00:07:58.316000
SLC39A8	Q9C0K1	dox	GOLM1 RNAi Pool2	308	0.120241	0.0309073	00:07:59.879000
SLC39A8	Q9C0K1	dox	GOLM1 RNAi Pool2	309	0.119208	0.0308901	00:08:01.443000
SLC39A8	Q9C0K1	dox	GOLM1 RNAi Pool2	310	0.119494	0.0310962	00:08:03.006000
SLC39A8	Q9C0K1	dox	GOLM1 RNAi Pool2	311	0.119166	0.0305524	00:08:04.569000
SLC39A8	Q9C0K1	dox	GOLM1 RNAi Pool2	312	0.119138	0.0306392	00:08:06.132000
SLC39A8	Q9C0K1	dox	GOLM1 RNAi Pool2	313	0.119476	0.0310561	00:08:07.695000
SLC39A8	Q9C0K1	dox	GOLM1 RNAi Pool2	314	0.118998	0.0297282	00:08:09.258000
SLC39A8	Q9C0K1	dox	GOLM1 RNAi Pool2	315	0.11877	0.03097	00:08:10.821000
SLC39A8	Q9C0K1	dox	GOLM1 RNAi Pool2	316	0.119398	0.0306695	00:08:12.384000
SLC39A8	Q9C0K1	dox	GOLM1 RNAi Pool2	317	0.120118	0.0310427	00:08:13.948000
SLC39A8	Q9C0K1	dox	GOLM1 RNAi Pool2	318	0.120232	0.0306118	00:08:15.511000
SLC39A8	Q9C0K1	dox	GOLM1 RNAi Pool2	319	0.120213	0.0307808	00:08:17.074000
SLC39A8	Q9C0K1	dox	GOLM1 RNAi Pool2	320	0.119906	0.0304443	00:08:18.637000
SLC39A8	Q9C0K1	dox	GOLM1 RNAi Pool2	321	0.120571	0.0314411	00:08:20.200000
SLC39A8	Q9C0K1	dox	GOLM1 RNAi Pool2	322	0.119972	0.0313445	00:08:21.763000
SLC39A8	Q9C0K1	dox	GOLM1 RNAi Pool2	323	0.119622	0.0301379	00:08:23.326000
SLC39A8	Q9C0K1	dox	GOLM1 RNAi Pool2	324	0.120391	0.0306635	00:08:24.889000
SLC39A8	Q9C0K1	dox	GOLM1 RNAi Pool2	325	0.120161	0.0308948	00:08:26.453000
SLC39A8	Q9C0K1	dox	GOLM1 RNAi Pool2	326	0.120265	0.0299721	00:08:28.016000
SLC39A8	Q9C0K1	dox	GOLM1 RNAi Pool2	327	0.120564	0.0309032	00:08:29.579000
SLC39A8	Q9C0K1	dox	GOLM1 RNAi Pool2	328	0.120407	0.0308254	00:08:31.142000
SLC39A8	Q9C0K1	dox	GOLM1 RNAi Pool2	329	0.1204	0.0312774	00:08:32.705000
SLC39A8	Q9C0K1	dox	GOLM1 RNAi Pool2	330	0.120539	0.0307358	00:08:34.268000
SLC39A8	Q9C0K1	dox	GOLM1 RNAi Pool2	331	0.12011	0.0304337	00:08:35.831000
SLC39A8	Q9C0K1	dox	GOLM1 RNAi Pool2	332	0.12044	0.0303869	00:08:37.394000
SLC39A8	Q9C0K1	dox	GOLM1 RNAi Pool2	333	0.120504	0.0305177	00:08:38.958000
SLC39A8	Q9C0K1	dox	GOLM1 RNAi Pool2	334	0.120591	0.0305272	00:08:40.521000
SLC39A8	Q9C0K1	dox	GOLM1 RNAi Pool2	335	0.121344	0.0309057	00:08:42.084000
SLC39A8	Q9C0K1	dox	GOLM1 RNAi Pool2	336	0.120887	0.0311605	00:08:43.647000
SLC39A8	Q9C0K1	dox	GOLM1 RNAi Pool2	337	0.120512	0.0310556	00:08:45.210000
SLC39A8	Q9C0K1	dox	GOLM1 RNAi Pool2	338	0.121453	0.0305287	00:08:46.773000
SLC39A8	Q9C0K1	dox	GOLM1 RNAi Pool2	339	0.121748	0.0307478	00:08:48.336000
SLC39A8	Q9C0K1	dox	GOLM1 RNAi Pool2	340	0.12077	0.0304413	00:08:49.899000
SLC39A8	Q9C0K1	dox	GOLM1 RNAi Pool2	341	0.121404	0.0310446	00:08:51.463000
SLC39A8	Q9C0K1	dox	GOLM1 RNAi Pool2	342	0.121531	0.0307523	00:08:53.026000
SLC39A8	Q9C0K1	dox	GOLM1 RNAi Pool2	343	0.121821	0.0307317	00:08:54.589000
SLC39A8	Q9C0K1	dox	GOLM1 RNAi Pool2	344	0.122246	0.031211	00:08:56.152000
SLC39A8	Q9C0K1	dox	GOLM1 RNAi Pool2	345	0.121792	0.0317079	00:08:57.715000
SLC39A8	Q9C0K1	dox	GOLM1 RNAi Pool2	346	0.121001	0.0318268	00:08:59.278000
SLC39A8	Q9C0K1	dox	GOLM1 RNAi Pool2	347	0.121519	0.030358	00:09:00.841000
SLC39A8	Q9C0K1	dox	GOLM1 RNAi Pool2	348	0.121286	0.0298216	00:09:02.404000
SLC39A8	Q9C0K1	dox	GOLM1 RNAi Pool2	349	0.120982	0.0304773	00:09:03.968000
SLC39A8	Q9C0K1	dox	GOLM1 RNAi Pool2	350	0.121324	0.0304906	00:09:05.531000
SLC39A8	Q9C0K1	dox	GOLM1 RNAi Pool2	351	0.121087	0.030057	00:09:07.094000
SLC39A8	Q9C0K1	dox	GOLM1 RNAi Pool2	352	0.122689	0.0283631	00:09:08.657000
SLC39A8	Q9C0K1	dox	GOLM1 RNAi Pool2	353	0.124837	0.029697	00:09:10.220000
SLC39A8	Q9C0K1	dox	GOLM1 RNAi Pool2	354	0.127135	0.0289285	00:09:11.783000
SLC39A8	Q9C0K1	dox	GOLM1 RNAi Pool2	355	0.129946	0.0291344	00:09:13.346000
SLC39A8	Q9C0K1	dox	GOLM1 RNAi Pool2	356	0.129155	0.0289575	00:09:14.909000
SLC39A8	Q9C0K1	dox	GOLM1 RNAi Pool2	357	0.131151	0.0292421	00:09:16.473000
SLC39A8	Q9C0K1	dox	GOLM1 RNAi Pool2	358	0.133624	0.0285437	00:09:18.036000
SLC39A8	Q9C0K1	dox	GOLM1 RNAi Pool2	359	0.134347	0.0295836	00:09:19.599000
SLC39A8	Q9C0K1	dox	GOLM1 RNAi Pool2	360	0.1375	0.0302747	00:09:21.162000
SLC39A8	Q9C0K1	dox	GOLM1 RNAi Pool2	361	0.139444	0.0307095	00:09:22.725000
SLC39A8	Q9C0K1	dox	GOLM1 RNAi Pool2	362	0.141355	0.030228	00:09:24.288000
SLC39A8	Q9C0K1	dox	GOLM1 RNAi Pool2	363	0.142125	0.0305958	00:09:25.851000
SLC39A8	Q9C0K1	dox	GOLM1 RNAi Pool2	364	0.144934	0.0310229	00:09:27.414000
SLC39A8	Q9C0K1	dox	GOLM1 RNAi Pool2	365	0.146423	0.0308599	00:09:28.978000
SLC39A8	Q9C0K1	dox	GOLM1 RNAi Pool2	366	0.148038	0.0308853	00:09:30.541000
SLC39A8	Q9C0K1	dox	GOLM1 RNAi Pool2	367	0.149605	0.0314526	00:09:32.104000
SLC39A8	Q9C0K1	dox	GOLM1 RNAi Pool2	368	0.151558	0.0309056	00:09:33.667000
SLC39A8	Q9C0K1	dox	GOLM1 RNAi Pool2	369	0.1535	0.0314464	00:09:35.230000
SLC39A8	Q9C0K1	dox	GOLM1 RNAi Pool2	370	0.155645	0.0315375	00:09:36.793000
SLC39A8	Q9C0K1	dox	GOLM1 RNAi Pool2	371	0.157405	0.0308751	00:09:38.356000
SLC39A8	Q9C0K1	dox	GOLM1 RNAi Pool2	372	0.158971	0.0315185	00:09:39.919000
SLC39A8	Q9C0K1	dox	GOLM1 RNAi Pool2	373	0.160905	0.0318539	00:09:41.483000
SLC39A8	Q9C0K1	dox	GOLM1 RNAi Pool2	374	0.16277	0.0323753	00:09:43.046000
SLC39A8	Q9C0K1	dox	GOLM1 RNAi Pool2	375	0.16422	0.0321905	00:09:44.609000
SLC39A8	Q9C0K1	dox	GOLM1 RNAi Pool2	376	0.165648	0.0325871	00:09:46.172000
SLC39A8	Q9C0K1	dox	GOLM1 RNAi Pool2	377	0.168132	0.032874	00:09:47.735000
SLC39A8	Q9C0K1	dox	GOLM1 RNAi Pool2	378	0.169594	0.0335663	00:09:49.298000
SLC39A8	Q9C0K1	dox	GOLM1 RNAi Pool2	379	0.171028	0.0329434	00:09:50.861000
SLC39A8	Q9C0K1	dox	GOLM1 RNAi Pool2	380	0.172675	0.0334533	00:09:52.424000
SLC39A8	Q9C0K1	dox	GOLM1 RNAi Pool2	381	0.17492	0.0340022	00:09:53.988000
SLC39A8	Q9C0K1	dox	GOLM1 RNAi Pool2	382	0.176591	0.0337842	00:09:55.551000
SLC39A8	Q9C0K1	dox	GOLM1 RNAi Pool2	383	0.178449	0.0338851	00:09:57.114000
SLC39A8	Q9C0K1	dox	GOLM1 RNAi Pool2	384	0.180255	0.0347543	00:09:58.677000
SLC39A8	Q9C0K1	dox	GOLM1 RNAi Pool2	385	0.181409	0.0341481	00:10:00.240000
SLC39A8	Q9C0K1	dox	GOLM1 RNAi Pool2	386	0.183973	0.0341544	00:10:01.803000
SLC39A8	Q9C0K1	dox	GOLM1 RNAi Pool2	387	0.184905	0.0343332	00:10:03.366000
SLC39A8	Q9C0K1	dox	GOLM1 RNAi Pool2	388	0.186754	0.0351636	00:10:04.929000
SLC39A8	Q9C0K1	dox	GOLM1 RNAi Pool2	389	0.188663	0.0350531	00:10:06.493000
SLC39A8	Q9C0K1	dox	GOLM1 RNAi Pool2	390	0.189872	0.0352681	00:10:08.056000
SLC39A8	Q9C0K1	dox	GOLM1 RNAi Pool2	391	0.191323	0.0352091	00:10:09.619000
SLC39A8	Q9C0K1	dox	GOLM1 RNAi Pool2	392	0.193637	0.0356284	00:10:11.182000
SLC39A8	Q9C0K1	dox	GOLM1 RNAi Pool2	393	0.194295	0.0353173	00:10:12.745000
SLC39A8	Q9C0K1	dox	GOLM1 RNAi Pool2	394	0.195757	0.0362799	00:10:14.308000
SLC39A8	Q9C0K1	dox	GOLM1 RNAi Pool2	395	0.197879	0.0364894	00:10:15.871000
SLC39A8	Q9C0K1	dox	GOLM1 RNAi Pool2	396	0.199386	0.0357425	00:10:17.434000
SLC39A8	Q9C0K1	dox	GOLM1 RNAi Pool2	397	0.200753	0.0363134	00:10:18.998000
[truncated: 15,623 more rows]

## Sheet: Dataset_EV12C
Bait_GeneName	Bait_UniProtKB	Induction_Condition	RNAi pool	AUC_BiolRep_1	AUC_BiolRep_2	AUC_BiolRep_3	mean_AUC	stdev_AUC
SLC39A8	Q9C0K1	dox	GOLM1 RNAi Pool1	125.986	153.273	165.581	148.28	20.2641
SLC39A8	Q9C0K1	dox	GOLM1 RNAi Pool2	240.134	177.928	200.846	206.303	31.4601
SLC39A8	Q9C0K1	dox	Lipofectamine	299.977	284.203	248.723	277.634	26.2506
SLC39A8	Q9C0K1	dox	MTMR3 RNAi Pool1	199.819	206.331	227.78	211.31	14.6305
SLC39A8	Q9C0K1	dox	MTMR3 RNAi Pool2	190.708	202.974	216.35	203.344	12.8251
SLC39A8	Q9C0K1	dox	NFXL1 RNAi Pool1	322.67	151.471	278.053	250.731	88.8099
SLC39A8	Q9C0K1	dox	NFXL1 RNAi Pool2	135.684	175.07	204.777	171.844	34.6595
SLC39A8	Q9C0K1	dox	Negative Control	269.914	207.845	262.487	246.749	33.896
SLC39A8	Q9C0K1	dox	SNX25 RNAi Pool1	115.445	155.881	132.17	134.499	20.3184
SLC39A8	Q9C0K1	dox	SNX25 RNAi Pool2	155.049	186.093	193.367	178.169	20.3506
SLC39A8	Q9C0K1	dox	Untransfected	322.09	240.554	295.785	286.143	41.6146
SLC39A8	Q9C0K1	no_dox	GOLM1 RNAi Pool1	40.922	32.6725	47.9257	40.5067	7.63511
SLC39A8	Q9C0K1	no_dox	GOLM1 RNAi Pool2	85.4802	29.8549	57.1222	57.4858	27.8144
SLC39A8	Q9C0K1	no_dox	Lipofectamine	111.527	50.3979	53.6679	71.8641	34.3876
SLC39A8	Q9C0K1	no_dox	MTMR3 RNAi Pool1	62.0094	44.2943	55.2726	53.8588	8.9418
SLC39A8	Q9C0K1	no_dox	MTMR3 RNAi Pool2	52.6987	29.8494	40.9271	41.1584	11.4264
SLC39A8	Q9C0K1	no_dox	NFXL1 RNAi Pool1	133.407	48.8116	69.956	84.0581	44.0253
SLC39A8	Q9C0K1	no_dox	NFXL1 RNAi Pool2	40.4533	30.2167	46.2747	38.9816	8.12953
SLC39A8	Q9C0K1	no_dox	Negative Control	109.513	36.3631	62.8259	69.5672	37.0377
SLC39A8	Q9C0K1	no_dox	SNX25 RNAi Pool1	17.8371	22.9032	18.9189	19.8864	2.66804
SLC39A8	Q9C0K1	no_dox	SNX25 RNAi Pool2	40.1118	26.5836	39.3684	35.3546	7.60502
SLC39A8	Q9C0K1	no_dox	Untransfected	138.709	57.6526	76.3817	90.9144	42.4372

## Sheet: Dataset_EV12D
Bait_GeneName	Bait_UniProtKB	RNAi pool	Biol_Rep1	Biol_Rep2	Biol_Rep3	Negative_control_Biol_Rep1	Negative_control_Biol_Rep2	Negative_control_Biol_Rep3	p-value
SLC39A8	Q9C0K1	GOLM1 RNAi Pool1	125.986	153.274	165.581	269.914	207.845	262.487	0.0191829
SLC39A8	Q9C0K1	GOLM1 RNAi Pool2	240.134	177.928	200.846	269.914	207.845	262.487	0.204774
SLC39A8	Q9C0K1	Lipofectamine	299.976	284.203	248.723	269.914	207.845	262.487	0.284094
SLC39A8	Q9C0K1	MTMR3 RNAi Pool1	199.819	206.331	227.78	269.914	207.845	262.487	0.204235
SLC39A8	Q9C0K1	MTMR3 RNAi Pool2	190.708	202.974	216.35	269.914	207.845	262.487	0.145121
SLC39A8	Q9C0K1	NFXL1 RNAi Pool1	322.67	151.471	278.053	269.914	207.845	262.487	0.947416
SLC39A8	Q9C0K1	NFXL1 RNAi Pool2	135.684	175.07	204.777	269.914	207.845	262.487	0.0554768
SLC39A8	Q9C0K1	SNX25 RNAi Pool1	115.445	155.881	132.17	269.914	207.845	262.487	0.0130764
SLC39A8	Q9C0K1	SNX25 RNAi Pool2	155.049	186.093	193.367	269.914	207.845	262.487	0.0513572
SLC39A8	Q9C0K1	Untransfected	322.09	240.554	295.785	269.914	207.845	262.487	0.275126

## Sheet: Dataset_EV12E
Bait_GeneName	Bait_UniProtKB	Induction_Condition	RNAi pool	LMU_BiolRep_1	LMU_BiolRep_2	mean_LUM	stdev_LUM
SLC39A8	Q9C0K1	dox	GOLM1 RNAi Pool1	5.85662e+06	4.85144e+06	5.35403e+06	710770
SLC39A8	Q9C0K1	dox	GOLM1 RNAi Pool2	5.10466e+06	5.55703e+06	5.33084e+06	319874
SLC39A8	Q9C0K1	dox	Lipofectamine	7073263	5.89021e+06	6.48174e+06	836541
SLC39A8	Q9C0K1	dox	MTMR3 RNAi Pool1	5.20105e+06	4.52316e+06	4.8621e+06	479339
SLC39A8	Q9C0K1	dox	MTMR3 RNAi Pool2	5.97558e+06	5.12579e+06	5.55069e+06	600893
SLC39A8	Q9C0K1	dox	NFXL1 RNAi Pool1	7.09956e+06	6.32043e+06	6.70999e+06	550929
SLC39A8	Q9C0K1	dox	NFXL1 RNAi Pool2	6.05548e+06	6.3154e+06	6.18544e+06	183792
SLC39A8	Q9C0K1	dox	Negative Control	6.18707e+06	5693626	5.94035e+06	348920
SLC39A8	Q9C0K1	dox	SNX25 RNAi Pool1	5090507	4141049	4615778	671368
SLC39A8	Q9C0K1	dox	SNX25 RNAi Pool2	5.38078e+06	5.38342e+06	5.3821e+06	1863.31
SLC39A8	Q9C0K1	dox	Untransfected	7.5685e+06	7.22411e+06	7.39631e+06	243522
SLC39A8	Q9C0K1	no_dox	GOLM1 RNAi Pool1	5.94693e+06	4522757	5.23484e+06	1.00704e+06
SLC39A8	Q9C0K1	no_dox	GOLM1 RNAi Pool2	5.89979e+06	4.71889e+06	5.30934e+06	835027
SLC39A8	Q9C0K1	no_dox	Lipofectamine	8.11984e+06	5.57232e+06	6.84608e+06	1.80137e+06
SLC39A8	Q9C0K1	no_dox	MTMR3 RNAi Pool1	5.55249e+06	4155151	4.85382e+06	988071
SLC39A8	Q9C0K1	no_dox	MTMR3 RNAi Pool2	6.42575e+06	4.54836e+06	5.48705e+06	1.32752e+06
SLC39A8	Q9C0K1	no_dox	NFXL1 RNAi Pool1	6.37276e+06	5.98276e+06	6.17776e+06	275775
SLC39A8	Q9C0K1	no_dox	NFXL1 RNAi Pool2	7041151	5.69384e+06	6.3675e+06	952691
SLC39A8	Q9C0K1	no_dox	Negative Control	6.44757e+06	5.33319e+06	5.89038e+06	787989
SLC39A8	Q9C0K1	no_dox	SNX25 RNAi Pool1	5.75216e+06	4.14109e+06	4.94663e+06	1.1392e+06
SLC39A8	Q9C0K1	no_dox	SNX25 RNAi Pool2	6.16612e+06	5088504	5.62731e+06	761989
SLC39A8	Q9C0K1	no_dox	Untransfected	8.27032e+06	6.90603e+06	7.58817e+06	964701
